# Supplementary material for: Characterisation of the blood RNA host response underpinning severity in COVID-19 patients
Source: Sci Rep. 2022 Jul 17;12:12216. doi: 10.1038/s41598-022-15547-2 (PMC9288817; doi:10.1038/s41598-022-15547-2)
Supplement: Supplementary file 1 — Supplementary Information 1. [file 41598_2022_15547_MOESM1_ESM.xlsx]

## Sheet: SDE genes
	baseMean	log2FoldChange	lfcSE	stat	pvalue	padj	gene
ENSG00000165507	262.756	5.46801	0.870159	6.28392	3.30137e-10	4.09829e-06	DEPP1
ENSG00000105048	68.6539	-4.35187	0.69595	-6.25314	4.02286e-10	4.09829e-06	TNNT1
ENSG00000158186	83.5637	-2.09525	0.378013	-5.5428	2.97671e-08	0.00014016	MRAS
ENSG00000106069	512.107	-1.25862	0.226781	-5.54993	2.8578e-08	0.00014016	CHN2
ENSG00000154258	113.049	5.02837	0.91459	5.49796	3.84216e-08	0.00014016	ABCA9
ENSG00000182621	660.96	-1.05282	0.191934	-5.48531	4.1274e-08	0.00014016	PLCB1
ENSG00000170390	87.7578	4.27157	0.787803	5.42213	5.8894e-08	0.000150843	DCLK2
ENSG00000118520	466.34	2.56729	0.473573	5.42112	5.92266e-08	0.000150843	ARG1
ENSG00000157168	204.626	-2.504	0.470197	-5.32544	1.00712e-07	0.000228	NRG1
ENSG00000181908	48.0488	-1.49449	0.285253	-5.23918	1.61288e-07	0.000328625	LINC02724
ENSG00000171954	45.4673	-3.00538	0.578989	-5.19074	2.0946e-07	0.000387977	CYP4F22
ENSG00000089041	803.979	-0.931843	0.181176	-5.1433	2.69953e-07	0.000458358	P2RX7
ENSG00000148154	1479.33	1.29669	0.257845	5.02898	4.93103e-07	0.000772844	UGCG
ENSG00000164087	109.706	1.16397	0.234641	4.96063	7.02643e-07	0.000842139	POC1A
ENSG00000188001	116.798	-1.22214	0.246296	-4.96208	6.97412e-07	0.000842139	TPRG1
ENSG00000079691	422.087	2.02903	0.408805	4.96332	6.93e-07	0.000842139	CARMIL1
ENSG00000211938	952.757	4.46402	0.894964	4.98793	6.10286e-07	0.000842139	IGHV3-7
ENSG00000116985	124.52	1.39669	0.286481	4.87533	1.08627e-06	0.000963203	BMP8B
ENSG00000244618	51.635	-1.08058	0.219667	-4.91916	8.69167e-07	0.000963203	RN7SL334P
ENSG00000135218	2583.87	-1.58026	0.323045	-4.89175	9.99444e-07	0.000963203	CD36
ENSG00000134955	713.074	-1.2114	0.248484	-4.87514	1.0873e-06	0.000963203	SLC37A2
ENSG00000165572	376.96	1.06106	0.216246	4.90672	9.26137e-07	0.000963203	KBTBD6
ENSG00000124104	190.005	-0.882926	0.180643	-4.88769	1.02027e-06	0.000963203	SNX21
ENSG00000141540	698.976	-1.04006	0.214481	-4.84916	1.23984e-06	0.00105257	TTYH2
ENSG00000186407	1959.39	-1.9592	0.406205	-4.82318	1.41287e-06	0.00115149	CD300E
ENSG00000148158	1374.43	-0.652517	0.135786	-4.80547	1.54389e-06	0.00116506	SNX30
ENSG00000225479	43.6922	-1.22925	0.25576	-4.80627	1.53774e-06	0.00116506	PLCB1-IT1
ENSG00000250290	21.8025	-1.26675	0.265697	-4.76765	1.86383e-06	0.00124586	NCAPGP1
ENSG00000184060	628.549	-1.11682	0.23382	-4.7764	1.78458e-06	0.00124586	ADAP2
ENSG00000167046	94.062	1.65431	0.345806	4.78394	1.71895e-06	0.00124586
ENSG00000215458	1376.54	-1.49645	0.3141	-4.76425	1.89554e-06	0.00124586	AATBC
ENSG00000277496	549.45	1.30223	0.273708	4.75774	1.95775e-06	0.00124653
ENSG00000142627	12.3208	-3.95807	0.835009	-4.74015	2.13558e-06	0.00131856	EPHA2
ENSG00000151090	28.9511	2.16767	0.460054	4.71177	2.45577e-06	0.00142961	THRB
ENSG00000159788	302.902	-0.91179	0.193271	-4.71767	2.38562e-06	0.00142961	RGS12
ENSG00000225217	1157.51	-1.17889	0.251226	-4.69253	2.69841e-06	0.00152722	HSPA7
ENSG00000167850	545.237	-1.29819	0.278028	-4.66929	3.02238e-06	0.00166435	CD300C
ENSG00000211935	507.588	5.05766	1.08776	4.6496	3.32586e-06	0.00178327	IGHV1-3
ENSG00000138172	1107.33	-0.702062	0.151481	-4.63466	3.57529e-06	0.00186786	CALHM2
ENSG00000254709	142.757	1.94235	0.421348	4.60984	4.02981e-06	0.00205269	IGLL5
ENSG00000196781	530.305	1.48438	0.32302	4.59533	4.32062e-06	0.00209601	TLE1
ENSG00000166928	211.659	-1.37488	0.299078	-4.59707	4.28472e-06	0.00209601	MS4A14
ENSG00000243144	5.3274	3.51703	0.767827	4.58049	4.63887e-06	0.00211591
ENSG00000124313	352.057	-1.19429	0.260823	-4.57895	4.67318e-06	0.00211591	IQSEC2
ENSG00000160326	1104.99	-0.878276	0.191743	-4.58049	4.63882e-06	0.00211591	SLC2A6
ENSG00000074964	976.281	-1.25416	0.275039	-4.55995	5.11666e-06	0.00211996	ARHGEF10L
ENSG00000152672	29.3096	-5.50114	1.20564	-4.56284	5.04672e-06	0.00211996	CLEC4F
ENSG00000124523	500.768	0.985947	0.216129	4.56185	5.07057e-06	0.00211996	SIRT5
ENSG00000135047	121.679	-1.63887	0.358387	-4.57291	4.81005e-06	0.00211996	CTSL
ENSG00000100373	44.9629	-1.91532	0.420352	-4.55646	5.20236e-06	0.00211996	UPK3A
ENSG00000162302	1369.05	-0.648792	0.142643	-4.54835	5.40684e-06	0.00216009	RPS6KA4
ENSG00000078018	50.5999	2.74563	0.605243	4.53641	5.72188e-06	0.00224199	MAP2
ENSG00000138395	8.82279	-4.98577	1.10004	-4.53234	5.83344e-06	0.00224257	CDK15
ENSG00000197299	230.715	0.672187	0.148594	4.52364	6.07838e-06	0.00229346	BLM
ENSG00000183779	273.247	-2.09967	0.464566	-4.51964	6.19453e-06	0.00229479	ZNF703
ENSG00000140287	68.9622	-3.36458	0.746556	-4.5068	6.58135e-06	0.00235254	HDC
ENSG00000276317	183.402	1.37348	0.304645	4.50847	6.5297e-06	0.00235254
ENSG00000102174	91.558	3.50755	0.782779	4.48089	7.43322e-06	0.0025242	PHEX
ENSG00000270164	55.0115	2.72475	0.607776	4.48315	7.3548e-06	0.0025242	LINC01480
ENSG00000125740	78.5056	2.73195	0.609362	4.48329	7.34997e-06	0.0025242	FOSB
ENSG00000165891	68.218	1.51493	0.338505	4.47536	7.62841e-06	0.00254801	E2F7
ENSG00000261655	24.3898	-4.11183	0.923686	-4.45154	8.52557e-06	0.00275728
ENSG00000161249	48.0456	3.2127	0.721682	4.45169	8.51989e-06	0.00275728	DMKN
ENSG00000273749	1181.92	-0.932992	0.21105	-4.42071	9.83752e-06	0.00313187	CYFIP1
ENSG00000104972	1731.46	-1.08087	0.244779	-4.4157	1.00684e-05	0.00315606	LILRB1
ENSG00000138744	1585.93	-0.837449	0.189971	-4.4083	1.04184e-05	0.00321629	NAAA
ENSG00000181804	476.467	-0.677543	0.154619	-4.38201	1.17591e-05	0.00344559	SLC9A9
ENSG00000120708	2081.12	-1.54818	0.353741	-4.37658	1.20553e-05	0.00344559	TGFBI
ENSG00000225513	45.0014	-0.806192	0.184424	-4.37141	1.23449e-05	0.00344559
ENSG00000119943	399.029	-0.490752	0.112077	-4.37868	1.19398e-05	0.00344559	PYROXD2
ENSG00000107566	929.793	1.50418	0.343633	4.37728	1.2017e-05	0.00344559	ERLIN1
ENSG00000107954	199.496	-2.11687	0.482923	-4.38345	1.16815e-05	0.00344559	NEURL1
ENSG00000102780	1552.35	1.88986	0.432265	4.37199	1.23118e-05	0.00344559	DGKH
ENSG00000229980	58.6912	1.02806	0.235872	4.35855	1.30926e-05	0.00360488	TOB1-AS1
ENSG00000134780	141.034	-1.27052	0.291806	-4.35401	1.33672e-05	0.00363142	DAGLA
ENSG00000178789	1195.72	-1.13299	0.261127	-4.33886	1.43223e-05	0.00383969	CD300LB
ENSG00000246731	153.653	-0.966616	0.223423	-4.32639	1.51576e-05	0.00401086	MGC16275
ENSG00000198554	107.468	0.83141	0.192409	4.32106	1.55284e-05	0.0040563	WDHD1
ENSG00000258875	183.567	-0.680067	0.157545	-4.31665	1.58413e-05	0.00408566
ENSG00000008283	519.975	-1.21116	0.280791	-4.31339	1.60773e-05	0.00409469	CYB561
ENSG00000163629	134.031	-1.36467	0.317852	-4.29343	1.75935e-05	0.00442552	PTPN13
ENSG00000092964	2486.75	-0.791231	0.185715	-4.26045	2.0402e-05	0.00502891	DPYSL2
ENSG00000102763	1288.15	1.22954	0.288657	4.25953	2.04859e-05	0.00502891	VWA8
ENSG00000168350	68.7923	2.13797	0.503393	4.24712	2.16536e-05	0.00525228	DEGS2
ENSG00000259953	321.379	-0.568128	0.134031	-4.23878	2.24739e-05	0.00532449
ENSG00000165533	60.0428	0.926687	0.218606	4.23907	2.24447e-05	0.00532449	TTC8
ENSG00000151490	251.852	-1.14243	0.270213	-4.22789	2.35896e-05	0.00552458	PTPRO
ENSG00000226124	49.3247	-0.810099	0.191845	-4.22268	2.41418e-05	0.00552685	FTCDNL1
ENSG00000142731	56.3495	1.07287	0.254057	4.22295	2.41125e-05	0.00552685	PLK4
ENSG00000220785	31.851	2.80033	0.663673	4.21944	2.4491e-05	0.00554448	MTMR9LP
ENSG00000054392	125.177	-0.883909	0.209679	-4.21553	2.49191e-05	0.00554795	HHAT
ENSG00000088538	83.7467	-1.30824	0.310606	-4.2119	2.53232e-05	0.00554795	DOCK3
ENSG00000088340	118.849	3.19009	0.757073	4.21371	2.51211e-05	0.00554795	FER1L4
ENSG00000115919	778.481	-0.885353	0.210455	-4.20685	2.58955e-05	0.00559005	KYNU
ENSG00000135540	78.0249	-1.34667	0.320369	-4.20348	2.62839e-05	0.00559005	NHSL1
ENSG00000237065	71.4019	-1.19761	0.284944	-4.20296	2.63442e-05	0.00559005	NANOGP4
ENSG00000267296	63.9314	-0.869846	0.207073	-4.20067	2.66128e-05	0.00559005	CEBPA-DT
ENSG00000136826	684.43	-1.0295	0.245818	-4.18807	2.81339e-05	0.00584927	KLF4
ENSG00000184985	72.2581	2.05284	0.491825	4.17393	2.99395e-05	0.00616179	SORCS2
ENSG00000110442	598.549	-0.404441	0.0970439	-4.16761	3.07805e-05	0.00627152	COMMD9
ENSG00000126453	211.612	0.430153	0.103402	4.16	3.18243e-05	0.00641999	BCL2L12
ENSG00000160963	6.24864	-4.88852	1.17663	-4.15469	3.25733e-05	0.0064435	COL26A1
ENSG00000162062	16.8279	1.61483	0.388569	4.15585	3.24084e-05	0.0064435	TEDC2
ENSG00000162734	845.32	-0.787849	0.190007	-4.14642	3.37711e-05	0.00646306	PEA15
ENSG00000243323	56.2861	1.35116	0.326004	4.14461	3.40396e-05	0.00646306	PTPRVP
ENSG00000129757	224.825	-2.31088	0.558078	-4.14078	3.46128e-05	0.00646306	CDKN1C
ENSG00000198901	120.94	0.961141	0.231608	4.14985	3.3269e-05	0.00646306	PRC1
ENSG00000266274	26.9248	-1.35217	0.326276	-4.14425	3.40931e-05	0.00646306	RN7SL138P
ENSG00000061656	22.8728	2.40485	0.581026	4.13897	3.48873e-05	0.00646306	SPAG4
ENSG00000239961	41.1717	-2.08899	0.504718	-4.13893	3.48926e-05	0.00646306	LILRA4
ENSG00000164136	370.773	-0.686262	0.166149	-4.1304	3.62132e-05	0.00653282	IL15
ENSG00000101945	231.19	0.474468	0.11486	4.13084	3.61444e-05	0.00653282	SUV39H1
ENSG00000198785	18.632	-1.90268	0.460764	-4.12941	3.63696e-05	0.00653282	GRIN3A
ENSG00000101187	86.7489	1.66842	0.404146	4.12826	3.65517e-05	0.00653282	SLCO4A1
ENSG00000071246	432.531	-1.28139	0.310921	-4.12127	3.76783e-05	0.00667561	VASH1
ENSG00000255833	28.4695	-2.42734	0.589525	-4.11745	3.83082e-05	0.0067287	TIFAB
ENSG00000161642	1274.19	-1.08911	0.264796	-4.113	3.90555e-05	0.00680133	ZNF385A
ENSG00000204882	19.2168	-3.79296	0.92295	-4.10961	3.96332e-05	0.00682144	GPR20
ENSG00000186638	59.3643	0.911933	0.221968	4.1084	3.98405e-05	0.00682144	KIF24
ENSG00000111249	57.1695	-2.91859	0.711321	-4.10305	4.07738e-05	0.00692304	CUX2
ENSG00000254614	321.047	1.24461	0.304048	4.09346	4.24987e-05	0.0070784
ENSG00000138119	801.255	-1.29883	0.317212	-4.09452	4.23037e-05	0.0070784	MYOF
ENSG00000198951	1482.22	-0.653689	0.15974	-4.09219	4.2731e-05	0.0070784	NAGA
ENSG00000162976	471.212	-0.581571	0.142297	-4.08703	4.36934e-05	0.00717946	SLC66A3
ENSG00000198719	59.5635	-1.48581	0.364376	-4.07769	4.5486e-05	0.00741422	DLL1
ENSG00000173848	223.047	1.07261	0.263803	4.06595	4.78377e-05	0.00767474	NET1
ENSG00000196576	3507.56	-1.0722	0.263673	-4.06639	4.77467e-05	0.00767474	PLXNB2
ENSG00000105991	23.4202	-1.31662	0.324195	-4.0612	4.88214e-05	0.00777138	HOXA1
ENSG00000229961	26.8389	-3.13207	0.772221	-4.05593	4.99358e-05	0.00778669
ENSG00000077585	234.947	-0.936962	0.230871	-4.05839	4.94131e-05	0.00778669	GPR137B
ENSG00000166483	376.736	1.60548	0.396067	4.05355	5.04463e-05	0.00778669	WEE1
ENSG00000111181	182.247	-1.05041	0.259097	-4.05412	5.03225e-05	0.00778669	SLC6A12
ENSG00000116990	604.643	-1.29141	0.319618	-4.04049	5.33393e-05	0.00802187	MYCL
ENSG00000242076	23.3737	3.575	0.884991	4.03959	5.35447e-05	0.00802187	IGKV1-33
ENSG00000171316	3326.24	1.0837	0.268132	4.04167	5.30728e-05	0.00802187	CHD7
ENSG00000149534	17.7451	-2.73658	0.677266	-4.04063	5.33074e-05	0.00802187	MS4A2
ENSG00000140836	579.54	-0.773474	0.191692	-4.03498	5.46077e-05	0.0081214	ZFHX3
ENSG00000189057	63.4636	1.53646	0.381136	4.03127	5.54755e-05	0.00819067	FAM111B
ENSG00000116062	775.856	0.328925	0.0816498	4.02849	5.61364e-05	0.00822863	MSH6
ENSG00000147536	128.26	0.809101	0.20099	4.02558	5.68353e-05	0.00827157	GINS4
ENSG00000151575	36.5144	1.00402	0.24962	4.0222	5.76578e-05	0.00827308	TEX9
ENSG00000100095	24.189	-1.98714	0.493849	-4.02379	5.72693e-05	0.00827308	SEZ6L
ENSG00000145284	54.6972	-1.5661	0.390367	-4.01186	6.02426e-05	0.00852391	SCD5
ENSG00000184508	208.927	0.537081	0.133821	4.01344	5.98414e-05	0.00852391	HDDC3
ENSG00000166927	1099.86	-1.20011	0.299763	-4.00354	6.24024e-05	0.00876861	MS4A7
ENSG00000023902	3708.54	-0.626163	0.156576	-3.9991	6.35846e-05	0.00887353	PLEKHO1
ENSG00000157343	25.2428	2.04057	0.510777	3.99503	6.46847e-05	0.00890507	ARMC12
ENSG00000104974	2496.48	-0.821837	0.205665	-3.996	6.44229e-05	0.00890507	LILRA1
ENSG00000183722	17.6429	2.47118	0.62025	3.98417	6.77167e-05	0.00925992	LHFPL6
ENSG00000120949	395.724	-0.972269	0.244295	-3.9799	6.89451e-05	0.00936504	TNFRSF8
ENSG00000143365	141.42	-1.21778	0.306457	-3.97374	7.07541e-05	0.00940741	RORC
ENSG00000255186	96.3749	-1.17498	0.295651	-3.97422	7.06115e-05	0.00940741
ENSG00000109906	1670.52	2.00745	0.504968	3.97539	7.02626e-05	0.00940741	ZBTB16
ENSG00000184445	758.807	0.692973	0.17444	3.97256	7.11039e-05	0.00940741	KNTC1
ENSG00000175305	49.3525	1.00476	0.253115	3.96959	7.1995e-05	0.00946385	CCNE2
ENSG00000138613	877.204	0.672616	0.169613	3.96561	7.32096e-05	0.00956183	APH1B
ENSG00000274752	10.6958	-1.74323	0.439982	-3.96204	7.43125e-05	0.00964406	TRBV12-3
ENSG00000110324	8983.94	-0.413154	0.104346	-3.95948	7.51137e-05	0.00968634	IL10RA
ENSG00000168386	20.2676	2.9411	0.74379	3.9542	7.67896e-05	0.00984018	FILIP1L
ENSG00000198929	45.9111	1.67545	0.423944	3.95205	7.74846e-05	0.00986718	NOS1AP
ENSG00000248429	402.366	-1.20346	0.304758	-3.94892	7.8506e-05	0.00987383	FAM198B-AS1
ENSG00000253878	80.0029	1.61704	0.409396	3.94981	7.82141e-05	0.00987383
ENSG00000182578	2602.33	-1.28268	0.325237	-3.94383	8.019e-05	0.00990225	CSF1R
ENSG00000164465	129.852	-0.973375	0.246794	-3.94408	8.01067e-05	0.00990225	DCBLD1
ENSG00000107018	11.6181	-1.58735	0.402251	-3.94618	7.94093e-05	0.00990225	RLN1
ENSG00000083290	610.697	-0.911894	0.231355	-3.94153	8.09629e-05	0.00993747	ULK2
ENSG00000175130	741.787	-0.740463	0.187953	-3.93963	8.16084e-05	0.00995672	MARCKSL1
ENSG00000151718	209.255	-0.863063	0.219782	-3.92691	8.60452e-05	0.0104348	WWC2
ENSG00000153885	283.057	-1.30486	0.332406	-3.9255	8.65509e-05	0.0104348	KCTD15
ENSG00000125089	2624.01	-0.771471	0.196834	-3.91939	8.87726e-05	0.0106397	SH3TC1
ENSG00000241163	401.283	-1.22106	0.311908	-3.9148	9.04797e-05	0.0107182	LINC00877
ENSG00000197629	8000.86	-0.969871	0.247726	-3.9151	9.03668e-05	0.0107182	MPEG1
ENSG00000121152	99.7418	1.08594	0.277634	3.91142	9.17562e-05	0.0107705	NCAPH
ENSG00000198324	292.833	-0.829947	0.212217	-3.91083	9.19791e-05	0.0107705	PHETA1
ENSG00000255240	80.525	1.82015	0.466047	3.90552	9.40237e-05	0.010947
ENSG00000226791	44.235	-0.939644	0.241005	-3.89885	9.66491e-05	0.0110013	LINC02611
ENSG00000145214	1605.87	-0.60724	0.155737	-3.89914	9.65339e-05	0.0110013	DGKQ
ENSG00000135362	1907.4	-0.98494	0.252537	-3.90019	9.61189e-05	0.0110013	PRR5L
ENSG00000107443	217.565	-0.458988	0.117606	-3.90275	9.51044e-05	0.0110013	CCNJ
ENSG00000259674	10.2068	-1.68962	0.434646	-3.88734	0.000101347	0.011472
ENSG00000134072	375.79	-1.11858	0.288101	-3.8826	0.000103346	0.0115064	CAMK1
ENSG00000281344	149.921	0.784764	0.202055	3.88391	0.000102789	0.0115064	HELLPAR
ENSG00000184385	9.62908	4.04811	1.04239	3.8835	0.000102964	0.0115064	UMODL1-AS1
ENSG00000232613	18.6581	2.11273	0.545237	3.87488	0.000106678	0.0115605	LINC02576
ENSG00000206560	1063.74	0.666384	0.171847	3.87777	0.000105417	0.0115605	ANKRD28
ENSG00000186583	89.4672	2.07639	0.536171	3.87263	0.000107667	0.0115605	SPATC1
ENSG00000119333	179.829	1.03027	0.266061	3.87232	0.000107804	0.0115605	DYNC2I2
ENSG00000138160	166.014	1.17332	0.302806	3.87484	0.000106697	0.0115605	KIF11
ENSG00000050438	294.586	-0.803541	0.207421	-3.87396	0.000107082	0.0115605	SLC4A8
ENSG00000134278	103.817	-0.984118	0.253674	-3.87947	0.000104686	0.0115605	SPIRE1
ENSG00000176014	184.612	-1.44859	0.374306	-3.87007	0.000108803	0.0116066	TUBB6
ENSG00000234883	54.9247	2.27375	0.587744	3.86861	0.000109457	0.0116156	MIR155HG
ENSG00000178922	133.231	1.05589	0.27333	3.86305	0.000111981	0.0117608	HYI
ENSG00000134109	5165.22	0.473375	0.1225	3.86428	0.000111419	0.0117608	EDEM1
ENSG00000211595	26.8097	2.0201	0.524777	3.84945	0.000118383	0.0120805	IGKJ3
ENSG00000168329	3520.48	-1.26972	0.329985	-3.84782	0.000119175	0.0120805	CX3CR1
ENSG00000113810	984.09	0.454405	0.117944	3.85272	0.000116814	0.0120805	SMC4
ENSG00000185480	77.8152	0.748917	0.194625	3.848	0.000119086	0.0120805	PARPBP
ENSG00000201662	16.4795	0.92645	0.240642	3.84991	0.00011816	0.0120805	RNU6-60P
ENSG00000259319	41.3018	1.02007	0.264771	3.85264	0.000116852	0.0120805
ENSG00000054793	425.542	1.42852	0.370677	3.85381	0.000116295	0.0120805	ATP9A
ENSG00000146070	89.3986	-1.88246	0.489818	-3.84318	0.000121449	0.0121898	PLA2G7
ENSG00000169085	14.1905	-1.29379	0.336578	-3.84394	0.000121072	0.0121898	VXN
ENSG00000267452	9.50549	-5.16175	1.34764	-3.83023	0.000128025	0.0127868	LINC02073
ENSG00000108924	22.1151	-1.39059	0.363218	-3.82852	0.000128915	0.0128129	HLF
ENSG00000162733	27.612	1.27631	0.333677	3.82498	0.000130781	0.0129353	DDR2
ENSG00000155760	20.3181	2.14227	0.561051	3.81832	0.000134364	0.0130996	FZD7
ENSG00000256128	170.386	-1.13328	0.296771	-3.8187	0.000134155	0.0130996	LINC00944
ENSG00000099954	40.1011	1.82426	0.477766	3.8183	0.000134372	0.0130996	CECR2
ENSG00000101003	73.6078	1.19096	0.312013	3.81703	0.000135069	0.0131049	GINS1
ENSG00000183943	1421.73	-0.604718	0.158589	-3.81311	0.000137228	0.0132513	PRKX
ENSG00000279928	26.7963	2.90199	0.761321	3.81179	0.000137966	0.0132597	DDX11L17
ENSG00000175048	224.481	-0.826538	0.217117	-3.80688	0.000140731	0.0134619	ZDHHC14
ENSG00000125780	85.8367	-1.79685	0.472759	-3.80078	0.00014424	0.0137331	TGM3
ENSG00000233008	78.6933	2.6124	0.687744	3.79851	0.000145571	0.0137954	LINC01725
ENSG00000284543	10.7013	-2.60505	0.686466	-3.79486	0.000147724	0.0138704	LINC01226
ENSG00000119457	294.389	-1.23716	0.325933	-3.79576	0.000147191	0.0138704	SLC46A2
ENSG00000055957	10.1454	-1.64368	0.433375	-3.79275	0.00014899	0.0139251	ITIH1
ENSG00000273742	81.7145	-0.757467	0.199806	-3.791	0.000150041	0.0139593	MIR6075
ENSG00000264745	16.8985	-1.5005	0.39596	-3.78952	0.000150939	0.013979	TTC39C-AS1
ENSG00000166002	261.011	-1.03622	0.274791	-3.77095	0.000162627	0.0149933	SMCO4
ENSG00000204580	204.907	1.84939	0.490741	3.76858	0.00016418	0.0150683	DDR1
ENSG00000237499	215.624	0.964695	0.256183	3.76565	0.000166118	0.0151779	WAKMAR2
ENSG00000150672	95.5145	2.22106	0.590194	3.76327	0.000167705	0.0151866	DLG2
ENSG00000278390	38.9581	0.998538	0.265273	3.76419	0.000167089	0.0151866
ENSG00000181634	75.644	-2.4939	0.66293	-3.76193	0.000168604	0.0152005	TNFSF15
ENSG00000115590	5830.98	2.34536	0.625404	3.75016	0.000176723	0.0155539	IL1R2
ENSG00000115604	3281.58	2.44214	0.650571	3.75384	0.000174146	0.0155539	IL18R1
ENSG00000185697	587.524	-1.16727	0.310872	-3.75482	0.000173469	0.0155539	MYBL1
ENSG00000225434	158.929	-1.08038	0.287902	-3.75258	0.000175025	0.0155539	LINC01504
ENSG00000106991	288.7	-0.706349	0.188423	-3.74875	0.00017772	0.0155539	ENG
ENSG00000170955	38.0582	-1.79964	0.480013	-3.74916	0.000177429	0.0155539	CAVIN3
ENSG00000168209	1134.48	1.28755	0.343481	3.74854	0.000177868	0.0155539	DDIT4
ENSG00000123836	1729.22	2.00748	0.536089	3.74469	0.000180619	0.015727	PFKFB2
ENSG00000159733	720.081	-0.591525	0.158011	-3.74357	0.000181425	0.0157299	ZFYVE28
ENSG00000082397	610.136	-1.07847	0.288171	-3.74246	0.00018223	0.0157328	EPB41L3
ENSG00000265018	14.7595	2.51338	0.671999	3.74015	0.000183913	0.0158111	AGAP12P
ENSG00000104976	261.318	-0.411779	0.110374	-3.73075	0.00019091	0.0163436	SNAPC2
ENSG00000117632	359.064	0.984856	0.264205	3.72762	0.000193294	0.0164098	STMN1
ENSG00000167600	85.2677	-1.59538	0.427868	-3.72867	0.000192496	0.0164098	CYP2S1
ENSG00000213876	223.716	-1.1996	0.322105	-3.72427	0.000195881	0.0165605	RPL7AP64
ENSG00000278705	1026.99	0.830549	0.223143	3.72206	0.000197607	0.0165689	H4C2
ENSG00000130600	22.1457	2.93917	0.789651	3.72212	0.000197557	0.0165689	H19
ENSG00000170677	109.686	-0.86197	0.231888	-3.71719	0.000201454	0.0167536	SOCS6
ENSG00000149600	503.643	-0.389011	0.104635	-3.71778	0.000200981	0.0167536	COMMD7
ENSG00000276471	35.3889	-1.39129	0.374682	-3.71326	0.000204604	0.0168778
ENSG00000106605	499.452	-1.15004	0.309675	-3.7137	0.000204251	0.0168778	BLVRA
ENSG00000260386	8.34374	-3.44544	0.929478	-3.70686	0.000209849	0.0172251	LDC1P
ENSG00000173482	248.063	-1.03811	0.280112	-3.70606	0.000210505	0.0172251	PTPRM
ENSG00000257698	22.0235	0.839141	0.227147	3.69427	0.000220518	0.017972	GIHCG
ENSG00000149636	217.238	0.479986	0.129974	3.69293	0.000221684	0.017972	DSN1
ENSG00000159055	66.4188	0.522572	0.141532	3.69225	0.00022228	0.017972	MIS18A
ENSG00000049239	3715.65	0.800964	0.217163	3.68831	0.000225746	0.0180081	H6PD
ENSG00000143179	288.28	0.419457	0.113714	3.68871	0.000225391	0.0180081	UCK2
ENSG00000168487	126.114	-0.700794	0.189953	-3.68929	0.000224878	0.0180081	BMP1
ENSG00000227543	48.5333	0.659213	0.178758	3.68773	0.000226261	0.0180081	SPAG5-AS1
ENSG00000137310	291.058	0.937728	0.254481	3.68486	0.000228825	0.0180762	TCF19
ENSG00000171365	250.426	-0.718056	0.194911	-3.68401	0.000229591	0.0180762	CLCN5
ENSG00000140025	49.2159	0.672781	0.182632	3.6838	0.000229778	0.0180762	EFCAB11
ENSG00000253731	60.0079	-1.56902	0.426368	-3.67997	0.000233265	0.0182799	PCDHGA6
ENSG00000108950	183.802	-2.93586	0.79826	-3.67783	0.000235228	0.0183631	FAM20A
ENSG00000124641	306.938	-0.393424	0.107132	-3.67233	0.000240345	0.0186909	MED20
ENSG00000143643	1099.77	-0.237837	0.0648431	-3.66788	0.00024457	0.0187335	TTC13
ENSG00000135077	529.596	-0.632087	0.172328	-3.66793	0.000244524	0.0187335	HAVCR2
ENSG00000122966	152.845	0.958628	0.26133	3.66827	0.000244201	0.0187335	CIT
ENSG00000086544	793.228	1.27651	0.347865	3.66956	0.000242966	0.0187335	ITPKC
ENSG00000155096	2051.34	0.534679	0.145875	3.66533	0.000247019	0.0188502	AZIN1
ENSG00000267554	300.528	-0.710855	0.194118	-3.66197	0.000250285	0.0190282
ENSG00000228716	403.333	0.599022	0.163634	3.66075	0.000251475	0.0190476	DHFR
ENSG00000122223	686.609	-0.887916	0.242675	-3.65886	0.000253335	0.0191103	CD244
ENSG00000179915	28.5457	-1.73395	0.474057	-3.65768	0.000254504	0.0191103	NRXN1
ENSG00000136378	8.54667	3.19732	0.874286	3.65707	0.000255117	0.0191103	ADAMTS7
ENSG00000138639	1066.48	1.40081	0.38374	3.65042	0.000261811	0.0195399	ARHGAP24
ENSG00000224822	5.20727	2.41635	0.662638	3.64656	0.000265779	0.0195534	THRB-IT1
ENSG00000145936	150.078	-0.925803	0.253736	-3.64869	0.000263585	0.0195534	KCNMB1
ENSG00000038945	69.2312	-1.68711	0.462664	-3.64651	0.00026583	0.0195534	MSR1
ENSG00000256312	9.33755	-1.7995	0.49348	-3.64656	0.000265775	0.0195534
ENSG00000137563	70.915	1.40088	0.384665	3.64181	0.000270723	0.0197705	GGH
ENSG00000183734	316.471	-0.90006	0.247131	-3.64204	0.00027049	0.0197705	ASCL2
ENSG00000232022	108.325	-1.36244	0.374403	-3.63898	0.000273722	0.0198473	FAAHP1
ENSG00000130433	29.6495	-3.34282	0.918439	-3.63968	0.000272981	0.0198473	CACNG6
ENSG00000178896	224.838	0.924035	0.254035	3.63742	0.000275379	0.0198966	EXOSC4
ENSG00000164649	517.893	0.83294	0.22938	3.63127	0.000282035	0.0203055	CDCA7L
ENSG00000135124	783.347	-0.420317	0.115875	-3.62732	0.000286381	0.0205458	P2RX4
ENSG00000152207	172.663	-1.86624	0.51495	-3.62413	0.000289938	0.020728	CYSLTR2
ENSG00000225177	26.2019	-1.06081	0.292832	-3.62261	0.000291648	0.0207773
ENSG00000233820	10.3802	1.75818	0.485561	3.62093	0.000293548	0.0208398
ENSG00000211593	60.0568	1.85061	0.511532	3.61779	0.000297135	0.0208773	IGKJ5
ENSG00000168004	14.5206	-2.14015	0.591759	-3.61659	0.000298504	0.0208773	PLAAT5
ENSG00000170298	19.3449	-2.23508	0.618109	-3.61599	0.000299199	0.0208773	LGALS9B
ENSG00000131462	177.936	0.733117	0.202596	3.61862	0.000296181	0.0208773	TUBG1
ENSG00000130511	1471.94	-0.619376	0.171244	-3.61691	0.000298139	0.0208773	SSBP4
ENSG00000121454	31.6624	3.52046	0.974667	3.61197	0.000303885	0.0210885	LHX4
ENSG00000168301	134.804	-0.603779	0.167254	-3.60995	0.000306251	0.0210885	KCTD6
ENSG00000279693	85.8763	-1.96573	0.544546	-3.60986	0.000306366	0.0210885
ENSG00000109099	12.1408	-2.74869	0.761153	-3.61122	0.000304757	0.0210885	PMP22
ENSG00000232810	301.134	-0.883728	0.245	-3.60705	0.000309699	0.0212462	TNF
ENSG00000250510	265.176	-1.42018	0.394564	-3.59937	0.000318988	0.0217371	GPR162
ENSG00000197046	70.7217	-1.2028	0.334149	-3.5996	0.000318709	0.0217371	SIGLEC15
ENSG00000132514	194.589	-1.69523	0.472117	-3.5907	0.000329796	0.0223987	CLEC10A
ENSG00000116717	382.365	1.44672	0.403064	3.58931	0.000331554	0.0224432	GADD45A
ENSG00000172113	568.356	0.265351	0.0739867	3.58646	0.000335197	0.0224659	NME6
ENSG00000109943	89.1752	-1.21909	0.339825	-3.58741	0.000333976	0.0224659	CRTAM
ENSG00000020577	191.367	-1.68989	0.471074	-3.58731	0.000334106	0.0224659	SAMD4A
ENSG00000137265	1465.3	1.0477	0.292613	3.58051	0.000342926	0.0225391	IRF4
ENSG00000106066	1290.2	-1.12104	0.313008	-3.58151	0.000341613	0.0225391	CPVL
ENSG00000187840	249.534	-0.455589	0.127174	-3.58241	0.000340443	0.0225391	EIF4EBP1
ENSG00000179104	463.718	-0.61287	0.171165	-3.58058	0.000342837	0.0225391	TMTC2
ENSG00000258695	15.6262	1.00907	0.28172	3.58183	0.000341202	0.0225391
ENSG00000162104	551.597	-0.582982	0.162793	-3.58114	0.000342105	0.0225391	ADCY9
ENSG00000196263	46.7314	2.27628	0.636101	3.57848	0.000345593	0.0226414	ZNF471
ENSG00000102543	242.916	0.605024	0.169145	3.57696	0.000347619	0.0227011	CDADC1
ENSG00000134057	118.169	1.20328	0.336672	3.57403	0.000351523	0.0227374	CCNB1
ENSG00000138303	348.404	0.550264	0.153957	3.57413	0.000351389	0.0227374	ASCC1
ENSG00000154025	10.9719	-2.80084	0.783635	-3.57417	0.000351341	0.0227374	SLC5A10
ENSG00000171729	35.3224	-1.93601	0.541865	-3.57286	0.000353103	0.0227673	TMEM51
ENSG00000259418	24.7364	-1.64422	0.460523	-3.57032	0.00035654	0.0228517
ENSG00000124171	118.286	0.554956	0.15544	3.57024	0.000356655	0.0228517	PARD6B
ENSG00000118432	226.194	2.85497	0.799894	3.56918	0.000358101	0.0228724	CNR1
ENSG00000254460	14.8552	-1.32728	0.372045	-3.56753	0.000360357	0.0229446
ENSG00000274376	110.234	-2.07026	0.580954	-3.56356	0.000365858	0.0232223	ADAMTS7P1
ENSG00000129810	33.5627	1.04854	0.294689	3.55815	0.000373482	0.0233578	SGO1
ENSG00000038427	20630.9	-1.23095	0.345968	-3.55797	0.000373725	0.0233578	VCAN
ENSG00000171631	45.8505	-1.95947	0.550301	-3.56073	0.000369823	0.0233578	P2RY6
ENSG00000111252	4275.2	-0.533745	0.149916	-3.56031	0.000370421	0.0233578	SH2B3
ENSG00000255987	325.923	-0.852266	0.239493	-3.55862	0.000372811	0.0233578	TOMM20P2
ENSG00000163701	23.6007	-1.14171	0.321012	-3.55659	0.000375706	0.0234098	IL17RE
ENSG00000164124	308.012	-1.0752	0.302495	-3.55443	0.000378798	0.023459	TMEM144
ENSG00000184232	461.773	-0.706167	0.198641	-3.55499	0.000377996	0.023459	OAF
ENSG00000139618	201.609	0.839957	0.236424	3.55275	0.000381225	0.0235377	BRCA2
ENSG00000173548	293.83	-0.611077	0.172148	-3.54973	0.000385632	0.023738	SNX33
ENSG00000152127	2211.41	0.551626	0.155649	3.54405	0.000394037	0.0241096	MGAT5
ENSG00000106003	4478.61	-0.687036	0.193818	-3.54475	0.000392992	0.0241096	LFNG
ENSG00000131203	74.2782	-2.59372	0.732454	-3.54113	0.000398418	0.0242321	IDO1
ENSG00000178691	969.204	0.310073	0.0875518	3.54159	0.000397722	0.0242321	SUZ12
ENSG00000084693	249.194	0.591653	0.167222	3.53814	0.000402959	0.0242908	AGBL5
ENSG00000164086	1333.09	-0.49478	0.139791	-3.53942	0.000401002	0.0242908	DUSP7
ENSG00000172382	37.8721	0.884314	0.249923	3.53835	0.000402643	0.0242908	PRSS27
ENSG00000101444	507.634	0.472913	0.133835	3.53355	0.00041002	0.0246435	AHCY
ENSG00000107551	1840.07	-0.66048	0.18702	-3.5316	0.000413052	0.0246937	RASSF4
ENSG00000136161	1540.61	-0.627728	0.177753	-3.53146	0.000413278	0.0246937	RCBTB2
ENSG00000155265	239.559	-1.01404	0.287262	-3.53002	0.000415522	0.0247551	GOLGA7B
ENSG00000080200	483.846	-0.875123	0.248057	-3.52791	0.000418852	0.0248582	CRYBG3
ENSG00000141505	181.527	-1.14148	0.323677	-3.52661	0.000420911	0.0248582	ASGR1
ENSG00000076382	123.281	1.01566	0.287965	3.52704	0.000420241	0.0248582	SPAG5
ENSG00000091181	249.426	-2.30808	0.656201	-3.51733	0.000435908	0.0254488	IL5RA
ENSG00000253736	13.7882	1.32537	0.376811	3.51734	0.000435895	0.0254488
ENSG00000172164	1506.77	-0.634311	0.18033	-3.5175	0.00043564	0.0254488	SNTB1
ENSG00000119138	1163.21	1.29135	0.367097	3.51774	0.000435244	0.0254488	KLF9
ENSG00000211598	1885.43	3.00855	0.855615	3.51625	0.000437695	0.0254801	IGKV4-1
ENSG00000198586	2411.85	0.409926	0.116694	3.51282	0.000443382	0.0257377	TLK1
ENSG00000091972	177.738	2.09749	0.597422	3.5109	0.000446585	0.0257767	CD200
ENSG00000234493	20.8019	-3.57037	1.01681	-3.51134	0.000445861	0.0257767	RHOXF1P1
ENSG00000204872	29.1515	1.64834	0.469853	3.50822	0.000451122	0.0258534	NAT8B
ENSG00000109805	77.9565	1.19199	0.339829	3.50761	0.00045216	0.0258534	NCAPG
ENSG00000273812	141.853	1.5172	0.432598	3.50718	0.000452876	0.0258534
ENSG00000180855	51.2168	0.730928	0.208413	3.50712	0.000452989	0.0258534	ZNF443
ENSG00000228835	90.1241	2.24389	0.640069	3.5057	0.000455415	0.0259192
ENSG00000011478	148.313	0.721834	0.205997	3.50411	0.000458144	0.0260019	QPCTL
ENSG00000114013	452	-0.760881	0.217282	-3.50182	0.00046209	0.026153	CD86
ENSG00000197147	629.247	0.550439	0.157254	3.50032	0.000464696	0.0262276	LRRC8B
ENSG00000150540	223.48	-1.16291	0.332345	-3.49911	0.000466822	0.0262748	HNMT
ENSG00000114923	18.7066	-1.90424	0.544601	-3.49659	0.00047125	0.026451	SLC4A3
ENSG00000196747	720.113	1.11963	0.32031	3.49545	0.000473269	0.0264913	H2AC13
ENSG00000121578	622.415	0.653583	0.187419	3.48728	0.000487953	0.0272063	B4GALT4
ENSG00000132669	653.096	-1.21272	0.347795	-3.48687	0.000488711	0.0272063	RIN2
ENSG00000156535	82.3491	1.41549	0.406163	3.48501	0.000492111	0.0273209	CD109
ENSG00000196218	77.9286	-0.832175	0.238939	-3.4828	0.000496206	0.0273989	RYR1
ENSG00000075218	128.916	1.28562	0.369099	3.48313	0.000495583	0.0273989	GTSE1
ENSG00000104951	59.3157	-1.52525	0.438456	-3.47868	0.000503884	0.0277477	IL4I1
ENSG00000204110	72.4364	-2.46423	0.708826	-3.47649	0.000508022	0.0278251	LINC02520
ENSG00000197353	16.2327	-4.42911	1.27376	-3.47718	0.000506709	0.0278251	LYPD2
ENSG00000158062	1791.73	-0.54643	0.157287	-3.47411	0.00051256	0.0279235	UBXN11
ENSG00000171150	506.141	0.719618	0.207117	3.47444	0.000511912	0.0279235	SOCS5
ENSG00000145391	678.824	-0.591155	0.170217	-3.47295	0.000514776	0.0279695	SETD7
ENSG00000214595	101.105	1.3159	0.379145	3.4707	0.000519113	0.0279813	EML6
ENSG00000181751	482.196	1.87315	0.539566	3.47158	0.000517398	0.0279813	MACIR
ENSG00000224610	15.6661	2.98036	0.858607	3.47116	0.000518211	0.0279813
ENSG00000173846	972.431	0.925215	0.266686	3.46931	0.0005218	0.0280519	PLK3
ENSG00000117569	628.694	0.482849	0.139324	3.46565	0.000528944	0.0283611	PTBP2
ENSG00000143507	225.147	-0.449626	0.129929	-3.46056	0.000539056	0.0288275	DUSP10
ENSG00000174442	135.686	0.608351	0.175924	3.45803	0.00054415	0.0290237	ZWILCH
ENSG00000179921	541.753	-0.889841	0.257425	-3.4567	0.000546827	0.0290903	GPBAR1
ENSG00000113282	1660.13	0.436332	0.126444	3.45079	0.000558958	0.0294284	CLINT1
ENSG00000127951	6289.81	-0.99294	0.28762	-3.45227	0.000555898	0.0294284	FGL2
ENSG00000196584	49.5056	1.05347	0.305179	3.45199	0.000556475	0.0294284	XRCC2
ENSG00000237476	24.4991	-1.04573	0.303027	-3.45096	0.000558606	0.0294284	LINC01637
ENSG00000165895	113.218	1.41107	0.409177	3.44855	0.000563599	0.0295962	ARHGAP42
ENSG00000198133	1243.24	-0.890152	0.25825	-3.44686	0.000567144	0.0297058	TMEM229B
ENSG00000109458	1292.72	1.14068	0.331039	3.44577	0.000569442	0.0297497	GAB1
ENSG00000185442	249.25	1.17735	0.342064	3.4419	0.000577642	0.0301009	FAM174B
ENSG00000049089	741.383	2.16628	0.630108	3.43796	0.000586117	0.0304603	COL9A2
ENSG00000127415	612.923	-0.535969	0.155927	-3.43731	0.000587528	0.0304603	IDUA
ENSG00000196581	31.1362	-2.39922	0.698409	-3.43527	0.00059197	0.0305505	AJAP1
ENSG00000227920	88.9494	-2.58884	0.753637	-3.43513	0.000592267	0.0305505
ENSG00000235358	12.1933	1.63379	0.475855	3.43339	0.000596086	0.0305926
ENSG00000171320	47.0736	1.27854	0.37234	3.43379	0.000595213	0.0305926	ESCO2
ENSG00000273258	24.0721	-0.857878	0.249963	-3.43202	0.000599105	0.0305934
ENSG00000133101	43.2994	2.54537	0.741611	3.43221	0.000598675	0.0305934	CCNA1
ENSG00000263961	372.758	1.80973	0.528253	3.42587	0.000612827	0.0312159	RHEX
ENSG00000211642	60.8773	3.85162	1.12452	3.42513	0.000614516	0.0312239	IGLV10-54
ENSG00000111665	58.4555	1.24012	0.362233	3.42354	0.000618106	0.0313281	CDCA3
ENSG00000185267	28.6375	1.12272	0.32814	3.42145	0.000622875	0.0314915	CDNF
ENSG00000249856	9.09672	-1.62778	0.475967	-3.41995	0.000626323	0.0315875
ENSG00000155465	2298.27	-0.594925	0.174134	-3.41648	0.000634355	0.0319136	SLC7A7
ENSG00000200913	22.5374	0.807728	0.236475	3.4157	0.000636176	0.0319263	SNORD46
ENSG00000188026	221.562	0.767747	0.224882	3.414	0.000640175	0.0320481	RILPL1
ENSG00000139193	828.602	0.867463	0.254202	3.4125	0.000643699	0.0321455	CD27
ENSG00000214548	9.91163	-3.3257	0.975035	-3.41085	0.000647606	0.0322615	MEG3
ENSG00000280156	15.735	2.0108	0.589915	3.40863	0.000652896	0.0324457	NA
ENSG00000109684	228.987	3.36619	0.988507	3.40533	0.000660839	0.0327606	CLNK
ENSG00000265527	9.38023	1.70872	0.502159	3.40274	0.000667128	0.0329921	MIR5690
ENSG00000222009	273.965	1.18779	0.349366	3.39985	0.00067424	0.033263	BTBD19
ENSG00000174791	258.896	-0.841868	0.247685	-3.39894	0.000676471	0.0332925	RIN1
ENSG00000215712	157.006	-0.508681	0.149692	-3.39819	0.000678337	0.0333039	TMEM242
ENSG00000187688	1864.1	-0.381405	0.112273	-3.3971	0.000681034	0.033332	TRPV2
ENSG00000105251	10.4638	-2.25996	0.665352	-3.39664	0.00068218	0.033332	SHD
ENSG00000102384	54.1768	0.914539	0.269329	3.39562	0.000684726	0.0333763	CENPI
ENSG00000014914	227.292	-1.28988	0.380142	-3.39316	0.000690922	0.0335979	MTMR11
ENSG00000185818	8.77617	-2.22431	0.655862	-3.39143	0.000695287	0.0336496	NAT8L
ENSG00000080546	683.257	0.770485	0.227154	3.39191	0.000694082	0.0336496	SESN1
ENSG00000126458	257.199	-0.765119	0.225742	-3.38935	0.000700577	0.0338252	RRAS
ENSG00000188523	3.45543	5.10241	1.50684	3.38616	0.000708777	0.0339921	CFAP77
ENSG00000058335	93.5596	3.15531	0.932385	3.38413	0.000714042	0.0339921	RASGRF1
ENSG00000048462	61.2366	1.94964	0.575965	3.38499	0.000711798	0.0339921	TNFRSF17
ENSG00000279339	31.8469	1.66535	0.49193	3.38534	0.000710909	0.0339921
ENSG00000130584	81.5035	-1.20679	0.356536	-3.38475	0.00071242	0.0339921	ZBTB46
ENSG00000124302	53.389	2.26731	0.669413	3.38701	0.000706584	0.0339921	CHST8
ENSG00000111247	27.7351	1.02435	0.302785	3.3831	0.000716724	0.0340402	RAD51AP1
ENSG00000117281	116.627	-1.17981	0.349124	-3.37936	0.00072656	0.0344271	CD160
ENSG00000279333	22.5034	-0.939384	0.278236	-3.37622	0.000734893	0.0347412
ENSG00000226640	8.4009	-1.8095	0.536674	-3.3717	0.00074707	0.0351586
ENSG00000240589	43.3368	-0.578704	0.171638	-3.37166	0.000747173	0.0351586	RN7SL258P
ENSG00000147408	2051.72	1.1623	0.3448	3.37093	0.000749148	0.0351703	CSGALNACT1
ENSG00000169131	358.449	0.860804	0.255505	3.36902	0.00075435	0.035333	ZNF354A
ENSG00000125462	42.3311	-1.09503	0.325399	-3.36519	0.00076491	0.0354387	MIR9-1HG
ENSG00000170153	20.6099	-3.73677	1.11015	-3.366	0.000762671	0.0354387	RNF150
ENSG00000113494	55.3719	-1.51681	0.450839	-3.36442	0.000767041	0.0354387	PRLR
ENSG00000239264	150.461	1.60398	0.476541	3.36589	0.000762973	0.0354387	TXNDC5
ENSG00000268573	154.026	0.34369	0.102153	3.36445	0.000766958	0.0354387
ENSG00000168995	496.09	-0.72798	0.216367	-3.36455	0.000766674	0.0354387	SIGLEC7
ENSG00000138182	188.79	0.614235	0.182634	3.3632	0.000770455	0.0355159	KIF20B
ENSG00000237491	128.498	-0.726592	0.216197	-3.36079	0.000777197	0.0355348	LINC01409
ENSG00000157193	421.382	-0.458406	0.136411	-3.36048	0.000778059	0.0355348	LRP8
ENSG00000117586	148.164	0.90649	0.269668	3.36151	0.000775183	0.0355348	TNFSF4
ENSG00000080823	41.4453	1.43607	0.42741	3.35994	0.000779586	0.0355348	MOK
ENSG00000279569	10.2183	-3.1338	0.932217	-3.36166	0.000774748	0.0355348
ENSG00000182580	31.5614	-1.58474	0.472067	-3.35703	0.00078784	0.0357065	EPHB3
ENSG00000134138	12.435	-2.39256	0.712758	-3.35676	0.000788609	0.0357065	MEIS2
ENSG00000101057	704.882	1.39275	0.4148	3.35765	0.000786095	0.0357065	MYBL2
ENSG00000225302	39.3411	1.95705	0.583471	3.35415	0.000796102	0.0359658	NA
ENSG00000227825	180.704	-1.11774	0.333724	-3.34929	0.00081018	0.0365208	SLC9A7P1
ENSG00000253320	148.31	1.32235	0.394907	3.34852	0.000812456	0.0365426	MAILR
ENSG00000198754	27.9873	1.37347	0.410414	3.34656	0.000818217	0.0366399	OXCT2
ENSG00000089685	137.092	1.41569	0.422977	3.34696	0.000817045	0.0366399	BIRC5
ENSG00000274997	695.022	1.24153	0.371887	3.33847	0.000842416	0.0376409	H2AC12
ENSG00000141068	2285.84	-0.680488	0.203899	-3.33737	0.000845752	0.0377072	KSR1
ENSG00000006715	1426.53	-0.277984	0.0833213	-3.33629	0.000849057	0.0377719	VPS41
ENSG00000183598	1143.08	0.814505	0.244627	3.32957	0.000869791	0.0379034	H3C13
ENSG00000181215	88.6283	-0.940085	0.282417	-3.32871	0.000872476	0.0379034	C4orf50
ENSG00000156194	11.7212	-1.11386	0.334543	-3.32951	0.000869995	0.0379034	PPEF2
ENSG00000275221	269.588	0.817388	0.245551	3.3288	0.000872214	0.0379034	H2AC15
ENSG00000242732	51.5474	-1.25416	0.376337	-3.33253	0.000860593	0.0379034	RTL5
ENSG00000147443	2865.16	-0.63523	0.190818	-3.32898	0.000871646	0.0379034	DOK2
ENSG00000204791	61.9304	2.08785	0.626445	3.33286	0.000859583	0.0379034	SMPD5
ENSG00000100749	291.947	0.618265	0.185681	3.32972	0.000869332	0.0379034	VRK1
ENSG00000231475	405.268	3.3917	1.01829	3.33078	0.00086604	0.0379034	IGHV4-31
ENSG00000226738	12.9313	-2.77019	0.831096	-3.33317	0.000858619	0.0379034	NA
ENSG00000155307	1284.13	1.34781	0.404427	3.33264	0.000860247	0.0379034	SAMSN1
ENSG00000023191	2576.75	-0.43463	0.130757	-3.32395	0.000887508	0.0384744	RNH1
ENSG00000153936	435.541	0.525791	0.158343	3.32058	0.000898315	0.0387709	HS2ST1
ENSG00000157240	325.982	-0.860754	0.259267	-3.31995	0.00090035	0.0387709	FZD1
ENSG00000266088	37.9328	-1.53509	0.462381	-3.31997	0.000900278	0.0387709
ENSG00000197077	196.734	-1.03018	0.310348	-3.31945	0.000901959	0.0387709	KIAA1671
ENSG00000200888	19.39	-0.87907	0.2649	-3.31849	0.000905046	0.0388217	Y_RNA
ENSG00000181544	80.739	0.664422	0.200297	3.31718	0.000909318	0.038923	FANCB
ENSG00000151789	26.5203	1.29022	0.389152	3.31547	0.000914907	0.0389984	ZNF385D
ENSG00000244405	22.223	1.54122	0.464813	3.31577	0.000913899	0.0389984	ETV5
ENSG00000116883	26.7563	1.88794	0.569785	3.31342	0.000921616	0.0390278	NA
ENSG00000164938	3790.52	0.866221	0.261513	3.31235	0.000925174	0.0390278	TP53INP1
ENSG00000110075	3618.19	0.186032	0.0561327	3.31415	0.000919221	0.0390278	PPP6R3
ENSG00000197705	323.895	1.31238	0.396023	3.3139	0.000920029	0.0390278	KLHL14
ENSG00000074181	14.72	-1.51274	0.456659	-3.31263	0.00092424	0.0390278	NOTCH3
ENSG00000106078	7.46483	-2.42323	0.731789	-3.31138	0.000928383	0.0390822	COBL
ENSG00000258733	97.9044	-0.674363	0.203819	-3.30864	0.00093751	0.0393851	LINC02328
ENSG00000126787	73.8549	1.32185	0.399629	3.3077	0.000940662	0.0394362	DLGAP5
ENSG00000123374	278.01	0.411602	0.124523	3.30542	0.00094835	0.0396769	CDK2
ENSG00000196440	214.434	0.441415	0.133671	3.30225	0.000959137	0.0400459	ARMCX4
ENSG00000159388	5258.03	0.568697	0.172534	3.29615	0.00098019	0.0408413	BTG2
ENSG00000173898	18.2167	1.7559	0.532976	3.29453	0.000985876	0.0409943	SPTBN2
ENSG00000114738	3761.62	-0.549282	0.166862	-3.29183	0.000995379	0.0410543	MAPKAPK3
ENSG00000002587	118.204	2.24406	0.681651	3.29209	0.000994446	0.0410543	HS3ST1
ENSG00000092470	216.538	0.576107	0.174992	3.29219	0.000994095	0.0410543	WDR76
ENSG00000100053	9.40311	-1.40768	0.427528	-3.2926	0.000992663	0.0410543	CRYBB3
ENSG00000267780	16.4932	2.36484	0.718966	3.28923	0.00100463	0.0413521
ENSG00000013016	801.495	1.0891	0.331368	3.28667	0.00101379	0.0415614	EHD3
ENSG00000100505	134.369	1.23764	0.376504	3.28719	0.00101192	0.0415614	TRIM9
ENSG00000096060	10329.2	1.67171	0.508722	3.2861	0.00101585	0.0415623	FKBP5
ENSG00000115295	962.068	-0.40813	0.124327	-3.2827	0.00102818	0.04198	CLIP4
ENSG00000259445	3.99629	-3.9462	1.20232	-3.28215	0.00103018	0.04198	NA
ENSG00000183134	282.46	-2.18698	0.666985	-3.2789	0.00104213	0.0423819	PTGDR2
ENSG00000101347	8522.6	-0.78735	0.24022	-3.27763	0.00104684	0.0424888	SAMHD1
ENSG00000230138	37.0809	-0.836706	0.255377	-3.27635	0.00105157	0.0425501	LINC02812
ENSG00000160957	131.948	0.851149	0.259806	3.2761	0.00105253	0.0425501	RECQL4
ENSG00000102010	290.705	1.43681	0.438851	3.27402	0.00106028	0.0427787	BMX
ENSG00000189308	622.74	0.391269	0.119603	3.2714	0.00107015	0.0429823	LIN54
ENSG00000267265	157.353	-0.989624	0.302475	-3.27176	0.00106881	0.0429823	GP6-AS1
ENSG00000100292	1202.14	-0.649017	0.198415	-3.27101	0.00107166	0.0429823	HMOX1
ENSG00000158528	89.1185	1.88513	0.576544	3.2697	0.0010766	0.0430357	PPP1R9A
ENSG00000183773	127.924	-0.917525	0.280628	-3.26954	0.00107721	0.0430357	AIFM3
ENSG00000213071	154.9	-0.713553	0.218281	-3.26897	0.00107941	0.0430389	LPAL2
ENSG00000073350	869.033	-0.562009	0.172157	-3.26451	0.00109653	0.0436363	LLGL2
ENSG00000126467	16.3938	-1.91831	0.587837	-3.26334	0.00110107	0.0437315	TSKS
ENSG00000211951	83.7773	3.01436	0.924439	3.26074	0.00111121	0.0439629	IGHV2-26
ENSG00000253440	8.88745	-1.45353	0.445706	-3.26118	0.0011095	0.0439629	IGHV3-33-2
ENSG00000108591	1110.63	-0.369838	0.113456	-3.25973	0.00111517	0.0440341	DRG2
ENSG00000243264	95.6487	2.80832	0.861821	3.25859	0.00111967	0.0441263	IGKV2D-29
ENSG00000130558	36.2078	-2.34981	0.721988	-3.25464	0.00113535	0.0446579	OLFM1
ENSG00000144642	21.8289	2.1536	0.662593	3.25026	0.00115301	0.0452534	RBMS3
ENSG00000164638	7.56663	-2.1327	0.656258	-3.24978	0.00115493	0.0452534	SLC29A4
ENSG00000111452	236.354	-1.54286	0.475109	-3.24739	0.00116471	0.0455487	ADGRD1
ENSG00000278588	732.905	1.10864	0.341494	3.24643	0.00116861	0.0456137	H2BC10
ENSG00000155906	167.016	-0.392701	0.12102	-3.24493	0.00117481	0.0457222	RMND1
ENSG00000182853	9.00191	-2.68509	0.827538	-3.24467	0.00117587	0.0457222	VMO1
ENSG00000262877	129.164	-0.882197	0.272006	-3.2433	0.00118154	0.045855
ENSG00000184005	226.951	1.42282	0.43885	3.24215	0.00118631	0.0459526	ST6GALNAC3
ENSG00000134242	1085.11	0.37814	0.116706	3.24011	0.00119486	0.0461828	PTPN22
ENSG00000105976	10.9774	2.05925	0.635641	3.23964	0.00119679	0.0461828	MET
ENSG00000253958	31.6517	-1.23279	0.380637	-3.23875	0.00120054	0.0462109	CLDN23
ENSG00000090382	44548.1	-1.04581	0.322941	-3.23839	0.00120205	0.0462109	LYZ
ENSG00000172345	116.121	0.581862	0.179912	3.23414	0.00122009	0.046816	STARD5
ENSG00000179593	162.396	2.66991	0.826604	3.22997	0.00123804	0.0474123	ALOX15B
ENSG00000100379	293.216	-0.53144	0.164561	-3.22945	0.00124028	0.0474123	KCTD17
ENSG00000121621	50.2687	0.921271	0.285344	3.22863	0.00124384	0.0474593	KIF18A
ENSG00000124635	885.001	0.918364	0.284612	3.22673	0.00125214	0.0475978	H2BC11
ENSG00000188732	95.5795	-0.413317	0.128078	-3.22707	0.00125067	0.0475978	FAM221A
ENSG00000256263	22.4935	1.95796	0.608068	3.21997	0.00128205	0.048644	DDX11L8
ENSG00000085377	843.878	-0.39093	0.121472	-3.21828	0.0012896	0.0488393	PREP
ENSG00000164403	186.187	-1.01846	0.316635	-3.21652	0.00129754	0.0488675	SHROOM1
ENSG00000112232	82.6319	1.72866	0.537282	3.21742	0.00129349	0.0488675	KHDRBS2
ENSG00000261866	24.8738	-1.5228	0.473406	-3.21669	0.00129681	0.0488675	NA
ENSG00000142173	387.905	-0.863687	0.268614	-3.21534	0.00130289	0.0489785	COL6A2
ENSG00000198648	749.143	-0.547222	0.170278	-3.2137	0.00131035	0.0491141	STK39
ENSG00000111886	129.005	0.782559	0.243523	3.21349	0.00131132	0.0491141	GABRR2
ENSG00000142798	143.674	1.04345	0.324863	3.21198	0.00131826	0.0491253	HSPG2
ENSG00000152953	44.8239	2.27945	0.709732	3.2117	0.00131952	0.0491253	STK32B
ENSG00000282870	9.00828	-2.73728	0.852385	-3.21132	0.00132126	0.0491253	FRG1DP
ENSG00000101447	45.176	0.948853	0.295388	3.21222	0.00131711	0.0491253	FAM83D
ENSG00000156869	141.11	-0.627614	0.195606	-3.20857	0.00133397	0.0493412	FRRS1
ENSG00000082438	457.309	0.860188	0.268034	3.20925	0.00133082	0.0493412	COBLL1
ENSG00000149084	311.546	0.451258	0.140645	3.20849	0.00133433	0.0493412	HSD17B12
ENSG00000164077	193.051	-0.397665	0.123982	-3.20744	0.00133922	0.0494079	MON1A
ENSG00000103056	578.311	-1.80913	0.564109	-3.20706	0.00134099	0.0494079	SMPD3
ENSG00000186871	20.306	1.15945	0.361714	3.20543	0.00134861	0.0495098	ERCC6L
ENSG00000189269	48.6865	-0.799952	0.249543	-3.20566	0.00134752	0.0495098	DRICH1
ENSG00000253485	34.5535	-1.18702	0.370639	-3.20262	0.00136181	0.0499045	PCDHGA5
