# Supplementary material for: Characterisation of the blood RNA host response underpinning severity in COVID-19 patients
Source: Sci Rep. 2022 Jul 17;12:12216. doi: 10.1038/s41598-022-15547-2 (PMC9288817; doi:10.1038/s41598-022-15547-2)
Supplement: Supplementary file 2 — Supplementary Information 2. [file 41598_2022_15547_MOESM2_ESM.xlsx]

## Sheet: Genes_Treatment_Corrected
	baseMean	log2FoldChange	lfcSE	stat	pvalue	padj	gene
ENSG00000204933	21.1477	6.28765	1.3487	4.66202	3.13125e-06	0.000509818	CD177P1
ENSG00000239839	4966.66	4.77344	0.914832	5.21783	1.8103e-07	7.52941e-05	DEFA3
ENSG00000196415	230.002	4.46971	0.694348	6.43727	1.21638e-10	2.25052e-07	PRTN3
ENSG00000164821	370.126	4.44132	0.68545	6.47942	9.20781e-11	1.87397e-07	DEFA4
ENSG00000282651	116.172	4.31307	1.33906	3.22097	0.00127759	0.025001	IGHV5-10-1
ENSG00000086548	208.436	4.13117	0.614305	6.72496	1.75644e-11	7.14943e-08	CEACAM6
ENSG00000197561	724.545	4.12068	0.632473	6.51519	7.2597e-11	1.69632e-07	ELANE
ENSG00000172232	560.419	4.05014	0.606234	6.68082	2.37614e-11	8.05986e-08	AZU1
ENSG00000223629	9.22701	3.96201	1.05327	3.76164	0.000168805	0.00678956	DEFA8P
ENSG00000237361	7.28355	3.94594	0.786772	5.01536	5.29344e-07	0.000151735	TUSC8
ENSG00000169174	164.397	3.89404	1.05387	3.69501	0.000219879	0.00807336	PCSK9
ENSG00000276775	77.1367	3.8625	0.747958	5.16406	2.41648e-07	9.10743e-05	IGHV4-4
ENSG00000211964	115.054	3.81554	0.609263	6.26255	3.78735e-10	5.37092e-07	IGHV3-48
ENSG00000124469	792.817	3.81115	0.548471	6.94867	3.6875e-12	3.7524e-08	CEACAM8
ENSG00000102837	1360.74	3.78792	0.716556	5.28628	1.24831e-07	5.86929e-05	OLFM4
ENSG00000100448	221.245	3.71064	0.702336	5.28328	1.26891e-07	5.86929e-05	CTSG
ENSG00000012223	5228.96	3.65489	0.589175	6.20341	5.5254e-10	7.02831e-07	LTF
ENSG00000211669	132.483	3.59645	0.656921	5.47471	4.3823e-08	2.54872e-05	IGLV3-10
ENSG00000005381	903.423	3.55751	0.520191	6.83886	7.98285e-12	4.06167e-08	MPO
ENSG00000187323	5.13267	3.52027	0.865387	4.06786	4.74475e-05	0.0029463	DCC
ENSG00000254006	25.3388	3.50391	0.78157	4.48317	7.35408e-06	0.000852576
ENSG00000179869	1192.41	3.47022	0.469713	7.38796	1.49094e-13	3.03437e-09	ABCA13
ENSG00000101425	889.528	3.41049	0.498397	6.84292	7.75941e-12	4.06167e-08	BPI
ENSG00000115884	112.562	3.40219	0.698302	4.87209	1.10423e-06	0.000252509	SDC1
ENSG00000118113	1376.74	3.38462	0.608441	5.56278	2.65515e-08	1.80125e-05	MMP8
ENSG00000283646	223.767	3.36574	0.559736	6.01308	1.82028e-09	2.05813e-06	LINC02009
ENSG00000211673	757.115	3.32996	0.63822	5.21758	1.8128e-07	7.52941e-05	IGLV3-1
ENSG00000173320	22.0645	3.3121	0.586417	5.64803	1.62292e-08	1.33292e-05	STOX2
ENSG00000211942	41.3269	3.30003	0.628322	5.25213	1.50352e-07	6.51056e-05	IGHV3-13
ENSG00000112379	17.0266	3.28442	0.58931	5.57334	2.49908e-08	1.75384e-05	ARFGEF3
ENSG00000253686	13.0262	3.27077	0.727224	4.49761	6.87205e-06	0.00081693	LINC01484
ENSG00000211662	572.561	3.26512	0.657653	4.96481	6.87688e-07	0.00018212	IGLV3-21
ENSG00000253755	260.056	3.25112	0.832555	3.90499	9.42295e-05	0.00459815	IGHGP
ENSG00000163710	31.8827	3.24427	0.719509	4.509	6.51327e-06	0.000789036	PCOLCE2
ENSG00000148346	1167.24	3.23519	0.496935	6.51027	7.50142e-11	1.69632e-07	LCN2
ENSG00000280411	263.923	3.23208	0.686256	4.70973	2.4805e-06	0.000438983	IGHV1-69D
ENSG00000248385	30.1002	3.20639	0.569827	5.62696	1.83411e-08	1.43568e-05	TARM1
ENSG00000065618	72.9806	3.19849	0.584233	5.47468	4.38312e-08	2.54872e-05	COL17A1
ENSG00000122641	61.2847	3.19494	0.565378	5.65098	1.59532e-08	1.33292e-05	INHBA
ENSG00000170801	69.2255	3.16535	0.607967	5.20645	1.92485e-07	7.61858e-05	HTRA3
ENSG00000255929	18.5865	3.14546	0.623642	5.0437	4.56613e-07	0.000138701
ENSG00000211637	79.151	3.11134	0.649368	4.79134	1.65673e-06	0.000345527	IGLV4-69
ENSG00000211933	87.0323	3.08769	0.546056	5.65454	1.56269e-08	1.33292e-05	IGHV6-1
ENSG00000211955	573.338	3.04243	0.664295	4.57994	4.65113e-06	0.000631065	IGHV3-33
ENSG00000211663	376.507	3.01234	0.633869	4.75231	2.01106e-06	0.000386123	IGLV3-19
ENSG00000077943	8.04651	3.00939	0.761525	3.9518	7.75666e-05	0.00403901	ITGA8
ENSG00000239975	13.5887	3.00812	0.736601	4.08379	4.4308e-05	0.00280049	IGKV1D-33
ENSG00000172379	7.09621	2.98547	0.960561	3.10805	0.00188328	0.0316765	ARNT2
ENSG00000211949	503.172	2.919	0.577666	5.05309	4.34716e-07	0.000136113	IGHV3-23
ENSG00000173391	87.6014	2.90444	0.628231	4.6232	3.77865e-06	0.000569652	OLR1
ENSG00000112276	5.23548	2.87604	0.802277	3.58484	0.000337284	0.0105282	BVES
ENSG00000270550	905.54	2.87305	0.648501	4.4303	9.41039e-06	0.00101334	IGHV3-30
ENSG00000157554	117.599	2.86264	0.44871	6.37971	1.77422e-10	3.00907e-07	ERG
ENSG00000245719	10.253	2.8558	0.741201	3.85293	0.000116713	0.00539849
ENSG00000262482	7.84526	2.85185	0.826955	3.44862	0.000563455	0.0143343
ENSG00000274576	76.8417	2.82643	0.777688	3.6344	0.000278623	0.00931123	IGHV2-70
ENSG00000274209	6.85401	2.79922	0.692132	4.04434	5.24713e-05	0.00310435	ANTXRL
ENSG00000136011	9.30322	2.79424	0.76682	3.64394	0.000268497	0.00914225	STAB2
ENSG00000214796	6.38346	2.7899	0.664841	4.19634	2.7126e-05	0.00201485	TUBA5P
ENSG00000254632	12.5459	2.77706	0.614706	4.51769	6.25166e-06	0.000775816
ENSG00000243238	137.069	2.75903	0.553779	4.98217	6.28738e-07	0.000176319	IGKV2-30
ENSG00000211962	180.749	2.75729	0.544492	5.06396	4.10626e-07	0.000130579	IGHV1-46
ENSG00000152760	23.3184	2.75678	0.567263	4.8598	1.17504e-06	0.000265415	DYNLT5
ENSG00000211967	79.5832	2.73657	0.59658	4.5871	4.49441e-06	0.000626508	IGHV3-53
ENSG00000129951	11.6665	2.72451	0.656722	4.14864	3.34452e-05	0.00233108	PLPPR3
ENSG00000183856	39.6206	2.71966	0.415721	6.54202	6.06919e-11	1.69632e-07	IQGAP3
ENSG00000224940	74.2341	2.69265	0.442599	6.08371	1.17432e-09	1.40587e-06	PRRT4
ENSG00000268833	61.2285	2.67793	0.483574	5.53779	3.0631e-08	1.94813e-05
ENSG00000211896	12478.6	2.67379	0.658604	4.05978	4.91191e-05	0.00299889	IGHG1
ENSG00000242550	61.1213	2.65753	0.541234	4.91013	9.10148e-07	0.000216146	SERPINB10
ENSG00000170439	44.2712	2.65738	0.696371	3.81604	0.000135611	0.00590998	METTL7B
ENSG00000096006	221.736	2.6498	0.500022	5.29936	1.16211e-07	5.76549e-05	CRISP3
ENSG00000211897	1646.17	2.63267	0.605559	4.34751	1.37694e-05	0.00128548	IGHG3
ENSG00000243466	877.735	2.62794	0.601502	4.36897	1.24834e-05	0.00122853	IGKV1-5
ENSG00000211966	286.004	2.59714	0.529009	4.90944	9.13354e-07	0.000216146	IGHV5-51
ENSG00000136010	30.9315	2.59503	0.512199	5.06645	4.05307e-07	0.000130579	ALDH1L2
ENSG00000169397	83.247	2.58555	0.624176	4.14235	3.43767e-05	0.00236363	RNASE3
ENSG00000164070	9.70084	2.57661	0.590939	4.3602	1.29943e-05	0.00124048	HSPA4L
ENSG00000257017	372.305	2.57418	0.559824	4.59819	4.26185e-06	0.000617205	HP
ENSG00000154277	14.3373	2.55705	0.711153	3.59564	0.000323595	0.0102582	UCHL1
ENSG00000211650	34.5058	2.55276	0.548507	4.65402	3.25533e-06	0.000522582	IGLV5-45
ENSG00000211965	102.574	2.54995	0.628172	4.05932	4.92152e-05	0.00299889	IGHV3-49
ENSG00000017427	18.956	2.54202	0.733593	3.46516	0.000529906	0.0138978	IGF1
ENSG00000178445	74.2757	2.53243	0.594699	4.25834	2.05949e-05	0.00169695	GLDC
ENSG00000211685	38.7566	2.51784	0.668362	3.76718	0.000165103	0.00668026	IGLC7
ENSG00000241294	83.2992	2.49123	0.532492	4.67844	2.8907e-06	0.000482225	IGKV2-24
ENSG00000242076	13.6391	2.47808	0.780926	3.17326	0.00150737	0.0274401	IGKV1-33
ENSG00000064270	131.565	2.46464	0.50142	4.91532	8.86371e-07	0.000214755	ATP2C2
ENSG00000102539	12.2318	2.41213	0.653414	3.69158	0.000222862	0.00813252	MLNR
ENSG00000165685	7.81222	2.4119	0.78726	3.06367	0.00218641	0.0348728	TMEM52B
ENSG00000180535	85.9601	2.40224	0.55792	4.3057	1.66459e-05	0.00147938	BHLHA15
ENSG00000211970	32.2732	2.40083	0.656824	3.65521	0.000256975	0.00889449	IGHV4-61
ENSG00000204936	3497.06	2.3937	0.694278	3.44776	0.000565264	0.0143624	CD177
ENSG00000232216	36.1955	2.37446	0.630256	3.76745	0.000164926	0.00668026	IGHV3-43
ENSG00000251546	55.6898	2.36323	0.762037	3.1012	0.00192738	0.0321571	IGKV1D-39
ENSG00000142583	191.836	2.33984	0.370346	6.31798	2.64999e-10	4.14866e-07	SLC2A5
ENSG00000197403	8.81859	2.33764	0.634342	3.68513	0.000228582	0.00824841	OR6N1
ENSG00000226738	9.83947	2.32743	0.640822	3.63194	0.000281297	0.00938518	NA
ENSG00000211941	156.522	2.32469	0.678169	3.42789	0.00060829	0.0150975	IGHV3-11
ENSG00000227502	9.11326	2.32114	0.636277	3.64801	0.000264282	0.0090531	MROCKI
ENSG00000240864	104.8	2.30553	0.565236	4.07888	4.52531e-05	0.00284257	IGKV1-16
ENSG00000088340	75.1237	2.29836	0.612264	3.75387	0.000174126	0.0068812	FER1L4
ENSG00000185155	11.4121	2.29194	0.590955	3.87836	0.000105163	0.00497739	MIXL1
ENSG00000160180	21.4963	2.28169	0.523505	4.35848	1.30971e-05	0.00124048	TFF3
ENSG00000211639	21.6834	2.27745	0.664492	3.42735	0.000609505	0.0151092	IGLV4-60
ENSG00000211677	2607.36	2.26854	0.496184	4.57197	4.83159e-06	0.000646924	IGLC2
ENSG00000170476	1093.46	2.25493	0.447686	5.03686	4.73226e-07	0.000141634	MZB1
ENSG00000211947	242.971	2.25456	0.567997	3.96932	7.20793e-05	0.00390148	IGHV3-21
ENSG00000241244	19.9893	2.25213	0.596263	3.77708	0.00015868	0.00655061	IGKV1D-16
ENSG00000211956	394.596	2.25141	0.588957	3.82271	0.000131994	0.0058146	IGHV4-34
ENSG00000272636	67.292	2.23803	0.465552	4.80726	1.53015e-06	0.000327806	DOC2B
ENSG00000211648	318.672	2.23465	0.509797	4.38341	1.16834e-05	0.00121316	IGLV1-47
ENSG00000211658	46.536	2.22937	0.71313	3.12618	0.00177093	0.0302929	IGLV3-27
ENSG00000211640	130.464	2.18293	0.544726	4.0074	6.13912e-05	0.00346103	IGLV6-57
ENSG00000240382	107.397	2.17911	0.541265	4.02596	5.6743e-05	0.00328078	IGKV1-17
ENSG00000211652	40.2295	2.17294	0.530253	4.09793	4.16858e-05	0.00268477	IGLV7-43
ENSG00000211895	11021.9	2.16668	0.568575	3.81073	0.00013856	0.00601191	IGHA1
ENSG00000149516	200.526	2.16437	0.610811	3.54344	0.000394944	0.011582	MS4A3
ENSG00000211968	25.9759	2.14154	0.656346	3.26282	0.00110309	0.0227228	IGHV1-58
ENSG00000164047	586.981	2.13375	0.402542	5.30068	1.15372e-07	5.76549e-05	CAMP
ENSG00000211890	839.668	2.12322	0.540036	3.93163	8.4372e-05	0.0042619	IGHA2
ENSG00000069535	27.8208	2.10092	0.617277	3.40353	0.000665206	0.0160263	MAOB
ENSG00000143603	32.6764	2.10001	0.478107	4.39235	1.12133e-05	0.00118245	KCNN3
ENSG00000144668	115.825	2.09537	0.398656	5.25609	1.47147e-07	6.51031e-05	ITGA9
ENSG00000267027	8.89154	2.09455	0.587865	3.56298	0.000366672	0.0110392
ENSG00000244437	490.959	2.08966	0.500677	4.17367	2.99734e-05	0.00214795	IGKV3-15
ENSG00000197506	37.8632	2.08946	0.441141	4.73648	2.17465e-06	0.000398724	SLC28A3
ENSG00000134827	251.133	2.08236	0.439142	4.74187	2.11753e-06	0.000397112	TCN1
ENSG00000128965	7.46526	2.07842	0.504731	4.11788	3.82366e-05	0.0024942	CHAC1
ENSG00000211972	13.2149	2.07376	0.65241	3.17861	0.00147981	0.02728	IGHV3-66
ENSG00000224650	115.267	2.05124	0.453859	4.51956	6.19684e-06	0.000773731	IGHV3-74
ENSG00000239571	7.20911	2.05031	0.674285	3.04073	0.00236009	0.0366941	IGKV2D-30
ENSG00000111291	25.6285	2.04533	0.58636	3.48818	0.000486328	0.01315	GPRC5D
ENSG00000105974	35.3772	2.04134	0.492599	4.14403	3.41255e-05	0.00235431	CAV1
ENSG00000211959	313.054	2.03521	0.498354	4.08385	4.4295e-05	0.00280049	IGHV4-39
ENSG00000241351	409.803	2.02324	0.453591	4.46048	8.17745e-06	0.000919489	IGKV3-11
ENSG00000158163	86.6917	2.01624	0.418445	4.81841	1.44708e-06	0.000316678	DZIP1L
ENSG00000124490	10.857	2.00211	0.653396	3.06416	0.00218285	0.0348602	CRISP2
ENSG00000163362	18.3442	2.00142	0.435633	4.59428	4.34248e-06	0.000617205	INAVA
ENSG00000211943	148.097	1.98994	0.515886	3.85732	0.000114637	0.00534162	IGHV3-15
ENSG00000211653	343.749	1.98921	0.518872	3.83372	0.000126221	0.00565827	IGLV1-40
ENSG00000242371	35.2414	1.9881	0.627	3.17081	0.00152013	0.0275381	IGKV1-39
ENSG00000211651	334.047	1.9847	0.592368	3.35045	0.000806817	0.0183263	IGLV1-44
ENSG00000137491	7.02837	1.97714	0.665095	2.97271	0.00295183	0.0424563	SLCO2B1
ENSG00000278196	43.5605	1.96741	0.44967	4.37523	1.21303e-05	0.00122853	IGLV2-8
ENSG00000087495	10.7163	1.9649	0.569172	3.45221	0.00055601	0.0142136	PHACTR3
ENSG00000211592	13180.7	1.96182	0.500672	3.91838	8.91446e-05	0.00444674	IGKC
ENSG00000253998	9.5058	1.9554	0.590242	3.31287	0.000923438	0.0202302	IGKV2-29
ENSG00000211665	18.1848	1.94998	0.564549	3.45406	0.000552215	0.0141646	IGLV3-16
ENSG00000132465	3173.74	1.93635	0.504988	3.83445	0.000125847	0.00565827	JCHAIN
ENSG00000225698	18.8036	1.93158	0.570707	3.38453	0.000712994	0.0168339	IGHV3-72
ENSG00000211679	1134.63	1.92273	0.575736	3.3396	0.00083899	0.0187996	IGLC3
ENSG00000224373	223.286	1.91884	0.459492	4.176	2.96684e-05	0.00213361	IGHV4-59
ENSG00000211937	147.573	1.89797	0.524233	3.62047	0.000294064	0.00962185	IGHV2-5
ENSG00000104918	277.801	1.8734	0.394467	4.74919	2.04233e-06	0.000388462	RETN
ENSG00000234232	16.6189	1.86352	0.62258	2.99322	0.00276054	0.0405744	PDE4DIPP7
ENSG00000183010	71.8847	1.83465	0.456009	4.02329	5.73919e-05	0.00330433	PYCR1
ENSG00000236279	39.1846	1.81271	0.567295	3.19536	0.00139657	0.0262303	CLEC2L
ENSG00000243290	125.755	1.80598	0.526421	3.43068	0.000602071	0.0149841	IGKV1-12
ENSG00000092421	20.2842	1.79685	0.462704	3.88337	0.00010302	0.00488734	SEMA6A
ENSG00000128917	10.3003	1.79045	0.502148	3.56559	0.000363043	0.0110224	DLL4
ENSG00000106853	11.9309	1.79011	0.413336	4.33087	1.48519e-05	0.00135545	PTGR1
ENSG00000105048	47.4947	1.7856	0.579879	3.07927	0.0020751	0.0337051	TNNT1
ENSG00000112984	44.7831	1.77477	0.390375	4.54631	5.45946e-06	0.000694443	KIF20A
ENSG00000277363	7.84318	1.75017	0.486478	3.59764	0.000321115	0.0101955	SRCIN1
ENSG00000253234	11.4452	1.74692	0.558023	3.13056	0.00174476	0.029991	IGLV2-5
ENSG00000124302	45.6647	1.74577	0.528084	3.30586	0.000946867	0.0205007	CHST8
ENSG00000167105	22.2212	1.74487	0.540668	3.22725	0.00124988	0.0247053	TMEM92
ENSG00000211945	274.293	1.74482	0.507254	3.43974	0.00058228	0.0146303	IGHV1-18
ENSG00000279400	21.4099	1.73707	0.596095	2.91409	0.00356728	0.0478269	NA
ENSG00000139572	126.47	1.73474	0.407962	4.25222	2.11663e-05	0.00173133	GPR84
ENSG00000078900	43.333	1.72247	0.338524	5.08818	3.61524e-07	0.000124707	TP73
ENSG00000228280	21.2116	1.72043	0.406391	4.23344	2.30145e-05	0.00184406
ENSG00000211668	169.975	1.71197	0.567403	3.0172	0.00255125	0.0386691	IGLV2-11
ENSG00000005961	2912.98	1.70861	0.468906	3.64382	0.000268625	0.00914225	ITGA2B
ENSG00000149054	19.0077	1.70169	0.577964	2.94429	0.00323701	0.0449077	ZNF215
ENSG00000241755	167.44	1.7014	0.532089	3.19759	0.00138583	0.0260669	IGKV1-9
ENSG00000182175	19.0959	1.69129	0.448386	3.77196	0.000161969	0.00665938	RGMA
ENSG00000079393	101.534	1.68998	0.441279	3.82973	0.000128283	0.00572646	DUSP13
ENSG00000129173	62.2631	1.68584	0.401405	4.19985	2.67089e-05	0.0020117	E2F8
ENSG00000198829	53.3405	1.63254	0.367873	4.43777	9.08973e-06	0.000989274	SUCNR1
ENSG00000211904	16.395	1.62589	0.440702	3.68932	0.000224856	0.00815733	IGHJ2
ENSG00000211899	16244.3	1.61486	0.390516	4.1352	3.54651e-05	0.00239796	IGHM
ENSG00000211660	355.174	1.61249	0.527034	3.05956	0.00221661	0.0352165	IGLV2-23
ENSG00000135476	120.103	1.60452	0.341122	4.70365	2.55554e-06	0.000444533	ESPL1
ENSG00000123485	90.185	1.59476	0.365301	4.36562	1.26765e-05	0.00122853	HJURP
ENSG00000258227	180.323	1.5699	0.388326	4.04272	5.28339e-05	0.00311674	CLEC5A
ENSG00000211644	296.467	1.55805	0.490718	3.17504	0.00149817	0.0273976	IGLV1-51
ENSG00000237547	9.07807	1.55205	0.475513	3.26394	0.00109873	0.0227032	IGHJ2P
ENSG00000211930	16.8076	1.53535	0.495022	3.10158	0.0019249	0.0321571	IGHD3-3
ENSG00000239264	119.779	1.53082	0.354546	4.31769	1.57667e-05	0.00141984	TXNDC5
ENSG00000248571	8.77138	1.52983	0.42788	3.57537	0.000349739	0.01078
ENSG00000280200	7.07219	1.52865	0.468445	3.26324	0.00110147	0.0227228
ENSG00000265688	9.32313	1.52552	0.35161	4.33867	1.43346e-05	0.00132608	MAFG-DT
ENSG00000101335	1370.09	1.52351	0.472378	3.22518	0.00125893	0.0247552	MYL9
ENSG00000133063	587.083	1.51664	0.372492	4.07161	4.66884e-05	0.00291473	CHIT1
ENSG00000268659	25.0623	1.515	0.365876	4.14075	3.46167e-05	0.00237212
ENSG00000272398	1001.13	1.50895	0.375416	4.0194	5.83466e-05	0.00334425	CD24
ENSG00000134668	81.2242	1.49898	0.436779	3.4319	0.000599369	0.014949	SPOCD1
ENSG00000248208	18.5864	1.49273	0.491903	3.0346	0.00240857	0.0371639	WDR45P1
ENSG00000101057	591.353	1.48494	0.351214	4.22802	2.35754e-05	0.00186061	MYBL2
ENSG00000102230	116.514	1.47617	0.429105	3.44011	0.000581476	0.0146282	PCYT1B
ENSG00000137571	22.6434	1.47513	0.365325	4.03785	5.3944e-05	0.00314716	SLCO5A1
ENSG00000061656	15.8724	1.47286	0.508483	2.89657	0.00377266	0.0496966	SPAG4
ENSG00000169247	119.754	1.47109	0.401492	3.66407	0.00024824	0.00869199	SH3TC2
ENSG00000258572	26.9013	1.46922	0.352162	4.17199	3.01957e-05	0.00215629
ENSG00000274267	1149.83	1.4602	0.388753	3.7561	0.000172583	0.00685155	NA
ENSG00000140534	73.8153	1.45515	0.353976	4.11089	3.94145e-05	0.00255996	TICRR
ENSG00000275898	22.7334	1.43853	0.398947	3.60581	0.00031118	0.0100011
ENSG00000071539	40.652	1.43775	0.357387	4.02294	5.74751e-05	0.00330433	TRIP13
ENSG00000092067	255.034	1.43652	0.381836	3.76213	0.00016847	0.00678953	CEBPE
ENSG00000152253	12.5906	1.43593	0.465362	3.08562	0.00203128	0.0333393	SPC25
ENSG00000278272	879.207	1.42408	0.382328	3.72476	0.000195499	0.00735451	NA
ENSG00000163053	44.4775	1.42301	0.340706	4.17665	2.95839e-05	0.00213361	SLC16A14
ENSG00000168268	198.876	1.41853	0.311975	4.54695	5.44293e-06	0.000694443	NT5DC2
ENSG00000274932	12.4598	1.41646	0.310623	4.56007	5.11373e-06	0.00066343	MIR7150
ENSG00000164850	97.4084	1.40911	0.43608	3.23132	0.0012322	0.024466	GPER1
ENSG00000029993	38.7878	1.40678	0.308511	4.5599	5.11785e-06	0.00066343	HMGB3
ENSG00000120885	2122.2	1.40581	0.364199	3.86	0.000113388	0.00530501	CLU
ENSG00000188761	83.2749	1.40495	0.353781	3.97124	7.14996e-05	0.00388043	BCL2L15
ENSG00000273983	638.503	1.40478	0.425041	3.30504	0.000949632	0.0205169	H3C8
ENSG00000070371	542.991	1.40323	0.269664	5.20361	1.9545e-07	7.61858e-05	CLTCL1
ENSG00000111206	138.734	1.39694	0.38334	3.64413	0.000268295	0.00914225	FOXM1
ENSG00000129195	12.3463	1.391	0.44799	3.10498	0.00190294	0.0318492	PIMREG
ENSG00000255177	12.8027	1.38912	0.423813	3.27767	0.00104668	0.0218932	MUC5B-AS1
ENSG00000215241	33.3975	1.38902	0.439907	3.15753	0.00159109	0.0282954	LINC02449
ENSG00000232613	13.8337	1.38736	0.469951	2.95214	0.00315577	0.0442786	LINC02576
ENSG00000070404	155.754	1.38116	0.303383	4.55252	5.30063e-06	0.000682774	FSTL3
ENSG00000161888	87.0943	1.37571	0.34611	3.97477	7.04464e-05	0.0038541	SPC24
ENSG00000273703	397.904	1.37337	0.388954	3.53094	0.000414082	0.0119123	H2BC14
ENSG00000170955	33.3915	1.37125	0.437563	3.13385	0.00172531	0.029732	CAVIN3
ENSG00000276368	760.473	1.37115	0.383966	3.57102	0.000355594	0.0108992	H2AC14
ENSG00000184357	2182.08	1.35397	0.365471	3.70474	0.000211609	0.00784458	H1-5
ENSG00000259207	1545.02	1.35274	0.450421	3.00328	0.0026709	0.0397355	ITGB3
ENSG00000165891	53.5386	1.34998	0.367594	3.67247	0.000240213	0.00851711	E2F7
ENSG00000165409	23.4237	1.33816	0.420672	3.181	0.00146768	0.0271055	TSHR
ENSG00000197153	678.094	1.33741	0.394563	3.3896	0.00069995	0.0166224	H3C12
ENSG00000250280	28.7458	1.337	0.370424	3.60938	0.000306932	0.00988399
ENSG00000167900	189.861	1.33626	0.405972	3.29151	0.000996511	0.0211923	TK1
ENSG00000115163	25.811	1.33159	0.39227	3.39458	0.00068734	0.0163995	CENPA
ENSG00000279814	35.9215	1.32966	0.304526	4.36634	1.26346e-05	0.00122853
ENSG00000085999	44.6083	1.32764	0.328025	4.04738	5.17934e-05	0.00307317	RAD54L
ENSG00000271304	35.5334	1.31807	0.44716	2.94764	0.00320207	0.0446796	DPRXP2
ENSG00000109089	15.2881	1.31621	0.403813	3.25947	0.00111622	0.0229006	CDR2L
ENSG00000158352	73.3439	1.31129	0.383885	3.41584	0.000635857	0.0155757	SHROOM4
ENSG00000171848	415.647	1.30634	0.438758	2.97736	0.00290742	0.0420254	RRM2
ENSG00000275142	7.87566	1.30246	0.390068	3.33907	0.000840587	0.0187996	NA
ENSG00000164045	59.7707	1.3003	0.445836	2.91655	0.00353927	0.0476083	CDC25A
ENSG00000168528	132.314	1.29033	0.355788	3.62669	0.000287081	0.00946949	SERINC2
ENSG00000185130	409.5	1.28644	0.354655	3.62731	0.000286395	0.00946415	H2BC13
ENSG00000176890	230.676	1.28617	0.413133	3.11322	0.00185059	0.031239	TYMS
ENSG00000237649	127.195	1.28532	0.362452	3.54619	0.000390845	0.0115208	KIFC1
ENSG00000138798	162.865	1.27029	0.358343	3.54491	0.000392746	0.0115508	EGF
ENSG00000184661	59.5416	1.26825	0.359777	3.5251	0.00042333	0.012033	CDCA2
ENSG00000127564	116.067	1.26624	0.349191	3.62621	0.00028761	0.00947159	PKMYT1
ENSG00000274641	449.98	1.26076	0.33443	3.76988	0.000163324	0.00667603	H2BC17
ENSG00000075218	116.454	1.2604	0.330201	3.81706	0.000135049	0.00589812	GTSE1
ENSG00000109265	29.1782	1.2578	0.398321	3.15775	0.00158992	0.0282954	CRACD
ENSG00000099958	269.111	1.25196	0.345074	3.6281	0.000285519	0.00946415	DERL3
ENSG00000277775	995.316	1.25176	0.348204	3.59491	0.000324508	0.0102637	H3C7
ENSG00000101412	213.708	1.24797	0.34802	3.58592	0.000335898	0.0105011	E2F1
ENSG00000162407	69.6992	1.2421	0.401793	3.0914	0.00199212	0.0329492	PLPP3
ENSG00000137563	65.1224	1.23423	0.323089	3.8201	0.000133396	0.00584318	GGH
ENSG00000169679	193.232	1.23224	0.350693	3.51374	0.000441848	0.0124034	BUB1
ENSG00000163009	29.4991	1.22702	0.389672	3.14887	0.00163906	0.0287322	NA
ENSG00000065328	72.87	1.22474	0.418461	2.92678	0.00342494	0.0465939	MCM10
ENSG00000163661	79.0329	1.21679	0.354257	3.43477	0.000593047	0.0148276	PTX3
ENSG00000111199	23.8221	1.21238	0.37723	3.21391	0.0013094	0.0253798	TRPV4
ENSG00000186185	88.8253	1.21101	0.355755	3.40406	0.00066391	0.0160263	KIF18B
ENSG00000093009	50.4064	1.21091	0.418081	2.89636	0.00377523	0.0496982	CDC45
ENSG00000072422	178.218	1.20961	0.360306	3.35717	0.00078745	0.0181497	RHOBTB1
ENSG00000277152	45.3902	1.2062	0.350158	3.44474	0.000571611	0.0144875
ENSG00000135916	1177.41	1.20397	0.33259	3.61998	0.000294626	0.00962478	ITM2C
ENSG00000169607	37.0714	1.20039	0.39639	3.02831	0.00245924	0.0377455	CKAP2L
ENSG00000274997	605.196	1.19898	0.375978	3.18896	0.00142786	0.026709	H2AC12
ENSG00000085840	83.2018	1.19491	0.301445	3.96395	7.37208e-05	0.00395875	ORC1
ENSG00000197705	248.843	1.19117	0.306336	3.88845	0.000100886	0.00483111	KLHL14
ENSG00000107821	12.0642	1.18873	0.325573	3.65118	0.000261033	0.00897995	KAZALD1
ENSG00000100024	287.159	1.18798	0.335538	3.54051	0.000399359	0.011661	UPB1
ENSG00000249042	20.2173	1.18738	0.360522	3.2935	0.000989493	0.021065
ENSG00000011426	94.8429	1.18668	0.329367	3.60291	0.000314676	0.0100538	ANLN
ENSG00000153093	53.922	1.18622	0.362431	3.27294	0.00106433	0.0222167	ACOXL
ENSG00000171241	100.692	1.18608	0.340885	3.47941	0.000502524	0.0134403	SHCBP1
ENSG00000157456	77.3481	1.18527	0.377045	3.14358	0.00166895	0.0290474	CCNB2
ENSG00000148655	174.641	1.18121	0.275619	4.28567	1.82187e-05	0.00157216	LRMDA
ENSG00000197653	74.6328	1.17875	0.291012	4.05051	5.11052e-05	0.00305188	DNAH10
ENSG00000214719	9.8143	1.17386	0.377275	3.11143	0.00186185	0.0313678
ENSG00000174371	43.0891	1.17208	0.371039	3.15892	0.00158356	0.0282954	EXO1
ENSG00000136237	55.1603	1.17134	0.358977	3.26301	0.00110236	0.0227228	RAPGEF5
ENSG00000167513	157.392	1.15278	0.390878	2.94919	0.00318603	0.0445634	CDT1
ENSG00000260188	18.8588	1.14807	0.389167	2.95006	0.00317712	0.0445015
ENSG00000276043	233.253	1.14596	0.353412	3.24256	0.00118461	0.0237569	UHRF1
ENSG00000154839	41.5928	1.13514	0.36724	3.09101	0.00199474	0.0329492	SKA1
ENSG00000212864	53.6507	1.13499	0.33854	3.3526	0.00080057	0.0182659	RNF208
ENSG00000236095	14.1849	1.13232	0.296428	3.8199	0.000133504	0.00584318
ENSG00000179862	289.615	1.1258	0.283166	3.97577	7.01523e-05	0.0038541	CITED4
ENSG00000220349	9.78134	1.12405	0.380615	2.95324	0.00314458	0.0441979
ENSG00000224430	26.1974	1.1239	0.289292	3.88499	0.000102333	0.00486607	MKRN5P
ENSG00000156970	58.8925	1.12375	0.299874	3.74739	0.000178682	0.00696653	BUB1B
ENSG00000082781	486.969	1.11932	0.341579	3.27691	0.0010495	0.0219295	ITGB5
ENSG00000146670	99.7764	1.11721	0.376909	2.96415	0.00303523	0.0432887	CDCA5
ENSG00000251429	28.3629	1.11636	0.351936	3.17206	0.00151362	0.0275047	AIDAP2
ENSG00000280274	10.7779	1.11586	0.343357	3.24986	0.0011546	0.0233815
ENSG00000251322	12.0226	1.11473	0.378683	2.94371	0.00324303	0.0449557	SHANK3
ENSG00000177602	46.0465	1.11417	0.375452	2.96755	0.0030018	0.0429858	HASPIN
ENSG00000183087	251.406	1.112	0.321031	3.46383	0.000532548	0.0139147	GAS6
ENSG00000131747	204.714	1.11189	0.36535	3.04336	0.00233955	0.0365703	TOP2A
ENSG00000148773	864.577	1.11187	0.346942	3.20478	0.00135167	0.0256615	MKI67
ENSG00000234293	53.9635	1.11106	0.294607	3.77132	0.000162387	0.00666309	BACH1-IT3
ENSG00000225963	13.562	1.10024	0.290032	3.79351	0.000148535	0.0062848
ENSG00000091428	12.948	1.09585	0.358539	3.05643	0.00223992	0.0354761	RAPGEF4
ENSG00000051341	128.731	1.09333	0.29389	3.72021	0.000199056	0.00744704	POLQ
ENSG00000146205	11.5939	1.09124	0.36855	2.96089	0.0030675	0.0436002	ANO7
ENSG00000094804	101.531	1.08755	0.329229	3.30333	0.000955435	0.0205333	CDC6
ENSG00000233895	42.7165	1.08436	0.307902	3.52175	0.000428704	0.0121517	NA
ENSG00000164124	263.061	1.07639	0.245837	4.37849	1.19503e-05	0.00122853	TMEM144
ENSG00000143476	115.403	1.07344	0.352799	3.04263	0.00234519	0.0365921	DTL
ENSG00000228923	20.0703	1.07079	0.319972	3.34651	0.000818371	0.0185061
ENSG00000122861	47.5881	1.068	0.356854	2.99283	0.002764	0.0405744	PLAU
ENSG00000111665	50.5477	1.06005	0.324187	3.26987	0.00107595	0.0224133	CDCA3
ENSG00000088325	177.135	1.06004	0.352756	3.00502	0.00265565	0.0396245	TPX2
ENSG00000124491	4738.83	1.04967	0.330614	3.17492	0.00149877	0.0273976	F13A1
ENSG00000144407	34.3415	1.04285	0.263338	3.96012	7.49118e-05	0.00396697	PTH2R
ENSG00000197301	57.3829	1.03983	0.344145	3.02148	0.00251541	0.0382985	HMGA2-AS1
ENSG00000150760	40.9385	1.03776	0.32561	3.18714	0.00143687	0.0267549	DOCK1
ENSG00000196747	638.038	1.03558	0.299386	3.45902	0.000542145	0.0140557	H2AC13
ENSG00000108846	596.759	1.03487	0.313317	3.30294	0.000956775	0.0205404	ABCC3
ENSG00000123989	277.373	1.0244	0.289868	3.53402	0.000409283	0.0118657	CHPF
ENSG00000074416	669.575	1.02273	0.277052	3.69146	0.000222973	0.00813252	MGLL
ENSG00000178999	96.9404	1.01914	0.296108	3.44179	0.00057787	0.0145916	AURKB
ENSG00000151014	102.011	1.01849	0.233569	4.36057	1.29726e-05	0.00124048	NOCT
ENSG00000135862	210.282	1.00972	0.314526	3.21029	0.001326	0.0255075	LAMC1
ENSG00000122966	141.562	1.00528	0.264015	3.80767	0.000140281	0.00603592	CIT
ENSG00000076382	109.836	0.99888	0.252772	3.9517	7.75969e-05	0.00403901	SPAG5
ENSG00000248429	339.559	0.98311	0.256902	3.8268	0.00012982	0.00575622	FAM198B-AS1
ENSG00000110777	1181.98	0.982657	0.301289	3.26151	0.00110819	0.0227633	POU2AF1
ENSG00000250644	259.97	0.972716	0.284919	3.41401	0.000640149	0.015659
ENSG00000275832	58.2194	0.968514	0.311857	3.10563	0.00189875	0.0318052	ARHGAP23
ENSG00000119042	83.5969	0.966164	0.231662	4.17058	3.03829e-05	0.00216207	SATB2
ENSG00000170425	37.5015	0.965777	0.263532	3.66474	0.000247587	0.00868774	ADORA2B
ENSG00000235257	31.4406	0.963754	0.292833	3.29114	0.000997835	0.0211983	ITGA9-AS1
ENSG00000278588	652.448	0.963305	0.326656	2.94899	0.00318811	0.0445634	H2BC10
ENSG00000223916	27.1927	0.957638	0.32378	2.95768	0.00309961	0.0437743
ENSG00000105711	230.666	0.956073	0.320107	2.98673	0.00281979	0.0411681	SCN1B
ENSG00000153162	319.463	0.953046	0.297513	3.20338	0.00135825	0.0256722	BMP6
ENSG00000184702	881.768	0.948738	0.298547	3.17785	0.00148373	0.0273027	SEPTIN5
ENSG00000177685	114.646	0.94863	0.259824	3.65104	0.000261179	0.00897995	CRACR2B
ENSG00000111186	66.1736	0.94733	0.32019	2.95865	0.00308988	0.0437025	WNT5B
ENSG00000174175	506.678	0.944576	0.315609	2.99287	0.00276366	0.0405744	SELP
ENSG00000167861	79.5814	0.940084	0.26152	3.59469	0.000324774	0.0102637	HID1
ENSG00000281344	124.388	0.935118	0.199025	4.6985	2.6208e-06	0.000452022	HELLPAR
ENSG00000121152	93.7106	0.933958	0.284276	3.2854	0.00101839	0.0213894	NCAPH
ENSG00000264187	13.0647	0.925497	0.290365	3.18736	0.00143576	0.0267549
ENSG00000275713	716.77	0.912592	0.289158	3.15604	0.00159929	0.0282954	H2BC9
ENSG00000198680	11.5889	0.911506	0.262185	3.47657	0.000507862	0.0135288	TUSC1
ENSG00000092853	100.997	0.910286	0.298375	3.05081	0.00228223	0.0359414	CLSPN
ENSG00000137135	26.3412	0.906755	0.277978	3.26197	0.00110641	0.0227633	ARHGEF39
ENSG00000240265	13.8748	0.903515	0.284464	3.1762	0.00149217	0.0273479
ENSG00000228817	298.695	0.901367	0.18299	4.92579	8.4022e-07	0.000213752	BACH1-IT2
ENSG00000143545	58.7711	0.895752	0.277634	3.22638	0.00125367	0.0247285	RAB13
ENSG00000166851	187.723	0.892377	0.207056	4.30983	1.63384e-05	0.00145841	PLK1
ENSG00000115902	346.082	0.890125	0.231396	3.84676	0.000119691	0.00548637	SLC1A4
ENSG00000146054	126.597	0.889648	0.218712	4.06768	4.74835e-05	0.0029463	TRIM7
ENSG00000104043	1198.24	0.884717	0.246399	3.59059	0.000329936	0.0103624	ATP8B4
ENSG00000170456	312.828	0.883929	0.280117	3.15557	0.00160182	0.0282989	DENND5B
ENSG00000273802	289.163	0.882907	0.256971	3.43582	0.000590766	0.0147888	H2BC8
ENSG00000165914	320.374	0.88275	0.24241	3.64156	0.000270987	0.00916135	TTC7B
ENSG00000134627	175.693	0.882749	0.26856	3.28697	0.00101272	0.0213363	PIWIL4
ENSG00000196787	1794.02	0.882013	0.267496	3.2973	0.000976207	0.0208651	H2AC11
ENSG00000274505	14.7624	0.880293	0.228911	3.84556	0.000120277	0.00550086	Metazoa_SRP
ENSG00000130222	38.869	0.879865	0.285683	3.07987	0.00207092	0.033664	GADD45G
ENSG00000134247	65.1474	0.875001	0.291042	3.00645	0.00264321	0.0394677	PTGFRN
ENSG00000138160	150.222	0.872262	0.298675	2.92044	0.0034954	0.047331	KIF11
ENSG00000236017	114.926	0.871502	0.18199	4.78873	1.67841e-06	0.000345527	ASMTL-AS1
ENSG00000240505	112.199	0.871051	0.290915	2.99418	0.00275182	0.0405247	TNFRSF13B
ENSG00000137265	1231.9	0.862182	0.246924	3.49169	0.000479975	0.0131093	IRF4
ENSG00000166435	493.43	0.859174	0.277952	3.09108	0.00199428	0.0329492	XRRA1
ENSG00000280167	16.6228	0.858768	0.281109	3.05493	0.00225113	0.0356259
ENSG00000261837	17.1672	0.858496	0.284422	3.01839	0.0025412	0.0385671
ENSG00000106976	112.2	0.855911	0.240092	3.56493	0.000363947	0.0110224	DNM1
ENSG00000185909	608.66	0.854349	0.290005	2.94598	0.00321935	0.0447543	KLHDC8B
ENSG00000065485	166.351	0.853846	0.201996	4.22704	2.36782e-05	0.00186061	PDIA5
ENSG00000157388	120.851	0.850257	0.275114	3.09056	0.0019978	0.0329492	CACNA1D
ENSG00000226928	73.3438	0.84929	0.282016	3.01149	0.00259966	0.0391343	RPS14P4
ENSG00000124635	813.465	0.848676	0.248221	3.41904	0.000628422	0.0154278	H2BC11
ENSG00000101003	64.8086	0.841801	0.290184	2.90092	0.00372072	0.0493317	GINS1
ENSG00000207189	13.173	0.838728	0.254903	3.29037	0.00100054	0.0212115	Y_RNA
ENSG00000255182	66.7211	0.837006	0.214079	3.90981	9.23699e-05	0.00455185
ENSG00000162433	40.6265	0.835452	0.284842	2.93304	0.00335664	0.046065	AK4
ENSG00000118513	236.924	0.833684	0.238883	3.48993	0.000483138	0.0131478	MYB
ENSG00000183091	158.738	0.83289	0.267386	3.11493	0.00183987	0.0311737	NEB
ENSG00000197046	60.0509	0.83169	0.26666	3.11891	0.00181519	0.0308627	SIGLEC15
ENSG00000029153	49.3036	0.831086	0.284749	2.91866	0.00351538	0.0475067	ARNTL2
ENSG00000254777	96.6606	0.826729	0.216358	3.82112	0.000132849	0.00583964
ENSG00000242170	20.7076	0.823014	0.26438	3.113	0.00185198	0.031239	RN7SL329P
ENSG00000101213	55.6663	0.821135	0.251465	3.26541	0.00109307	0.022654	PTK6
ENSG00000111181	173.561	0.81296	0.258639	3.14322	0.00167102	0.0290474	SLC6A12
ENSG00000075702	100.289	0.81265	0.225133	3.60964	0.000306624	0.00988399	WDR62
ENSG00000243314	19.3463	0.808905	0.241319	3.35202	0.000802247	0.0182694
ENSG00000142798	119.284	0.800798	0.23508	3.4065	0.000658026	0.0160178	HSPG2
ENSG00000140451	67.8636	0.798522	0.260564	3.06459	0.0021797	0.0348602	PIF1
ENSG00000091831	69.0467	0.797597	0.236502	3.37248	0.000744945	0.0174066	ESR1
ENSG00000271795	77.9285	0.79182	0.217813	3.63533	0.000277626	0.00930849
ENSG00000277224	1082.11	0.787528	0.23715	3.3208	0.000897597	0.0197065	H2BC7
ENSG00000008394	210.546	0.78724	0.24509	3.21205	0.00131793	0.0254333	MGST1
ENSG00000279276	49.6291	0.784557	0.268222	2.92503	0.00344427	0.046741
ENSG00000072954	139.378	0.778505	0.205153	3.79476	0.000147788	0.00627474	TMEM38A
ENSG00000152380	175.276	0.775651	0.247447	3.13461	0.00172082	0.029705	FAM151B
ENSG00000268047	20.3713	0.768357	0.251935	3.04983	0.00228973	0.0359851
ENSG00000088305	35.6627	0.76591	0.202002	3.79161	0.000149676	0.00630004	DNMT3B
ENSG00000280166	24.5313	0.762154	0.242429	3.14382	0.00166757	0.0290474
ENSG00000279502	28.8583	0.754023	0.221999	3.39652	0.00068248	0.0163363
ENSG00000118985	870.406	0.753788	0.238558	3.15976	0.00157897	0.0282954	ELL2
ENSG00000149289	114.326	0.753249	0.22671	3.32253	0.000892064	0.0196699	ZC3H12C
ENSG00000099365	40.5628	0.751393	0.259016	2.90095	0.0037203	0.0493317	STX1B
ENSG00000279494	24.0176	0.747636	0.255272	2.92878	0.003403	0.0463883
ENSG00000198901	113.238	0.746078	0.217993	3.42249	0.000620504	0.0153066	PRC1
ENSG00000183963	130.185	0.740976	0.213023	3.47839	0.000504434	0.0134551	SMTN
ENSG00000233822	626.053	0.739272	0.212291	3.48235	0.000497038	0.0133629	H2BC15
ENSG00000073111	407.46	0.737914	0.249077	2.9626	0.00305056	0.0434464	MCM2
ENSG00000278828	1761.34	0.729746	0.249375	2.92629	0.00343026	0.046635	H3C10
ENSG00000100979	44.7212	0.72774	0.21142	3.44216	0.000577086	0.0145899	PLTP
ENSG00000179397	48.6151	0.724765	0.216176	3.35266	0.000800392	0.0182659	CATSPERE
ENSG00000278941	23.1328	0.724105	0.169039	4.28365	1.83855e-05	0.00157826	SMG6-IT1
ENSG00000279982	46.3089	0.720676	0.222648	3.23685	0.00120858	0.0241621
ENSG00000241782	24.5431	0.719617	0.224308	3.20816	0.00133586	0.0255311
ENSG00000231948	24.0298	0.718586	0.221029	3.25109	0.00114964	0.0233043	HS1BP3-IT1
ENSG00000187098	112.079	0.716329	0.192197	3.72705	0.000193733	0.00731512	MITF
ENSG00000259257	13.0293	0.716235	0.240027	2.98398	0.00284529	0.0414216
ENSG00000160957	117.467	0.710985	0.238997	2.97487	0.00293116	0.0422785	RECQL4
ENSG00000189269	47.7912	0.705372	0.217099	3.24908	0.00115778	0.0233994	DRICH1
ENSG00000266208	46.2072	0.696376	0.220635	3.15624	0.00159817	0.0282954
ENSG00000164125	1407.81	0.695277	0.236798	2.93616	0.00332306	0.0457184	GASK1B
ENSG00000197599	76.2774	0.693384	0.205678	3.37122	0.000748358	0.0174463	CCDC154
ENSG00000161714	75.471	0.691457	0.20438	3.38319	0.000716483	0.0168967	PLCD3
ENSG00000005189	40.0897	0.689157	0.209581	3.28826	0.00100809	0.0213048	REXO5
ENSG00000221598	34.1729	0.684396	0.1879	3.64235	0.000270157	0.00916135	MIR1249
ENSG00000197063	1198.95	0.683892	0.183005	3.73701	0.000186224	0.00713753	MAFG
ENSG00000108828	845.588	0.683876	0.163269	4.18865	2.80619e-05	0.00205473	VAT1
ENSG00000075651	548.055	0.683043	0.210918	3.23843	0.00120188	0.0240519	PLD1
ENSG00000257246	59.1993	0.678194	0.208469	3.25321	0.0011411	0.0232468	PHBP19
ENSG00000243762	20.1448	0.67487	0.193443	3.48873	0.000485321	0.01315
ENSG00000207952	12.5847	0.673698	0.224819	2.99662	0.00272989	0.040377	MIR624
ENSG00000277255	44.1274	0.664376	0.211707	3.13819	0.00169993	0.0294443	MIR7854
ENSG00000248476	243.806	0.663833	0.156936	4.22996	2.33736e-05	0.00186061	BACH1-IT1
ENSG00000214562	75.8512	0.66176	0.223004	2.96748	0.00300248	0.0429858	NUTM2D
ENSG00000279176	148.514	0.659915	0.21027	3.13841	0.00169866	0.0294443
ENSG00000164236	696.151	0.656733	0.204946	3.20442	0.00135337	0.0256627	ANKRD33B
ENSG00000258337	159.416	0.652882	0.201853	3.23444	0.00121881	0.0242713
ENSG00000136205	1330.07	0.651006	0.223666	2.91062	0.00360711	0.0482656	TNS3
ENSG00000115318	306.3	0.649957	0.175534	3.70273	0.000213289	0.00789246	LOXL3
ENSG00000132613	77.6528	0.648431	0.219725	2.95109	0.0031665	0.0443834	MTSS2
ENSG00000051128	137.108	0.641491	0.198776	3.22721	0.00125004	0.0247053	HOMER3
ENSG00000213137	45.4643	0.639815	0.215286	2.97193	0.00295937	0.0425047	ARF1P2
ENSG00000273521	25.7755	0.638936	0.190847	3.34789	0.000814307	0.0184347
ENSG00000198853	308.752	0.638143	0.206171	3.09522	0.0019667	0.0327012	RUSC2
ENSG00000207991	36.1849	0.635698	0.167318	3.79934	0.000145085	0.00620329	MIR601
ENSG00000229512	210.468	0.634052	0.210459	3.01271	0.00258929	0.039064
ENSG00000123352	210.019	0.629179	0.19527	3.2221	0.00127253	0.0249505	SPATS2
ENSG00000068489	155.604	0.628885	0.199275	3.15586	0.00160023	0.0282954	PRR11
ENSG00000273749	1038.63	0.624769	0.180992	3.45192	0.000556617	0.0142136	CYFIP1
ENSG00000221520	14.8888	0.624138	0.213972	2.91692	0.00353507	0.0475832	MIR1285-1
ENSG00000074842	715.561	0.620603	0.209502	2.96228	0.00305373	0.0434612	MYDGF
ENSG00000207973	29.0457	0.618504	0.157938	3.91611	8.99896e-05	0.00447792	MIR589
ENSG00000142192	1508.85	0.616891	0.199789	3.08771	0.00201707	0.0331863	APP
ENSG00000279315	55.3111	0.61393	0.17172	3.57518	0.000349985	0.01078
ENSG00000188549	203.48	0.609757	0.176388	3.45692	0.000546397	0.0141212	CCDC9B
ENSG00000227200	247.628	0.609322	0.177985	3.42345	0.000618311	0.0152717
ENSG00000254094	58.915	0.603554	0.198804	3.03593	0.00239799	0.037085
ENSG00000172824	142.007	0.603136	0.191254	3.15358	0.00161281	0.0284682	CES4A
ENSG00000153066	1390.45	0.599749	0.178807	3.35418	0.000796018	0.0182304	TXNDC11
ENSG00000064601	3561.5	0.595118	0.198874	2.99243	0.00276768	0.040582	CTSA
ENSG00000279476	478.182	0.594909	0.187644	3.17041	0.00152223	0.0275381
ENSG00000263120	70.3475	0.592855	0.156244	3.79442	0.000147989	0.00627474
ENSG00000166436	856.721	0.591155	0.176842	3.34284	0.000829254	0.0186486	TRIM66
ENSG00000243508	73.6345	0.588433	0.171015	3.44082	0.000579956	0.014608	DNAJB6P7
ENSG00000276073	49.8259	0.587777	0.148536	3.95713	7.58564e-05	0.00399956	NA
ENSG00000259402	39.2368	0.586657	0.199882	2.93502	0.00333531	0.0458031
ENSG00000269815	17.4229	0.584762	0.182237	3.2088	0.00133289	0.0255193
ENSG00000197903	3158.38	0.582659	0.185387	3.14293	0.00167267	0.0290474	H2BC12
ENSG00000124104	170.094	0.580911	0.170066	3.41579	0.000635978	0.0155757	SNX21
ENSG00000279457	294.644	0.580583	0.196247	2.95842	0.00309216	0.0437025	WASH9P
ENSG00000262580	667.049	0.579136	0.173508	3.33781	0.000844415	0.0188231
ENSG00000267632	110.292	0.577429	0.163437	3.53303	0.000410833	0.0118871
ENSG00000236871	124.077	0.576843	0.162478	3.55029	0.000384807	0.0114163	LINC00106
ENSG00000108405	2173.9	0.576695	0.197862	2.91463	0.00356115	0.0478078	P2RX1
ENSG00000120049	111.724	0.575117	0.1875	3.06728	0.00216014	0.0346166	KCNIP2
ENSG00000278818	53.7204	0.572311	0.191644	2.98632	0.00282356	0.0411937	Metazoa_SRP
ENSG00000259682	53.1157	0.571513	0.146375	3.90445	9.44392e-05	0.00459815
ENSG00000213963	90.7349	0.570267	0.177824	3.20691	0.00134168	0.0256153
ENSG00000227536	60.5451	0.568129	0.139802	4.06383	4.82749e-05	0.00298577	SOCS5P4
ENSG00000141013	97.6457	0.561108	0.167552	3.34886	0.000811436	0.0183901	GAS8
ENSG00000262903	20.6882	0.553845	0.182304	3.03804	0.00238122	0.0369098
ENSG00000092529	137.45	0.55228	0.168391	3.27975	0.00103898	0.0217545	CAPN3
ENSG00000225513	37.6155	0.551797	0.173248	3.18502	0.00144745	0.0268537
ENSG00000227232	238.377	0.550311	0.143845	3.82571	0.000130393	0.00576905	WASH7P
ENSG00000146918	306.126	0.548575	0.180211	3.04407	0.00233401	0.0365398	NCAPG2
ENSG00000133195	703.302	0.546052	0.146424	3.72925	0.00019205	0.00727727	SLC39A11
ENSG00000129473	209.571	0.544125	0.112908	4.8192	1.44136e-06	0.000316678	BCL2L2
ENSG00000279175	122.862	0.542618	0.177642	3.05457	0.00225386	0.0356414
ENSG00000188706	75.1981	0.541429	0.141214	3.8341	0.000126023	0.00565827	ZDHHC9
ENSG00000225339	50.7413	0.54027	0.161082	3.35401	0.000796498	0.0182304
ENSG00000004777	152.812	0.538928	0.155471	3.46643	0.000527427	0.0138506	ARHGAP33
ENSG00000163406	406.876	0.536924	0.157759	3.40345	0.0006654	0.0160263	SLC15A2
ENSG00000110090	2263.27	0.536235	0.16327	3.28434	0.00102221	0.0214474	CPT1A
ENSG00000278983	44.5473	0.536182	0.183456	2.92266	0.0034705	0.0470563
ENSG00000199805	95.6315	0.535604	0.180902	2.96074	0.00306904	0.0436002	RNU1-134P
ENSG00000131462	169.589	0.532598	0.183327	2.90517	0.00367049	0.048839	TUBG1
ENSG00000186704	83.6336	0.531882	0.161318	3.29711	0.000976858	0.0208651	DTX2P1
ENSG00000198018	248.016	0.531634	0.165645	3.20948	0.00132977	0.0255075	ENTPD7
ENSG00000242436	21.1854	0.528866	0.179803	2.94137	0.00326767	0.0451484	RN7SL789P
ENSG00000067225	11202.8	0.524875	0.143591	3.65534	0.000256838	0.00889449	PKM
ENSG00000280434	181.945	0.524299	0.178807	2.93221	0.0033656	0.046102
ENSG00000110013	205.876	0.51731	0.166183	3.1129	0.0018526	0.031239	SIAE
ENSG00000181523	1747.69	0.516926	0.146322	3.5328	0.000411187	0.0118871	SGSH
ENSG00000268743	57.5905	0.511462	0.140512	3.63998	0.000272655	0.00918722
ENSG00000261574	148.525	0.510079	0.144899	3.52023	0.00043117	0.0121877	NA
ENSG00000224066	162.787	0.50741	0.165148	3.07246	0.002123	0.0342644
ENSG00000120725	441.684	0.50698	0.105876	4.78845	1.68078e-06	0.000345527	SIL1
ENSG00000224914	207.337	0.506363	0.169523	2.98699	0.00281743	0.0411631	LINC00863
ENSG00000103066	332.345	0.505182	0.163957	3.08118	0.00206182	0.0335966	PLA2G15
ENSG00000122126	202.222	0.504671	0.152738	3.30416	0.000952628	0.0205185	OCRL
ENSG00000101220	707.05	0.504315	0.171745	2.93641	0.00332034	0.0457184	C20orf27
ENSG00000218596	102.328	0.492952	0.155418	3.17178	0.00151506	0.0275062
ENSG00000105220	1459.73	0.49237	0.147492	3.33829	0.000842968	0.0188115	GPI
ENSG00000070214	1112.45	0.482551	0.146493	3.29401	0.000987686	0.0210486	SLC44A1
ENSG00000162341	2155.8	0.481722	0.146025	3.29891	0.0009706	0.0208092	TPCN2
ENSG00000196696	113.161	0.480966	0.160201	3.00227	0.00267972	0.0398085	PDXDC2P-NPIPB14P
ENSG00000123411	164.935	0.480896	0.116995	4.11041	3.94963e-05	0.00255996	IKZF4
ENSG00000204681	1089.69	0.480607	0.148514	3.23611	0.00121169	0.0241835	GABBR1
ENSG00000127838	887.575	0.476718	0.154199	3.09158	0.00199094	0.0329492	PNKD
ENSG00000166340	3509.37	0.475865	0.140802	3.37968	0.000725694	0.017035	TPP1
ENSG00000134802	301.841	0.474234	0.137304	3.4539	0.000552534	0.0141646	SLC43A3
ENSG00000251143	59.2081	0.473099	0.162584	2.90987	0.00361576	0.0483177
ENSG00000270140	25.8936	0.470705	0.162489	2.89684	0.00376936	0.0496966
ENSG00000011021	742.154	0.466338	0.147506	3.16149	0.00156966	0.028278	CLCN6
ENSG00000177096	122.171	0.464008	0.146818	3.16044	0.00157533	0.0282954	PHETA2
ENSG00000183077	120.816	0.461866	0.153219	3.01442	0.00257475	0.03896	AFMID
ENSG00000272140	63.8745	0.457466	0.132041	3.46457	0.000531073	0.0139104
ENSG00000185164	589.102	0.452275	0.149166	3.03202	0.00242926	0.0373969	NOMO2
ENSG00000260300	104.572	0.451128	0.13289	3.39474	0.00068694	0.0163995	NA
ENSG00000188511	1047.81	0.446736	0.137408	3.25117	0.00114931	0.0233043	C22orf34
ENSG00000198911	2370.17	0.442309	0.117736	3.75678	0.000172115	0.00685155	SREBF2
ENSG00000244723	82.9201	0.438203	0.148051	2.95982	0.0030782	0.0436568	ASLP1
ENSG00000104885	1393.7	0.435745	0.111967	3.89172	9.95353e-05	0.00478899	DOT1L
ENSG00000266714	4159.86	0.430248	0.135454	3.17634	0.00149146	0.0273479	MYO15B
ENSG00000261056	67.3009	0.426608	0.136738	3.11988	0.00180922	0.0308056
ENSG00000224464	57.6788	0.41708	0.121064	3.44513	0.000570793	0.0144848	PGAM1P6
ENSG00000198113	2181.29	0.416931	0.14307	2.91417	0.00356639	0.0478269	TOR4A
ENSG00000139531	263.842	0.412245	0.128217	3.21522	0.00130344	0.0253126	SUOX
ENSG00000167642	662.906	0.407934	0.136747	2.98314	0.0028531	0.0415056	SPINT2
ENSG00000140950	439.102	0.390193	0.127623	3.05739	0.00223271	0.0353896	MEAK7
ENSG00000125844	1685.4	0.387786	0.121788	3.1841	0.00145207	0.0269148	RRBP1
ENSG00000197774	940.638	0.386947	0.0985829	3.92509	8.66957e-05	0.00435662	EME2
ENSG00000103249	2002.37	0.386872	0.120738	3.20423	0.00135425	0.0256627	CLCN7
ENSG00000135124	729.952	0.380536	0.107035	3.55525	0.000377622	0.0112689	P2RX4
ENSG00000179922	179.34	0.380517	0.12536	3.0354	0.0024022	0.0370937	ZNF784
ENSG00000162430	656.802	0.375441	0.0902783	4.1587	3.20061e-05	0.00226176	SELENON
ENSG00000049656	2007.9	0.372436	0.117868	3.15977	0.00157892	0.0282954	CLPTM1L
ENSG00000176438	5552.75	0.367571	0.0891692	4.12218	3.75309e-05	0.00246403	SYNE3
ENSG00000099999	199.504	0.365414	0.111284	3.28362	0.00102484	0.0214805	RNF215
ENSG00000104812	1029.83	0.360357	0.108918	3.30853	0.000937885	0.020393	GYS1
ENSG00000166343	189.642	0.353506	0.100635	3.51273	0.000443524	0.0124333	MSS51
ENSG00000157193	398.158	0.349973	0.113991	3.07017	0.00213934	0.0344544	LRP8
ENSG00000278949	301.817	0.346901	0.109757	3.16063	0.0015743	0.0282954
ENSG00000105438	762.084	0.346044	0.0969222	3.57033	0.000356531	0.01091	KDELR1
ENSG00000177000	2303.45	0.340675	0.103681	3.28582	0.00101687	0.0213795	MTHFR
ENSG00000167524	172.609	0.339152	0.0981162	3.45664	0.00054696	0.0141212	RSKR
ENSG00000155506	4405.69	0.335156	0.115703	2.89668	0.00377139	0.0496966	LARP1
ENSG00000188827	584.31	0.334125	0.0946661	3.52951	0.000416333	0.0119341	SLX4
ENSG00000167670	418.512	0.33412	0.113355	2.94755	0.003203	0.0446796	CHAF1A
ENSG00000149476	452.017	0.333442	0.103812	3.21199	0.00131819	0.0254333	TKFC
ENSG00000173950	286.568	0.333038	0.0970881	3.43027	0.000602985	0.0149841	XXYLT1
ENSG00000145916	812.487	0.332948	0.0870556	3.82454	0.000131016	0.00578403	RMND5B
ENSG00000259581	254.234	0.330614	0.113261	2.91905	0.00351099	0.0474788	TYRO3P
ENSG00000165714	769.387	0.327806	0.108662	3.01675	0.00255502	0.0386904	BORCS5
ENSG00000178585	415.33	0.327774	0.0929452	3.52653	0.000421048	0.0120274	CTNNBIP1
ENSG00000179832	1237.71	0.326645	0.112285	2.90908	0.00362498	0.0483774	MROH1
ENSG00000040531	354.389	0.320354	0.090343	3.54598	0.000391159	0.0115208	CTNS
ENSG00000197892	1658.66	0.312703	0.102057	3.06401	0.0021839	0.0348602	KIF13B
ENSG00000100418	1004.31	0.310962	0.0970168	3.20524	0.00134949	0.0256581	DESI1
ENSG00000127220	350.346	0.309048	0.0952302	3.24528	0.00117336	0.0236204	ABHD8
ENSG00000172578	2251.27	0.3011	0.090453	3.3288	0.000872205	0.019379	KLHL6
ENSG00000108784	361.596	0.300762	0.0883369	3.40472	0.000662322	0.0160263	NAGLU
ENSG00000142459	485.372	0.300132	0.0969051	3.09717	0.00195375	0.0325391	EVI5L
ENSG00000081760	427.226	0.297884	0.0976535	3.05042	0.00228519	0.0359414	AACS
ENSG00000197858	1089.66	0.297123	0.0964609	3.08025	0.0020683	0.0336483	GPAA1
ENSG00000207741	85.6581	0.292203	0.090909	3.21424	0.00130792	0.0253754	MIR590
ENSG00000105556	499.228	0.290379	0.095322	3.0463	0.0023168	0.0362983	MIER2
ENSG00000213865	330.746	0.278082	0.0868769	3.20087	0.00137013	0.0258672	NA
ENSG00000128829	748.426	0.277255	0.0920659	3.01149	0.00259972	0.0391343	EIF2AK4
ENSG00000134109	4817.68	0.271525	0.0903857	3.00407	0.00266398	0.0396615	EDEM1
ENSG00000106638	470.071	0.265672	0.0720308	3.68832	0.000225742	0.00817491	TBL2
ENSG00000103150	1490.61	0.262996	0.0784099	3.35411	0.000796198	0.0182304	MLYCD
ENSG00000198198	3931.83	0.259983	0.0797839	3.25859	0.00111969	0.0229485	SZT2
ENSG00000169919	962.656	0.239524	0.0720237	3.32563	0.0008822	0.0195158	GUSB
ENSG00000196295	4868.38	0.229248	0.0765753	2.99376	0.00275565	0.0405518	GARS1-DT
ENSG00000124782	3752.43	0.228909	0.0702677	3.25766	0.00112334	0.022977	RREB1
ENSG00000064115	764.007	0.218938	0.0695828	3.14644	0.0016527	0.0288966	TM7SF3
ENSG00000010295	1682.25	0.218906	0.0719739	3.04146	0.00235431	0.0366464	IFFO1
ENSG00000107021	961.375	0.214187	0.0695657	3.07892	0.00207752	0.0337174	TBC1D13
ENSG00000141568	1554.65	0.179928	0.0556262	3.23459	0.00121817	0.0242713	FOXK2
ENSG00000164961	1169.16	0.175485	0.0601548	2.91723	0.00353157	0.0475675	WASHC5
ENSG00000154001	1275.74	-0.10628	0.0353083	-3.01006	0.00261193	0.0391732	PPP2R5E
ENSG00000119231	1897.6	-0.118081	0.0363188	-3.25125	0.00114899	0.0233043	SENP5
ENSG00000122692	1485.3	-0.122055	0.0420894	-2.89989	0.00373292	0.049429	SMU1
ENSG00000079332	1841.05	-0.169444	0.0584498	-2.89897	0.00374387	0.0495096	SAR1A
ENSG00000140987	587.648	-0.169931	0.0564337	-3.01117	0.00260245	0.0391463	ZSCAN32
ENSG00000160679	2531.08	-0.173525	0.0552595	-3.14018	0.00168846	0.0292954	CHTOP
ENSG00000078304	5856.23	-0.173802	0.052593	-3.30465	0.000950936	0.0205185	PPP2R5C
ENSG00000143420	1931.6	-0.180869	0.0580745	-3.11444	0.00184297	0.0311789	ENSA
ENSG00000109180	1014.25	-0.185251	0.0552789	-3.35122	0.000804576	0.0182958	OCIAD1
ENSG00000129315	1311.51	-0.186545	0.058235	-3.20332	0.00135854	0.0256722	CCNT1
ENSG00000031003	1901.44	-0.187508	0.0547924	-3.42216	0.000621253	0.0153066	FAM13B
ENSG00000064726	961.434	-0.187963	0.0628867	-2.98891	0.00279975	0.0409637	BTBD1
ENSG00000143756	806.646	-0.191549	0.0611809	-3.13087	0.00174292	0.029991	FBXO28
ENSG00000164944	1254.91	-0.192568	0.0643457	-2.99271	0.00276516	0.0405744	VIRMA
ENSG00000163961	1254.39	-0.19559	0.0642912	-3.04225	0.00234813	0.0365921	RNF168
ENSG00000148153	462.005	-0.198163	0.0646029	-3.0674	0.00215927	0.0346166	INIP
ENSG00000151923	1641.53	-0.204584	0.0594524	-3.44114	0.000579274	0.014608	TIAL1
ENSG00000151461	1400.75	-0.205149	0.069292	-2.96065	0.00306992	0.0436002	UPF2
ENSG00000253719	1652.68	-0.206985	0.0704984	-2.93602	0.00332454	0.0457184	ATXN7L3B
ENSG00000064703	319.075	-0.207561	0.0699241	-2.96837	0.0029938	0.0429386	DDX20
ENSG00000079246	4553.1	-0.209651	0.0695653	-3.01373	0.00258059	0.0389905	XRCC5
ENSG00000075292	3631.24	-0.211333	0.0713876	-2.96036	0.0030728	0.0436106	ZNF638
ENSG00000110429	1256.31	-0.212929	0.0647284	-3.28958	0.00100339	0.0212275	FBXO3
ENSG00000106299	431.753	-0.213395	0.0705528	-3.02461	0.00248955	0.0381245	WASL
ENSG00000056097	1675.05	-0.213436	0.062844	-3.39628	0.000683085	0.0163363	ZFR
ENSG00000100796	3041.32	-0.214637	0.0535301	-4.00965	6.08084e-05	0.0034377	PPP4R3A
ENSG00000137776	1573.99	-0.216056	0.0706324	-3.05888	0.00222169	0.0352697	SLTM
ENSG00000188612	627.328	-0.216342	0.0736858	-2.93601	0.00332465	0.0457184	SUMO2
ENSG00000078142	1861.31	-0.219299	0.0744754	-2.94458	0.00323388	0.0449077	PIK3C3
ENSG00000005889	2175.51	-0.219684	0.0613749	-3.57938	0.000344409	0.0107014	ZFX
ENSG00000165527	3162.77	-0.225666	0.0672703	-3.35461	0.00079477	0.0182304	ARF6
ENSG00000123200	1219.09	-0.227768	0.0698363	-3.26146	0.00110841	0.0227633	ZC3H13
ENSG00000196776	5546.16	-0.229613	0.0735642	-3.12127	0.00180075	0.0307199	CD47
ENSG00000134748	802.546	-0.229963	0.0626595	-3.67003	0.000242518	0.00858388	PRPF38A
ENSG00000120616	2423.28	-0.231645	0.055749	-4.15515	3.25072e-05	0.00227349	EPC1
ENSG00000196704	765.779	-0.231779	0.0718563	-3.22559	0.00125714	0.0247552	AMZ2
ENSG00000115904	1918.66	-0.231824	0.073748	-3.14347	0.0016696	0.0290474	SOS1
ENSG00000010072	402.287	-0.234708	0.0791003	-2.96722	0.00300501	0.0429858	SPRTN
ENSG00000162601	1498.04	-0.241599	0.07989	-3.02415	0.00249335	0.0381539	MYSM1
ENSG00000134480	1435.15	-0.24191	0.077652	-3.11531	0.00183752	0.0311644	CCNH
ENSG00000110367	7422.44	-0.242523	0.0771649	-3.14292	0.00167274	0.0290474	DDX6
ENSG00000244462	2111.22	-0.244094	0.0652396	-3.74151	0.000182921	0.00706416	RBM12
ENSG00000114742	1075.1	-0.245215	0.0580692	-4.2228	2.41285e-05	0.00188089	WDR48
ENSG00000198862	1454.72	-0.245381	0.0803852	-3.05257	0.00226892	0.0357961	LTN1
ENSG00000055917	5155.44	-0.245695	0.0703148	-3.49421	0.000475466	0.0130414	PUM2
ENSG00000108654	10301.9	-0.247	0.0789485	-3.12863	0.00175626	0.0301377	DDX5
ENSG00000166225	602.233	-0.247918	0.0733111	-3.38172	0.000720337	0.0169483	FRS2
ENSG00000139726	494.32	-0.248623	0.0683731	-3.63627	0.000276618	0.00928998	DENR
ENSG00000132424	3401.02	-0.249014	0.0776893	-3.20526	0.00134942	0.0256581	PNISR
ENSG00000185787	2933.57	-0.249288	0.0779504	-3.19803	0.00138368	0.0260506	MORF4L1
ENSG00000181472	461.583	-0.250725	0.0790693	-3.17095	0.00151941	0.0275381	ZBTB2
ENSG00000117751	518.575	-0.251231	0.0705915	-3.55894	0.00037235	0.0111495	PPP1R8
ENSG00000134371	1354.75	-0.251645	0.0811851	-3.09965	0.0019375	0.0322949	CDC73
ENSG00000183513	487.839	-0.252456	0.0799715	-3.15683	0.00159495	0.0282954	COA5
ENSG00000221914	1324.74	-0.253365	0.0824521	-3.07287	0.00212012	0.0342581	PPP2R2A
ENSG00000135999	1391.17	-0.254411	0.0675244	-3.76769	0.000164764	0.00668026	EPC2
ENSG00000060762	289.937	-0.254728	0.0790798	-3.22115	0.00127677	0.025001	MPC1
ENSG00000115966	1375.94	-0.255463	0.0670465	-3.81023	0.000138836	0.00601191	ATF2
ENSG00000145216	339.649	-0.25567	0.0804638	-3.17745	0.00148574	0.0273151	FIP1L1
ENSG00000211456	1547.22	-0.256989	0.0669761	-3.83703	0.000124534	0.00563225	SACM1L
ENSG00000134265	623.358	-0.260138	0.0818798	-3.17707	0.00148769	0.0273262	NAPG
ENSG00000047315	1903.32	-0.261157	0.0732731	-3.56416	0.000365019	0.0110384	POLR2B
ENSG00000104472	296.853	-0.261854	0.0869158	-3.01273	0.00258909	0.039064	CHRAC1
ENSG00000136940	270.282	-0.265024	0.0793642	-3.33934	0.000839775	0.0187996	PDCL
ENSG00000036257	2374.28	-0.265064	0.0907863	-2.91965	0.00350426	0.0474194	CUL3
ENSG00000139218	5661.09	-0.265288	0.0885723	-2.99516	0.00274298	0.0405117	SCAF11
ENSG00000150459	585.327	-0.266648	0.0810491	-3.28996	0.00100203	0.021221	SAP18
ENSG00000121274	661.504	-0.26783	0.0688915	-3.88771	0.000101193	0.00483444	TENT4B
ENSG00000132950	526.817	-0.269288	0.087608	-3.07379	0.00211361	0.0341941	ZMYM5
ENSG00000111011	1297.54	-0.270364	0.0642802	-4.20602	2.59911e-05	0.00198116	RSRC2
ENSG00000095574	727.876	-0.270981	0.0734422	-3.68972	0.000224497	0.00815733	IKZF5
ENSG00000164252	850.319	-0.271549	0.0821178	-3.30683	0.000943588	0.0204514	AGGF1
ENSG00000136146	548.796	-0.272015	0.0671299	-4.05206	5.0768e-05	0.00305188	MED4
ENSG00000152332	4154.96	-0.273	0.0900186	-3.03271	0.00242369	0.0373689	UHMK1
ENSG00000088356	262.056	-0.273969	0.0870267	-3.1481	0.00164335	0.0287827	PDRG1
ENSG00000185658	2992.41	-0.27694	0.0911946	-3.0368	0.002391	0.0370051	BRWD1
ENSG00000124209	1145.73	-0.277205	0.0700972	-3.95458	7.66685e-05	0.0040297	RAB22A
ENSG00000048405	1831.5	-0.28012	0.0948906	-2.95204	0.00315685	0.0442786	ZNF800
ENSG00000105819	708.266	-0.281664	0.0789067	-3.56958	0.000357557	0.01091	PMPCB
ENSG00000173480	658.272	-0.282965	0.0922164	-3.06849	0.00215142	0.0345859	ZNF417
ENSG00000184277	905.977	-0.283584	0.0654279	-4.3343	1.46221e-05	0.0013405	TM2D3
ENSG00000104064	1384.01	-0.284459	0.0881456	-3.22715	0.00125032	0.0247053	GABPB1
ENSG00000127870	666.957	-0.284571	0.0901149	-3.15787	0.00158926	0.0282954	RNF6
ENSG00000166822	792.817	-0.285389	0.0809771	-3.52432	0.000424572	0.0120515	TMEM170A
ENSG00000118007	1798.17	-0.28615	0.095157	-3.00713	0.00263727	0.0394632	STAG1
ENSG00000092199	7084.5	-0.286172	0.095244	-3.00462	0.00265912	0.0396436	HNRNPC
ENSG00000134758	746.174	-0.28655	0.0954777	-3.00123	0.00268893	0.0398852	RNF138
ENSG00000168438	941.574	-0.286559	0.09258	-3.09526	0.00196642	0.0327012	CDC40
ENSG00000253352	2831.01	-0.28718	0.0856761	-3.35193	0.000802516	0.0182694	TUG1
ENSG00000083642	1568.49	-0.287286	0.0825233	-3.48128	0.000499029	0.0133987	PDS5B
ENSG00000149313	460.964	-0.287742	0.0893414	-3.2207	0.0012788	0.025001	AASDHPPT
ENSG00000164548	2358.65	-0.288315	0.0652619	-4.41782	9.97011e-06	0.00106796	TRA2A
ENSG00000113575	1382.49	-0.288502	0.0874593	-3.2987	0.000971343	0.0208092	PPP2CA
ENSG00000165943	477.105	-0.288821	0.0766316	-3.76895	0.000163934	0.00667603	MOAP1
ENSG00000104660	1604.69	-0.290177	0.0919182	-3.1569	0.00159454	0.0282954	LEPROTL1
ENSG00000166170	811.839	-0.291335	0.0740911	-3.93212	8.41985e-05	0.0042619	BAG5
ENSG00000185220	239.303	-0.292728	0.0754964	-3.87737	0.000105592	0.0049861	PGBD2
ENSG00000107897	724.44	-0.293475	0.0877316	-3.34515	0.000822381	0.0185555	ACBD5
ENSG00000172262	940.715	-0.293944	0.0684316	-4.29544	1.74349e-05	0.00153354	ZNF131
ENSG00000131143	1530.22	-0.295757	0.100262	-2.94983	0.00317945	0.0445035	COX4I1
ENSG00000014824	765.451	-0.296239	0.095773	-3.09314	0.00198049	0.0328769	SLC30A9
ENSG00000100664	2962.91	-0.297102	0.0769026	-3.86336	0.000111838	0.00524455	EIF5
ENSG00000178163	954.98	-0.297355	0.0923625	-3.21944	0.00128443	0.025063	ZNF518B
ENSG00000149311	11991.4	-0.297481	0.102513	-2.90188	0.00370927	0.0492441	ATM
ENSG00000104979	322.085	-0.297773	0.0955335	-3.11695	0.00182734	0.0310175	C19orf53
ENSG00000130770	298.267	-0.298812	0.098733	-3.02646	0.00247432	0.0379483	ATP5IF1
ENSG00000189241	1889.02	-0.300978	0.0909555	-3.30907	0.000936065	0.0203752	TSPYL1
ENSG00000171928	411.138	-0.301414	0.100389	-3.00248	0.00267791	0.0398085	TVP23B
ENSG00000085365	541.599	-0.30168	0.0969131	-3.11289	0.00185267	0.031239	SCAMP1
ENSG00000048649	1799.05	-0.302988	0.0660461	-4.58752	4.48546e-06	0.000626508	RSF1
ENSG00000173276	466.04	-0.304127	0.0777123	-3.9135	9.09691e-05	0.00451562	ZBTB21
ENSG00000141219	328.845	-0.304173	0.0966384	-3.14753	0.00164654	0.0288138	C17orf80
ENSG00000114744	385.665	-0.304813	0.0967971	-3.14899	0.00163838	0.0287322	COMMD2
ENSG00000084093	1852.61	-0.305047	0.07146	-4.26879	1.96539e-05	0.00163933	REST
ENSG00000206573	1447.38	-0.305772	0.0991462	-3.08406	0.00204199	0.033488	THUMPD3-AS1
ENSG00000131013	473.543	-0.306158	0.0799659	-3.82861	0.000128868	0.00572646	PPIL4
ENSG00000108733	100.421	-0.30676	0.100926	-3.03945	0.00237013	0.036794	PEX12
ENSG00000185798	155.797	-0.307078	0.0852225	-3.60326	0.000314256	0.0100538	WDR53
ENSG00000112081	3524.66	-0.307775	0.0711326	-4.32678	1.51303e-05	0.00137469	SRSF3
ENSG00000069345	980.538	-0.309165	0.096622	-3.19973	0.00137555	0.0259454	DNAJA2
ENSG00000108854	880.745	-0.310055	0.0763089	-4.06316	4.84132e-05	0.00298577	SMURF2
ENSG00000182150	1104.37	-0.311215	0.0872047	-3.56879	0.000358637	0.0109266	ERCC6L2
ENSG00000077097	2222.87	-0.311648	0.0932778	-3.34108	0.000834539	0.0187467	TOP2B
ENSG00000164985	1509.39	-0.313351	0.0799605	-3.91882	8.89841e-05	0.00444674	PSIP1
ENSG00000096717	699.605	-0.314105	0.0837189	-3.7519	0.0001755	0.00688857	SIRT1
ENSG00000186432	2450.92	-0.314837	0.103483	-3.04239	0.00234709	0.0365921	KPNA4
ENSG00000158985	4524.79	-0.314979	0.0719591	-4.37719	1.2022e-05	0.00122853	CDC42SE2
ENSG00000213516	638.705	-0.317073	0.0968914	-3.27246	0.00106617	0.0222323	RBMXL1
ENSG00000168522	1243.45	-0.317716	0.0755943	-4.20291	2.63508e-05	0.00200109	FNTA
ENSG00000127914	1966.99	-0.318012	0.109468	-2.90508	0.00367157	0.048839	AKAP9
ENSG00000133731	420.41	-0.31843	0.106844	-2.98033	0.00287941	0.0418285	IMPA1
ENSG00000275052	3033.1	-0.31846	0.0652666	-4.87937	1.06427e-06	0.000246137	PPP4R3B
ENSG00000164754	3796.36	-0.31929	0.101071	-3.15906	0.00158279	0.0282954	RAD21
ENSG00000253106	175.328	-0.319346	0.107991	-2.95715	0.00310493	0.0437743
ENSG00000225733	2317.53	-0.319762	0.0851354	-3.75592	0.000172703	0.00685155	FGD5-AS1
ENSG00000116747	1750.46	-0.319945	0.0982516	-3.25638	0.00112843	0.0230349	RO60
ENSG00000144674	1776.74	-0.320155	0.0914432	-3.50114	0.000463271	0.0127931	GOLGA4
ENSG00000101752	1678.02	-0.320479	0.0763148	-4.19944	2.67575e-05	0.0020117	MIB1
ENSG00000204977	492.327	-0.320872	0.108007	-2.97083	0.00296993	0.0426263	TRIM13
ENSG00000087302	515.77	-0.321276	0.101722	-3.15838	0.00158647	0.0282954	RTRAF
ENSG00000146457	2221.01	-0.321579	0.0995381	-3.23071	0.00123482	0.0244703	WTAP
ENSG00000138032	1683.54	-0.321665	0.101278	-3.17606	0.0014929	0.0273479	PPM1B
ENSG00000265241	1392.37	-0.32169	0.0994087	-3.23604	0.00121203	0.0241835	RBM8A
ENSG00000165195	220.003	-0.32248	0.0946967	-3.4054	0.000660671	0.0160263	PIGA
ENSG00000139154	719.909	-0.32337	0.0887665	-3.64293	0.000269552	0.00915846	AEBP2
ENSG00000110958	2240.16	-0.323606	0.109514	-2.95493	0.0031274	0.0439867	PTGES3
ENSG00000173726	870.502	-0.323896	0.11111	-2.9151	0.0035558	0.0477674	TOMM20
ENSG00000101166	463.369	-0.324748	0.0934675	-3.47445	0.000511905	0.0136009	PRELID3B
ENSG00000062650	2193.16	-0.325846	0.0761158	-4.28093	1.86115e-05	0.00157826	WAPL
ENSG00000174796	426.711	-0.326464	0.102911	-3.17229	0.00151244	0.0275047	THAP6
ENSG00000182552	176.144	-0.326682	0.0943887	-3.46103	0.000538108	0.014009	RWDD4
ENSG00000107771	1574.07	-0.327591	0.111748	-2.93151	0.00337317	0.0461511	CCSER2
ENSG00000163319	277.671	-0.328119	0.112447	-2.91799	0.00352298	0.0475146	MRPS18C
ENSG00000146676	2240.59	-0.328299	0.0993603	-3.30413	0.000952733	0.0205185	PURB
ENSG00000128989	2070.6	-0.329458	0.0882764	-3.73212	0.000189873	0.00723652	ARPP19
ENSG00000153147	1925.4	-0.329686	0.08141	-4.04969	5.12845e-05	0.00305188	SMARCA5
ENSG00000118482	3873.93	-0.330475	0.0839893	-3.93472	8.32922e-05	0.00423791	PHF3
ENSG00000077684	1914.1	-0.330845	0.106507	-3.10633	0.00189423	0.0317819	JADE1
ENSG00000269929	227.583	-0.331232	0.0956267	-3.4638	0.000532604	0.0139147	MIRLET7A1HG
ENSG00000119335	2404.94	-0.331718	0.10612	-3.12588	0.00177274	0.0302929	SET
ENSG00000165487	667.377	-0.331965	0.0762541	-4.35341	1.34035e-05	0.00125708	MICU2
ENSG00000090060	5132.9	-0.333959	0.0962862	-3.4684	0.000523574	0.013785	PAPOLA
ENSG00000256683	575.592	-0.334074	0.101011	-3.3073	0.000942007	0.0204389	ZNF350
ENSG00000096401	1020.31	-0.334363	0.0751537	-4.44905	8.62497e-06	0.00095689	CDC5L
ENSG00000131051	7128.12	-0.33618	0.0853712	-3.93786	8.22119e-05	0.00422123	RBM39
ENSG00000104529	6350.16	-0.33716	0.0841824	-4.00511	6.19875e-05	0.003485	EEF1D
ENSG00000128534	714.279	-0.337192	0.116402	-2.89678	0.00377011	0.0496966	LSM8
ENSG00000047410	3665.5	-0.339134	0.101352	-3.34611	0.000819535	0.0185118	TPR
ENSG00000086666	1164.07	-0.339154	0.112122	-3.02488	0.00248736	0.0381195	ZFAND6
ENSG00000196504	1917.59	-0.339699	0.0934673	-3.63442	0.000278608	0.00931123	PRPF40A
ENSG00000134056	163.838	-0.339805	0.108574	-3.12971	0.00174982	0.0300526	MRPS36
ENSG00000091640	269.454	-0.340194	0.111267	-3.05746	0.00223224	0.0353896	SPAG7
ENSG00000105879	844.081	-0.340685	0.0544604	-6.25565	3.95852e-10	5.37092e-07	CBLL1
ENSG00000270195	123.896	-0.341581	0.105986	-3.22287	0.00126912	0.0249316	NA
ENSG00000198252	837.433	-0.342394	0.113746	-3.01017	0.00261099	0.0391732	STYX
ENSG00000115947	694.934	-0.342422	0.105269	-3.25283	0.00114261	0.0232544	ORC4
ENSG00000094975	978.389	-0.34268	0.113396	-3.02198	0.0025113	0.0382892	SUCO
ENSG00000101343	1000.75	-0.342727	0.100437	-3.41237	0.000644005	0.0157156	CRNKL1
ENSG00000198482	655.348	-0.342835	0.0906343	-3.78261	0.000155191	0.00644583	ZNF808
ENSG00000116473	2404.97	-0.344231	0.118243	-2.91123	0.00360014	0.048204	RAP1A
ENSG00000153767	386.78	-0.345364	0.0945939	-3.65101	0.000261209	0.00897995	GTF2E1
ENSG00000066422	1242.7	-0.346233	0.0731664	-4.73213	2.22175e-06	0.000403725	ZBTB11
ENSG00000171497	337.818	-0.346267	0.118123	-2.93141	0.00337426	0.0461511	PPID
ENSG00000105793	451.629	-0.347596	0.112086	-3.10116	0.00192766	0.0321571	GTPBP10
ENSG00000117500	1565.87	-0.347654	0.101342	-3.43052	0.000602428	0.0149841	TMED5
ENSG00000021574	882.415	-0.347865	0.118518	-2.93511	0.00333429	0.0458031	SPAST
ENSG00000163320	2200.79	-0.347956	0.09724	-3.57832	0.000345816	0.0107287	CGGBP1
ENSG00000100815	830.157	-0.347979	0.108905	-3.19525	0.00139709	0.0262303	TRIP11
ENSG00000129518	442.671	-0.348407	0.104777	-3.32522	0.000883493	0.0195232	EAPP
ENSG00000152904	418.741	-0.348759	0.0920776	-3.78767	0.000152067	0.00635498	GGPS1
ENSG00000178567	1292.93	-0.348815	0.117871	-2.95929	0.00308351	0.0436868	EPM2AIP1
ENSG00000008018	780.747	-0.349173	0.102042	-3.42184	0.000621981	0.0153066	PSMB1
ENSG00000156256	664.241	-0.350007	0.118798	-2.94622	0.00321679	0.0447493	USP16
ENSG00000152359	313.498	-0.350678	0.0913172	-3.84022	0.000122923	0.00558421	POC5
ENSG00000126698	664.896	-0.350729	0.105376	-3.32836	0.000873585	0.0193884	DNAJC8
ENSG00000139163	2222.97	-0.351322	0.0969997	-3.62188	0.000292468	0.00960048	ETNK1
ENSG00000083896	2045.78	-0.35171	0.0753763	-4.66606	3.07032e-06	0.000503929	YTHDC1
ENSG00000198887	949.814	-0.3518	0.1166	-3.01714	0.00255172	0.0386691	SMC5
ENSG00000186104	262.945	-0.352057	0.115406	-3.0506	0.00228386	0.0359414	CYP2R1
ENSG00000119787	465.902	-0.352238	0.121232	-2.90548	0.00366694	0.048839	ATL2
ENSG00000178691	1018.32	-0.352295	0.0869871	-4.04997	5.12253e-05	0.00305188	SUZ12
ENSG00000167562	900.082	-0.352357	0.110471	-3.18958	0.00142481	0.026709	ZNF701
ENSG00000148362	503.664	-0.352427	0.120277	-2.93014	0.00338805	0.0462466	PAXX
ENSG00000138138	610.399	-0.3532	0.111286	-3.1738	0.00150455	0.0274379	ATAD1
ENSG00000148481	646.926	-0.353221	0.104281	-3.38721	0.000706085	0.0166902	MINDY3
ENSG00000164331	398.55	-0.353759	0.104931	-3.37134	0.000748039	0.0174463	ANKRA2
ENSG00000204923	168.958	-0.354148	0.0976161	-3.62797	0.000285661	0.00946415	FBXO48
ENSG00000184203	1628.42	-0.355068	0.0786701	-4.51338	6.38039e-06	0.000784849	PPP1R2
ENSG00000198839	274.548	-0.35586	0.120284	-2.9585	0.00309141	0.0437025	ZNF277
ENSG00000082153	1719.68	-0.356832	0.0915823	-3.8963	9.76742e-05	0.00472177	BZW1
ENSG00000227671	1171.19	-0.356963	0.107818	-3.31078	0.000930378	0.0202892	ZNF731P
ENSG00000127993	378.084	-0.357836	0.0727682	-4.91748	8.76648e-07	0.000214755	RBM48
ENSG00000117748	751.84	-0.358075	0.10824	-3.30816	0.000939114	0.0203979	RPA2
ENSG00000145675	2595.36	-0.358154	0.090445	-3.9599	7.49798e-05	0.00396697	PIK3R1
ENSG00000153922	2511.36	-0.358191	0.0995184	-3.59925	0.000319137	0.0101485	CHD1
ENSG00000188647	2698.04	-0.359647	0.123612	-2.90948	0.00362026	0.0483462	PTAR1
ENSG00000198331	95.7758	-0.360107	0.121766	-2.95738	0.00310269	0.0437743	HYLS1
ENSG00000164187	633.973	-0.360119	0.10215	-3.52539	0.000422867	0.012033	LMBRD2
ENSG00000121879	1458.11	-0.360154	0.111769	-3.22231	0.0012716	0.0249505	PIK3CA
ENSG00000168566	419.668	-0.361629	0.0964666	-3.74875	0.000177721	0.00695572	SNRNP48
ENSG00000113580	4709.4	-0.361775	0.106211	-3.4062	0.00065875	0.0160178	NR3C1
ENSG00000005175	516.707	-0.361877	0.113872	-3.17794	0.00148325	0.0273027	RPAP3
ENSG00000082258	2011.12	-0.362505	0.0906799	-3.99763	6.39792e-05	0.00356741	CCNT2
ENSG00000158290	1462.98	-0.363222	0.11262	-3.22521	0.00125882	0.0247552	CUL4B
ENSG00000066654	854.861	-0.363688	0.108378	-3.35575	0.00079149	0.0182016	THUMPD1
ENSG00000064012	5125.99	-0.364792	0.125896	-2.89755	0.00376085	0.0496696	CASP8
ENSG00000047932	437.966	-0.364851	0.108538	-3.3615	0.000775195	0.017969	GOPC
ENSG00000123144	1225.56	-0.364884	0.0978252	-3.72996	0.000191511	0.00727727	TRIR
ENSG00000054267	3668.1	-0.364914	0.11633	-3.13688	0.00170754	0.0295509	ARID4B
ENSG00000164751	647.395	-0.365144	0.108744	-3.35783	0.000785567	0.0181268	PEX2
ENSG00000085224	2442.16	-0.365243	0.0831896	-4.39048	1.131e-05	0.0011865	ATRX
ENSG00000166012	849.061	-0.365248	0.0995348	-3.66955	0.000242979	0.00858526	TAF1D
ENSG00000122068	853.912	-0.367055	0.0982712	-3.73512	0.000187628	0.00716434	FYTTD1
ENSG00000112701	2684.23	-0.367533	0.109308	-3.36235	0.000772813	0.0179342	SENP6
ENSG00000164543	2125.65	-0.367884	0.0956297	-3.84696	0.000119593	0.00548637	STK17A
ENSG00000086619	404.079	-0.367945	0.0979922	-3.75484	0.000173452	0.00686788	ERO1B
ENSG00000108055	720.765	-0.368541	0.117018	-3.14944	0.00163582	0.0287322	SMC3
ENSG00000088451	188.459	-0.369516	0.121927	-3.03063	0.00244046	0.0374854	TGDS
ENSG00000108256	5631.91	-0.370844	0.117489	-3.15642	0.0015972	0.0282954	NUFIP2
ENSG00000121481	402.679	-0.371443	0.0965371	-3.84767	0.000119245	0.00548637	RNF2
ENSG00000174574	1597.23	-0.372084	0.112853	-3.29706	0.000977025	0.0208651	AKIRIN1
ENSG00000213190	97.054	-0.3733	0.12624	-2.95706	0.00310584	0.0437743	MLLT11
ENSG00000163728	1386.04	-0.374312	0.11664	-3.20912	0.00133142	0.0255151	TTC14
ENSG00000119446	432.307	-0.375528	0.0794831	-4.72463	2.30538e-06	0.000415213	RBM18
ENSG00000115419	3174.41	-0.378093	0.110767	-3.41341	0.000641548	0.0156744	GLS
ENSG00000144034	114.364	-0.378668	0.124881	-3.03222	0.00242759	0.0373969	TPRKB
ENSG00000110696	1443.83	-0.37876	0.118009	-3.20957	0.00132931	0.0255075	C11orf58
ENSG00000167005	886.476	-0.379073	0.125868	-3.01166	0.00259823	0.0391343	NUDT21
ENSG00000124659	797.459	-0.379437	0.106146	-3.57469	0.000350646	0.01078	TBCC
ENSG00000117862	811.998	-0.381044	0.126566	-3.01063	0.00260708	0.0391582	TXNDC12
ENSG00000053770	1090.38	-0.38116	0.107816	-3.53529	0.000407328	0.0118428	AP5M1
ENSG00000171490	1048.27	-0.381605	0.118113	-3.23086	0.00123419	0.0244703	RSL1D1
ENSG00000135974	478.382	-0.381815	0.0750928	-5.08458	3.68443e-07	0.000124976	C2orf49
ENSG00000279519	150.883	-0.383361	0.128982	-2.9722	0.0029567	0.0424963
ENSG00000145388	446.028	-0.383567	0.109403	-3.50601	0.000454875	0.0125783	METTL14
ENSG00000198791	1072.35	-0.384104	0.0915073	-4.19752	2.69848e-05	0.0020117	CNOT7
ENSG00000177613	787.185	-0.384428	0.0910534	-4.22201	2.42135e-05	0.00188089	CSTF2T
ENSG00000145725	1996.29	-0.385431	0.116035	-3.32169	0.000894746	0.0196863	PPIP5K2
ENSG00000076053	259.045	-0.38561	0.119748	-3.22018	0.00128109	0.0250218	RBM7
ENSG00000188994	3843.42	-0.386665	0.119175	-3.2445	0.00117657	0.0236616	ZNF292
ENSG00000152061	3199.5	-0.387327	0.112816	-3.43325	0.000596391	0.014893	RABGAP1L
ENSG00000228638	77.3467	-0.391582	0.110083	-3.55716	0.000374884	0.0112036	FCF1P2
ENSG00000077147	1502.52	-0.392291	0.104972	-3.73709	0.000186162	0.00713753	TM9SF3
ENSG00000182400	463.212	-0.392579	0.117861	-3.33087	0.000865757	0.0192652	TRAPPC6B
ENSG00000157181	325.16	-0.392781	0.0998197	-3.9349	8.32315e-05	0.00423791	ODR4
ENSG00000034533	349.161	-0.392826	0.0930037	-4.22376	2.40258e-05	0.00188067	ASTE1
ENSG00000272831	254.765	-0.393215	0.133655	-2.94202	0.0032608	0.045084
ENSG00000036054	853.524	-0.393347	0.100184	-3.92625	8.62818e-05	0.00434655	TBC1D23
ENSG00000118260	2450.71	-0.393999	0.112818	-3.49235	0.000478794	0.0130973	CREB1
ENSG00000215301	9381.44	-0.394273	0.120641	-3.26815	0.00108253	0.0225273	DDX3X
ENSG00000147679	366.18	-0.394759	0.121157	-3.25823	0.00112111	0.0229545	UTP23
ENSG00000109536	189.84	-0.395605	0.121568	-3.25419	0.00113717	0.0231901	FRG1
ENSG00000122565	1139.27	-0.395949	0.125717	-3.14952	0.0016354	0.0287322	CBX3
ENSG00000152443	710.441	-0.397119	0.125383	-3.16725	0.00153889	0.0277901	ZNF776
ENSG00000047365	2790.23	-0.398079	0.13574	-2.93266	0.00336071	0.0460898	ARAP2
ENSG00000032219	1735.07	-0.398832	0.122077	-3.26706	0.00108672	0.0225914	ARID4A
ENSG00000131263	2671.27	-0.399774	0.126891	-3.15053	0.00162974	0.0287173	RLIM
ENSG00000164615	275.469	-0.400537	0.0878344	-4.56013	5.11209e-06	0.00066343	CAMLG
ENSG00000197894	654	-0.400661	0.127755	-3.13617	0.0017117	0.0295978	ADH5
ENSG00000138468	1286.11	-0.402248	0.115261	-3.48989	0.000483223	0.0131478	SENP7
ENSG00000163322	294.211	-0.402664	0.131891	-3.053	0.00226565	0.0357723	ABRAXAS1
ENSG00000137947	369.481	-0.403304	0.116857	-3.45127	0.000557955	0.0142299	GTF2B
ENSG00000122545	2018.91	-0.405403	0.087951	-4.60941	4.03807e-06	0.000599874	SEPTIN7
ENSG00000142528	251.752	-0.405653	0.102602	-3.95366	7.69639e-05	0.0040297	ZNF473
ENSG00000189180	2696.4	-0.406323	0.138899	-2.9253	0.00344121	0.046741	ZNF33A
ENSG00000114416	1177.64	-0.406401	0.0984324	-4.12873	3.64771e-05	0.0024386	FXR1
ENSG00000005812	1681.89	-0.406931	0.11664	-3.48877	0.000485242	0.01315	FBXL3
ENSG00000198642	1094.67	-0.40723	0.133963	-3.03987	0.00236684	0.036771	KLHL9
ENSG00000122034	1085.6	-0.407433	0.114798	-3.54912	0.000386523	0.011429	GTF3A
ENSG00000116030	568.543	-0.408672	0.0935681	-4.36765	1.25593e-05	0.00122853	SUMO1
ENSG00000129317	716.637	-0.409025	0.135311	-3.02286	0.00250399	0.0382304	PUS7L
ENSG00000145220	281.914	-0.40997	0.116922	-3.50635	0.000454304	0.0125783	LYAR
ENSG00000108064	651.856	-0.410527	0.105931	-3.87542	0.00010644	0.00501451	TFAM
ENSG00000189227	108.647	-0.410707	0.119921	-3.42481	0.000615228	0.015214	C15orf61
ENSG00000186834	1282.49	-0.411023	0.123869	-3.3182	0.000906	0.0198695	HEXIM1
ENSG00000122484	726.411	-0.4112	0.14043	-2.92815	0.00340985	0.0464196	RPAP2
ENSG00000091009	330.401	-0.411519	0.108714	-3.78532	0.000153512	0.00640219	RBM27
ENSG00000188846	3663.3	-0.412853	0.137129	-3.01068	0.00260664	0.0391582	RPL14
ENSG00000168564	587.085	-0.414364	0.0980075	-4.22788	2.35903e-05	0.00186061	CDKN2AIP
ENSG00000144747	1760.04	-0.414519	0.0956084	-4.33559	1.45368e-05	0.0013387	TMF1
ENSG00000093144	646.73	-0.414583	0.130322	-3.18123	0.0014665	0.0271055	ECHDC1
ENSG00000178074	292.678	-0.414736	0.127557	-3.25138	0.00114846	0.0233043	C2orf69
ENSG00000150593	1958.81	-0.41514	0.114719	-3.61876	0.000296024	0.00965492	PDCD4
ENSG00000183808	1950.16	-0.415595	0.125108	-3.32189	0.00089409	0.0196863	RBM12B
ENSG00000162639	256.173	-0.415604	0.131204	-3.16762	0.00153695	0.0277797	HENMT1
ENSG00000116161	475.778	-0.415674	0.124087	-3.34985	0.000808551	0.0183452	CACYBP
ENSG00000133872	6250.91	-0.416941	0.0884364	-4.71459	2.42197e-06	0.000432385	SARAF
ENSG00000105856	2639.64	-0.417498	0.138518	-3.01403	0.002578	0.0389802	HBP1
ENSG00000257267	392.34	-0.417755	0.110685	-3.77428	0.000160472	0.0066112	ZNF271P
ENSG00000083535	426.871	-0.417912	0.125656	-3.32585	0.000881486	0.0195158	PIBF1
ENSG00000113595	618.271	-0.41795	0.123391	-3.38721	0.000706078	0.0166902	TRIM23
ENSG00000150776	353.773	-0.418595	0.137767	-3.03843	0.00237812	0.0368898	NKAPD1
ENSG00000127720	334.671	-0.41866	0.0892916	-4.68868	2.74967e-06	0.000466344	METTL25
ENSG00000134884	3113.92	-0.418805	0.113773	-3.68106	0.000232263	0.00833688	ARGLU1
ENSG00000116750	507.21	-0.419139	0.118711	-3.53074	0.000414401	0.0119123	UCHL5
ENSG00000175073	3932.07	-0.419539	0.142869	-2.93652	0.00331913	0.0457184	VCPIP1
ENSG00000163848	2156.91	-0.421524	0.106743	-3.94895	7.84958e-05	0.00407538	ZNF148
ENSG00000107625	451.627	-0.422011	0.131471	-3.20993	0.00132768	0.0255075	DDX50
ENSG00000274093	90.713	-0.422427	0.137601	-3.06994	0.00214102	0.0344544
ENSG00000236287	1295.05	-0.422576	0.130158	-3.24664	0.00116774	0.0235306	ZBED5
ENSG00000134982	2395.79	-0.422596	0.126996	-3.32764	0.000875855	0.0194177	APC
ENSG00000134186	1532.53	-0.42411	0.094688	-4.47902	7.49858e-06	0.000852576	PRPF38B
ENSG00000075884	3797.62	-0.42517	0.120405	-3.53118	0.000413708	0.0119123	ARHGAP15
ENSG00000092020	715.677	-0.425375	0.133987	-3.17475	0.00149965	0.0273976	PPP2R3C
ENSG00000119953	779.634	-0.425675	0.0930634	-4.57403	4.78429e-06	0.000644834	SMNDC1
ENSG00000145782	1145.25	-0.425735	0.0957051	-4.4484	8.65113e-06	0.00095689	ATG12
ENSG00000137770	1029.27	-0.426547	0.112327	-3.79737	0.000146241	0.0062396	CTDSPL2
ENSG00000116903	1441.12	-0.427092	0.123502	-3.45818	0.000543828	0.0140814	EXOC8
ENSG00000117000	1030.76	-0.427188	0.11362	-3.75979	0.000170057	0.00681299	RLF
ENSG00000113851	1281.97	-0.42767	0.107969	-3.96104	7.46235e-05	0.00396697	CRBN
ENSG00000178177	628.258	-0.42768	0.140333	-3.04761	0.00230671	0.0361959	LCORL
ENSG00000138767	3134.49	-0.42903	0.0824926	-5.20083	1.984e-07	7.61858e-05	CNOT6L
ENSG00000119616	455.096	-0.429139	0.122119	-3.51411	0.000441225	0.0124031	FCF1
ENSG00000071243	390.593	-0.42934	0.0951891	-4.51039	6.47079e-06	0.000788584	ING3
ENSG00000117475	425.132	-0.429577	0.141166	-3.04305	0.00234192	0.0365793	BLZF1
ENSG00000214114	142.479	-0.429829	0.144961	-2.96514	0.00302546	0.0431796	MYCBP
ENSG00000108590	218.234	-0.430758	0.0867689	-4.96443	6.89034e-07	0.00018212	MED31
ENSG00000129515	1160.84	-0.431554	0.128491	-3.35862	0.00078332	0.0180955	SNX6
ENSG00000159256	1957.41	-0.432218	0.104715	-4.12755	3.66653e-05	0.0024386	MORC3
ENSG00000153006	363.804	-0.432739	0.147653	-2.93078	0.0033811	0.0461827	SREK1IP1
ENSG00000156411	264.38	-0.434614	0.139535	-3.11473	0.00184113	0.0311737	ATP5MJ
ENSG00000115524	8645.33	-0.435806	0.104596	-4.16658	3.09208e-05	0.00219268	SF3B1
ENSG00000123505	2587.22	-0.436269	0.123547	-3.53121	0.000413666	0.0119123	AMD1
ENSG00000173875	769.007	-0.436899	0.08514	-5.13154	2.87381e-07	0.000104443	ZNF791
ENSG00000131495	292.008	-0.438128	0.140102	-3.12721	0.00176475	0.0302325	NDUFA2
ENSG00000135968	1485.93	-0.43868	0.111252	-3.94311	8.04312e-05	0.00415466	GCC2
ENSG00000116459	903.087	-0.439212	0.140786	-3.11971	0.00181032	0.0308056	ATP5PB
ENSG00000029363	3328.66	-0.439228	0.079308	-5.53825	3.05507e-08	1.94813e-05	BCLAF1
ENSG00000170846	270.349	-0.439606	0.146198	-3.00693	0.00263902	0.0394632
ENSG00000154727	810.722	-0.440716	0.106768	-4.12778	3.66286e-05	0.0024386	GABPA
ENSG00000126804	1323.54	-0.440766	0.111313	-3.9597	7.50434e-05	0.00396697	ZBTB1
ENSG00000122042	1424.5	-0.440846	0.115736	-3.80907	0.000139492	0.0060275	UBL3
ENSG00000163510	484.02	-0.441264	0.0926601	-4.76218	1.91512e-06	0.000377583	CWC22
ENSG00000116209	2255.02	-0.441595	0.128464	-3.4375	0.000587114	0.0147336	TMEM59
ENSG00000117906	285.809	-0.44166	0.136562	-3.23413	0.00122015	0.0242742	RCN2
ENSG00000214367	316.047	-0.442315	0.133588	-3.31102	0.00092955	0.0202892	HAUS3
ENSG00000150316	278.124	-0.443057	0.109632	-4.04132	5.31505e-05	0.00312636	CWC15
ENSG00000132002	1508.64	-0.443355	0.101379	-4.37324	1.22414e-05	0.00122853	DNAJB1
ENSG00000165264	217.464	-0.443764	0.149222	-2.97385	0.00294088	0.0423287	NDUFB6
ENSG00000162244	6176.71	-0.443839	0.138555	-3.20334	0.00135844	0.0256722	RPL29
ENSG00000185112	560.783	-0.444838	0.144642	-3.07545	0.00210186	0.0340497	FAM43A
ENSG00000115540	245.222	-0.44637	0.106656	-4.18514	2.84985e-05	0.00207143	MOB4
ENSG00000166797	296.996	-0.446581	0.135844	-3.28745	0.00101098	0.0213363	CIAO2A
ENSG00000134970	612.049	-0.447279	0.128778	-3.47327	0.000514166	0.0136077	TMED7
ENSG00000065613	1728.33	-0.447812	0.149553	-2.99435	0.00275032	0.0405247	SLK
ENSG00000198783	349.037	-0.448835	0.0967235	-4.64039	3.47751e-06	0.000540261	ZNF830
ENSG00000204387	795.511	-0.449151	0.151016	-2.97419	0.00293761	0.0423115	SNHG32
ENSG00000080822	684.231	-0.44943	0.118394	-3.79607	0.000147008	0.00625921	CLDND1
ENSG00000081154	1056.24	-0.45092	0.10616	-4.24754	2.16132e-05	0.00175008	PCNP
ENSG00000221909	151.285	-0.451439	0.123535	-3.65435	0.000257832	0.00890898	FAM200A
ENSG00000162623	194.06	-0.451583	0.155823	-2.89805	0.00375486	0.0496227	TYW3
ENSG00000171566	408.572	-0.452219	0.137595	-3.28659	0.0010141	0.0213432	PLRG1
ENSG00000183718	1115.23	-0.453386	0.101199	-4.48012	7.45995e-06	0.000852576	TRIM52
ENSG00000170364	112.068	-0.455233	0.145659	-3.12533	0.00177607	0.0303242	SETMAR
ENSG00000163807	626.826	-0.456882	0.122953	-3.71589	0.000202487	0.0075615	KIAA1143
ENSG00000151332	152.235	-0.45698	0.153076	-2.98531	0.00283287	0.0412999	MBIP
ENSG00000081237	33678.5	-0.45865	0.146331	-3.13433	0.00172247	0.0297082	PTPRC
ENSG00000226287	70.9772	-0.46066	0.139369	-3.30532	0.000948669	0.0205169	TMEM191A
ENSG00000123870	173.663	-0.461145	0.135536	-3.40239	0.00066799	0.016062	ZNF137P
ENSG00000164332	634.059	-0.461498	0.129523	-3.56307	0.000366546	0.0110392	UBLCP1
ENSG00000115520	561.331	-0.461923	0.112909	-4.0911	4.29341e-05	0.00274778	COQ10B
ENSG00000179941	271.332	-0.461925	0.152104	-3.03691	0.00239015	0.0370051	BBS10
ENSG00000164902	326.069	-0.46237	0.123999	-3.72883	0.000192373	0.00727727	PHAX
ENSG00000121749	1071.9	-0.462773	0.13332	-3.47115	0.000518228	0.0136974	TBC1D15
ENSG00000172466	2249.76	-0.462942	0.108328	-4.27352	1.9241e-05	0.0016115	ZNF24
ENSG00000271380	50.0805	-0.463846	0.151002	-3.07178	0.00212788	0.0343159
ENSG00000197056	267.985	-0.46387	0.147222	-3.15081	0.00162819	0.0287149	ZMYM1
ENSG00000010539	992.417	-0.464169	0.159176	-2.91608	0.00354458	0.0476481	ZNF200
ENSG00000145592	1535.22	-0.464784	0.133927	-3.47043	0.000519627	0.0137096	RPL37
ENSG00000111875	364.442	-0.466991	0.146452	-3.1887	0.00142915	0.026709	ASF1A
ENSG00000179476	76.2102	-0.468718	0.152097	-3.0817	0.00205825	0.0335966	C14orf28
ENSG00000111276	3696.6	-0.468989	0.124544	-3.76565	0.000166119	0.00670803	CDKN1B
ENSG00000164631	872.475	-0.469927	0.107502	-4.37135	1.23483e-05	0.00122853	ZNF12
ENSG00000165156	358.993	-0.471778	0.145425	-3.24413	0.00117808	0.0236686	ZHX1
ENSG00000166128	2797.97	-0.472341	0.16312	-2.89566	0.00378366	0.0497771	RAB8B
ENSG00000164758	213.488	-0.473506	0.119185	-3.97287	7.10109e-05	0.00387457	MED30
ENSG00000196417	298.191	-0.473697	0.155411	-3.04803	0.00230347	0.0361729	ZNF765
ENSG00000163659	985.948	-0.474837	0.136705	-3.47345	0.000513813	0.0136077	TIPARP
ENSG00000138386	948.825	-0.475639	0.128703	-3.69564	0.000219335	0.00807215	NAB1
ENSG00000165997	540.301	-0.475981	0.126294	-3.76883	0.000164014	0.00667603	ARL5B
ENSG00000111790	1269.49	-0.477808	0.121349	-3.93748	8.23422e-05	0.00422123	FGFR1OP2
ENSG00000122873	104.976	-0.47811	0.15406	-3.10341	0.00191308	0.0319925	CISD1
ENSG00000005469	178.319	-0.478339	0.147205	-3.24947	0.00115618	0.0233903	CROT
ENSG00000164327	5883.24	-0.478772	0.159207	-3.00723	0.00263638	0.0394632	RICTOR
ENSG00000258289	1261.95	-0.479134	0.113816	-4.20973	2.5568e-05	0.00195759	CHURC1
ENSG00000203667	352.228	-0.479739	0.144327	-3.32398	0.000887433	0.019589	COX20
ENSG00000104412	304.508	-0.479916	0.133612	-3.59187	0.000328314	0.0103434	EMC2
ENSG00000110172	944.716	-0.481217	0.121271	-3.96812	7.24404e-05	0.00390168	CHORDC1
ENSG00000087502	688.007	-0.48258	0.151492	-3.18551	0.00144499	0.0268537	ERGIC2
ENSG00000197619	203.044	-0.4835	0.134944	-3.58296	0.000339719	0.010588	ZNF615
ENSG00000283103	47.8705	-0.483637	0.165019	-2.93081	0.00338083	0.0461827
ENSG00000167981	189.99	-0.484245	0.115651	-4.18711	2.82526e-05	0.00206092	ZNF597
ENSG00000172428	169.78	-0.487457	0.131403	-3.70962	0.000207568	0.0077124	COPS9
ENSG00000105193	4183.81	-0.488646	0.158894	-3.07529	0.00210301	0.0340497	RPS16
ENSG00000162368	1108.42	-0.488679	0.14067	-3.47394	0.000512882	0.0136077	CMPK1
ENSG00000213186	226.606	-0.488946	0.148007	-3.30353	0.000954749	0.0205333	TRIM59
ENSG00000273284	185.943	-0.489168	0.140424	-3.48352	0.00049487	0.0133399
ENSG00000259865	147.135	-0.489541	0.164142	-2.98242	0.00285978	0.0415731
ENSG00000179454	868.9	-0.491131	0.0973195	-5.04658	4.4978e-07	0.000138696	KLHL28
ENSG00000164603	526.348	-0.491196	0.145786	-3.36928	0.000753643	0.0175494	BMT2
ENSG00000163607	216.368	-0.491201	0.114241	-4.2997	1.7103e-05	0.00151339	GTPBP8
ENSG00000065243	2511.25	-0.491433	0.14495	-3.39037	0.00069798	0.0166144	PKN2
ENSG00000170881	591.045	-0.491637	0.117375	-4.18861	2.80667e-05	0.00205473	RNF139
ENSG00000164609	892.893	-0.492419	0.133346	-3.69278	0.000221814	0.00811936	SLU7
ENSG00000169379	100.5	-0.492571	0.135925	-3.62385	0.000290251	0.00954311	ARL13B
ENSG00000136603	934.897	-0.492705	0.164881	-2.98825	0.00280583	0.0410231	SKIL
ENSG00000179387	481.675	-0.493463	0.145639	-3.38827	0.000703358	0.0166783	ELMOD2
ENSG00000057663	395.514	-0.493832	0.136697	-3.61259	0.000303149	0.00982435	ATG5
ENSG00000177721	304.765	-0.494108	0.142481	-3.46789	0.000524562	0.0137931	ANXA2R
ENSG00000089289	579.995	-0.494257	0.122732	-4.02711	5.64668e-05	0.00327411	IGBP1
ENSG00000173915	231.697	-0.494729	0.132096	-3.74524	0.000180223	0.00698646	ATP5MK
ENSG00000138686	129.486	-0.494948	0.135361	-3.65651	0.000255669	0.00887948	BBS7
ENSG00000139168	125.729	-0.495851	0.137283	-3.61189	0.00030397	0.00983529	ZCRB1
ENSG00000170860	129.6	-0.495972	0.162777	-3.04694	0.00231182	0.0362482	LSM3
ENSG00000198160	2253.93	-0.496194	0.139398	-3.55956	0.000371479	0.0111495	MIER1
ENSG00000120727	1160.67	-0.496266	0.113618	-4.36786	1.25471e-05	0.00122853	PAIP2
ENSG00000166037	639.56	-0.496574	0.142181	-3.49254	0.000478449	0.0130973	CEP57
ENSG00000162385	140.627	-0.496907	0.119559	-4.15615	3.23654e-05	0.00227138	MAGOH
ENSG00000074935	214.712	-0.497083	0.166948	-2.97747	0.00290637	0.0420254	TUBE1
ENSG00000177853	1235.63	-0.497394	0.130915	-3.79935	0.000145075	0.00620329	ZNF518A
ENSG00000170903	311.146	-0.497597	0.127576	-3.90038	9.60405e-05	0.00465841	MSANTD4
ENSG00000161016	7076.63	-0.497822	0.159628	-3.11863	0.00181693	0.0308665	RPL8
ENSG00000155961	222.785	-0.497855	0.107649	-4.62479	3.74987e-06	0.000569532	RAB39B
ENSG00000164117	309.688	-0.499135	0.120045	-4.15791	3.21171e-05	0.00226176	FBXO8
ENSG00000154723	168.613	-0.49937	0.160694	-3.10759	0.00188619	0.0316866	ATP5PF
ENSG00000196267	223.45	-0.499867	0.132338	-3.77719	0.000158609	0.00655061	ZNF836
ENSG00000114686	398.323	-0.500022	0.166758	-2.9985	0.00271315	0.0401862	MRPL3
ENSG00000180008	650.163	-0.503418	0.136746	-3.68141	0.00023195	0.00833688	SOCS4
ENSG00000272449	233.065	-0.504077	0.15967	-3.157	0.00159402	0.0282954
ENSG00000164305	560.699	-0.504949	0.164486	-3.06987	0.00214155	0.0344544	CASP3
ENSG00000205707	196.021	-0.505071	0.136156	-3.70951	0.000207665	0.0077124	ETFRF1
ENSG00000162961	192.572	-0.505321	0.14438	-3.49995	0.000465346	0.012833	DPY30
ENSG00000147403	14822.9	-0.505571	0.169858	-2.97644	0.0029162	0.0421224	RPL10
ENSG00000179021	530.355	-0.506747	0.126211	-4.01508	5.94259e-05	0.00337831	C3orf38
ENSG00000155868	218.802	-0.509069	0.139555	-3.64779	0.000264501	0.0090531	MED7
ENSG00000264247	353.925	-0.509772	0.131587	-3.87404	0.000107047	0.00503145	ZNF407-AS1
ENSG00000165502	264.062	-0.510037	0.171237	-2.97855	0.00289615	0.041952	RPL36AL
ENSG00000253943	36.2171	-0.511034	0.141737	-3.6055	0.000311551	0.0100011	KRT18P37
ENSG00000062194	2056.43	-0.51145	0.111604	-4.5827	4.59009e-06	0.000630014	GPBP1
ENSG00000013441	2805.87	-0.512244	0.111525	-4.5931	4.36702e-06	0.000617205	CLK1
ENSG00000143933	2946.84	-0.512996	0.139384	-3.68047	0.000232809	0.00834177	CALM2
ENSG00000264895	136.706	-0.513228	0.134834	-3.80636	0.000141025	0.00605516
ENSG00000167842	307.039	-0.51389	0.130196	-3.94704	7.91225e-05	0.00409746	MIS12
ENSG00000144895	707.07	-0.515133	0.161732	-3.1851	0.00144706	0.0268537	EIF2A
ENSG00000153234	94.1699	-0.517781	0.161189	-3.21225	0.001317	0.0254333	NR4A2
ENSG00000189266	1450.19	-0.518626	0.125114	-4.14524	3.39455e-05	0.00235431	PNRC2
ENSG00000255559	82.2695	-0.51906	0.1503	-3.45349	0.000553392	0.0141668	ZNF252P-AS1
ENSG00000106399	95.8517	-0.519515	0.166193	-3.12598	0.00177213	0.0302929	RPA3
ENSG00000119801	2124.55	-0.520282	0.150638	-3.45387	0.000552607	0.0141646	YPEL5
ENSG00000156976	2819.9	-0.520493	0.12241	-4.25205	2.11822e-05	0.00173133	EIF4A2
ENSG00000164022	208.133	-0.520678	0.174042	-2.99168	0.00277451	0.0406529	AIMP1
ENSG00000146476	330.019	-0.521536	0.173738	-3.00185	0.00268344	0.0398347	ARMT1
ENSG00000138660	208.647	-0.522659	0.170654	-3.06268	0.00219362	0.0349604	AP1AR
ENSG00000110330	1428.94	-0.522956	0.164503	-3.17901	0.00147779	0.0272675	BIRC2
ENSG00000170222	173.74	-0.523217	0.14702	-3.55882	0.000372528	0.0111495	ADPRM
ENSG00000251022	240.904	-0.523696	0.142426	-3.67697	0.000236022	0.00842723	THAP9-AS1
ENSG00000122417	904.295	-0.525134	0.140197	-3.74568	0.000179903	0.00698646	ODF2L
ENSG00000052723	571.624	-0.526334	0.127148	-4.13953	3.48025e-05	0.00237685	SIKE1
ENSG00000122376	354.082	-0.526544	0.165105	-3.18914	0.00142697	0.026709	SHLD2
ENSG00000117091	3223.17	-0.526968	0.165577	-3.18262	0.00145951	0.0270063	CD48
ENSG00000090612	257.5	-0.527105	0.178552	-2.95211	0.00315613	0.0442786	ZNF268
ENSG00000101972	4177.37	-0.527395	0.137294	-3.84135	0.000122358	0.005571	STAG2
ENSG00000121931	436.275	-0.527593	0.122117	-4.32037	1.55766e-05	0.00140895	LRIF1
ENSG00000100519	550.587	-0.529537	0.145173	-3.64763	0.000264672	0.0090531	PSMC6
ENSG00000141446	779.648	-0.529613	0.121492	-4.35924	1.30515e-05	0.00124048	ESCO1
ENSG00000132485	1463.4	-0.529692	0.156256	-3.3899	0.000699182	0.0166224	ZRANB2
ENSG00000187522	139.292	-0.530256	0.146833	-3.61129	0.000304676	0.00984248	HSPA14
ENSG00000162607	824.244	-0.530864	0.118499	-4.4799	7.46779e-06	0.000852576	USP1
ENSG00000023287	2337.45	-0.531035	0.140068	-3.79125	0.000149888	0.00630004	RB1CC1
ENSG00000273015	603.396	-0.532999	0.151531	-3.51743	0.000435741	0.0122999
ENSG00000127989	253.127	-0.533128	0.167223	-3.18813	0.00143198	0.0267179	MTERF1
ENSG00000203965	112.548	-0.534966	0.174849	-3.05959	0.00221637	0.0352165	EFCAB7
ENSG00000151414	2665.13	-0.5376	0.149814	-3.58844	0.00033266	0.0104159	NEK7
ENSG00000180787	244.768	-0.537667	0.182365	-2.9483	0.00319528	0.044633	ZFP3
ENSG00000180257	112.1	-0.53771	0.177995	-3.02093	0.00252001	0.0383313	ZNF816
ENSG00000148444	63.0449	-0.538003	0.171996	-3.12801	0.00175997	0.0301759	COMMD3
ENSG00000182141	571.381	-0.538365	0.151007	-3.56516	0.000363632	0.0110224	ZNF708
ENSG00000104343	1385.4	-0.538443	0.170317	-3.16141	0.00157007	0.028278	UBE2W
ENSG00000116918	399.472	-0.539502	0.147175	-3.66573	0.000246636	0.00866933	TSNAX
ENSG00000100410	174.06	-0.539954	0.147543	-3.65963	0.000252579	0.00878715	PHF5A
ENSG00000090266	294.062	-0.540704	0.147429	-3.66757	0.00024487	0.00863361	NDUFB2
ENSG00000139343	79.315	-0.540932	0.175148	-3.08843	0.0020122	0.033133	SNRPF
ENSG00000164031	1726.42	-0.541257	0.120842	-4.47906	7.49726e-06	0.000852576	DNAJB14
ENSG00000105829	236.919	-0.541529	0.154452	-3.50613	0.000454672	0.0125783	BET1
ENSG00000170889	7506.65	-0.545491	0.156581	-3.48376	0.00049442	0.0133399	RPS9
ENSG00000230989	550.636	-0.546882	0.12331	-4.43502	9.20616e-06	0.000996616	HSBP1
ENSG00000137492	972.958	-0.547189	0.133703	-4.09256	4.26635e-05	0.00273908	THAP12
ENSG00000272888	1247.84	-0.547765	0.143053	-3.82909	0.000128616	0.00572646	CHASERR
ENSG00000111832	208.752	-0.547808	0.162244	-3.37644	0.000734303	0.0171974	RWDD1
ENSG00000166479	874.717	-0.548689	0.152393	-3.60048	0.000317627	0.0101163	TMX3
ENSG00000180917	505.898	-0.548695	0.179698	-3.05342	0.00226249	0.0357501	CMTR2
ENSG00000058729	222.739	-0.548946	0.157229	-3.49139	0.000480518	0.0131093	RIOK2
ENSG00000139278	3455.33	-0.549023	0.16233	-3.38214	0.000719232	0.0169419	GLIPR1
ENSG00000141429	798.241	-0.549961	0.150215	-3.66115	0.000251083	0.00876509	GALNT1
ENSG00000113638	217.082	-0.550274	0.178578	-3.08142	0.00206018	0.0335966	TTC33
ENSG00000156017	281.95	-0.552077	0.131148	-4.20957	2.55856e-05	0.00195759	CARNMT1
ENSG00000276182	150.144	-0.552257	0.157462	-3.50725	0.000452769	0.0125783	NA
ENSG00000143742	796.787	-0.55295	0.143829	-3.84449	0.000120802	0.00551245	SRP9
ENSG00000106460	967.827	-0.553049	0.121279	-4.56013	5.11223e-06	0.00066343	TMEM106B
ENSG00000077458	543.63	-0.553199	0.119424	-4.63222	3.61761e-06	0.00055777	FAM76B
ENSG00000272341	49.2382	-0.553685	0.18429	-3.00443	0.00266083	0.0396436
ENSG00000171204	208.476	-0.554281	0.163454	-3.39105	0.000696245	0.0165925	TMEM126B
ENSG00000174405	277.5	-0.555893	0.136865	-4.06163	4.87321e-05	0.00299636	LIG4
ENSG00000143977	217.118	-0.556097	0.142379	-3.90575	9.39354e-05	0.00459561	SNRPG
ENSG00000133302	510.46	-0.556496	0.139493	-3.98942	6.62363e-05	0.00366316	SLF1
ENSG00000197050	161.906	-0.556565	0.191447	-2.90715	0.00364741	0.048613	ZNF420
ENSG00000067334	450.194	-0.556699	0.138576	-4.01728	5.88743e-05	0.00335633	DNTTIP2
ENSG00000225335	28.5329	-0.556761	0.17189	-3.23905	0.00119928	0.0240234
ENSG00000092841	2544.94	-0.556901	0.192069	-2.89948	0.00373781	0.0494616	MYL6
ENSG00000164172	155.936	-0.557902	0.157757	-3.53647	0.00040551	0.0118068	MOCS2
ENSG00000172086	371.412	-0.558168	0.144803	-3.85467	0.000115884	0.00538463	KRCC1
ENSG00000204899	82.0626	-0.55904	0.19163	-2.91729	0.00353083	0.0475675	MZT1
ENSG00000167283	518.713	-0.559265	0.153757	-3.63734	0.000275468	0.00926666	ATP5MG
ENSG00000110700	2688.31	-0.561876	0.175648	-3.19888	0.00137964	0.0259985	RPS13
ENSG00000251562	275138	-0.562605	0.13128	-4.28553	1.82306e-05	0.00157216	MALAT1
ENSG00000225224	53.6328	-0.562694	0.181167	-3.10593	0.00189679	0.0317986	RPS27AP12
ENSG00000113387	1097.93	-0.562934	0.140075	-4.01879	5.84981e-05	0.00334425	SUB1
ENSG00000197045	659.384	-0.563301	0.166778	-3.37756	0.00073132	0.0171473	GMFB
ENSG00000116489	4801.01	-0.563446	0.182813	-3.08208	0.00205558	0.0335966	CAPZA1
ENSG00000253251	46.9835	-0.564179	0.193879	-2.90995	0.0036149	0.0483177	SHLD3
ENSG00000100442	211.347	-0.566265	0.179814	-3.14917	0.00163734	0.0287322	FKBP3
ENSG00000260940	45.0616	-0.568773	0.193445	-2.94023	0.00327971	0.045284	NA
ENSG00000145723	142.536	-0.569121	0.13456	-4.2295	2.34211e-05	0.00186061	GIN1
ENSG00000254838	4281.24	-0.56914	0.157908	-3.60426	0.000313045	0.0100332	GVINP1
ENSG00000118412	839.757	-0.569231	0.135872	-4.18946	2.79625e-05	0.00205473	CASP8AP2
ENSG00000106993	226.341	-0.569721	0.122541	-4.64922	3.33195e-06	0.000525674	CDC37L1
ENSG00000258900	47.3054	-0.570193	0.15778	-3.61384	0.000301692	0.00979271	HNRNPCP1
ENSG00000164405	212.664	-0.572225	0.186745	-3.06421	0.00218243	0.0348602	UQCRQ
ENSG00000165629	548.667	-0.572729	0.170409	-3.3609	0.00077689	0.0179878	ATP5F1C
ENSG00000088179	2238.82	-0.576309	0.162857	-3.53874	0.000402049	0.0117228	PTPN4
ENSG00000149273	11358.8	-0.576666	0.179198	-3.21803	0.00129073	0.0251137	RPS3
ENSG00000184924	118.635	-0.577629	0.190524	-3.03179	0.00243112	0.0373969	PTRHD1
ENSG00000168283	206.157	-0.57851	0.167712	-3.44943	0.000561779	0.0143096	BMI1
ENSG00000236618	22.2306	-0.58138	0.200332	-2.90209	0.00370685	0.049244	PITPNA-AS1
ENSG00000181315	272.548	-0.58153	0.163864	-3.54885	0.000386918	0.011429	ZNF322
ENSG00000135655	9820.8	-0.582123	0.197558	-2.94658	0.00321304	0.0447277	USP15
ENSG00000131931	152.728	-0.582465	0.123813	-4.7044	2.54618e-06	0.000444533	THAP1
ENSG00000256087	190.958	-0.582603	0.181775	-3.20508	0.00135023	0.0256581	ZNF432
ENSG00000245910	96.3416	-0.58266	0.163345	-3.56706	0.00036101	0.0109825	SNHG6
ENSG00000197958	3667.99	-0.583271	0.161371	-3.61447	0.000300968	0.00978482	RPL12
ENSG00000175105	680.533	-0.583817	0.127739	-4.5704	4.86784e-06	0.000647518	ZNF654
ENSG00000127081	385.938	-0.585398	0.166241	-3.52139	0.000429298	0.0121517	ZNF484
ENSG00000133641	162.886	-0.586087	0.186957	-3.13487	0.00171929	0.0297038	C12orf29
ENSG00000079257	95.0819	-0.587631	0.179908	-3.26628	0.00108969	0.0226299	LXN
ENSG00000139324	241.794	-0.588129	0.173983	-3.38038	0.000723852	0.0170114	TMTC3
ENSG00000083845	4367.1	-0.58845	0.190353	-3.09136	0.00199243	0.0329492	RPS5
ENSG00000138663	213.146	-0.588663	0.166986	-3.52523	0.00042311	0.012033	COPS4
ENSG00000177932	197.991	-0.589283	0.197086	-2.98999	0.0027899	0.040849	ZNF354C
ENSG00000041357	624.3	-0.58954	0.170565	-3.4564	0.000547445	0.0141212	PSMA4
ENSG00000130755	3257.72	-0.594149	0.199742	-2.97458	0.0029339	0.042288	GMFG
ENSG00000198346	116.867	-0.594649	0.202097	-2.94239	0.00325691	0.0450609	ZNF813
ENSG00000118680	1807.67	-0.595412	0.170975	-3.48245	0.000496846	0.0133629	MYL12B
ENSG00000115816	414.132	-0.595704	0.170772	-3.48829	0.000486115	0.01315	CEBPZ
ENSG00000117133	223.672	-0.596519	0.157358	-3.79085	0.000150134	0.00630004	RPF1
ENSG00000163605	1352.57	-0.596653	0.178649	-3.33981	0.000838358	0.0187996	PPP4R2
ENSG00000065548	344.625	-0.59801	0.145016	-4.12376	3.72734e-05	0.00246403	ZC3H15
ENSG00000228223	77.4138	-0.598064	0.194091	-3.08135	0.00206064	0.0335966	HCG11
ENSG00000122482	1181.74	-0.598348	0.172166	-3.47541	0.000510076	0.01357	ZNF644
ENSG00000174748	6443.69	-0.598562	0.16935	-3.53448	0.000408582	0.0118623	RPL15
ENSG00000156313	474.506	-0.598566	0.199636	-2.99829	0.00271501	0.0401862	RPGR
ENSG00000198258	689.04	-0.599109	0.170871	-3.50621	0.000454531	0.0125783	UBL5
ENSG00000167232	627.347	-0.599589	0.206718	-2.90052	0.00372542	0.0493618	ZNF91
ENSG00000156384	68.2913	-0.599646	0.198594	-3.01945	0.00253232	0.0384897	SFR1
ENSG00000085274	436.496	-0.599816	0.140338	-4.27408	1.91931e-05	0.0016115	MYNN
ENSG00000166226	526.379	-0.599924	0.17069	-3.5147	0.000440247	0.0124031	CCT2
ENSG00000158691	205.438	-0.600317	0.196111	-3.06111	0.00220516	0.0351169	ZSCAN12
ENSG00000223509	465.713	-0.602783	0.168588	-3.57548	0.000349587	0.01078
ENSG00000151292	586.809	-0.603067	0.145919	-4.13289	3.58226e-05	0.00240615	CSNK1G3
ENSG00000168300	2073	-0.60706	0.134851	-4.50172	6.74061e-06	0.000811745	PCMTD1
ENSG00000164096	805.068	-0.607643	0.200439	-3.03157	0.00243286	0.0373969	C4orf3
ENSG00000145337	137.456	-0.608145	0.180218	-3.3745	0.000739511	0.0172995	PYURF
ENSG00000149231	588.695	-0.60825	0.147698	-4.1182	3.81845e-05	0.0024942	CCDC82
ENSG00000203644	152.436	-0.610515	0.202974	-3.00785	0.00263101	0.0394303
ENSG00000128513	254.145	-0.610813	0.173049	-3.5297	0.000416031	0.0119341	POT1
ENSG00000260193	36.1488	-0.612674	0.188119	-3.25683	0.00112663	0.0230212	LINC02846
ENSG00000165813	1008.01	-0.612705	0.131661	-4.65366	3.261e-06	0.000522582	CCDC186
ENSG00000136888	372.298	-0.613322	0.165732	-3.70069	0.000215018	0.00792761	ATP6V1G1
ENSG00000213639	3190.04	-0.613362	0.180213	-3.40354	0.000665184	0.0160263	PPP1CB
ENSG00000164691	8254.18	-0.613998	0.177425	-3.4606	0.000538967	0.014009	TAGAP
ENSG00000174720	307.907	-0.614104	0.151533	-4.0526	5.06512e-05	0.00305188	LARP7
ENSG00000120694	664.002	-0.614616	0.185052	-3.32131	0.000895959	0.0196917	HSPH1
ENSG00000152193	237.422	-0.61517	0.186636	-3.2961	0.000980365	0.0209144	OBI1
ENSG00000178988	543.017	-0.616324	0.116396	-5.29505	1.18981e-07	5.76549e-05	MRFAP1L1
ENSG00000112031	266.581	-0.619056	0.163855	-3.77809	0.000158038	0.00655061	MTRF1L
ENSG00000233757	54.8836	-0.619458	0.174887	-3.54205	0.000397035	0.0116266
ENSG00000128708	277.742	-0.621585	0.151361	-4.10664	4.01458e-05	0.0025938	HAT1
ENSG00000219085	87.7317	-0.623812	0.20511	-3.04135	0.00235523	0.0366464	NPM1P37
ENSG00000274954	26.6528	-0.62475	0.196876	-3.17332	0.00150706	0.0274401
ENSG00000198464	241.554	-0.626538	0.196692	-3.18538	0.00144565	0.0268537	ZNF480
ENSG00000241127	74.277	-0.627932	0.204057	-3.07723	0.00208934	0.0338822	YAE1
ENSG00000182287	1126.82	-0.628071	0.195901	-3.20607	0.00134562	0.0256581	AP1S2
ENSG00000152133	227.756	-0.628945	0.208162	-3.02141	0.00251597	0.0382985	GPATCH11
ENSG00000273265	32.8957	-0.629443	0.198801	-3.1662	0.00154444	0.0278657	CNNM3-DT
ENSG00000142534	4609.75	-0.629896	0.182293	-3.4554	0.000549486	0.0141544	RPS11
ENSG00000126945	730.147	-0.63029	0.182087	-3.46147	0.000537234	0.014009	HNRNPH2
ENSG00000104497	231.221	-0.630502	0.163461	-3.85719	0.000114696	0.00534162	SNX16
ENSG00000275560	229.113	-0.630641	0.159982	-3.94196	8.08201e-05	0.00416418	NA
ENSG00000101745	2641.56	-0.630723	0.125469	-5.02694	4.98359e-07	0.000146994	ANKRD12
ENSG00000170540	861.277	-0.631044	0.14713	-4.28903	1.79458e-05	0.00156752	ARL6IP1
ENSG00000100744	311.885	-0.633442	0.168059	-3.76917	0.000163793	0.00667603	GSKIP
ENSG00000169251	329.484	-0.635513	0.175697	-3.6171	0.00029792	0.00970123	NMD3
ENSG00000087074	2352.6	-0.637137	0.216453	-2.94353	0.00324488	0.0449557	PPP1R15A
ENSG00000000419	311.824	-0.641963	0.121701	-5.27492	1.32815e-07	6.00676e-05	DPM1
ENSG00000134049	61.072	-0.644446	0.180274	-3.57482	0.000350475	0.01078	IER3IP1
ENSG00000214174	113.324	-0.645758	0.200732	-3.21701	0.00129534	0.0251793	AMZ2P1
ENSG00000166275	110.512	-0.645817	0.185654	-3.47861	0.000504013	0.0134551	BORCS7
ENSG00000116668	341.752	-0.64622	0.184219	-3.50788	0.000451688	0.0125783	SWT1
ENSG00000174718	21114.4	-0.647435	0.187386	-3.45508	0.000550124	0.0141544	RESF1
ENSG00000182004	116.659	-0.648163	0.217669	-2.97775	0.00290376	0.0420254	SNRPE
ENSG00000140993	217.92	-0.648216	0.170953	-3.79177	0.000149576	0.00630004	TIGD7
ENSG00000111897	2935.41	-0.649435	0.176692	-3.67551	0.000237372	0.00845047	SERINC1
ENSG00000067064	563.422	-0.651542	0.188313	-3.45988	0.000540408	0.0140285	IDI1
ENSG00000182359	95.3941	-0.653123	0.173874	-3.7563	0.000172442	0.00685155	KBTBD3
ENSG00000115514	248.095	-0.653158	0.136471	-4.78605	1.70092e-06	0.000346171	TXNDC9
ENSG00000124795	1239.27	-0.653686	0.149683	-4.36715	1.2588e-05	0.00122853	DEK
ENSG00000152219	375.274	-0.658277	0.193625	-3.39976	0.000674452	0.0161678	ARL14EP
ENSG00000261542	61.4887	-0.659013	0.154518	-4.26497	1.99932e-05	0.00165408
ENSG00000259834	612.365	-0.659027	0.20859	-3.15944	0.00158074	0.0282954
ENSG00000151151	1561.15	-0.660155	0.222515	-2.96679	0.0030093	0.0430093	IPMK
ENSG00000004700	692.814	-0.660263	0.151181	-4.36737	1.25751e-05	0.00122853	RECQL
ENSG00000144713	3991.03	-0.660486	0.176609	-3.73981	0.000184157	0.00709843	RPL32
ENSG00000198440	88.389	-0.661336	0.210332	-3.14424	0.00166516	0.0290474	ZNF583
ENSG00000254876	70.2288	-0.662	0.190263	-3.47939	0.000502559	0.0134403	STRA6LP
ENSG00000008324	130.629	-0.662067	0.189809	-3.48806	0.000486534	0.01315	SS18L2
ENSG00000230409	19.4417	-0.663315	0.223551	-2.96717	0.00300554	0.0429858	TCEA1P2
ENSG00000196072	300.23	-0.664501	0.170379	-3.90015	9.61346e-05	0.00465841	BLOC1S2
ENSG00000198707	293.777	-0.665808	0.220578	-3.01847	0.00254053	0.0385671	CEP290
ENSG00000154642	1003.21	-0.668478	0.141	-4.74098	2.12683e-06	0.000397112	C21orf91
ENSG00000018869	63.052	-0.669278	0.168051	-3.98258	6.817e-05	0.00375988	ZNF582
ENSG00000148943	622.065	-0.6699	0.165392	-4.05038	5.11351e-05	0.00305188	LIN7C
ENSG00000196911	442.514	-0.670135	0.212325	-3.15618	0.00159852	0.0282954	KPNA5
ENSG00000154813	311.912	-0.670173	0.170459	-3.93157	8.4392e-05	0.0042619	DPH3
ENSG00000274210	28.1629	-0.670176	0.217544	-3.08065	0.00206548	0.0336294	RNVU1-27
ENSG00000105849	137.672	-0.670432	0.186717	-3.59063	0.000329879	0.0103624	POLR1F
ENSG00000123545	90.7976	-0.67047	0.179987	-3.7251	0.000195237	0.00735451	NDUFAF4
ENSG00000100316	12286.4	-0.670584	0.208871	-3.21053	0.00132493	0.0255075	RPL3
ENSG00000221886	31.5469	-0.670839	0.226908	-2.95644	0.00311212	0.0438324	ZBED8
ENSG00000270031	14.487	-0.67125	0.230026	-2.91814	0.00352122	0.0475146
ENSG00000106591	126.296	-0.671487	0.205677	-3.26476	0.00109557	0.0226826	MRPL32
ENSG00000124172	653.162	-0.671688	0.175159	-3.83473	0.000125702	0.00565827	ATP5F1E
ENSG00000235453	69.8068	-0.672221	0.190499	-3.52874	0.000417536	0.0119518	SMIM27
ENSG00000255135	34.9377	-0.672795	0.219297	-3.06797	0.00215519	0.0345927
ENSG00000142892	288.412	-0.672863	0.159477	-4.21917	2.45204e-05	0.0018903	PIGK
ENSG00000133773	211.379	-0.674624	0.150029	-4.49662	6.90409e-06	0.00081693	CCDC59
ENSG00000254004	190.05	-0.676176	0.225674	-2.99625	0.00273325	0.0403972	ZNF260
ENSG00000109270	416.533	-0.679011	0.164089	-4.13807	3.50234e-05	0.00238393	LAMTOR3
ENSG00000221944	178.544	-0.679357	0.193701	-3.50725	0.000452767	0.0125783	TIGD1
ENSG00000151239	404.848	-0.682098	0.152049	-4.48604	7.25593e-06	0.000848694	TWF1
ENSG00000149806	949.12	-0.682212	0.182592	-3.73626	0.000186775	0.00714518	FAU
ENSG00000163281	153.557	-0.685556	0.201538	-3.40163	0.000669859	0.0160766	GNPDA2
ENSG00000120686	531.076	-0.687145	0.178298	-3.85391	0.000116247	0.00538922	UFM1
ENSG00000277767	32.378	-0.688436	0.217138	-3.1705	0.00152174	0.0275381
ENSG00000137038	202.021	-0.689812	0.17407	-3.96284	7.40621e-05	0.00396661	DMAC1
ENSG00000177888	387.923	-0.691135	0.214218	-3.22632	0.00125392	0.0247285	ZBTB41
ENSG00000113369	4455.71	-0.691635	0.222572	-3.10746	0.001887	0.0316866	ARRDC3
ENSG00000114209	622.78	-0.693413	0.149124	-4.64992	3.32068e-06	0.000525674	PDCD10
ENSG00000184983	201.397	-0.693454	0.188723	-3.67445	0.000238366	0.00846638	NDUFA6
ENSG00000128609	230.893	-0.693565	0.184409	-3.76101	0.00016923	0.00679322	NDUFA5
ENSG00000168216	1081.96	-0.694234	0.15088	-4.60123	4.20006e-06	0.000614962	LMBRD1
ENSG00000177485	529.171	-0.694634	0.17653	-3.93493	8.32225e-05	0.00423791	ZBTB33
ENSG00000146587	258.3	-0.699151	0.199379	-3.50665	0.000453789	0.0125783	RBAK
ENSG00000105708	241.918	-0.70029	0.172453	-4.06075	4.89146e-05	0.00299853	ZNF14
ENSG00000178913	1486.55	-0.700396	0.175023	-4.00174	6.2878e-05	0.00351564	TAF7
ENSG00000109971	6658.37	-0.70141	0.152651	-4.59486	4.33048e-06	0.000617205	HSPA8
ENSG00000135241	723.514	-0.701423	0.152222	-4.60788	4.06789e-06	0.000599925	PNPLA8
ENSG00000176018	564.573	-0.701892	0.159366	-4.40429	1.06133e-05	0.00112501	LYSMD3
ENSG00000140749	3766.83	-0.704572	0.226531	-3.11027	0.00186918	0.0314653	IGSF6
ENSG00000113966	61.7831	-0.705811	0.228647	-3.08689	0.00202259	0.0332234	ARL6
ENSG00000106052	1860.22	-0.705974	0.142983	-4.93746	7.91484e-07	0.000203902	TAX1BP1
ENSG00000112306	1829.85	-0.708163	0.238001	-2.97547	0.00292544	0.0422259	RPS12
ENSG00000189403	1818.89	-0.7087	0.165288	-4.28767	1.80556e-05	0.00157037	HMGB1
ENSG00000083099	295.085	-0.711869	0.163352	-4.35788	1.31328e-05	0.00124048	LYRM2
ENSG00000172172	99.319	-0.71197	0.225478	-3.1576	0.00159074	0.0282954	MRPL13
ENSG00000236552	84.6775	-0.712033	0.221253	-3.21819	0.00129002	0.0251137	RPL13AP5
ENSG00000254837	37.188	-0.714018	0.212588	-3.35869	0.000783135	0.0180955
ENSG00000260392	17.0048	-0.716526	0.222607	-3.21879	0.00128731	0.0250951
ENSG00000138182	207.493	-0.716593	0.215145	-3.33074	0.000866139	0.0192652	KIF20B
ENSG00000203668	395.828	-0.716884	0.219529	-3.26555	0.00109253	0.022654	CHML
ENSG00000179071	21.4199	-0.717202	0.234394	-3.05982	0.00221473	0.0352165	CCDC89
ENSG00000197557	37.6896	-0.721127	0.240833	-2.9943	0.00275073	0.0405247	TTC30A
ENSG00000075089	194.297	-0.721405	0.185225	-3.89475	9.83012e-05	0.00474082	ACTR6
ENSG00000138398	680.529	-0.722256	0.151329	-4.77274	1.81738e-06	0.000366211	PPIG
ENSG00000168116	185.7	-0.723274	0.221596	-3.26393	0.00109879	0.0227032	KIAA1586
ENSG00000257698	24.0598	-0.724871	0.241542	-3.00102	0.00269076	0.0398852	GIHCG
ENSG00000163577	102.005	-0.725817	0.20482	-3.54368	0.000394586	0.011582	EIF5A2
ENSG00000182903	191.044	-0.726829	0.207983	-3.49466	0.00047467	0.0130371	ZNF721
ENSG00000151835	933.385	-0.728984	0.198343	-3.67537	0.000237503	0.00845047	SACS
ENSG00000140030	1040.32	-0.732304	0.186829	-3.91964	8.86808e-05	0.0044454	GPR65
ENSG00000164114	78.016	-0.732434	0.214124	-3.42061	0.000624799	0.0153574	MAP9
ENSG00000140319	435.677	-0.732862	0.17521	-4.18277	2.87985e-05	0.00208579	SRP14
ENSG00000271869	21.1428	-0.733178	0.234973	-3.12027	0.00180684	0.030798	DCTN6-DT
ENSG00000078596	407.117	-0.734002	0.250645	-2.92846	0.0034065	0.0464051	ITM2A
ENSG00000104408	1475.13	-0.734933	0.205684	-3.57312	0.000352752	0.0108284	EIF3E
ENSG00000101132	62.1507	-0.735186	0.220213	-3.33852	0.000842265	0.0188115	PFDN4
ENSG00000164346	213.825	-0.736008	0.177588	-4.14448	3.40588e-05	0.00235431	NSA2
ENSG00000142541	11825.4	-0.736134	0.197723	-3.72306	0.000196824	0.0073771	RPL13A
ENSG00000007264	1021.45	-0.738763	0.242723	-3.04365	0.00233729	0.0365631	MATK
ENSG00000120526	156.114	-0.739508	0.242417	-3.05057	0.0022841	0.0359414	NUDCD1
ENSG00000186130	327.681	-0.740326	0.149463	-4.95323	7.29909e-07	0.00019045	ZBTB6
ENSG00000197579	922.893	-0.742071	0.177155	-4.18883	2.804e-05	0.00205473	TOPORS
ENSG00000166441	2793.32	-0.74287	0.198011	-3.75166	0.000175667	0.00688857	RPL27A
ENSG00000168152	53.2314	-0.749823	0.218194	-3.43649	0.000589301	0.0147703	THAP9
ENSG00000273148	38.1558	-0.751656	0.23401	-3.21207	0.00131781	0.0254333	LINC00653
ENSG00000139826	672.038	-0.751777	0.172179	-4.36624	1.26404e-05	0.00122853	ABHD13
ENSG00000267519	786.419	-0.751907	0.245372	-3.06436	0.00218137	0.0348602	MIR23AHG
ENSG00000268001	450.731	-0.752166	0.186709	-4.02856	5.61206e-05	0.00326333	CARD8-AS1
ENSG00000273904	13.9298	-0.75601	0.253721	-2.97969	0.00288537	0.0418553
ENSG00000270135	12.7039	-0.756517	0.237296	-3.18807	0.00143226	0.0267179
ENSG00000155329	138.771	-0.757504	0.213315	-3.5511	0.000383619	0.0114087	ZCCHC10
ENSG00000137501	892.55	-0.758745	0.260003	-2.91822	0.00352041	0.0475146	SYTL2
ENSG00000168028	6258.22	-0.75895	0.216994	-3.49756	0.00046953	0.0129308	RPSA
ENSG00000198898	2121.55	-0.76045	0.195692	-3.88596	0.000101926	0.00485808	CAPZA2
ENSG00000279048	20.8065	-0.762678	0.239641	-3.18259	0.00145966	0.0270063
ENSG00000100632	221.565	-0.765937	0.209059	-3.66374	0.000248562	0.00869199	ERH
ENSG00000142937	5005.98	-0.768246	0.216355	-3.55085	0.000383989	0.0114087	RPS8
ENSG00000169288	109.446	-0.769966	0.215685	-3.56987	0.000357164	0.01091	MRPL1
ENSG00000264575	22.7624	-0.770689	0.263785	-2.92165	0.0034818	0.0471782	LINC00526
ENSG00000116791	165.353	-0.77661	0.231564	-3.35376	0.000797221	0.0182304	CRYZ
ENSG00000143183	458.63	-0.77691	0.169113	-4.59402	4.34788e-06	0.000617205	TMCO1
ENSG00000234741	453.88	-0.780978	0.229433	-3.40396	0.000664175	0.0160263	GAS5
ENSG00000101888	104.142	-0.781899	0.212095	-3.68655	0.000227316	0.00821731	NXT2
ENSG00000122406	3019.23	-0.784099	0.218964	-3.58095	0.000342341	0.0106534	RPL5
ENSG00000177683	516.313	-0.787162	0.141116	-5.57811	2.43146e-08	1.75384e-05	THAP5
ENSG00000155959	251.883	-0.787163	0.198035	-3.97487	7.04174e-05	0.0038541	VBP1
ENSG00000100749	332.081	-0.791182	0.238946	-3.31113	0.000929191	0.0202892	VRK1
ENSG00000073756	850.606	-0.795638	0.273206	-2.91223	0.0035886	0.0480811	PTGS2
ENSG00000131174	176.134	-0.797623	0.188399	-4.23368	2.29893e-05	0.00184406	COX7B
ENSG00000137040	420.095	-0.797663	0.178902	-4.45866	8.24748e-06	0.000922268	RANBP6
ENSG00000156467	255.551	-0.798033	0.175788	-4.53976	5.63194e-06	0.000711933	UQCRB
ENSG00000167286	627.104	-0.799808	0.270646	-2.95518	0.00312491	0.0439822	CD3D
ENSG00000197841	158.325	-0.805429	0.25505	-3.15792	0.00158899	0.0282954	ZNF181
ENSG00000111678	571.692	-0.805514	0.221951	-3.62924	0.000284255	0.00946415	C12orf57
ENSG00000171202	57.2657	-0.805853	0.257399	-3.13075	0.00174361	0.029991	TMEM126A
ENSG00000120837	177.583	-0.806163	0.187029	-4.31037	1.62985e-05	0.00145841	NFYB
ENSG00000186468	2776.13	-0.807063	0.233212	-3.46064	0.00053889	0.014009	RPS23
ENSG00000166200	507.609	-0.810473	0.196547	-4.12356	3.73061e-05	0.00246403	COPS2
ENSG00000174444	5799.4	-0.810968	0.216064	-3.75338	0.000174468	0.00688135	RPL4
ENSG00000150779	103.627	-0.812116	0.235862	-3.44318	0.000574923	0.0145533	TIMM8B
ENSG00000204472	879.482	-0.815009	0.197152	-4.13392	3.56633e-05	0.00240338	AIF1
ENSG00000212464	24.8768	-0.815224	0.273111	-2.98496	0.00283618	0.0413184	SNORA12
ENSG00000169740	149.512	-0.816134	0.229031	-3.56342	0.000366051	0.0110392	ZNF32
ENSG00000142875	1541.3	-0.819586	0.209608	-3.91009	9.22618e-05	0.00455185	PRKACB
ENSG00000106560	1275.94	-0.820002	0.176579	-4.64383	3.42002e-06	0.000535417	GIMAP2
ENSG00000234134	15.1175	-0.820349	0.218975	-3.74632	0.000179449	0.00698307
ENSG00000232112	130.712	-0.820611	0.159538	-5.14367	2.69428e-07	9.96981e-05	TMA7
ENSG00000144824	212.217	-0.821598	0.222682	-3.68956	0.000224645	0.00815733	PHLDB2
ENSG00000125743	516.198	-0.82317	0.23721	-3.47022	0.000520038	0.0137096	SNRPD2
ENSG00000275302	243.362	-0.824229	0.236808	-3.48058	0.000500322	0.0134157	CCL4
ENSG00000202058	1136.75	-0.825087	0.246705	-3.34443	0.00082451	0.018583	RN7SKP80
ENSG00000143971	160.056	-0.828011	0.218502	-3.78949	0.000150958	0.00632159	ETAA1
ENSG00000136149	16.4263	-0.832987	0.281493	-2.95918	0.00308461	0.0436868	RPL13AP25
ENSG00000112695	357.303	-0.834669	0.204854	-4.07447	4.61195e-05	0.00288808	COX7A2
ENSG00000113811	466.642	-0.836711	0.250294	-3.34291	0.000829048	0.0186486	SELENOK
ENSG00000140006	172.357	-0.837227	0.223966	-3.73819	0.00018535	0.00713089	WDR89
ENSG00000200488	351.466	-0.840061	0.261737	-3.20956	0.00132937	0.0255075	RN7SKP203
ENSG00000110852	648.81	-0.84139	0.215167	-3.9104	9.21434e-05	0.00455185	CLEC2B
ENSG00000179144	944.154	-0.842392	0.22883	-3.68131	0.000232041	0.00833688	GIMAP7
ENSG00000270964	26.7498	-0.844368	0.241486	-3.49655	0.000471318	0.0129625	MAP2K5-DT
ENSG00000250182	25.8716	-0.845694	0.28842	-2.93216	0.00336613	0.046102	EEF1A1P13
ENSG00000067840	643.225	-0.846719	0.284138	-2.97996	0.00288286	0.0418487	PDZD4
ENSG00000168876	224.42	-0.849979	0.178614	-4.75874	1.94803e-06	0.000377583	ANKRD49
ENSG00000163519	519.297	-0.851455	0.289311	-2.94304	0.00325005	0.0449965	TRAT1
ENSG00000270638	12.9923	-0.853631	0.287846	-2.96558	0.00302116	0.0431485
ENSG00000138381	353.766	-0.854814	0.200342	-4.26678	1.98314e-05	0.00164738	ASNSD1
ENSG00000213799	179.174	-0.857781	0.182912	-4.68959	2.73754e-06	0.000466344	ZNF845
ENSG00000212802	22.4436	-0.858461	0.187257	-4.58441	4.55268e-06	0.000630014	RPL15P3
ENSG00000125245	119.455	-0.859211	0.261385	-3.28714	0.00101209	0.0213363	GPR18
ENSG00000146757	141.037	-0.861023	0.254136	-3.38804	0.000703944	0.0166783	ZNF92
ENSG00000201428	208.748	-0.861293	0.268659	-3.20589	0.00134645	0.0256581	RN7SKP71
ENSG00000137094	80.2647	-0.863942	0.28589	-3.02194	0.0025116	0.0382892	DNAJB5
ENSG00000270673	10.7326	-0.866201	0.286524	-3.02314	0.00250168	0.0382238	YTHDF3-DT
ENSG00000249855	19.9828	-0.867103	0.234233	-3.70189	0.000214003	0.00790452	EEF1A1P19
ENSG00000136522	99.1109	-0.870116	0.19969	-4.35734	1.31654e-05	0.00124048	MRPL47
ENSG00000261366	80.9086	-0.873284	0.190603	-4.58169	4.61242e-06	0.000630014	MANEA-DT
ENSG00000189043	300.236	-0.874862	0.278117	-3.14566	0.00165714	0.0289495	NDUFA4
ENSG00000086061	844.503	-0.878658	0.176494	-4.97841	6.41095e-07	0.000176319	DNAJA1
ENSG00000198574	350.079	-0.879327	0.295161	-2.97914	0.00289058	0.0419011	SH2D1B
ENSG00000163584	59.859	-0.879705	0.285505	-3.08122	0.00206154	0.0335966	RPL22L1
ENSG00000244720	205.531	-0.881043	0.258963	-3.4022	0.000668462	0.016062	NT5C3AP2
ENSG00000149798	1919.5	-0.88602	0.273251	-3.24251	0.00118481	0.0237569	CDC42EP2
ENSG00000181061	62.8382	-0.890783	0.25376	-3.51033	0.000447543	0.0125287	HIGD1A
ENSG00000132967	15.9542	-0.894539	0.289741	-3.08738	0.00201931	0.0331963	HMGB1P5
ENSG00000174946	231.37	-0.895038	0.221668	-4.03774	5.39682e-05	0.00314716	GPR171
ENSG00000200312	140.143	-0.896024	0.266101	-3.36723	0.000759276	0.0176427	RN7SKP255
ENSG00000196205	285.07	-0.901893	0.24861	-3.62775	0.000285907	0.00946415	EEF1A1P5
ENSG00000136897	143.367	-0.905466	0.226254	-4.002	6.28095e-05	0.00351564	MRPL50
ENSG00000156508	64937.4	-0.90645	0.235613	-3.84719	0.000119478	0.00548637	EEF1A1
ENSG00000150681	2183.54	-0.908481	0.2862	-3.17429	0.00150204	0.0274167	RGS18
ENSG00000139537	58.0257	-0.915741	0.27196	-3.36719	0.000759386	0.0176427	CCDC65
ENSG00000275413	13.7078	-0.920752	0.303321	-3.03557	0.00240078	0.0370937
ENSG00000164587	6678.15	-0.929578	0.242144	-3.83894	0.000123567	0.00560097	RPS14
ENSG00000037241	36.2656	-0.930509	0.262779	-3.54103	0.000398568	0.0116547	RPL26L1
ENSG00000235576	66.2174	-0.930879	0.310824	-2.99488	0.00274557	0.0405205	LINC01871
ENSG00000166710	42046.6	-0.936867	0.229089	-4.08953	4.32244e-05	0.00274907	B2M
ENSG00000272533	23.4988	-0.938935	0.266264	-3.52633	0.000421361	0.0120274	SNORA28
ENSG00000259706	26.3261	-0.942458	0.320772	-2.93809	0.00330237	0.045566	HSP90B2P
ENSG00000169567	377.92	-0.944818	0.229204	-4.12217	3.75319e-05	0.00246403	HINT1
ENSG00000115128	103.292	-0.945655	0.211675	-4.46748	7.9147e-06	0.000894889	SF3B6
ENSG00000165512	186.097	-0.945968	0.262634	-3.60185	0.00031596	0.010079	ZNF22
ENSG00000182774	248	-0.948454	0.200134	-4.73908	2.14686e-06	0.000397209	RPS17
ENSG00000196139	73.0184	-0.94854	0.264263	-3.58939	0.000331457	0.0103942	AKR1C3
ENSG00000114391	1611.17	-0.950529	0.235404	-4.03787	5.39394e-05	0.00314716	RPL24
ENSG00000229638	20.6406	-0.954229	0.262014	-3.6419	0.000270634	0.00916135	RPL4P4
ENSG00000123685	34.2816	-0.958647	0.28137	-3.40707	0.000656641	0.0160047	BATF3
ENSG00000278743	25.7376	-0.964926	0.253398	-3.80794	0.000140127	0.00603592
ENSG00000118181	1409.2	-0.970723	0.244416	-3.9716	7.13914e-05	0.00388043	RPS25
ENSG00000174173	142.9	-0.970937	0.179001	-5.42419	5.82187e-08	3.20234e-05	TRMT10C
ENSG00000164414	49.5421	-0.971596	0.285434	-3.40392	0.00066426	0.0160263	SLC35A1
ENSG00000143947	1951.64	-0.978602	0.246621	-3.96804	7.24664e-05	0.00390168	RPS27A
ENSG00000169508	433.044	-0.980226	0.244358	-4.01143	6.03525e-05	0.00342143	GPR183
ENSG00000008988	1857.17	-0.980461	0.232342	-4.2199	2.44409e-05	0.0018903	RPS20
ENSG00000089009	2029.65	-0.994218	0.22715	-4.37693	1.20362e-05	0.00122853	RPL6
ENSG00000119013	88.1471	-0.994887	0.278127	-3.5771	0.000347426	0.0107623	NDUFB3
ENSG00000171806	44.5645	-0.998051	0.270132	-3.69468	0.000220161	0.00807336	METTL18
ENSG00000121552	227.163	-0.998122	0.291424	-3.42498	0.000614852	0.015214	CSTA
ENSG00000080824	2370.11	-0.998843	0.235191	-4.24695	2.16697e-05	0.00175008	HSP90AA1
ENSG00000137154	4515.1	-1.00441	0.253622	-3.96027	7.48661e-05	0.00396697	RPS6
ENSG00000233476	61.0698	-1.01333	0.276813	-3.66071	0.000251521	0.00876533	EEF1A1P6
ENSG00000269893	78.4034	-1.01796	0.27672	-3.67867	0.000234457	0.00838605	SNHG8
ENSG00000185697	705.069	-1.02684	0.316215	-3.24729	0.00116508	0.0235002	MYBL1
ENSG00000205413	2376.73	-1.02691	0.350572	-2.92925	0.00339777	0.0463482	SAMD9
ENSG00000203778	7.75463	-1.02789	0.332711	-3.08945	0.0020053	0.033046	FAM229B
ENSG00000218426	13.4023	-1.03647	0.314992	-3.29046	0.00100024	0.0212115
ENSG00000259943	47.5921	-1.03984	0.254894	-4.0795	4.51329e-05	0.00284257
ENSG00000213976	22.8909	-1.0451	0.278833	-3.74811	0.00017817	0.00695991
ENSG00000135046	2064.98	-1.04809	0.294886	-3.5542	0.000379124	0.0112971	ANXA1
ENSG00000150045	269.053	-1.05331	0.340808	-3.09062	0.0019974	0.0329492	KLRF1
ENSG00000214194	49.0712	-1.05481	0.251289	-4.19758	2.69788e-05	0.0020117	SMIM30
ENSG00000165169	107.453	-1.07652	0.229791	-4.68477	2.80281e-06	0.000471427	DYNLT3
ENSG00000153130	130.302	-1.10047	0.247839	-4.44025	8.9856e-06	0.000983198	SCOC
ENSG00000183918	307.642	-1.10601	0.311564	-3.54988	0.00038541	0.0114176	SH2D1A
ENSG00000213741	752.073	-1.10805	0.230177	-4.8139	1.4801e-06	0.000320457	RPS29
ENSG00000198756	73.8221	-1.12526	0.366204	-3.07275	0.00212093	0.0342581	COLGALT2
ENSG00000179841	42.8377	-1.12731	0.278124	-4.05327	5.05056e-05	0.00305188	AKAP5
ENSG00000182899	1422.21	-1.13347	0.250493	-4.52495	6.04095e-06	0.000758923	RPL35A
ENSG00000280433	55.2312	-1.13445	0.231629	-4.89768	9.69758e-07	0.000226856
ENSG00000140932	693.72	-1.13851	0.343903	-3.31055	0.000931119	0.0202892	CMTM2
ENSG00000224631	16.4244	-1.14115	0.317626	-3.59275	0.000327201	0.0103243	RPS27AP16
ENSG00000234506	111.555	-1.14402	0.314212	-3.64091	0.000271676	0.00916941	LINC01506
ENSG00000252835	95.7909	-1.14714	0.353177	-3.24805	0.00116199	0.0234611	SCARNA21
ENSG00000188396	59.2605	-1.14746	0.389395	-2.94678	0.00321097	0.0447277	DYNLT4
ENSG00000127184	109.256	-1.14836	0.245707	-4.6737	2.95825e-06	0.000489483	COX7C
ENSG00000169442	1947.46	-1.14884	0.267492	-4.29485	1.74814e-05	0.00153354	CD52
ENSG00000196683	286.931	-1.17259	0.273833	-4.28212	1.8512e-05	0.00157826	TOMM7
ENSG00000136942	1598.49	-1.17639	0.260685	-4.51267	6.40158e-06	0.000784849	RPL35
ENSG00000156482	3360.66	-1.20228	0.26059	-4.61367	3.95621e-06	0.000592036	RPL30
ENSG00000113088	295.837	-1.20783	0.378771	-3.18883	0.00142851	0.026709	GZMK
ENSG00000110848	138.122	-1.23324	0.331182	-3.72375	0.000196289	0.00737061	CD69
ENSG00000031691	34.4999	-1.24036	0.303241	-4.09034	4.30741e-05	0.0027481	CENPQ
ENSG00000142676	796.095	-1.25414	0.278752	-4.49912	6.8234e-06	0.000816881	RPL11
ENSG00000171858	936.612	-1.27859	0.298627	-4.28157	1.85578e-05	0.00157826	RPS21
ENSG00000231500	4815.24	-1.29815	0.280354	-4.6304	3.64958e-06	0.000558467	RPS18
ENSG00000162620	9.92476	-1.32074	0.451542	-2.92497	0.00344495	0.046741	LRRIQ3
ENSG00000178053	6.13577	-1.32611	0.456587	-2.9044	0.00367959	0.0489138	MLF1
ENSG00000126860	245.656	-1.32635	0.339536	-3.90637	9.36945e-05	0.00459487	EVI2A
ENSG00000260198	13.7953	-1.32637	0.430441	-3.08142	0.00206013	0.0335966
ENSG00000253738	145.419	-1.32946	0.235028	-5.6566	1.54401e-08	1.33292e-05	OTUD6B-AS1
ENSG00000131469	1348.28	-1.34024	0.305454	-4.38771	1.14552e-05	0.00119557	RPL27
ENSG00000137876	344.318	-1.34029	0.267139	-5.01721	5.24279e-07	0.000151735	RSL24D1
ENSG00000273348	20.6303	-1.35218	0.362564	-3.72949	0.000191866	0.00727727
ENSG00000242299	12.6674	-1.35588	0.386663	-3.50662	0.000453831	0.0125783
ENSG00000118997	26.722	-1.36019	0.439856	-3.09234	0.00198584	0.0329387	DNAH7
ENSG00000145649	311.259	-1.36196	0.359857	-3.78473	0.000153873	0.00640415	GZMA
ENSG00000139679	373.136	-1.36198	0.350228	-3.88885	0.000100721	0.00483111	LPAR6
ENSG00000252481	627.895	-1.36614	0.367962	-3.71273	0.000205037	0.00764269	SCARNA13
ENSG00000138326	910.628	-1.36742	0.287217	-4.76095	1.92688e-06	0.000377583	RPS24
ENSG00000266019	14.6656	-1.37421	0.414908	-3.3121	0.000925991	0.0202643	MIR3609
ENSG00000279377	12.4699	-1.37929	0.449579	-3.06796	0.00215524	0.0345927
ENSG00000124615	29.9433	-1.40774	0.41949	-3.35585	0.000791226	0.0182016	MOCS1
ENSG00000123349	867.088	-1.41044	0.276148	-5.10757	3.26322e-07	0.000114505	PFDN5
ENSG00000169019	105.893	-1.41731	0.288221	-4.91743	8.76879e-07	0.000214755	COMMD8
ENSG00000125740	80.628	-1.41872	0.487746	-2.90872	0.00362917	0.0484016	FOSB
ENSG00000274422	23.0417	-1.42843	0.453596	-3.14913	0.00163758	0.0287322
ENSG00000188243	130.858	-1.43652	0.30187	-4.75876	1.94789e-06	0.000377583	COMMD6
ENSG00000229056	12.7141	-1.45093	0.38051	-3.81312	0.000137226	0.00596758	HECW2-AS1
ENSG00000143185	52.1131	-1.46288	0.472806	-3.09405	0.00197447	0.0328035	XCL2
ENSG00000276070	42.3934	-1.47202	0.406539	-3.62086	0.000293627	0.00962185	CCL4L2
ENSG00000252010	614.677	-1.50115	0.399611	-3.75652	0.000172294	0.00685155	SCARNA5
ENSG00000169429	113.329	-1.50766	0.469392	-3.21194	0.0013184	0.0254333	CXCL8
ENSG00000114942	729.181	-1.51318	0.342777	-4.41449	1.0125e-05	0.00107887	EEF1B2
ENSG00000232486	15.2665	-1.52614	0.368942	-4.13653	3.52595e-05	0.002392	DEPDC1P2
ENSG00000226839	9.93372	-1.53076	0.516532	-2.96354	0.00304127	0.0433446	MTND6P11
ENSG00000162630	18.4622	-1.53498	0.378485	-4.05558	5.00104e-05	0.00303824	B3GALT2
ENSG00000147669	72.2619	-1.54103	0.343093	-4.4916	7.06911e-06	0.000831622	POLR2K
ENSG00000200795	7.60361	-1.54697	0.501918	-3.08211	0.00205536	0.0335966	RNU4-1
ENSG00000272662	5.91968	-1.58732	0.423973	-3.74392	0.000181172	0.00700991	TIMMDC1-DT
ENSG00000174255	23.0571	-1.61374	0.5476	-2.94694	0.00320939	0.0447277	ZNF80
ENSG00000273149	84.4606	-1.6173	0.431043	-3.75206	0.000175386	0.00688857
ENSG00000233913	29.3257	-1.64782	0.379137	-4.34623	1.38495e-05	0.00128706	RPL10P9
ENSG00000133112	8931.25	-1.6538	0.344309	-4.80324	1.56117e-06	0.000330967	TPT1
ENSG00000177954	595.532	-1.65592	0.340877	-4.85784	1.18675e-06	0.000265415	RPS27
ENSG00000125691	585.132	-1.66844	0.335628	-4.9711	6.65745e-07	0.000180657	RPL23
ENSG00000175820	5.66373	-1.76548	0.599625	-2.94431	0.00323677	0.0449077	CCDC168
ENSG00000111796	188.334	-1.79997	0.355219	-5.06721	4.03686e-07	0.000130579	KLRB1
ENSG00000163682	1638.76	-1.81444	0.34841	-5.20776	1.91131e-07	7.61858e-05	RPL9
ENSG00000090104	18.2636	-1.90317	0.524687	-3.62725	0.000286454	0.00946415	RGS1
ENSG00000122026	1543.06	-1.90815	0.372505	-5.12246	3.01567e-07	0.000107675	RPL21
ENSG00000279483	4.1178	-1.97434	0.656685	-3.00653	0.0026425	0.0394677
ENSG00000229117	2099.81	-1.98979	0.392709	-5.06682	4.04514e-07	0.000130579	RPL41
ENSG00000267589	10.9341	-2.00826	0.664141	-3.02385	0.00249582	0.038163
ENSG00000091844	8.33179	-2.02441	0.50655	-3.99647	6.42938e-05	0.00357516	RGS17
ENSG00000071082	1084.14	-2.07669	0.370932	-5.59858	2.16115e-08	1.62903e-05	RPL31
ENSG00000171863	1107.54	-2.15848	0.390848	-5.52255	3.34122e-08	2.06062e-05	RPS7
ENSG00000198918	736.672	-2.25618	0.419174	-5.38246	7.34763e-08	3.93523e-05	RPL39
ENSG00000220842	11.0313	-2.26936	0.540577	-4.19803	2.69252e-05	0.0020117	RPL21P16
ENSG00000267262	12.5614	-2.32226	0.660785	-3.51439	0.000440761	0.0124031
ENSG00000238269	8.78083	-2.33058	0.654244	-3.56224	0.000367698	0.0110538	PAGE2B
ENSG00000109475	704.62	-2.36882	0.412922	-5.73671	9.65314e-09	1.034e-05	RPL34
ENSG00000154529	16.3653	-2.39172	0.745519	-3.20813	0.00133602	0.0255311	CNTNAP3B
ENSG00000227063	71.5923	-2.42757	0.457847	-5.30214	1.14454e-07	5.76549e-05	RPL41P1
ENSG00000145425	2466	-2.48578	0.440233	-5.64651	1.63734e-08	1.33292e-05	RPS3A
ENSG00000147604	1589.14	-2.54916	0.446774	-5.7057	1.15867e-08	1.17907e-05	RPL7
ENSG00000263266	4.13682	-2.63311	0.718011	-3.66723	0.000245196	0.00863361	RPS7P1
ENSG00000244021	4.96265	-2.70847	0.707302	-3.82931	0.000128505	0.00572646
ENSG00000235174	7.33765	-2.74356	0.645402	-4.25093	2.12881e-05	0.00173302	RPL39P3
ENSG00000237550	222.932	-2.85961	0.723316	-3.95348	7.70221e-05	0.0040297
ENSG00000213860	5.96248	-2.91295	0.901282	-3.23201	0.00122923	0.0244309	RPL21P75
ENSG00000220749	19.3722	-2.94007	0.736195	-3.9936	6.50779e-05	0.0036089	RPL21P28
ENSG00000234797	11.3681	-2.99229	0.600882	-4.97982	6.36422e-07	0.000176319	RPS3AP6
ENSG00000214389	8.60575	-3.13713	0.705546	-4.44639	8.73262e-06	0.000960683	RPS3AP26
ENSG00000226084	3.13012	-3.17555	0.812474	-3.90849	9.28748e-05	0.00456567
ENSG00000214485	4.05812	-3.21306	0.751458	-4.27576	1.90482e-05	0.00160859	RPL7P1
ENSG00000137970	5.42577	-3.79139	0.770627	-4.91987	8.66008e-07	0.000214755	RPL7P9
ENSG00000123838	77.0378	-4.2893	0.786819	-5.45144	4.99628e-08	2.82456e-05	C4BPA

## Sheet: Genes_Cell_Corrected
	baseMean	log2FoldChange	lfcSE	stat	pvalue	padj	gene
ENSG00000197561	724.545	5.54061	0.688376	8.04881	8.36044e-16	1.70344e-11	ELANE
ENSG00000164821	370.126	5.84192	0.737123	7.9253	2.27592e-15	2.3186e-11	DEFA4
ENSG00000172232	560.419	5.16126	0.679319	7.59769	3.01452e-14	1.53552e-10	AZU1
ENSG00000196415	230.002	6.11031	0.802328	7.61573	2.62212e-14	1.53552e-10	PRTN3
ENSG00000086548	208.436	5.10591	0.692527	7.37286	1.67006e-13	6.80549e-10	CEACAM6
ENSG00000173320	22.0645	4.43871	0.610387	7.27195	3.54325e-13	7.94608e-10	STOX2
ENSG00000179869	1192.41	4.04368	0.553324	7.30797	2.712e-13	7.94608e-10	ABCA13
ENSG00000005381	903.423	4.26553	0.58762	7.25899	3.89992e-13	7.94608e-10	MPO
ENSG00000124469	792.817	4.63752	0.637379	7.27593	3.44048e-13	7.94608e-10	CEACAM8
ENSG00000157554	117.599	3.60472	0.496526	7.25987	3.87469e-13	7.94608e-10	ERG
ENSG00000242550	61.1213	4.19996	0.585581	7.1723	7.37503e-13	1.36606e-09	SERPINB10
ENSG00000148346	1167.24	4.03346	0.567025	7.11337	1.13247e-12	1.92284e-09	LCN2
ENSG00000101425	889.528	3.88891	0.554645	7.01153	2.35726e-12	3.69455e-09	BPI
ENSG00000100448	221.245	5.21122	0.765553	6.80714	9.95615e-12	1.44897e-08	CTSG
ENSG00000268833	61.2285	3.41177	0.538249	6.33864	2.31797e-10	3.14858e-07
ENSG00000122641	61.2847	3.90222	0.628032	6.21342	5.18436e-10	6.60196e-07	INHBA
ENSG00000283646	223.767	4.03113	0.652063	6.18213	6.32434e-10	7.57991e-07	LINC02009
ENSG00000224940	74.2341	3.28008	0.537278	6.10499	1.02809e-09	1.10249e-06	PRRT4
ENSG00000102837	1360.74	5.33521	0.873123	6.11049	9.93281e-10	1.10249e-06	OLFM4
ENSG00000012223	5228.96	4.17975	0.686522	6.0883	1.14116e-09	1.16255e-06	LTF
ENSG00000118113	1376.74	4.27193	0.714894	5.97562	2.29221e-09	2.22399e-06	MMP8
ENSG00000142583	191.836	2.5875	0.434481	5.95538	2.59475e-09	2.40309e-06	SLC2A5
ENSG00000183856	39.6206	2.73759	0.469131	5.83545	5.36466e-09	4.75239e-06	IQGAP3
ENSG00000164047	586.981	2.48801	0.42761	5.81841	5.94102e-09	5.04368e-06	CAMP
ENSG00000248385	30.1002	3.57452	0.622041	5.74645	9.11371e-09	7.42768e-06	TARM1
ENSG00000092067	255.034	2.18796	0.38346	5.70583	1.15775e-08	9.07275e-06	CEBPE
ENSG00000096006	221.736	3.30673	0.584926	5.65325	1.57446e-08	1.16587e-05	CRISP3
ENSG00000173391	87.6014	3.8692	0.684784	5.65025	1.60218e-08	1.16587e-05	OLR1
ENSG00000134827	251.133	2.52823	0.455074	5.55565	2.76588e-08	1.94327e-05	TCN1
ENSG00000112379	17.0266	3.78049	0.687625	5.49789	3.84354e-08	2.5262e-05	ARFGEF3
ENSG00000065618	72.9806	3.5551	0.646205	5.5015	3.76574e-08	2.5262e-05	COL17A1
ENSG00000169397	83.247	3.42663	0.624407	5.48781	4.06939e-08	2.59105e-05	RNASE3
ENSG00000170801	69.2255	4.13945	0.759453	5.45057	5.02081e-08	3.09997e-05	HTRA3
ENSG00000255929	18.5865	3.72647	0.684924	5.44071	5.30677e-08	3.18016e-05
ENSG00000237361	7.28355	5.02019	0.926567	5.41805	6.02516e-08	3.50751e-05	TUSC8
ENSG00000179862	289.615	1.6419	0.303859	5.4035	6.53522e-08	3.69875e-05	CITED4
ENSG00000160180	21.4963	2.93508	0.548783	5.34834	8.87637e-08	4.888e-05	TFF3
ENSG00000197653	74.6328	1.70903	0.320167	5.33792	9.40177e-08	5.04108e-05	DNAH10
ENSG00000254006	25.3388	4.54357	0.86905	5.2282	1.71164e-07	8.94221e-05
ENSG00000253738	145.419	-1.33144	0.255563	-5.20981	1.89031e-07	9.62875e-05	OTUD6B-AS1
ENSG00000070371	542.991	1.51837	0.29633	5.12392	2.99251e-07	0.000148713	CLTCL1
ENSG00000144668	115.825	2.26184	0.445063	5.08206	3.73358e-07	0.000181123	ITGA9
ENSG00000158163	86.6917	2.33945	0.463759	5.04453	4.54635e-07	0.000215423	DZIP1L
ENSG00000214796	6.38346	3.78838	0.768075	4.9323	8.12674e-07	0.000367961	TUBA5P
ENSG00000163710	31.8827	4.01232	0.813351	4.93307	8.09469e-07	0.000367961	PCOLCE2
ENSG00000119953	779.634	-0.391786	0.0800284	-4.89558	9.80149e-07	0.000434142	SMNDC1
ENSG00000188761	83.2749	1.93207	0.395293	4.88769	1.02026e-06	0.000442293	BCL2L15
ENSG00000102539	12.2318	4.07166	0.845002	4.81852	1.44628e-06	0.000613914	MLNR
ENSG00000280433	55.2312	-1.2873	0.267976	-4.80378	1.55696e-06	0.00064741
ENSG00000104918	277.801	2.15961	0.45034	4.79551	1.62265e-06	0.000661228	RETN
ENSG00000197403	8.81859	3.46474	0.729919	4.74675	2.06713e-06	0.000825839	OR6N1
ENSG00000152760	23.3184	3.021	0.637274	4.7405	2.13192e-06	0.00083113	DYNLT5
ENSG00000250280	28.7458	1.72642	0.364403	4.73766	2.16196e-06	0.00083113
ENSG00000225963	13.562	1.57046	0.332959	4.71668	2.39725e-06	0.000893051
ENSG00000149516	200.526	3.13846	0.665556	4.71554	2.41069e-06	0.000893051	MS4A3
ENSG00000123685	34.2816	-1.3802	0.293132	-4.70844	2.49618e-06	0.000908209	BATF3
ENSG00000086061	844.503	-0.97033	0.206374	-4.70181	2.57868e-06	0.000921766	DNAJA1
ENSG00000105879	844.081	-0.317255	0.0690289	-4.59597	4.30739e-06	0.00151316	CBLL1
ENSG00000177683	516.313	-0.77225	0.169952	-4.54392	5.52167e-06	0.00189623	THAP5
ENSG00000158352	73.3439	1.75645	0.386876	4.54009	5.62302e-06	0.00189623	SHROOM4
ENSG00000228280	21.2116	2.0651	0.455062	4.53807	5.67704e-06	0.00189623
ENSG00000158089	662.711	1.63424	0.36119	4.52459	6.05139e-06	0.00192652	GALNT14
ENSG00000164236	696.151	0.865449	0.191141	4.52781	5.95986e-06	0.00192652	ANKRD33B
ENSG00000129951	11.6665	3.40484	0.751526	4.53057	5.88238e-06	0.00192652	PLPPR3
ENSG00000262482	7.84526	4.0891	0.907845	4.50418	6.66293e-06	0.00208857
ENSG00000197579	922.893	-0.692948	0.15494	-4.47237	7.73557e-06	0.00238466	TOPORS
ENSG00000211964	115.054	3.29111	0.736355	4.46946	7.84159e-06	0.00238466	IGHV3-48
ENSG00000257017	372.305	2.9241	0.660019	4.43032	9.40923e-06	0.00281931	HP
ENSG00000133063	587.083	1.81374	0.410161	4.42202	9.77809e-06	0.00288737	CHIT1
ENSG00000174574	1597.23	-0.322356	0.0729521	-4.41873	9.92827e-06	0.00288983	AKIRIN1
ENSG00000131931	152.728	-0.631202	0.143042	-4.41271	1.02084e-05	0.00292952	THAP1
ENSG00000165685	7.81222	3.88372	0.880809	4.40926	1.03725e-05	0.00293527	TMEM52B
ENSG00000136011	9.30322	3.88861	0.885145	4.39319	1.11698e-05	0.0031176	STAB2
ENSG00000168216	1081.96	-0.593239	0.136309	-4.35218	1.34794e-05	0.00371138	LMBRD1
ENSG00000211652	40.2295	2.81452	0.648654	4.33901	1.43124e-05	0.0038882	IGLV7-43
ENSG00000064270	131.565	2.41498	0.557235	4.33387	1.46509e-05	0.0039278	ATP2C2
ENSG00000172379	7.09621	5.00073	1.1551	4.32925	1.49618e-05	0.00395906	ARNT2
ENSG00000144407	34.3415	1.30999	0.303432	4.31724	1.57989e-05	0.00412695	PTH2R
ENSG00000122545	2018.91	-0.402794	0.0937754	-4.29531	1.74453e-05	0.00449934	SEPTIN7
ENSG00000197506	37.8632	2.18111	0.5105	4.2725	1.93294e-05	0.00492296	SLC28A3
ENSG00000123838	77.0378	-4.09455	0.960834	-4.26146	2.03099e-05	0.00510883	C4BPA
ENSG00000173276	466.04	-0.379709	0.089781	-4.22928	2.34438e-05	0.00582522	ZBTB21
ENSG00000148655	174.641	1.14667	0.272184	4.21283	2.52189e-05	0.0061908	LRMDA
ENSG00000139572	126.47	1.68553	0.401568	4.19738	2.70026e-05	0.00652587	GPR84
ENSG00000173875	769.007	-0.427709	0.101944	-4.19552	2.72245e-05	0.00652587	ZNF791
ENSG00000116903	1441.12	-0.355802	0.0856124	-4.15597	3.23909e-05	0.00758579	EXOC8
ENSG00000276644	312.806	1.23539	0.297185	4.15698	3.22482e-05	0.00758579	DACH1
ENSG00000272636	67.292	2.22709	0.536266	4.15295	3.28215e-05	0.00759929	DOC2B
ENSG00000179841	42.8377	-1.18291	0.28533	-4.14578	3.38661e-05	0.0076669	AKAP5
ENSG00000211942	41.3269	3.12178	0.752718	4.14734	3.3636e-05	0.0076669	IGHV3-13
ENSG00000119446	432.307	-0.373006	0.0901414	-4.13801	3.50332e-05	0.00784396	RBM18
ENSG00000155329	138.771	-0.90872	0.220208	-4.12665	3.68082e-05	0.00815181	ZCCHC10
ENSG00000113369	4455.71	-0.739563	0.180153	-4.1052	4.03964e-05	0.00871943	ARRDC3
ENSG00000255587	516.265	1.24045	0.302273	4.10373	4.0655e-05	0.00871943	RAB44
ENSG00000118513	236.924	1.19948	0.292075	4.10676	4.01249e-05	0.00871943	MYB
ENSG00000227200	247.628	0.608798	0.149123	4.08253	4.45472e-05	0.00945467
ENSG00000122068	853.912	-0.437656	0.107461	-4.0727	4.64721e-05	0.00976155	FYTTD1
ENSG00000116030	568.543	-0.439024	0.108181	-4.05822	4.9448e-05	0.0102806	SUMO1
ENSG00000119048	2410.61	-0.404367	0.0998865	-4.04827	5.15982e-05	0.0104846	UBE2B
ENSG00000245719	10.253	3.47493	0.858734	4.04657	5.19726e-05	0.0104846
ENSG00000008438	1363.37	1.3519	0.333787	4.0502	5.1174e-05	0.0104846	PGLYRP1
ENSG00000233791	97.5443	-1.05559	0.262258	-4.02502	5.69695e-05	0.0112923	LINC01136
ENSG00000169019	105.893	-1.39811	0.347585	-4.02234	5.76216e-05	0.0112923	COMMD8
ENSG00000109971	6658.37	-0.644651	0.16027	-4.02227	5.76393e-05	0.0112923	HSPA8
ENSG00000249042	20.2173	1.66148	0.4143	4.01032	6.06363e-05	0.0117072
ENSG00000139826	672.038	-0.775868	0.193518	-4.00927	6.09062e-05	0.0117072	ABHD13
ENSG00000120727	1160.67	-0.493421	0.123402	-3.99849	6.37486e-05	0.0121391	PAIP2
ENSG00000137571	22.6434	1.64829	0.412478	3.99607	6.44035e-05	0.0121502	SLCO5A1
ENSG00000106853	11.9309	1.77584	0.445663	3.98472	6.75607e-05	0.0125285	PTGR1
ENSG00000267027	8.89154	2.78747	0.699589	3.98444	6.76388e-05	0.0125285
ENSG00000065243	2511.25	-0.424901	0.106895	-3.97493	7.03997e-05	0.0128111	PKN2
ENSG00000165914	320.374	1.06159	0.267076	3.97486	7.04215e-05	0.0128111	TTC7B
ENSG00000120694	664.002	-0.729395	0.183775	-3.96895	7.21886e-05	0.0130163	HSPH1
ENSG00000132749	254.707	0.740509	0.186949	3.96101	7.46328e-05	0.0131343	TESMIN
ENSG00000165487	667.377	-0.35913	0.0905878	-3.96444	7.3568e-05	0.0131343	MICU2
ENSG00000142528	251.752	-0.451247	0.113935	-3.96055	7.47767e-05	0.0131343	ZNF473
ENSG00000170540	861.277	-0.723677	0.183003	-3.95446	7.67087e-05	0.0133585	ARL6IP1
ENSG00000227063	71.5923	-2.13552	0.540985	-3.94747	7.89824e-05	0.0136379	RPL41P1
ENSG00000163362	18.3442	1.97657	0.502395	3.93429	8.34438e-05	0.014035	INAVA
ENSG00000138640	747.393	1.007	0.256066	3.93258	8.4038e-05	0.014035	FAM13A
ENSG00000165813	1008.01	-0.561432	0.142557	-3.93829	8.20629e-05	0.014035	CCDC186
ENSG00000259682	53.1157	0.676557	0.171941	3.93482	8.32576e-05	0.014035
ENSG00000108590	218.234	-0.368126	0.0937594	-3.92629	8.62679e-05	0.0142903	MED31
ENSG00000211669	132.483	3.18155	0.811449	3.92082	8.82472e-05	0.0145003	IGLV3-10
ENSG00000163958	239.313	2.4094	0.615153	3.91675	8.97493e-05	0.014513	ZDHHC19
ENSG00000163959	107.77	2.68915	0.686523	3.91706	8.96346e-05	0.014513	SLC51A
ENSG00000121931	436.275	-0.468428	0.119949	-3.90523	9.41377e-05	0.0146417	LRIF1
ENSG00000157388	120.851	1.11553	0.285445	3.90803	9.30512e-05	0.0146417	CACNA1D
ENSG00000198829	53.3405	1.47611	0.377932	3.90576	9.39293e-05	0.0146417	SUCNR1
ENSG00000133805	2717.99	0.739619	0.18908	3.91168	9.16576e-05	0.0146417	AMPD3
ENSG00000140848	908.908	0.714414	0.182729	3.9097	9.24112e-05	0.0146417	CPNE2
ENSG00000070404	155.754	1.20552	0.308947	3.90204	9.53844e-05	0.0147232	FSTL3
ENSG00000085465	54.2355	0.872051	0.223957	3.89384	9.867e-05	0.0148919	OVGP1
ENSG00000115520	561.331	-0.375798	0.0964686	-3.89555	9.79778e-05	0.0148919	COQ10B
ENSG00000104043	1198.24	0.89568	0.229933	3.8954	9.80366e-05	0.0148919	ATP8B4
ENSG00000161714	75.471	0.820145	0.210821	3.89025	0.000100141	0.0150027	PLCD3
ENSG00000174718	21114.4	-0.564042	0.145119	-3.88677	0.000101587	0.0151083	RESF1
ENSG00000135241	723.514	-0.728686	0.187686	-3.88248	0.000103398	0.0152662	PNPLA8
ENSG00000257322	39.4859	1.31743	0.340425	3.86996	0.000108855	0.0158787
ENSG00000269815	17.4229	0.838962	0.21682	3.8694	0.000109105	0.0158787
ENSG00000096401	1020.31	-0.355805	0.0922078	-3.85873	0.000113978	0.0163882	CDC5L
ENSG00000215301	9381.44	-0.341217	0.088439	-3.85822	0.000114214	0.0163882	DDX3X
ENSG00000215717	1150.59	-0.419955	0.108907	-3.85607	0.000115222	0.0164172	TMEM167B
ENSG00000274209	6.85401	3.05923	0.793916	3.85335	0.000116514	0.016486	ANTXRL
ENSG00000164548	2358.65	-0.249785	0.0649287	-3.84706	0.000119543	0.0167979	TRA2A
ENSG00000048392	1345.34	-0.457004	0.118861	-3.84486	0.000120619	0.016833	RRM2B
ENSG00000277363	7.84318	2.29278	0.596793	3.84184	0.000122117	0.0169261	SRCIN1
ENSG00000181315	272.548	-0.724174	0.188743	-3.83683	0.000124635	0.0171584	ZNF322
ENSG00000148572	1626.09	-0.389283	0.101608	-3.83123	0.000127504	0.0174356	NRBF2
ENSG00000169203	152.785	0.900504	0.235308	3.82691	0.000129761	0.0176228	NPIPB12
ENSG00000000419	311.824	-0.566131	0.147996	-3.82532	0.000130603	0.0176228	DPM1
ENSG00000278941	23.1328	0.741215	0.193934	3.822	0.000132373	0.0177441	SMG6-IT1
ENSG00000255182	66.7211	0.878229	0.229922	3.81968	0.000133627	0.0177951
ENSG00000153130	130.302	-1.08931	0.285488	-3.8156	0.000135851	0.0178993	SCOC
ENSG00000164609	892.893	-0.525212	0.137669	-3.81503	0.000136166	0.0178993	SLU7
ENSG00000227502	9.11326	2.69757	0.707772	3.81136	0.000138204	0.0179468	MROCKI
ENSG00000125482	416.222	-0.283064	0.0742715	-3.81121	0.000138289	0.0179468	TTF1
ENSG00000198791	1072.35	-0.415099	0.109004	-3.80809	0.000140042	0.0180592	CNOT7
ENSG00000189266	1450.19	-0.588752	0.155264	-3.79194	0.000149478	0.0190351	PNRC2
ENSG00000154642	1003.21	-0.658225	0.173525	-3.79327	0.000148677	0.0190351	C21orf91
ENSG00000179532	1034.29	0.575949	0.152028	3.78843	0.000151602	0.0191857	DNHD1
ENSG00000150459	585.327	-0.347533	0.0917851	-3.78638	0.000152858	0.0192252	SAP18
ENSG00000108061	2405.08	-0.373157	0.0986323	-3.78331	0.000154755	0.0193444	SHOC2
ENSG00000062194	2056.43	-0.524037	0.138604	-3.78081	0.000156318	0.0194206	GPBP1
ENSG00000004700	692.814	-0.669966	0.177539	-3.77363	0.000160888	0.0198672	RECQL
ENSG00000163848	2156.91	-0.367702	0.0975652	-3.76878	0.000164048	0.0201355	ZNF148
ENSG00000198898	2121.55	-0.756144	0.2009	-3.76379	0.000167358	0.0204186	CAPZA2
ENSG00000081154	1056.24	-0.488142	0.129892	-3.75808	0.000171224	0.0206419	PCNP
ENSG00000109332	8804.87	-0.288167	0.0767118	-3.75649	0.000172314	0.0206419	UBE2D3
ENSG00000272398	1001.13	1.79452	0.477884	3.75515	0.00017324	0.0206419	CD24
ENSG00000151239	404.848	-0.686885	0.182829	-3.75698	0.000171978	0.0206419	TWF1
ENSG00000113575	1382.49	-0.33461	0.0891597	-3.75294	0.000174776	0.0207038	PPP2CA
ENSG00000174173	142.9	-0.813195	0.217437	-3.73991	0.000184084	0.0214326	TRMT10C
ENSG00000146757	141.037	-0.929876	0.248551	-3.74118	0.000183157	0.0214326	ZNF92
ENSG00000105829	236.919	-0.5986	0.159993	-3.74142	0.000182985	0.0214326	BET1
ENSG00000164754	3796.36	-0.323456	0.0865329	-3.73795	0.000185523	0.0214775	RAD21
ENSG00000110172	944.716	-0.497273	0.133164	-3.73429	0.000188243	0.0216693	CHORDC1
ENSG00000163357	15.1232	1.68846	0.452834	3.72866	0.000192501	0.0219839	DCST1
ENSG00000186130	327.681	-0.695129	0.18647	-3.72783	0.000193135	0.0219839	ZBTB6
ENSG00000142798	119.284	0.753544	0.202301	3.72487	0.000195418	0.0220604	HSPG2
ENSG00000124795	1239.27	-0.688277	0.184814	-3.72415	0.000195973	0.0220604	DEK
ENSG00000154813	311.912	-0.706665	0.190466	-3.7102	0.000207097	0.0230579	DPH3
ENSG00000176018	564.573	-0.735592	0.198236	-3.71069	0.000206699	0.0230579	LYSMD3
ENSG00000266714	4159.86	0.545126	0.147035	3.70745	0.000209357	0.0231829	MYO15B
ENSG00000144747	1760.04	-0.400478	0.108102	-3.70464	0.000211691	0.0233146	TMF1
ENSG00000122026	1543.06	-1.58031	0.427048	-3.70054	0.000215145	0.0234678	RPL21
ENSG00000189269	47.7912	0.958852	0.259132	3.70025	0.000215386	0.0234678	DRICH1
ENSG00000109475	704.62	-1.57561	0.42612	-3.69758	0.000217662	0.0235897	RPL34
ENSG00000136897	143.367	-0.91779	0.248623	-3.69149	0.000222945	0.0239871	MRPL50
ENSG00000135476	120.103	1.4081	0.38167	3.68931	0.000224861	0.0239871	ESPL1
ENSG00000123349	867.088	-1.1769	0.318897	-3.69053	0.000223786	0.0239871	PFDN5
ENSG00000179397	48.6151	0.917715	0.248973	3.68601	0.000227797	0.0241738	CATSPERE
ENSG00000163661	79.0329	1.47486	0.400685	3.68084	0.000232469	0.0242901	PTX3
ENSG00000111897	2935.41	-0.601649	0.163395	-3.68218	0.000231251	0.0242901	SERINC1
ENSG00000214194	49.0712	-1.0622	0.288499	-3.68181	0.000231582	0.0242901	SMIM30
ENSG00000106052	1860.22	-0.637711	0.173347	-3.67881	0.000234326	0.0243591	TAX1BP1
ENSG00000127951	6769.35	-0.794705	0.216316	-3.67381	0.000238957	0.0247145	FGL2
ENSG00000123505	2587.22	-0.358881	0.0979441	-3.66414	0.00024817	0.025032	AMD1
ENSG00000147604	1589.14	-1.95294	0.532784	-3.66553	0.000246828	0.025032	RPL7
ENSG00000122861	47.5881	1.30465	0.355856	3.66624	0.000246143	0.025032	PLAU
ENSG00000174405	277.5	-0.629327	0.171549	-3.6685	0.000243979	0.025032	LIG4
ENSG00000265688	9.32313	1.60553	0.438081	3.66492	0.000247419	0.025032	MAFG-DT
ENSG00000259119	12.9773	1.98152	0.541098	3.66203	0.000250225	0.0251149
ENSG00000168300	2073	-0.532906	0.145678	-3.65811	0.000254079	0.0253767	PCMTD1
ENSG00000126945	730.147	-0.603211	0.165506	-3.64466	0.00026775	0.0264825	HNRNPH2
ENSG00000127870	666.957	-0.384331	0.105422	-3.64562	0.000266743	0.0264825	RNF6
ENSG00000105711	230.666	1.12183	0.308103	3.64109	0.000271484	0.0267222	SCN1B
ENSG00000065548	344.625	-0.619579	0.170676	-3.63015	0.000283252	0.0276137	ZC3H15
ENSG00000104497	231.221	-0.685513	0.188782	-3.63125	0.000282053	0.0276137	SNX16
ENSG00000140030	1040.32	-0.729156	0.200979	-3.62803	0.000285592	0.0277092	GPR65
ENSG00000071082	1084.14	-1.42889	0.394505	-3.62198	0.000292354	0.0278351	RPL31
ENSG00000036054	853.524	-0.395159	0.109085	-3.62249	0.000291779	0.0278351	TBC1D23
ENSG00000139163	2222.97	-0.41523	0.114591	-3.62357	0.000290561	0.0278351	ETNK1
ENSG00000268047	20.3713	1.11559	0.307823	3.62412	0.000289948	0.0278351
ENSG00000151414	2665.13	-0.433874	0.119835	-3.6206	0.000293926	0.0278546	NEK7
ENSG00000166147	62.3056	1.40353	0.387932	3.61797	0.000296917	0.0280078	FBN1
ENSG00000165527	3162.77	-0.262858	0.0726876	-3.61627	0.000298873	0.0280624	ARF6
ENSG00000279814	35.9215	1.26638	0.35055	3.61254	0.000303207	0.0283388
ENSG00000066422	1242.7	-0.322302	0.0893739	-3.60622	0.000310692	0.0286441	ZBTB11
ENSG00000156976	2819.9	-0.472541	0.130991	-3.60742	0.000309251	0.0286441	EIF4A2
ENSG00000178988	543.017	-0.490222	0.135929	-3.60647	0.000310388	0.0286441	MRFAP1L1
ENSG00000138398	680.529	-0.662761	0.183913	-3.60366	0.000313772	0.0287978	PPIG
ENSG00000198520	277.357	0.724625	0.201918	3.58871	0.000332318	0.0289477	ARMH1
ENSG00000198160	2253.93	-0.491983	0.136971	-3.59186	0.000328321	0.0289477	MIER1
ENSG00000152061	3199.5	-0.411682	0.11454	-3.59423	0.000325352	0.0289477	RABGAP1L
ENSG00000115514	248.095	-0.600073	0.166914	-3.59509	0.000324274	0.0289477	TXNDC9
ENSG00000135974	478.382	-0.32707	0.0908279	-3.60098	0.000317015	0.0289477	C2orf49
ENSG00000163376	158.659	-0.797884	0.222681	-3.58309	0.000339559	0.0289477	KBTBD8
ENSG00000136603	934.897	-0.616795	0.171511	-3.59623	0.00032286	0.0289477	SKIL
ENSG00000112984	44.7831	1.62803	0.452807	3.59542	0.00032387	0.0289477	KIF20A
ENSG00000071242	451.553	0.885097	0.246983	3.58364	0.000338841	0.0289477	RPS6KA2
ENSG00000177485	529.171	-0.733671	0.204727	-3.58365	0.000338821	0.0289477	ZBTB33
ENSG00000170903	311.146	-0.497434	0.138389	-3.59445	0.000325076	0.0289477	MSANTD4
ENSG00000229117	2099.81	-1.68061	0.468761	-3.58523	0.000336783	0.0289477	RPL41
ENSG00000110958	2240.16	-0.467196	0.130266	-3.58648	0.00033517	0.0289477	PTGES3
ENSG00000172824	142.007	0.672553	0.186928	3.59793	0.000320765	0.0289477	CES4A
ENSG00000230989	550.636	-0.495239	0.137934	-3.59041	0.000330156	0.0289477	HSBP1
ENSG00000101343	1000.75	-0.307375	0.0856968	-3.58678	0.000334792	0.0289477	CRNKL1
ENSG00000087495	10.7163	2.45133	0.683689	3.58545	0.000336497	0.0289477	PHACTR3
ENSG00000185220	239.303	-0.330128	0.0922789	-3.5775	0.000346897	0.0289804	PGBD2
ENSG00000172845	5294.12	-0.3046	0.0850975	-3.57943	0.000344349	0.0289804	SP3
ENSG00000168152	53.2314	-0.84255	0.235255	-3.58143	0.000341719	0.0289804	THAP9
ENSG00000281344	124.388	0.770619	0.215414	3.57738	0.000347053	0.0289804	HELLPAR
ENSG00000176438	5552.75	0.339278	0.0947586	3.58045	0.000343002	0.0289804	SYNE3
ENSG00000060762	289.937	-0.344721	0.096391	-3.57628	0.000348522	0.0289843	MPC1
ENSG00000168268	198.876	1.24441	0.349287	3.56272	0.000367038	0.0302873	NT5DC2
ENSG00000083099	295.085	-0.693879	0.194824	-3.56156	0.000368651	0.0302873	LYRM2
ENSG00000106993	226.341	-0.530139	0.148813	-3.56246	0.000367396	0.0302873	CDC37L1
ENSG00000144893	204.383	1.16148	0.326229	3.56032	0.000370403	0.0303091	MED12L
ENSG00000139055	444.78	0.48513	0.136364	3.55761	0.000374241	0.0303791	ERP27
ENSG00000127720	334.671	-0.396067	0.111305	-3.55839	0.000373141	0.0303791	METTL25
ENSG00000123358	114.707	-1.35214	0.380299	-3.55546	0.000377317	0.0305073	NR4A1
ENSG00000163510	484.02	-0.42199	0.11875	-3.55361	0.000379983	0.0305893	CWC22
ENSG00000134982	2395.79	-0.321611	0.0906052	-3.54959	0.000385838	0.0305893	APC
ENSG00000165169	107.453	-0.98861	0.278457	-3.55031	0.000384777	0.0305893	DYNLT3
ENSG00000148943	622.065	-0.688733	0.193909	-3.55184	0.000382543	0.0305893	LIN7C
ENSG00000188649	166.208	0.851072	0.239674	3.55095	0.000383846	0.0305893	CC2D2B
ENSG00000198961	4485.76	-0.310416	0.0874783	-3.54849	0.000387444	0.0305976	PJA2
ENSG00000171863	1107.54	-1.55554	0.439058	-3.5429	0.000395758	0.0308568	RPS7
ENSG00000145723	142.536	-0.57506	0.162351	-3.54208	0.000396978	0.0308568	GIN1
ENSG00000170881	591.045	-0.484471	0.136665	-3.54496	0.000392669	0.0308568	RNF139
ENSG00000139726	494.32	-0.290363	0.0819591	-3.54278	0.000395934	0.0308568	DENR
ENSG00000260105	13.0142	1.49438	0.421998	3.54121	0.000398299	0.0308568	AOC4P
ENSG00000116741	7111.09	-0.636022	0.179727	-3.53881	0.000401928	0.03102	RGS2
ENSG00000080824	2370.11	-0.985825	0.278802	-3.53593	0.000406349	0.0312429	HSP90AA1
ENSG00000165233	1310.38	0.40756	0.115337	3.53363	0.000409892	0.0313968	CARD19
ENSG00000115128	103.292	-0.879489	0.249008	-3.53197	0.000412481	0.0314768	SF3B6
ENSG00000153147	1925.4	-0.354512	0.10059	-3.52432	0.000424576	0.0319215	SMARCA5
ENSG00000169247	119.754	1.54513	0.438215	3.52595	0.00042196	0.0319215	SH3TC2
ENSG00000071243	390.593	-0.374098	0.106132	-3.52482	0.000423763	0.0319215	ING3
ENSG00000137876	344.318	-1.12467	0.318882	-3.52691	0.000420434	0.0319215	RSL24D1
ENSG00000010539	992.417	-0.434327	0.12335	-3.52108	0.000429785	0.0321944	ZNF200
ENSG00000102230	116.514	1.53709	0.436683	3.51993	0.000431664	0.0322167	PCYT1B
ENSG00000162616	110.672	-0.648045	0.184565	-3.5112	0.000446086	0.0323452	DNAJB4
ENSG00000162949	69.0643	2.22645	0.633839	3.51263	0.000443687	0.0323452	CAPN13
ENSG00000188725	300.019	-0.553502	0.157607	-3.5119	0.000444908	0.0323452	SMIM15
ENSG00000280543	175.251	0.623283	0.17732	3.51501	0.000439733	0.0323452	ASAP1-IT2
ENSG00000111011	1297.54	-0.263948	0.0750512	-3.5169	0.000436618	0.0323452	RSRC2
ENSG00000258565	130.119	0.605823	0.172317	3.51574	0.000438526	0.0323452	BLZF2P
ENSG00000108244	1739.96	-0.883131	0.251486	-3.51165	0.000445337	0.0323452	KRT23
ENSG00000018869	63.052	-0.667899	0.190126	-3.51293	0.000443194	0.0323452	ZNF582
ENSG00000166128	2797.97	-0.516432	0.14719	-3.5086	0.000450465	0.0324714	RAB8B
ENSG00000140534	73.8153	1.34599	0.383662	3.50828	0.000451013	0.0324714	TICRR
ENSG00000109270	416.533	-0.647838	0.184868	-3.50433	0.000457754	0.0324973	LAMTOR3
ENSG00000128609	230.893	-0.674543	0.192475	-3.50458	0.000457325	0.0324973	NDUFA5
ENSG00000142494	21.3049	1.43781	0.410285	3.50442	0.000457597	0.0324973	SLC47A1
ENSG00000213799	179.174	-0.774111	0.220811	-3.50577	0.000455288	0.0324973	ZNF845
ENSG00000169379	100.5	-0.581915	0.166114	-3.5031	0.000459874	0.0325345	ARL13B
ENSG00000115540	245.222	-0.412005	0.117797	-3.4976	0.000469466	0.0330981	MOB4
ENSG00000138798	162.865	1.33969	0.383173	3.49631	0.000471749	0.0331069	EGF
ENSG00000188763	10.3576	2.14944	0.614962	3.49524	0.000473632	0.0331069	FZD9
ENSG00000224430	26.1974	1.19671	0.342523	3.4938	0.000476205	0.0331069	MKRN5P
ENSG00000157303	621.13	0.567068	0.162262	3.49477	0.000474471	0.0331069	SUSD3
ENSG00000005961	2912.98	1.9277	0.551882	3.49295	0.000477714	0.0331069	ITGA2B
ENSG00000119844	1804.47	-0.303397	0.0869103	-3.49092	0.000481363	0.0331073	AFTPH
ENSG00000112715	676.668	0.576919	0.165283	3.49049	0.000482134	0.0331073	VEGFA
ENSG00000138326	910.628	-0.941564	0.269771	-3.49024	0.000482595	0.0331073	RPS24
ENSG00000092421	20.2842	1.77093	0.50768	3.48827	0.000486149	0.0332392	SEMA6A
ENSG00000162607	824.244	-0.524295	0.150355	-3.48705	0.00048838	0.0332801	USP1
ENSG00000166200	507.609	-0.824327	0.236509	-3.48539	0.000491413	0.0333751	COPS2
ENSG00000176853	2247.01	-0.291024	0.0835228	-3.48437	0.000493302	0.0333921	FAM91A1
ENSG00000163682	1638.76	-1.40486	0.403769	-3.47936	0.000502622	0.0337885	RPL9
ENSG00000112695	357.303	-0.87678	0.252085	-3.47811	0.000504955	0.0337885	COX7A2
ENSG00000260193	36.1488	-0.830035	0.23867	-3.47774	0.000505653	0.0337885	LINC02846
ENSG00000149289	114.326	0.856791	0.246369	3.47767	0.00050579	0.0337885	ZC3H12C
ENSG00000128708	277.742	-0.613787	0.176564	-3.47629	0.00050841	0.0338525	HAT1
ENSG00000143183	458.63	-0.706863	0.203515	-3.47328	0.000514141	0.0340118	TMCO1
ENSG00000271304	35.5334	1.34185	0.38633	3.47332	0.000514057	0.0340118	DPRXP2
ENSG00000205413	2376.73	-1.35461	0.390279	-3.47086	0.000518786	0.0340977	SAMD9
ENSG00000120885	2122.2	1.43367	0.413013	3.47125	0.000518039	0.0340977	CLU
ENSG00000145916	812.487	0.298311	0.0860335	3.46738	0.000525557	0.0343212	RMND5B
ENSG00000227536	60.5451	0.587792	0.169515	3.4675	0.000525328	0.0343212	SOCS5P4
ENSG00000164070	9.70084	2.28455	0.659197	3.46565	0.000528955	0.0344328	HSPA4L
ENSG00000174099	200.141	0.827171	0.238855	3.46306	0.000534069	0.034545	MSRB3
ENSG00000184702	881.768	1.10957	0.32037	3.46339	0.000533418	0.034545	SEPTIN5
ENSG00000163607	216.368	-0.429713	0.124259	-3.4582	0.000543792	0.0350625	GTPBP8
ENSG00000127184	109.256	-0.919116	0.266003	-3.45529	0.000549708	0.0353322	COX7C
ENSG00000113583	471.695	-0.299759	0.0868694	-3.45069	0.000559159	0.0355238	C5orf15
ENSG00000168283	206.157	-0.610142	0.17683	-3.45045	0.000559663	0.0355238	BMI1
ENSG00000278029	9.80372	1.83609	0.531906	3.45191	0.000556643	0.0355238	NA
ENSG00000204936	3497.06	2.60231	0.753709	3.45267	0.000555071	0.0355238	CD177
ENSG00000160207	8.40444	1.08838	0.315669	3.44786	0.000565047	0.0357541	HSF2BP
ENSG00000163605	1352.57	-0.581002	0.168639	-3.44524	0.000570546	0.0359302	PPP4R2
ENSG00000083896	2045.78	-0.284288	0.082585	-3.44237	0.000576647	0.0359302	YTHDC1
ENSG00000164124	263.061	0.882059	0.256083	3.44443	0.000572257	0.0359302	TMEM144
ENSG00000112081	3524.66	-0.307451	0.089304	-3.44274	0.000575844	0.0359302	SRSF3
ENSG00000101972	4177.37	-0.460033	0.133632	-3.44253	0.000576302	0.0359302	STAG2
ENSG00000116209	2255.02	-0.413668	0.120328	-3.43785	0.000586356	0.0362314	TMEM59
ENSG00000283445	19.6878	2.57722	0.749702	3.43767	0.00058675	0.0362314
ENSG00000127993	378.084	-0.310765	0.0904008	-3.43764	0.000586815	0.0362314	RBM48
ENSG00000113303	719.594	-0.893276	0.260254	-3.43233	0.000598424	0.0368119	BTNL8
ENSG00000236017	114.926	0.663275	0.193365	3.43016	0.000603217	0.0368119	ASMTL-AS1
ENSG00000215244	1087.51	0.942716	0.274738	3.43133	0.00060064	0.0368119	LINC02649
ENSG00000233895	42.7165	1.19913	0.349595	3.43006	0.000603444	0.0368119	NA
ENSG00000023287	2337.45	-0.44482	0.129824	-3.42632	0.000611815	0.0372111	RB1CC1
ENSG00000179454	868.9	-0.386701	0.112904	-3.42503	0.00061473	0.0372376	KLHL28
ENSG00000128989	2070.6	-0.339713	0.0992003	-3.42451	0.000615905	0.0372376	ARPP19
ENSG00000263120	70.3475	0.633898	0.185358	3.41987	0.000626518	0.0377672
ENSG00000134970	612.049	-0.531911	0.155711	-3.416	0.000635473	0.0377984	TMED7
ENSG00000235008	26.3403	1.183	0.34649	3.41424	0.000639608	0.0377984
ENSG00000236095	14.1849	1.09638	0.321137	3.41406	0.000640022	0.0377984
ENSG00000272140	63.8745	0.442894	0.129607	3.41722	0.000632642	0.0377984
ENSG00000196072	300.23	-0.670943	0.196431	-3.41566	0.000636279	0.0377984	BLOC1S2
ENSG00000181523	1747.69	0.556666	0.162972	3.41571	0.000636158	0.0377984	SGSH
ENSG00000211637	79.151	2.7622	0.808823	3.41508	0.000637629	0.0377984	IGLV4-69
ENSG00000163053	44.4775	1.51193	0.443807	3.40674	0.00065744	0.0384183	SLC16A14
ENSG00000152380	175.276	0.695862	0.204186	3.40798	0.000654446	0.0384183	FAM151B
ENSG00000261542	61.4887	-0.604017	0.177314	-3.40648	0.000658061	0.0384183
ENSG00000211962	180.749	2.28721	0.671332	3.40697	0.000656882	0.0384183	IGHV1-46
ENSG00000275052	3033.1	-0.279302	0.082092	-3.4023	0.000668203	0.0386354	PPP4R3B
ENSG00000090060	5132.9	-0.315138	0.0926379	-3.40183	0.000669364	0.0386354	PAPOLA
ENSG00000072954	139.378	0.67147	0.197382	3.40189	0.000669225	0.0386354	TMEM38A
ENSG00000228817	298.695	0.681785	0.200375	3.40254	0.000667618	0.0386354	BACH1-IT2
ENSG00000198918	736.672	-1.65165	0.485907	-3.3991	0.000676073	0.0386938	RPL39
ENSG00000274695	19.2795	1.3224	0.388994	3.39953	0.000675019	0.0386938
ENSG00000140749	3766.83	-0.452017	0.132936	-3.40027	0.000673182	0.0386938	IGSF6
ENSG00000111790	1269.49	-0.479741	0.141194	-3.39775	0.000679417	0.0387763	FGFR1OP2
ENSG00000163131	21423.9	-0.534252	0.15758	-3.39036	0.000698013	0.0396156	CTSS
ENSG00000029363	3328.66	-0.321168	0.0947208	-3.39068	0.000697194	0.0396156	BCLAF1
ENSG00000155961	222.785	-0.397715	0.117405	-3.38756	0.000705178	0.0399111	RAB39B
ENSG00000143971	160.056	-0.79662	0.235421	-3.38381	0.000714863	0.0402754	ETAA1
ENSG00000133773	211.379	-0.608355	0.179798	-3.38354	0.000715569	0.0402754	CCDC59
ENSG00000075651	548.055	0.663863	0.196324	3.38146	0.000721019	0.0402918	PLD1
ENSG00000125691	585.132	-1.19053	0.352099	-3.38124	0.00072159	0.0402918	RPL23
ENSG00000087074	2352.6	-0.512836	0.151674	-3.38116	0.000721792	0.0402918	PPP1R15A
ENSG00000165997	540.301	-0.52965	0.156698	-3.38008	0.000724649	0.0403002	ARL5B
ENSG00000183735	666.479	-0.487449	0.144232	-3.37961	0.000725897	0.0403002	TBK1
ENSG00000239975	13.5887	2.92738	0.867708	3.3737	0.00074166	0.0404204	IGKV1D-33
ENSG00000082781	486.969	1.25717	0.372488	3.37507	0.000737969	0.0404204	ITGB5
ENSG00000145425	2466	-1.74966	0.518634	-3.37359	0.00074195	0.0404204	RPS3A
ENSG00000133872	6250.91	-0.291401	0.0863278	-3.37551	0.00073678	0.0404204	SARAF
ENSG00000175895	692.483	-0.517044	0.153145	-3.37616	0.000735043	0.0404204	PLEKHF2
ENSG00000107949	321.541	-0.340867	0.100995	-3.37509	0.000737929	0.0404204	BCCIP
ENSG00000180008	650.163	-0.541856	0.160553	-3.37494	0.000738314	0.0404204	SOCS4
ENSG00000179021	530.355	-0.515641	0.153413	-3.36113	0.000776234	0.0419306	C3orf38
ENSG00000283498	26.3535	-0.839924	0.250046	-3.35908	0.000782019	0.0419306	MIR1244-2
ENSG00000177613	787.185	-0.332868	0.0990123	-3.36189	0.000774111	0.0419306	CSTF2T
ENSG00000075089	194.297	-0.645483	0.192005	-3.36181	0.000774329	0.0419306	ACTR6
ENSG00000184277	905.977	-0.286728	0.0853441	-3.35967	0.000780365	0.0419306	TM2D3
ENSG00000197863	100.792	-0.611891	0.182115	-3.35992	0.000779662	0.0419306	ZNF790
ENSG00000120686	531.076	-0.717457	0.21384	-3.35512	0.000793314	0.0423519	UFM1
ENSG00000101166	463.369	-0.388287	0.115738	-3.35487	0.000794033	0.0423519	PRELID3B
ENSG00000129682	106.245	2.00418	0.597897	3.35206	0.000802131	0.0426562	FGF13
ENSG00000166710	42046.6	-0.874073	0.260805	-3.35144	0.000803926	0.0426562	B2M
ENSG00000138381	353.766	-0.832215	0.248736	-3.34577	0.000820532	0.0432341	ASNSD1
ENSG00000177685	114.646	1.07033	0.319926	3.34555	0.000821183	0.0432341	CRACR2B
ENSG00000234797	11.3681	-2.28604	0.683132	-3.34641	0.000818641	0.0432341	RPS3AP6
ENSG00000185156	60.5537	1.01666	0.303979	3.3445	0.000824318	0.0432873	MFSD6L
ENSG00000091844	8.33179	-2.04994	0.613314	-3.34239	0.000830608	0.0434838	RGS17
ENSG00000086300	1863.88	-0.375401	0.112334	-3.34181	0.000832327	0.0434838	SNX10
ENSG00000234737	42.5299	1.11641	0.334478	3.33777	0.000844547	0.0438971	KRT18P15
ENSG00000023330	1213.2	0.428063	0.128224	3.33841	0.000842581	0.0438971	ALAS1
ENSG00000156467	255.551	-0.657966	0.197221	-3.33618	0.000849374	0.0439239	UQCRB
ENSG00000211650	34.5058	2.1146	0.633776	3.33651	0.000848377	0.0439239	IGLV5-45
ENSG00000052723	571.624	-0.510192	0.153482	-3.32411	0.000887012	0.0441011	SIKE1
ENSG00000119801	2124.55	-0.460204	0.138521	-3.32227	0.00089287	0.0441011	YPEL5
ENSG00000244437	490.959	2.08723	0.627963	3.3238	0.000887991	0.0441011	IGKV3-15
ENSG00000123485	90.185	1.31537	0.395408	3.32662	0.000879058	0.0441011	HJURP
ENSG00000074416	669.575	1.08229	0.324895	3.33119	0.000864752	0.0441011	MGLL
ENSG00000085274	436.496	-0.580532	0.174668	-3.32364	0.000888522	0.0441011	MYNN
ENSG00000248188	49.2033	0.883033	0.264987	3.33236	0.000861133	0.0441011
ENSG00000152359	313.498	-0.340232	0.102276	-3.3266	0.00087911	0.0441011	POC5
ENSG00000164902	326.069	-0.447405	0.134505	-3.3263	0.000880067	0.0441011	PHAX
ENSG00000025039	949.18	0.426142	0.127859	3.33292	0.00085941	0.0441011	RRAGD
ENSG00000147669	72.2619	-1.32701	0.399225	-3.32395	0.000887507	0.0441011	POLR2K
ENSG00000137040	420.095	-0.715202	0.215427	-3.31992	0.000900421	0.0441011	RANBP6
ENSG00000168876	224.42	-0.753513	0.226878	-3.32123	0.000896225	0.0441011	ANKRD49
ENSG00000151461	1400.75	-0.228866	0.068916	-3.32094	0.00089716	0.0441011	UPF2
ENSG00000230397	67.2654	0.57417	0.172374	3.33096	0.000865468	0.0441011	SPTLC1P1
ENSG00000079332	1841.05	-0.180713	0.0543791	-3.32321	0.00088988	0.0441011	SAR1A
ENSG00000138182	207.493	-0.75778	0.227898	-3.32508	0.00088394	0.0441011	KIF20B
ENSG00000174600	471.974	-0.908892	0.272953	-3.32984	0.000868949	0.0441011	CMKLR1
ENSG00000211933	87.0323	2.07357	0.623806	3.32406	0.000887182	0.0441011	IGHV6-1
ENSG00000185052	145.938	1.20532	0.362232	3.32748	0.000876344	0.0441011	SLC24A3
ENSG00000101335	1370.09	1.80286	0.541474	3.32954	0.000869907	0.0441011	MYL9
ENSG00000256294	216.091	-0.452334	0.136241	-3.32011	0.000899826	0.0441011	ZNF225
ENSG00000236008	145.321	0.680296	0.205083	3.31718	0.000909322	0.0442182	LINC01814
ENSG00000121579	1564.26	-0.29272	0.0882264	-3.31783	0.000907211	0.0442182	NAA50
ENSG00000041357	624.3	-0.661015	0.199247	-3.31756	0.000908065	0.0442182	PSMA4
ENSG00000264546	82.7972	0.547719	0.165231	3.31486	0.000916885	0.0444798
ENSG00000250101	20.1059	1.23159	0.371679	3.31359	0.000921061	0.0445763
ENSG00000159873	814.855	-0.316545	0.0955975	-3.31122	0.000928887	0.0448485	CCDC117
ENSG00000136146	548.796	-0.273258	0.0825467	-3.31035	0.00093181	0.0448833	MED4
ENSG00000172262	940.715	-0.232927	0.0703897	-3.30911	0.000935936	0.0449757	ZNF131
ENSG00000096717	699.605	-0.319413	0.0965887	-3.30694	0.000943219	0.0451129	SIRT1
ENSG00000062650	2193.16	-0.275066	0.0831627	-3.30757	0.000941095	0.0451129	WAPL
ENSG00000117500	1565.87	-0.403085	0.122025	-3.30331	0.000955523	0.0453818	TMED5
ENSG00000104332	12.5369	2.74191	0.829787	3.30435	0.000951966	0.0453818	SFRP1
ENSG00000165156	358.993	-0.551991	0.167076	-3.30383	0.000953722	0.0453818	ZHX1
ENSG00000117133	223.672	-0.611525	0.18521	-3.30179	0.000960696	0.0455214	RPF1
ENSG00000164332	634.059	-0.429463	0.130241	-3.29746	0.000975628	0.0461216	UBLCP1
ENSG00000175105	680.533	-0.510463	0.154856	-3.29636	0.000979452	0.0461613	ZNF654
ENSG00000122034	1085.6	-0.368676	0.111858	-3.29592	0.000980998	0.0461613	GTF3A
ENSG00000175354	1172.67	-0.400754	0.121644	-3.29448	0.000986032	0.0462913	PTPN2
ENSG00000119013	88.1471	-0.967826	0.294398	-3.28748	0.0010109	0.0469181	NDUFB3
ENSG00000114416	1177.64	-0.384428	0.1169	-3.28854	0.00100709	0.0469181	FXR1
ENSG00000164031	1726.42	-0.495876	0.150813	-3.28803	0.00100893	0.0469181	DNAJB14
ENSG00000258227	180.323	1.28721	0.39132	3.28941	0.00100399	0.0469181	CLEC5A
ENSG00000110848	138.122	-1.26043	0.383313	-3.28826	0.00100808	0.0469181	CD69
ENSG00000184292	56.7632	2.49841	0.760215	3.28645	0.00101458	0.0469819	TACSTD2
ENSG00000077458	543.63	-0.474848	0.144553	-3.28494	0.00102003	0.0470336	FAM76B
ENSG00000077943	8.04651	3.17874	0.967993	3.28385	0.001024	0.0470336	ITGA8
ENSG00000276231	421.396	0.769521	0.234265	3.28483	0.00102044	0.0470336	PIK3R6
ENSG00000108828	845.588	0.655691	0.199687	3.28359	0.00102493	0.0470336	VAT1
ENSG00000138386	948.825	-0.407	0.123988	-3.28259	0.00102858	0.047095	NAB1
ENSG00000261366	80.9086	-0.763567	0.232702	-3.28131	0.00103328	0.0471887	MANEA-DT
ENSG00000254777	96.6606	0.792507	0.241562	3.28076	0.00103527	0.0471887
ENSG00000134627	175.693	0.984058	0.300005	3.28014	0.00103757	0.0471887	PIWIL4
ENSG00000267519	786.419	-0.633955	0.193345	-3.27888	0.00104221	0.047294	MIR23AHG
ENSG00000153767	386.78	-0.366033	0.111657	-3.27818	0.00104479	0.0473058	GTF2E1
ENSG00000234506	111.555	-0.960472	0.293118	-3.27674	0.00105014	0.0474425	LINC01506
ENSG00000154727	810.722	-0.431798	0.131858	-3.27473	0.00105763	0.0476752	GABPA
ENSG00000163009	29.4991	1.4206	0.434165	3.27202	0.0010678	0.0477433	NA
ENSG00000230773	18.9765	1.28948	0.394116	3.27184	0.00106851	0.0477433
ENSG00000106789	600.145	0.720241	0.220108	3.27222	0.00106707	0.0477433	CORO2A
ENSG00000268520	73.5054	0.451385	0.137912	3.27299	0.00106417	0.0477433
ENSG00000197619	203.044	-0.524422	0.16044	-3.26864	0.00108066	0.0481802	ZNF615
ENSG00000116918	399.472	-0.576749	0.17691	-3.26012	0.00111364	0.0482067	TSNAX
ENSG00000235257	31.4406	1.15199	0.353551	3.25833	0.00112068	0.0482067	ITGA9-AS1
ENSG00000114209	622.78	-0.594697	0.182506	-3.2585	0.00112002	0.0482067	PDCD10
ENSG00000174720	307.907	-0.593885	0.18223	-3.25899	0.00111811	0.0482067	LARP7
ENSG00000145782	1145.25	-0.362973	0.111304	-3.2611	0.0011098	0.0482067	ATG12
ENSG00000280128	424.132	-0.527837	0.162006	-3.25813	0.00112147	0.0482067
ENSG00000170852	1781.8	-0.245763	0.0753182	-3.26299	0.00110242	0.0482067	KBTBD2
ENSG00000090266	294.062	-0.535334	0.163995	-3.26433	0.00109723	0.0482067	NDUFB2
ENSG00000111142	290.054	-0.441312	0.135339	-3.2608	0.001111	0.0482067	METAP2
ENSG00000276476	34.4511	1.54488	0.472975	3.26631	0.00108958	0.0482067	LINC00540
ENSG00000157379	280.935	0.314882	0.0966152	3.25913	0.00111753	0.0482067	DHRS1
ENSG00000188549	203.48	0.600164	0.184161	3.25892	0.00111838	0.0482067	CCDC9B
ENSG00000182774	248	-0.660163	0.202131	-3.26602	0.0010907	0.0482067	RPS17
ENSG00000198783	349.037	-0.390993	0.11977	-3.26452	0.00109649	0.0482067	ZNF830
ENSG00000186765	37.8608	0.829185	0.254377	3.25967	0.00111543	0.0482067	FSCN2
ENSG00000268001	450.731	-0.608755	0.18667	-3.26112	0.00110973	0.0482067	CARD8-AS1
ENSG00000159256	1957.41	-0.407677	0.124786	-3.267	0.00108696	0.0482067	MORC3
ENSG00000167981	189.99	-0.432794	0.132879	-3.25704	0.0011258	0.0482341	ZNF597
ENSG00000088356	262.056	-0.29184	0.0896099	-3.25678	0.00112684	0.0482341	PDRG1
ENSG00000133393	242.254	-0.516576	0.158652	-3.25602	0.00112985	0.0482615	CEP20
ENSG00000178691	1018.32	-0.355099	0.109134	-3.2538	0.00113872	0.0485385	SUZ12
ENSG00000011426	94.8429	1.20084	0.369234	3.25224	0.00114501	0.0487046	ANLN
ENSG00000122482	1181.74	-0.601243	0.184917	-3.25142	0.0011483	0.0487428	ZNF644
ENSG00000160746	633.023	0.452696	0.139287	3.2501	0.00115363	0.0487658	ANO10
ENSG00000099365	40.5628	0.731406	0.225007	3.25059	0.00115166	0.0487658	STX1B
ENSG00000255089	29.3586	0.905999	0.278837	3.2492	0.00115729	0.0488194
ENSG00000268659	25.0623	1.36199	0.419364	3.24776	0.00116318	0.0489666
ENSG00000078900	43.333	1.18731	0.365756	3.24617	0.00116969	0.0490489	TP73
ENSG00000145388	446.028	-0.410059	0.126323	-3.24611	0.00116995	0.0490489	METTL14
ENSG00000110811	25.5358	0.997964	0.307941	3.24076	0.0011921	0.0498605	P3H3
ENSG00000102981	83.6811	-0.4659	0.143785	-3.24026	0.0011942	0.0498605	PARD6A

## Sheet: Pathways_Treatment_Corrected
© 2000-2021 QIAGEN. All rights reserved.
Ingenuity Canonical Pathways	-log(B-H p-value)	B-H p-value	Ratio	z-score	Molecules
EIF2 Signalling	28.3	5.01187e-29	0.299	-5.778	EIF2A,EIF2AK4,EIF3E,EIF4A2,EIF5,FAU,PIK3C3,PIK3CA,PIK3R1,PPP1CB,PPP1R15A,RAP1A,RPL10,RPL11,RPL12,RPL13A,RPL14,RPL15,RPL21,RPL22L1,RPL23,RPL24,RPL26L1,RPL27,RPL27A,RPL29,RPL3,RPL30,RPL31,RPL32,RPL34,RPL35,RPL35A,RPL36AL,RPL37,RPL39,RPL4,RPL41,RPL5,RPL6,RPL7,RPL8,RPL9,RPS11,RPS12,RPS13,RPS14,RPS16,RPS17,RPS18,RPS20,RPS21,RPS23,RPS24,RPS25,RPS27,RPS27A,RPS29,RPS3,RPS3A,RPS5,RPS6,RPS7,RPS8,RPS9,RPSA,…
Regulation of eIF4 and p70S6K Signalling	13	1e-13	0.235	-1	EIF2A,EIF3E,EIF4A2,FAU,ITGA2B,ITGA8,ITGA9,ITGB3,ITGB5,PAIP2,PIK3C3,PIK3CA,PIK3R1,PPP2CA,PPP2R2A,PPP2R5C,PPP2R5E,RAP1A,RPS11,RPS12,RPS13,RPS14,RPS16,RPS17,RPS18,RPS20,RPS21,RPS23,RPS24,RPS25,RPS27,RPS27A,RPS29,RPS3,RPS3A,RPS5,RPS6,RPS7,RPS8,RPS9,RPSA,SOS1
mTOR Signalling	7.35	4.46684e-08	0.175	-0.632	EIF3E,EIF4A2,FAU,PIK3C3,PIK3CA,PIK3R1,PLD1,PPP2CA,PPP2R2A,PPP2R5C,PPP2R5E,RAP1A,RHOBTB1,RICTOR,RPS11,RPS12,RPS13,RPS14,RPS16,RPS17,RPS18,RPS20,RPS21,RPS23,RPS24,RPS25,RPS27,RPS27A,RPS29,RPS3,RPS3A,RPS5,RPS6,RPS7,RPS8,RPS9,RPSA
Coronavirus Pathogenesis Pathway	6.28	5.24807e-07	0.167	2.744	CASP3,CASP8,CXCL8,E2F1,E2F7,E2F8,EEF1A1,EIF2A,FAU,PIK3C3,PTGS2,RPS11,RPS12,RPS13,RPS14,RPS16,RPS17,RPS18,RPS20,RPS21,RPS23,RPS24,RPS25,RPS27,RPS27A,RPS29,RPS3,RPS3A,RPS5,RPS6,RPS7,RPS8,RPS9,RPSA
Kinetochore Metaphase Signalling Pathway	4.74	1.8197e-05	0.2	0	ARPP19,AURKB,BUB1,BUB1B,CENPA,CENPQ,DNAH10,ENSA,ESPL1,MIS12,PLK1,PPP1CB,PPP2R5C,PPP2R5E,RAD21,SKA1,SMC3,SPC24,SPC25,STAG1,STAG2
Mitotic Roles of Polo-Like Kinase	4.56	2.75423e-05	0.242	0.816	CCNB2,CDC25A,ESPL1,HSP90AA1,KIF11,PKMYT1,PLK1,PPP2CA,PPP2R2A,PPP2R5C,PPP2R5E,PRC1,RAD21,SLK,SMC3,STAG2
Unfolded protein response	2.82	0.00151356	0.178	-1	CEBPE,CEBPZ,DNAJA1,DNAJA2,DNAJB1,DNAJB14,DNAJB5,DNAJC8,EDEM1,EIF2A,ERO1B,HSPA14,HSPA8,HSPH1,PPP1R15A,SREBF2
Oxidative Phosphorylation	2.82	0.00151356	0.165	-4.243	ATP5F1C,ATP5F1E,ATP5MG,ATP5PB,ATP5PF,COX4I1,COX7A2,COX7B,COX7C,NDUFA2,NDUFA4,NDUFA5,NDUFA6,NDUFB2,NDUFB3,NDUFB6,UQCRB,UQCRQ
Mitochondrial Dysfunction	2.57	0.00269153	0.135	#NUM!	APP,ATP5F1C,ATP5F1E,ATP5MG,ATP5PB,ATP5PF,CASP3,CASP8,COX4I1,COX7A2,COX7B,COX7C,CPT1A,MAOB,NDUFA2,NDUFA4,NDUFA5,NDUFA6,NDUFB2,NDUFB3,NDUFB6,UQCRB,UQCRQ
Cell Cycle Regulation by BTG Family Proteins	2.23	0.00588844	0.243	#NUM!	CNOT7,E2F1,E2F7,E2F8,NOCT,PPP2CA,PPP2R2A,PPP2R5C,PPP2R5E
Sirtuin Signalling Pathway	2.23	0.00588844	0.11	0.218	APP,ATG12,ATG5,ATP5F1C,ATP5F1E,ATP5PB,ATP5PF,CPT1A,CXCL8,DOT1L,E2F1,GABPA,GABPB1,GADD45G,GLS,H1-5,MLYCD,NDUFA2,NDUFA4,NDUFA5,NDUFA6,NDUFB2,NDUFB3,NDUFB6,PPID,SIRT1,SMARCA5,TIMM8B,TOMM20,TOMM7,TP73,XRCC5
Huntington's Disease Signalling	2.22	0.0060256	0.11	0.302	ATF2,ATP5F1C,ATP5F1E,ATP5PB,ATP5PF,CAPN3,CASP3,CASP8,CLTCL1,CREB1,DNAJB1,DNM1,EGF,GLS,GPAA1,HSPA14,HSPA8,IGF1,NAPG,PIK3C3,PIK3CA,PIK3R1,POLR2B,POLR2K,PSMA4,PSMB1,PSMC6,REST,RPS27A,SOS1,STX1B
ATM Signalling	2.1	0.00794328	0.155	0	ATF2,ATM,CBX3,CCNB2,CDC25A,CREB1,GADD45G,PPP2CA,PPP2R2A,PPP2R5C,PPP2R5E,RNF168,SMC3,TP73,ZNF420
Role of CHK Proteins in Cell Cycle Checkpoint Control	2.1	0.00794328	0.193	-2.828	ATM,CDC25A,CLSPN,E2F1,E2F7,E2F8,PLK1,PPP2CA,PPP2R2A,PPP2R5C,PPP2R5E
Spliceosomal Cycle	2.08	0.00831764	0.204	-3.162	CDC5L,CWC15,HSPA8,MAGOH,PLRG1,RBM8A,SF3B1,SF3B6,SLU7,ZNF830
Primary Immunodeficiency Signalling	1.75	0.0177828	0.185	#NUM!	CD3D,IGHA1,IGHG1,IGHG3,IGHM,IGLC2,IGLC3,IGLC7,PTPRC,TNFRSF13B
Telomerase Signalling	1.71	0.0194984	0.14	-0.632	E2F1,EGF,HSP90AA1,PIK3C3,PIK3CA,PIK3R1,POT1,PPP2CA,PPP2R2A,PPP2R5C,PPP2R5E,PTGES3,RAP1A,SOS1,TPP1
Estrogen Receptor Signalling	1.7	0.0199526	0.0941	-2.414	ATF2,ATP5F1C,ATP5F1E,ATP5PB,CACNA1D,CAV1,CREB1,DDX5,EGF,ESR1,GPER1,HSP90AA1,IGF1,MED30,MED31,MED4,MMP8,MYL12B,MYL6,MYL9,NDUFA2,NDUFA4,NDUFA5,NDUFA6,NDUFB2,NDUFB3,NDUFB6,NR3C1,PIK3C3,PIK3CA,PIK3R1,PLCD3,POLR2B,PPP1CB,PRKACB,RAP1A,SOS1,TFAM
Cell Cycle Control of Chromosomal Replication	1.69	0.0204174	0.179	0.632	CDC45,CDC6,CDT1,MCM2,ORC1,ORC4,RPA2,RPA3,TOP2A,TOP2B
3-phosphoinositide Biosynthesis	1.4	0.0398107	0.108	-1.291	CDC25A,DOT1L,DUSP13,IGBP1,IPMK,NOCT,OCRL,PIK3C3,PIK3CA,PIK3R1,PPP1CB,PPP1R8,PPP2CA,PPP2R2A,PPP2R5C,PPP2R5E,PTPRC,SACM1L,SET,STYX,TNS3,UBLCP1
Cyclins and Cell Cycle Regulation	1.37	0.042658	0.143	2.714	ATM,CCNB2,CCNH,CDC25A,CDKN1B,E2F1,E2F7,E2F8,PPP2CA,PPP2R2A,PPP2R5C,PPP2R5E
PAK Signalling	1.37	0.042658	0.127	-2.53	CASP3,ITGA2B,ITGA8,ITGA9,ITGB3,ITGB5,MYL12B,MYL6,MYL9,PIK3C3,PIK3CA,PIK3R1,RAP1A,SOS1,WASL
Superpathway of Inositol Phosphate Compounds	1.36	0.0436516	0.103	-1.414	CDC25A,DOT1L,DUSP13,IGBP1,IPMK,NOCT,OCRL,PIK3C3,PIK3CA,PIK3R1,PLCD3,PPIP5K2,PPP1CB,PPP1R8,PPP2CA,PPP2R2A,PPP2R5C,PPP2R5E,PTPRC,SACM1L,SET,STYX,TNS3,UBLCP1
Estrogen-mediated S-phase Entry	1.32	0.047863	0.231	2.449	CDC25A,CDKN1B,E2F1,E2F7,E2F8,ESR1

## Sheet: Pathways_Cell_Corrected
© 2000-2021 QIAGEN. All rights reserved.
Ingenuity Canonical Pathways	-log(B-H p-value)	B-H p-value	Ratio	z-score	Molecules
EIF2 Signalling	2.89	0.00128825	0.0714	-2.53	EIF4A2,PIK3R6,PPP1R15A,RPL21,RPL23,RPL31,RPL34,RPL39,RPL41,RPL7,RPL9,RPS17,RPS24,RPS3A,RPS7,VEGFA
Regulation of eIF4 and p70S6K Signalling	1.71	0.0194984	0.067	#NUM!	EIF4A2,ITGA2B,ITGA8,ITGA9,ITGB5,PAIP2,PIK3R6,PPP2CA,RPS17,RPS24,RPS3A,RPS7
