# Supplementary material for: Characterisation of the blood RNA host response underpinning severity in COVID-19 patients
Source: Sci Rep. 2022 Jul 17;12:12216. doi: 10.1038/s41598-022-15547-2 (PMC9288817; doi:10.1038/s41598-022-15547-2)
Supplement: Supplementary file 3 — Supplementary Information 3. [file 41598_2022_15547_MOESM3_ESM.xlsx]

## Sheet: Genes_Treatment_Corrected
	baseMean	log2FoldChange	lfcSE	stat	pvalue	padj	gene
ENSG00000179869	1192.41	4.57563	0.591819	7.73146	1.06317e-14	2.16376e-10	ABCA13
ENSG00000118113	1376.74	5.40637	0.766618	7.05223	1.76073e-12	1.19448e-08	MMP8
ENSG00000124469	792.817	4.88611	0.691034	7.07072	1.54129e-12	1.19448e-08	CEACAM8
ENSG00000148346	1167.24	4.27343	0.626297	6.82333	8.89547e-12	4.2961e-08	LCN2
ENSG00000005381	903.423	4.45311	0.65551	6.79335	1.09558e-11	4.2961e-08	MPO
ENSG00000197561	724.545	5.39613	0.796782	6.77241	1.26654e-11	4.2961e-08	ELANE
ENSG00000196415	230.002	5.76522	0.872088	6.61082	3.82198e-11	9.72312e-08	PRTN3
ENSG00000086548	208.436	5.11821	0.772496	6.62555	3.45966e-11	9.72312e-08	CEACAM6
ENSG00000224940	74.2341	3.63861	0.554117	6.5665	5.151e-11	1.0538e-07	PRRT4
ENSG00000111796	188.334	-2.99119	0.455576	-6.56573	5.17787e-11	1.0538e-07	KLRB1
ENSG00000204936	3497.06	5.72547	0.874922	6.54398	5.99036e-11	1.10832e-07	CD177
ENSG00000157554	117.599	3.67885	0.564102	6.52161	6.95579e-11	1.1797e-07	ERG
ENSG00000012223	5228.96	4.79718	0.742804	6.4582	1.05955e-10	1.20317e-07	LTF
ENSG00000064270	131.565	4.07694	0.628979	6.48183	9.06161e-11	1.20317e-07	ATP2C2
ENSG00000101425	889.528	4.0585	0.628163	6.4609	1.04081e-10	1.20317e-07	BPI
ENSG00000268833	61.2285	3.91013	0.604582	6.4675	9.96375e-11	1.20317e-07
ENSG00000204524	420.033	-0.589848	0.0913424	-6.45755	1.06413e-10	1.20317e-07	ZNF805
ENSG00000070371	542.991	2.20651	0.339794	6.49365	8.37804e-11	1.20317e-07	CLTCL1
ENSG00000197063	1198.95	1.48385	0.230647	6.43341	1.24768e-10	1.33647e-07	MAFG
ENSG00000102837	1360.74	5.74565	0.902946	6.36323	1.97558e-10	2.01035e-07	OLFM4
ENSG00000138767	3134.49	-0.663998	0.104478	-6.35537	2.07927e-10	2.01511e-07	CNOT6L
ENSG00000283646	223.767	4.44726	0.704592	6.31182	2.75774e-10	2.55116e-07	LINC02009
ENSG00000183856	39.6206	3.28385	0.52254	6.28439	3.29133e-10	2.67941e-07	IQGAP3
ENSG00000111886	129.154	2.00374	0.318658	6.28805	3.21472e-10	2.67941e-07	GABRR2
ENSG00000228817	298.695	1.44989	0.230411	6.29263	3.12135e-10	2.67941e-07	BACH1-IT2
ENSG00000147604	1589.14	-3.53199	0.563968	-6.26274	3.78278e-10	2.96104e-07	RPL7
ENSG00000104918	277.801	3.09921	0.49663	6.24048	4.3623e-10	3.28821e-07	RETN
ENSG00000139572	126.47	3.18276	0.510635	6.23295	4.57734e-10	3.32707e-07	GPR84
ENSG00000177721	304.765	-1.13515	0.183525	-6.18526	6.19998e-10	4.35111e-07	ANXA2R
ENSG00000164821	370.126	5.3321	0.863206	6.17709	6.52933e-10	4.4295e-07	DEFA4
ENSG00000065618	72.9806	4.50628	0.73143	6.16091	7.23277e-10	4.60004e-07	COL17A1
ENSG00000248476	243.806	1.21922	0.197772	6.16479	7.05766e-10	4.60004e-07	BACH1-IT1
ENSG00000156017	281.95	-1.0394	0.16975	-6.12309	9.17796e-10	5.49382e-07	CARNMT1
ENSG00000152219	375.274	-1.51807	0.247916	-6.12332	9.16447e-10	5.49382e-07	ARL14EP
ENSG00000083099	295.085	-1.28205	0.210079	-6.10272	1.04276e-09	5.89505e-07	LYRM2
ENSG00000172232	560.419	4.66289	0.763831	6.10461	1.03051e-09	5.89505e-07	AZU1
ENSG00000169508	433.044	-1.89591	0.311367	-6.08897	1.13638e-09	6.25069e-07	GPR183
ENSG00000248385	30.1002	4.31447	0.71154	6.06357	1.3313e-09	7.13018e-07	TARM1
ENSG00000051128	137.108	1.51437	0.250456	6.04645	1.48074e-09	7.72721e-07	HOMER3
ENSG00000212802	22.4436	-1.66299	0.275518	-6.03585	1.58133e-09	8.04579e-07	RPL15P3
ENSG00000263120	70.3475	1.19349	0.198103	6.02458	1.69544e-09	8.41602e-07
ENSG00000139154	719.909	-0.681746	0.114093	-5.97537	2.29565e-09	1.11241e-06	AEBP2
ENSG00000170846	270.349	-1.13027	0.189776	-5.95582	2.58774e-09	1.22478e-06
ENSG00000242550	61.1213	4.02015	0.678	5.92942	3.04007e-09	1.40617e-06	SERPINB10
ENSG00000169442	1947.46	-1.99682	0.337852	-5.91033	3.41416e-09	1.49812e-06	CD52
ENSG00000096006	221.736	3.71807	0.629429	5.90705	3.48292e-09	1.49812e-06	CRISP3
ENSG00000137038	202.021	-1.33202	0.225211	-5.91454	3.32805e-09	1.49812e-06	DMAC1
ENSG00000067225	11202.8	1.06908	0.181057	5.90468	3.53331e-09	1.49812e-06	PKM
ENSG00000142583	191.836	2.75164	0.466675	5.89627	3.71819e-09	1.54212e-06	SLC2A5
ENSG00000133063	587.083	2.76248	0.46902	5.8899	3.8644e-09	1.54212e-06	CHIT1
ENSG00000145425	2466	-3.27272	0.55546	-5.89191	3.81753e-09	1.54212e-06	RPS3A
ENSG00000168283	206.157	-1.27961	0.217769	-5.87599	4.20312e-09	1.64504e-06	BMI1
ENSG00000215252	622.571	-1.72106	0.293753	-5.85887	4.66025e-09	1.78954e-06	GOLGA8B
ENSG00000136010	30.9315	3.7417	0.639647	5.84963	4.92663e-09	1.85679e-06	ALDH1L2
ENSG00000050344	142.709	-1.43082	0.244806	-5.84473	5.0738e-09	1.87749e-06	NFE2L3
ENSG00000122641	61.2847	4.13046	0.707844	5.83527	5.37029e-09	1.95172e-06	INHBA
ENSG00000142875	1541.3	-1.54428	0.265117	-5.8249	5.71453e-09	2.04039e-06	PRKACB
ENSG00000164114	78.016	-1.65964	0.285925	-5.80444	6.45813e-09	2.26614e-06	MAP9
ENSG00000177954	595.532	-2.4983	0.431297	-5.79253	6.9336e-09	2.39174e-06	RPS27
ENSG00000145649	311.259	-2.63787	0.456942	-5.77289	7.79245e-09	2.6432e-06	GZMA
ENSG00000106460	967.827	-0.884587	0.154202	-5.73656	9.66173e-09	3.22353e-06	TMEM106B
ENSG00000211933	87.0323	3.92294	0.686272	5.7163	1.08869e-08	3.5737e-06	IGHV6-1
ENSG00000142541	11825.4	-1.42419	0.249402	-5.71042	1.12698e-08	3.64067e-06	RPL13A
ENSG00000090266	294.062	-1.08187	0.189706	-5.70288	1.17801e-08	3.69487e-06	NDUFB2
ENSG00000158352	73.3439	2.7346	0.479537	5.70258	1.18006e-08	3.69487e-06	SHROOM4
ENSG00000163682	1638.76	-2.50332	0.43981	-5.69181	1.25696e-08	3.81816e-06	RPL9
ENSG00000261366	80.9086	-1.43402	0.251935	-5.69202	1.25542e-08	3.81816e-06	MANEA-DT
ENSG00000197653	74.6328	2.07846	0.366036	5.6783	1.36038e-08	4.02777e-06	DNAH10
ENSG00000198464	241.554	-1.43519	0.252778	-5.67765	1.36555e-08	4.02777e-06	ZNF480
ENSG00000103024	356.371	-0.731647	0.129148	-5.66517	1.46881e-08	4.27045e-06	NME3
ENSG00000106853	11.9309	2.88724	0.511012	5.65004	1.60412e-08	4.54726e-06	PTGR1
ENSG00000250644	259.97	2.02613	0.358636	5.64955	1.6087e-08	4.54726e-06
ENSG00000144668	115.825	2.83217	0.50204	5.64132	1.68753e-08	4.70473e-06	ITGA9
ENSG00000177932	197.991	-1.44221	0.256165	-5.63003	1.80179e-08	4.86795e-06	ZNF354C
ENSG00000165169	107.453	-1.67564	0.297706	-5.6285	1.81783e-08	4.86795e-06	DYNLT3
ENSG00000211937	147.573	3.71966	0.660362	5.63275	1.77354e-08	4.86795e-06	IGHV2-5
ENSG00000072954	139.378	1.45436	0.258595	5.62408	1.86504e-08	4.92951e-06	TMEM38A
ENSG00000071082	1084.14	-2.63306	0.46839	-5.62151	1.89298e-08	4.93923e-06	RPL31
ENSG00000183161	402.726	-0.889975	0.158617	-5.61084	2.01344e-08	5.18702e-06	FANCF
ENSG00000164323	497.911	-1.12708	0.20106	-5.60568	2.07437e-08	5.27721e-06	CFAP97
ENSG00000160180	21.4963	3.65727	0.653829	5.59362	2.2239e-08	5.58774e-06	TFF3
ENSG00000145919	274.115	-0.998826	0.178812	-5.58591	2.32481e-08	5.75737e-06	BOD1
ENSG00000182774	248	-1.42939	0.255971	-5.58419	2.34798e-08	5.75737e-06	RPS17
ENSG00000213741	752.073	-1.62599	0.291387	-5.58016	2.40293e-08	5.82195e-06	RPS29
ENSG00000058729	222.739	-1.1347	0.203486	-5.5763	2.4569e-08	5.8827e-06	RIOK2
ENSG00000015171	663.174	-1.05261	0.188951	-5.57083	2.53532e-08	5.99987e-06	ZMYND11
ENSG00000231500	4815.24	-1.96503	0.353671	-5.5561	2.75866e-08	6.41267e-06	RPS18
ENSG00000278196	43.5605	3.14734	0.566557	5.55521	2.77277e-08	6.41267e-06	IGLV2-8
ENSG00000204933	21.1477	9.23747	1.66534	5.54689	2.90791e-08	6.64963e-06	CD177P1
ENSG00000105373	5316.95	-1.19666	0.215874	-5.54331	2.96798e-08	6.7116e-06	NOP53
ENSG00000198918	736.672	-2.93247	0.529498	-5.53819	3.05607e-08	6.83485e-06	RPL39
ENSG00000137770	1029.27	-0.7898	0.14278	-5.53157	3.17373e-08	7.02084e-06	CTDSPL2
ENSG00000156482	3360.66	-1.81565	0.328811	-5.52186	3.3543e-08	7.3405e-06	RPL30
ENSG00000179639	111.17	-4.35904	0.789991	-5.51783	3.43204e-08	7.36778e-06	FCER1A
ENSG00000163710	31.8827	4.9307	0.89395	5.51563	3.47537e-08	7.36778e-06	PCOLCE2
ENSG00000122026	1543.06	-2.59366	0.470092	-5.51735	3.44144e-08	7.36778e-06	RPL21
ENSG00000176055	234.169	-1.11581	0.20295	-5.49799	3.84151e-08	8.06004e-06	MBLAC2
ENSG00000224650	115.267	3.13451	0.571614	5.48361	4.16736e-08	8.48141e-06	IGHV3-74
ENSG00000168792	686.673	-0.940732	0.171536	-5.48415	4.15457e-08	8.48141e-06	ABHD15
ENSG00000211669	132.483	4.54171	0.827825	5.48632	4.10394e-08	8.48141e-06	IGLV3-10
ENSG00000164172	155.936	-1.12597	0.205769	-5.47203	4.44915e-08	8.96525e-06	MOCS2
ENSG00000256043	361.428	-0.933159	0.170697	-5.46675	4.58361e-08	9.14566e-06	CTSO
ENSG00000147403	14822.9	-1.16904	0.214256	-5.45628	4.86213e-08	9.5235e-06	RPL10
ENSG00000105372	8362.53	-0.947918	0.173735	-5.45612	4.86657e-08	9.5235e-06	RPS19
ENSG00000008988	1857.17	-1.59891	0.293473	-5.44823	5.08728e-08	9.86061e-06	RPS20
ENSG00000111678	571.692	-1.53548	0.281936	-5.44622	5.14513e-08	9.87865e-06	C12orf57
ENSG00000213186	226.606	-1.04478	0.192047	-5.4402	5.32217e-08	9.93732e-06	TRIM59
ENSG00000182899	1422.21	-1.72191	0.316459	-5.44118	5.29282e-08	9.93732e-06	RPL35A
ENSG00000007264	1021.45	-1.6719	0.307193	-5.4425	5.25373e-08	9.93732e-06	MATK
ENSG00000109971	6658.37	-1.04757	0.192631	-5.43824	5.38095e-08	9.95574e-06	HSPA8
ENSG00000197958	3667.99	-1.10545	0.203774	-5.42489	5.79912e-08	1.06328e-05	RPL12
ENSG00000278845	190.461	-0.904897	0.166922	-5.42109	5.92374e-08	1.07643e-05	MRPL45
ENSG00000211966	286.004	3.60848	0.666666	5.41273	6.20705e-08	1.10812e-05	IGHV5-51
ENSG00000281183	386.273	0.750264	0.138604	5.41298	6.19833e-08	1.10812e-05	NPTN-IT1
ENSG00000174946	231.37	-1.54198	0.285252	-5.40568	6.45628e-08	1.13274e-05	GPR171
ENSG00000181523	1747.69	0.998089	0.184623	5.40609	6.44169e-08	1.13274e-05	SGSH
ENSG00000179841	42.8377	-2.02277	0.374404	-5.40264	6.56668e-08	1.14227e-05	AKAP5
ENSG00000172262	940.715	-0.474584	0.0878833	-5.40016	6.65818e-08	1.14837e-05	ZNF131
ENSG00000169583	156.369	-1.77473	0.329011	-5.39413	6.88557e-08	1.17638e-05	CLIC3
ENSG00000055950	419.916	-0.536483	0.0994811	-5.39282	6.93619e-08	1.17638e-05	MRPL43
ENSG00000140367	574.101	-0.853935	0.158466	-5.38876	7.0944e-08	1.19327e-05	UBE2Q2
ENSG00000127838	887.575	1.04732	0.194607	5.38172	7.37789e-08	1.23078e-05	PNKD
ENSG00000127184	109.256	-1.7028	0.316829	-5.3745	7.67971e-08	1.27071e-05	COX7C
ENSG00000144713	3991.03	-1.19719	0.222949	-5.36979	7.88298e-08	1.29383e-05	RPL32
ENSG00000196950	953.794	-1.14106	0.212708	-5.36445	8.11974e-08	1.31504e-05	SLC39A10
ENSG00000174173	142.9	-1.23969	0.231119	-5.36389	8.14481e-08	1.31504e-05	TRMT10C
ENSG00000211665	18.1848	3.79426	0.70755	5.36254	8.20605e-08	1.31504e-05	IGLV3-16
ENSG00000262580	667.049	1.17399	0.219031	5.35995	8.32468e-08	1.32362e-05
ENSG00000116251	894.932	-1.13077	0.211051	-5.3578	8.42413e-08	1.32905e-05	RPL22
ENSG00000123124	1268.4	-0.79311	0.148104	-5.35509	8.55143e-08	1.33876e-05	WWP1
ENSG00000115419	3174.41	-0.748176	0.140022	-5.34328	9.12815e-08	1.41294e-05	GLS
ENSG00000132170	43.97	3.09183	0.578828	5.34152	9.2169e-08	1.41294e-05	PPARG
ENSG00000211959	313.054	3.35331	0.62782	5.3412	9.23352e-08	1.41294e-05	IGHV4-39
ENSG00000196911	442.514	-1.44357	0.27036	-5.33943	9.32404e-08	1.41614e-05	KPNA5
ENSG00000171490	1048.27	-0.801584	0.150182	-5.33743	9.42733e-08	1.42122e-05	RSL1D1
ENSG00000169740	149.512	-1.57588	0.295453	-5.33378	9.61902e-08	1.42895e-05	ZNF32
ENSG00000165512	186.097	-1.79233	0.335984	-5.33457	9.57699e-08	1.42895e-05	ZNF22
ENSG00000211964	115.054	4.091	0.767629	5.3294	9.8539e-08	1.43248e-05	IGHV3-48
ENSG00000171858	936.612	-2.01176	0.377462	-5.3297	9.83744e-08	1.43248e-05	RPS21
ENSG00000100316	12286.4	-1.40416	0.263451	-5.32985	9.82932e-08	1.43248e-05	RPL3
ENSG00000163281	153.557	-1.38826	0.260624	-5.32666	1.00034e-07	1.4439e-05	GNPDA2
ENSG00000163607	216.368	-0.795427	0.149589	-5.3174	1.05261e-07	1.47749e-05	GTPBP8
ENSG00000163661	79.0329	2.36359	0.444501	5.31739	1.05265e-07	1.47749e-05	PTX3
ENSG00000204475	178.265	-1.49836	0.281746	-5.31814	1.04833e-07	1.47749e-05	NCR3
ENSG00000137563	65.1224	2.15571	0.405381	5.31773	1.05073e-07	1.47749e-05	GGH
ENSG00000265688	9.32313	2.34841	0.442027	5.31282	1.07944e-07	1.50471e-05	MAFG-DT
ENSG00000227627	86.2658	-1.04857	0.197507	-5.30901	1.10224e-07	1.52604e-05
ENSG00000234284	130.036	-1.21728	0.229398	-5.3064	1.11813e-07	1.53758e-05	ZNF879
ENSG00000171863	1107.54	-2.61559	0.493307	-5.30215	1.14445e-07	1.55279e-05	RPS7
ENSG00000204287	6590.27	-1.35731	0.255973	-5.30256	1.14188e-07	1.55279e-05	HLA-DRA
ENSG00000064601	3561.5	1.32857	0.250727	5.29889	1.16511e-07	1.57036e-05	CTSA
ENSG00000151835	933.385	-1.32996	0.251287	-5.29261	1.20585e-07	1.60594e-05	SACS
ENSG00000198242	6176.38	-0.967713	0.18285	-5.29239	1.2073e-07	1.60594e-05	RPL23A
ENSG00000169964	250.954	-1.01771	0.192406	-5.28937	1.22741e-07	1.61163e-05	TMEM42
ENSG00000136942	1598.49	-1.74126	0.329155	-5.29009	1.22254e-07	1.61163e-05	RPL35
ENSG00000188846	3663.3	-0.914719	0.173268	-5.27922	1.29736e-07	1.68872e-05	RPL14
ENSG00000158163	86.6917	2.77921	0.52704	5.27325	1.34032e-07	1.68872e-05	DZIP1L
ENSG00000198791	1072.35	-0.615497	0.116608	-5.27835	1.30351e-07	1.68872e-05	CNOT7
ENSG00000253738	145.419	-1.58467	0.300355	-5.27597	1.32054e-07	1.68872e-05	OTUD6B-AS1
ENSG00000126804	1323.54	-0.745365	0.141363	-5.27271	1.3442e-07	1.68872e-05	ZBTB1
ENSG00000167526	15944.3	-1.20329	0.228175	-5.27356	1.33806e-07	1.68872e-05	RPL13
ENSG00000228923	20.0703	2.08808	0.395847	5.27496	1.32782e-07	1.68872e-05
ENSG00000152782	39.4117	-1.23529	0.23467	-5.26393	1.41005e-07	1.73923e-05	PANK1
ENSG00000180787	244.768	-1.23632	0.234825	-5.26486	1.40299e-07	1.73923e-05	ZFP3
ENSG00000221598	34.1729	1.25021	0.237417	5.2659	1.39508e-07	1.73923e-05	MIR1249
ENSG00000240225	135.501	-1.5507	0.295012	-5.25641	1.46898e-07	1.801e-05	ZNF542P
ENSG00000196296	38.8476	1.4795	0.282245	5.24192	1.58918e-07	1.93671e-05	ATP2A1
ENSG00000232956	176.888	-0.716926	0.136863	-5.23828	1.62082e-07	1.96351e-05	SNHG15
ENSG00000272506	52.4468	1.46086	0.278947	5.23705	1.63167e-07	1.96496e-05
ENSG00000238078	43.2042	2.47393	0.473359	5.22634	1.72902e-07	2.05004e-05	LINC01352
ENSG00000125633	2255.19	0.484227	0.0926581	5.22596	1.73254e-07	2.05004e-05	CCDC93
ENSG00000223773	438.249	0.641117	0.122641	5.22759	1.7173e-07	2.05004e-05	CD99P1
ENSG00000182175	19.0959	2.93259	0.561611	5.22176	1.77235e-07	2.0833e-05	RGMA
ENSG00000199805	95.6315	1.1872	0.227396	5.22084	1.78112e-07	2.0833e-05	RNU1-134P
ENSG00000196205	285.07	-1.65467	0.317035	-5.2192	1.79693e-07	2.08833e-05	EEF1A1P5
ENSG00000186272	161.741	-1.26023	0.241502	-5.21828	1.80594e-07	2.08833e-05	ZNF17
ENSG00000078900	43.333	2.21217	0.424088	5.2163	1.82529e-07	2.09877e-05	TP73
ENSG00000140859	418.61	1.73349	0.332526	5.21309	1.85725e-07	2.12353e-05	KIFC3
ENSG00000198574	350.079	-1.95395	0.375026	-5.21019	1.88649e-07	2.14491e-05	SH2D1B
ENSG00000198755	3727.48	-1.13158	0.217472	-5.20334	1.95739e-07	2.20206e-05	RPL10A
ENSG00000166526	639.744	-0.505094	0.0970861	-5.20253	1.96589e-07	2.20206e-05	ZNF3
ENSG00000104979	322.085	-0.647941	0.124551	-5.20222	1.96922e-07	2.20206e-05	C19orf53
ENSG00000188487	67.2995	2.64151	0.508392	5.19582	2.03823e-07	2.26678e-05	INSC
ENSG00000168528	132.314	2.32356	0.447364	5.19388	2.05956e-07	2.27806e-05	SERINC2
ENSG00000108298	6602.07	-0.861724	0.16604	-5.18986	2.10452e-07	2.3152e-05	RPL19
ENSG00000123545	90.7976	-1.23937	0.23911	-5.18324	2.18062e-07	2.38601e-05	NDUFAF4
ENSG00000122406	3019.23	-1.43244	0.276425	-5.18202	2.19497e-07	2.3866e-05	RPL5
ENSG00000128918	247.579	2.40582	0.464337	5.1812	2.2046e-07	2.3866e-05	ALDH1A2
ENSG00000089169	626.868	3.34787	0.646531	5.17821	2.24026e-07	2.41237e-05	RPH3A
ENSG00000236552	84.6775	-1.5015	0.290125	-5.17535	2.27487e-07	2.43675e-05	RPL13AP5
ENSG00000125245	119.455	-1.75725	0.339668	-5.17343	2.29837e-07	2.44903e-05	GPR18
ENSG00000170801	69.2255	3.93072	0.760289	5.17004	2.34045e-07	2.46622e-05	HTRA3
ENSG00000102265	999.351	1.47688	0.285804	5.16748	2.37278e-07	2.46622e-05	TIMP1
ENSG00000250280	28.7458	2.39237	0.462973	5.16741	2.37359e-07	2.46622e-05
ENSG00000100448	221.245	4.57006	0.884422	5.16729	2.3751e-07	2.46622e-05	CTSG
ENSG00000117906	285.809	-0.910201	0.176071	-5.16953	2.34686e-07	2.46622e-05	RCN2
ENSG00000137154	4515.1	-1.65168	0.319996	-5.16156	2.44904e-07	2.53009e-05	RPS6
ENSG00000144407	34.3415	1.71178	0.332001	5.15595	2.52343e-07	2.56133e-05	PTH2R
ENSG00000173320	22.0645	3.78658	0.734121	5.15797	2.49635e-07	2.56133e-05	STOX2
ENSG00000105879	844.081	-0.363983	0.070601	-5.1555	2.52962e-07	2.56133e-05	CBLL1
ENSG00000105640	8969.89	-0.965057	0.187137	-5.15696	2.5099e-07	2.56133e-05	RPL18A
ENSG00000243144	12.405	5.30967	1.03074	5.1513	2.58692e-07	2.595e-05
ENSG00000185115	376.79	-0.854811	0.165944	-5.15119	2.58837e-07	2.595e-05	NSMCE3
ENSG00000114686	398.323	-1.09585	0.21292	-5.14675	2.65032e-07	2.64408e-05	MRPL3
ENSG00000257017	372.305	3.62834	0.705281	5.14453	2.68185e-07	2.66249e-05	HP
ENSG00000212257	36.754	1.52857	0.297274	5.14196	2.71891e-07	2.6732e-05	RNU6-1176P
ENSG00000232229	46.3771	-1.66914	0.324588	-5.14233	2.71358e-07	2.6732e-05	LINC00865
ENSG00000112996	806.09	-0.834644	0.162437	-5.13828	2.77265e-07	2.71293e-05	MRPS30
ENSG00000226287	70.9772	-0.983468	0.19145	-5.13695	2.79226e-07	2.71905e-05	TMEM191A
ENSG00000198455	339.712	-0.896174	0.174585	-5.13317	2.84909e-07	2.76117e-05	ZXDB
ENSG00000162244	6176.71	-0.897345	0.174887	-5.13101	2.88195e-07	2.7689e-05	RPL29
ENSG00000197894	654	-0.833812	0.162744	-5.12346	2.99972e-07	2.7689e-05	ADH5
ENSG00000109475	704.62	-2.67196	0.521359	-5.12499	2.97554e-07	2.7689e-05	RPL34
ENSG00000164338	193.511	-0.839304	0.163736	-5.12596	2.96027e-07	2.7689e-05	UTP15
ENSG00000147669	72.2619	-2.2616	0.441392	-5.12379	2.99447e-07	2.7689e-05	POLR2K
ENSG00000229512	210.468	1.35817	0.265111	5.12303	3.00672e-07	2.7689e-05
ENSG00000279035	90.4613	0.905679	0.176656	5.12679	2.9472e-07	2.7689e-05
ENSG00000197050	161.906	-1.2746	0.248451	-5.13019	2.89447e-07	2.7689e-05	ZNF420
ENSG00000198346	116.867	-1.35511	0.264306	-5.12705	2.94313e-07	2.7689e-05	ZNF813
ENSG00000211648	318.672	3.29317	0.642429	5.12613	2.95762e-07	2.7689e-05	IGLV1-47
ENSG00000188636	644.559	-1.13633	0.221659	-5.12646	2.95237e-07	2.7689e-05	RTL6
ENSG00000164047	586.981	2.5977	0.507541	5.1182	3.08458e-07	2.81513e-05	CAMP
ENSG00000258337	159.416	1.30027	0.254028	5.11862	3.07787e-07	2.81513e-05
ENSG00000104231	215.619	-1.21186	0.236854	-5.1165	3.1125e-07	2.82793e-05	ZFAND1
ENSG00000162341	2155.8	0.941479	0.184182	5.11169	3.19293e-07	2.88792e-05	TPCN2
ENSG00000170439	44.2712	4.43856	0.868457	5.11086	3.2069e-07	2.88792e-05	METTL7B
ENSG00000070214	1112.45	0.944412	0.184824	5.10979	3.22512e-07	2.89153e-05	SLC44A1
ENSG00000266139	23.4937	2.03194	0.397766	5.10838	3.24932e-07	2.90044e-05	MIR4435-2
ENSG00000142937	5005.98	-1.39328	0.272996	-5.10365	3.33164e-07	2.9563e-05	RPS8
ENSG00000156508	64937.4	-1.51613	0.297098	-5.10312	3.34094e-07	2.9563e-05	EEF1A1
ENSG00000085563	251.813	-1.45826	0.286144	-5.09627	3.46419e-07	3.05208e-05	ABCB1
ENSG00000275898	22.7334	2.51959	0.494903	5.09109	3.56019e-07	3.09514e-05
ENSG00000211962	180.749	3.49263	0.686052	5.09091	3.56354e-07	3.09514e-05	IGHV1-46
ENSG00000159713	75.6389	-2.70743	0.531874	-5.09036	3.57389e-07	3.09514e-05	TPPP3
ENSG00000211677	2607.36	3.18599	0.62559	5.09277	3.52873e-07	3.09514e-05	IGLC2
ENSG00000205981	275.09	-1.03282	0.203019	-5.08729	3.63216e-07	3.13227e-05	DNAJC19
ENSG00000106993	226.341	-0.807998	0.158968	-5.08278	3.71958e-07	3.19413e-05	CDC37L1
ENSG00000130811	1866.57	-0.456031	0.0898059	-5.07796	3.8151e-07	3.26239e-05	EIF3G
ENSG00000279814	35.9215	1.94673	0.383544	5.07564	3.86185e-07	3.28855e-05
ENSG00000214194	49.0712	-1.68233	0.331573	-5.07379	3.89979e-07	3.30702e-05	SMIM30
ENSG00000075089	194.297	-1.20782	0.23823	-5.06997	3.97879e-07	3.34613e-05	ACTR6
ENSG00000108405	2173.9	1.26454	0.249415	5.07002	3.97775e-07	3.34613e-05	P2RX1
ENSG00000174748	6443.69	-1.08288	0.213691	-5.06754	4.02997e-07	3.34767e-05	RPL15
ENSG00000105829	236.919	-1.0083	0.198946	-5.06823	4.01531e-07	3.34767e-05	BET1
ENSG00000273015	603.396	-0.977187	0.192832	-5.06754	4.02983e-07	3.34767e-05
ENSG00000122861	47.5881	2.26592	0.447232	5.06654	4.05107e-07	3.35152e-05	PLAU
ENSG00000169174	164.397	6.41752	1.26748	5.0632	4.1228e-07	3.38335e-05	PCSK9
ENSG00000131634	848.551	-1.55684	0.307439	-5.06388	4.108e-07	3.38335e-05	TMEM204
ENSG00000264659	13.9657	2.09854	0.414569	5.06197	4.14944e-07	3.39154e-05
ENSG00000137441	483.027	-1.97639	0.390767	-5.05773	4.24279e-07	3.45061e-05	FGFBP2
ENSG00000069535	27.8208	3.84325	0.760079	5.05637	4.27302e-07	3.45061e-05	MAOB
ENSG00000132749	254.707	1.23567	0.244415	5.05564	4.28953e-07	3.45061e-05	TESMIN
ENSG00000211965	102.574	3.99864	0.79074	5.05684	4.26271e-07	3.45061e-05	IGHV3-49
ENSG00000160746	633.023	1.19435	0.236491	5.05028	4.41162e-07	3.52099e-05	ANO10
ENSG00000182141	571.381	-0.97096	0.192248	-5.05056	4.40517e-07	3.52099e-05	ZNF708
ENSG00000112379	17.0266	3.73739	0.740342	5.0482	4.45997e-07	3.54567e-05	ARFGEF3
ENSG00000122043	62.4271	-1.94379	0.385224	-5.04588	4.51444e-07	3.57501e-05	LINC00544
ENSG00000227200	247.628	1.13346	0.224774	5.04268	4.59051e-07	3.62117e-05
ENSG00000137040	420.095	-1.14639	0.22763	-5.03617	4.74932e-07	3.71762e-05	RANBP6
ENSG00000267731	170.256	-2.46876	0.490135	-5.03689	4.73161e-07	3.71762e-05
ENSG00000198919	310.679	-1.25842	0.249925	-5.0352	4.77341e-07	3.72216e-05	DZIP3
ENSG00000211673	757.115	4.04909	0.804424	5.03353	4.81541e-07	3.74058e-05	IGLV3-1
ENSG00000143947	1951.64	-1.56702	0.311403	-5.03212	4.85087e-07	3.74435e-05	RPS27A
ENSG00000197548	2781.87	0.865563	0.172041	5.03115	4.87545e-07	3.74435e-05	ATG7
ENSG00000135424	251.87	3.27033	0.649957	5.03161	4.86376e-07	3.74435e-05	ITGA7
ENSG00000163362	18.3442	2.72533	0.542241	5.02604	5.00715e-07	3.78878e-05	INAVA
ENSG00000156976	2819.9	-0.777679	0.154723	-5.02625	5.00157e-07	3.78878e-05	EIF4A2
ENSG00000149313	460.964	-0.581157	0.115614	-5.02672	4.9895e-07	3.78878e-05	AASDHPPT
ENSG00000138326	910.628	-1.82441	0.362993	-5.02601	5.00777e-07	3.78878e-05	RPS24
ENSG00000198890	338.622	-1.01476	0.20205	-5.02232	5.10516e-07	3.84816e-05	PRMT6
ENSG00000253719	1652.68	-0.451055	0.0898553	-5.0198	5.17255e-07	3.88457e-05	ATXN7L3B
ENSG00000213463	368.655	-0.987456	0.19679	-5.01782	5.22598e-07	3.91026e-05	SYNJ2BP
ENSG00000254838	4281.24	-0.99981	0.199365	-5.01497	5.30431e-07	3.9399e-05	GVINP1
ENSG00000255929	18.5865	3.90431	0.778454	5.01547	5.29042e-07	3.9399e-05
ENSG00000134545	92.5351	-2.23219	0.44517	-5.01423	5.3245e-07	3.94052e-05	KLRC1
ENSG00000148362	503.664	-0.773361	0.154269	-5.01306	5.35723e-07	3.95037e-05	PAXX
ENSG00000182359	95.3941	-1.14308	0.228135	-5.01054	5.42775e-07	3.97396e-05	KBTBD3
ENSG00000124224	1177.52	1.20514	0.240521	5.01052	5.42827e-07	3.97396e-05	PPP4R1L
ENSG00000229117	2099.81	-2.48148	0.495367	-5.00938	5.4606e-07	3.9833e-05	RPL41
ENSG00000196290	215.698	-0.80259	0.160337	-5.00566	5.5672e-07	4.04656e-05	NIF3L1
ENSG00000033867	1181.43	-1.06988	0.213767	-5.00488	5.58982e-07	4.04854e-05	SLC4A7
ENSG00000148655	174.641	1.73952	0.347701	5.00291	5.64701e-07	4.07546e-05	LRMDA
ENSG00000089009	2029.65	-1.43369	0.286786	-4.99917	5.75784e-07	4.14076e-05	RPL6
ENSG00000137970	5.42577	-5.32216	1.06625	-4.99147	5.9921e-07	4.25868e-05	RPL7P9
ENSG00000183918	307.642	-1.97822	0.396316	-4.99152	5.99051e-07	4.25868e-05	SH2D1A
ENSG00000099849	397.34	-0.748135	0.149879	-4.9916	5.98814e-07	4.25868e-05	RASSF7
ENSG00000110848	138.122	-2.10696	0.422204	-4.99037	6.02643e-07	4.25868e-05	CD69
ENSG00000125691	585.132	-2.11698	0.4242	-4.99051	6.02198e-07	4.25868e-05	RPL23
ENSG00000252021	70.2175	0.935576	0.187637	4.98609	6.16122e-07	4.33886e-05	Y_RNA
ENSG00000134827	251.133	2.75948	0.553536	4.98518	6.19047e-07	4.34443e-05	TCN1
ENSG00000096654	209.758	-1.14394	0.229583	-4.98268	6.27089e-07	4.3725e-05	ZNF184
ENSG00000255529	208.809	-1.10055	0.220908	-4.98194	6.29492e-07	4.3725e-05	POLR2M
ENSG00000174444	5799.4	-1.35814	0.272589	-4.98236	6.28139e-07	4.3725e-05	RPL4
ENSG00000169019	105.893	-1.83432	0.368245	-4.98124	6.31774e-07	4.37342e-05	COMMD8
ENSG00000143603	32.6764	2.97918	0.598367	4.97885	6.39618e-07	4.41271e-05	KCNN3
ENSG00000118922	1894.32	-1.316	0.264408	-4.97716	6.4523e-07	4.43639e-05	KLF12
ENSG00000174738	755.421	-1.14071	0.229239	-4.97605	6.48959e-07	4.44701e-05	NR1D2
ENSG00000111142	290.054	-0.956814	0.192327	-4.97493	6.527e-07	4.45764e-05	METAP2
ENSG00000153130	130.302	-1.58324	0.318398	-4.97252	6.60887e-07	4.49845e-05	SCOC
ENSG00000278949	301.817	0.692451	0.13937	4.96843	6.7496e-07	4.57681e-05
ENSG00000153933	557.382	-1.05009	0.211431	-4.96659	6.81394e-07	4.57681e-05	DGKE
ENSG00000087995	229.861	-0.72311	0.145582	-4.96702	6.79908e-07	4.57681e-05	METTL2A
ENSG00000142556	193.253	-1.01613	0.204577	-4.96696	6.80123e-07	4.57681e-05	ZNF614
ENSG00000280128	424.132	-1.11145	0.223959	-4.96275	6.95014e-07	4.62253e-05
ENSG00000185088	333.937	-1.04483	0.210512	-4.96327	6.93169e-07	4.62253e-05	RPS27L
ENSG00000088881	50.411	-1.76397	0.355354	-4.96398	6.9062e-07	4.62253e-05	EBF4
ENSG00000165943	477.105	-0.494599	0.0996931	-4.96121	7.00546e-07	4.64414e-05	MOAP1
ENSG00000172175	1663.36	-0.788188	0.158913	-4.95987	7.05416e-07	4.66124e-05	MALT1
ENSG00000075651	548.055	1.31711	0.265849	4.95434	7.25781e-07	4.78029e-05	PLD1
ENSG00000211942	41.3269	3.91809	0.790984	4.95343	7.29149e-07	4.78698e-05	IGHV3-13
ENSG00000197457	929.733	-1.14531	0.231282	-4.95201	7.34517e-07	4.80672e-05	STMN3
ENSG00000260895	33.018	1.37476	0.277686	4.95077	7.39214e-07	4.82195e-05
ENSG00000272636	67.292	2.90768	0.587498	4.94925	7.44986e-07	4.84408e-05	DOC2B
ENSG00000120784	201.084	-1.50752	0.304741	-4.9469	7.54054e-07	4.88742e-05	ZFP30
ENSG00000234797	11.3681	-4.06447	0.822607	-4.94097	7.77361e-07	5.02249e-05	RPS3AP6
ENSG00000241244	19.9893	3.68768	0.746524	4.9398	7.82018e-07	5.03659e-05	IGKV1D-16
ENSG00000018869	63.052	-1.13729	0.23027	-4.93896	7.85421e-07	5.04255e-05	ZNF582
ENSG00000088179	2238.82	-1.01628	0.205829	-4.93748	7.91379e-07	5.04895e-05	PTPN4
ENSG00000146757	141.037	-1.609	0.325861	-4.9377	7.90503e-07	5.04895e-05	ZNF92
ENSG00000118520	654.495	2.80131	0.567786	4.93374	8.06682e-07	5.1305e-05	ARG1
ENSG00000029993	38.7878	1.91099	0.387559	4.93083	8.18799e-07	5.19134e-05	HMGB3
ENSG00000116260	2388.78	1.07205	0.217587	4.927	8.35034e-07	5.26149e-05	QSOX1
ENSG00000118181	1409.2	-1.5213	0.308763	-4.92708	8.34696e-07	5.26149e-05	RPS25
ENSG00000115827	474.332	-0.807856	0.164184	-4.92042	8.6359e-07	5.42175e-05	DCAF17
ENSG00000269893	78.4034	-1.7723	0.36023	-4.91992	8.65796e-07	5.42175e-05	SNHG8
ENSG00000170903	311.146	-0.808357	0.164335	-4.91896	8.70043e-07	5.43163e-05	MSANTD4
ENSG00000089335	399.469	-1.18935	0.242119	-4.91226	9.00321e-07	5.60346e-05	ZNF302
ENSG00000079393	101.534	2.71519	0.552826	4.91148	9.03928e-07	5.60876e-05	DUSP13
ENSG00000109189	287.838	-0.939547	0.191348	-4.91014	9.10126e-07	5.63005e-05	USP46
ENSG00000164587	6678.15	-1.49925	0.305447	-4.90839	9.1826e-07	5.66316e-05	RPS14
ENSG00000197056	267.985	-0.930049	0.189575	-4.90598	9.29618e-07	5.66455e-05	ZMYM1
ENSG00000198929	49.5183	2.3206	0.472977	4.90638	9.27741e-07	5.66455e-05	NOS1AP
ENSG00000197506	37.8632	2.72408	0.555077	4.90757	9.22115e-07	5.66455e-05	SLC28A3
ENSG00000139679	373.136	-2.18201	0.444665	-4.90708	9.24409e-07	5.66455e-05	LPAR6
ENSG00000266173	721.025	0.642067	0.130896	4.90518	9.3341e-07	5.67068e-05	STRADA
ENSG00000140006	172.357	-1.41623	0.288755	-4.90459	9.36226e-07	5.67085e-05	WDR89
ENSG00000224950	630.812	1.08599	0.221747	4.89742	9.71028e-07	5.76162e-05
ENSG00000115816	414.132	-1.06702	0.217864	-4.89766	9.69826e-07	5.76162e-05	CEBPZ
ENSG00000168028	6258.22	-1.34068	0.27375	-4.89746	9.70818e-07	5.76162e-05	RPSA
ENSG00000240137	50.1273	-1.37835	0.281438	-4.89753	9.70477e-07	5.76162e-05	ERICH6-AS1
ENSG00000183718	1115.23	-0.630271	0.128615	-4.90044	9.56221e-07	5.76162e-05	TRIM52
ENSG00000283041	45.4377	-1.19002	0.24294	-4.8984	9.6621e-07	5.76162e-05
ENSG00000136897	143.367	-1.4277	0.291472	-4.89823	9.67029e-07	5.76162e-05	MRPL50
ENSG00000243238	137.069	3.41751	0.698425	4.89316	9.92302e-07	5.80906e-05	IGKV2-30
ENSG00000231621	24.3574	-2.78448	0.56908	-4.89296	9.93294e-07	5.80906e-05	ANKRD44-AS1
ENSG00000152380	175.276	1.52507	0.311658	4.89339	9.91134e-07	5.80906e-05	FAM151B
ENSG00000078596	407.117	-1.56071	0.31893	-4.89358	9.90183e-07	5.80906e-05	ITM2A
ENSG00000131469	1348.28	-1.88736	0.385638	-4.89413	9.87399e-07	5.80906e-05	RPL27
ENSG00000124383	311.411	-0.84554	0.172848	-4.89182	9.99091e-07	5.82622e-05	MPHOSPH10
ENSG00000215190	220.499	-0.912356	0.186535	-4.89109	1.00281e-06	5.83122e-05	LINC00680
ENSG00000138050	183.608	-0.808654	0.165572	-4.88399	1.03961e-06	6.02794e-05	THUMPD2
ENSG00000196420	21.7712	1.36123	0.278831	4.88191	1.05063e-06	6.05737e-05	S100A5
ENSG00000147679	366.18	-0.760395	0.155754	-4.88202	1.05007e-06	6.05737e-05	UTP23
ENSG00000222011	179.764	-0.766231	0.157163	-4.87539	1.08593e-06	6.2256e-05	FAM185A
ENSG00000148019	919.002	-1.29994	0.266626	-4.87552	1.08523e-06	6.2256e-05	CEP78
ENSG00000140848	908.908	1.36962	0.281123	4.87197	1.10489e-06	6.31649e-05	CPNE2
ENSG00000245910	96.3416	-1.05357	0.216287	-4.87118	1.10932e-06	6.32404e-05	SNHG6
ENSG00000127334	2711.64	-1.21195	0.249007	-4.86714	1.13223e-06	6.43661e-05	DYRK2
ENSG00000105202	1131.56	-0.924938	0.190145	-4.86439	1.14809e-06	6.50863e-05	FBL
ENSG00000169567	377.92	-1.41447	0.290882	-4.86269	1.15801e-06	6.54664e-05	HINT1
ENSG00000272754	131.317	1.0741	0.220953	4.86121	1.16668e-06	6.56322e-05
ENSG00000111875	364.442	-0.913163	0.187871	-4.86057	1.17046e-06	6.56322e-05	ASF1A
ENSG00000149273	11358.8	-1.09859	0.226039	-4.86018	1.17282e-06	6.56322e-05	RPS3
ENSG00000120686	531.076	-1.10107	0.226558	-4.86	1.17385e-06	6.56322e-05	UFM1
ENSG00000233476	61.0698	-1.75741	0.361681	-4.85901	1.17976e-06	6.57822e-05	EEF1A1P6
ENSG00000168268	198.876	1.90978	0.393209	4.85692	1.19226e-06	6.62976e-05	NT5DC2
ENSG00000159884	223.266	-0.906157	0.186723	-4.85296	1.21633e-06	6.74515e-05	CCDC107
ENSG00000156711	3628.06	1.23345	0.254384	4.84876	1.24235e-06	6.85213e-05	MAPK13
ENSG00000109911	621.649	-0.77366	0.159556	-4.84882	1.24201e-06	6.85213e-05	ELP4
ENSG00000104408	1475.13	-1.25954	0.259966	-4.845	1.26609e-06	6.9642e-05	EIF3E
ENSG00000227536	60.5451	0.867592	0.179096	4.84428	1.27069e-06	6.97062e-05	SOCS5P4
ENSG00000233154	152.429	1.44086	0.297501	4.84321	1.2776e-06	6.98969e-05	LINC01762
ENSG00000169288	109.446	-1.35259	0.279574	-4.83805	1.31118e-06	7.12289e-05	MRPL1
ENSG00000228166	133.237	1.17113	0.242052	4.83832	1.30944e-06	7.12289e-05	MTND1P11
ENSG00000224373	223.286	2.80147	0.579072	4.83786	1.31244e-06	7.12289e-05	IGHV4-59
ENSG00000111640	17721.8	0.947449	0.19587	4.83712	1.31734e-06	7.13043e-05	GAPDH
ENSG00000196683	286.931	-1.68159	0.347784	-4.83517	1.33035e-06	7.16326e-05	TOMM7
ENSG00000259293	62.2036	2.36076	0.488302	4.83463	1.33396e-06	7.16326e-05	LIPC-AS1
ENSG00000100024	287.159	2.0438	0.422725	4.83482	1.33265e-06	7.16326e-05	UPB1
ENSG00000167842	307.039	-0.809994	0.167574	-4.83364	1.3406e-06	7.17996e-05	MIS12
ENSG00000115884	112.562	4.23885	0.877213	4.83218	1.35043e-06	7.21364e-05	SDC1
ENSG00000254632	12.5459	3.69763	0.765291	4.83166	1.354e-06	7.21375e-05
ENSG00000134852	499.693	-0.684622	0.141714	-4.83102	1.35839e-06	7.21824e-05	CLOCK
ENSG00000119335	2404.94	-0.648576	0.134319	-4.82864	1.3747e-06	7.28589e-05	SET
ENSG00000034533	349.161	-0.581626	0.120556	-4.82454	1.40325e-06	7.37956e-05	ASTE1
ENSG00000051382	1588.89	0.790913	0.163935	4.82454	1.40325e-06	7.37956e-05	PIK3CB
ENSG00000189164	142.795	-1.32847	0.275342	-4.82482	1.40126e-06	7.37956e-05	ZNF527
ENSG00000164236	696.151	1.24565	0.258258	4.82327	1.41227e-06	7.40787e-05	ANKRD33B
ENSG00000005436	245.513	-1.04896	0.217815	-4.81583	1.46592e-06	7.61083e-05	GCFC2
ENSG00000233757	54.8836	-1.13975	0.236661	-4.81594	1.46506e-06	7.61083e-05
ENSG00000188042	3346.8	-1.20734	0.250675	-4.81635	1.46209e-06	7.61083e-05	ARL4C
ENSG00000122034	1085.6	-0.701976	0.145723	-4.8172	1.45588e-06	7.61083e-05	GTF3A
ENSG00000144476	107.511	-1.11604	0.231852	-4.81361	1.48227e-06	7.65662e-05	ACKR3
ENSG00000114391	1611.17	-1.43102	0.297277	-4.81378	1.48102e-06	7.65662e-05	RPL24
ENSG00000152409	717.479	-0.800526	0.166393	-4.81107	1.50125e-06	7.73503e-05	JMY
ENSG00000241597	38.9908	1.81284	0.37695	4.80924	1.51504e-06	7.78641e-05
ENSG00000271204	850.201	0.71552	0.14881	4.80827	1.52241e-06	7.80454e-05
ENSG00000204396	76.4394	1.70989	0.3558	4.80576	1.54165e-06	7.86356e-05	VWA7
ENSG00000130024	682.865	-0.866743	0.18034	-4.80617	1.53848e-06	7.86356e-05	PHF10
ENSG00000144893	204.383	1.96733	0.409665	4.80229	1.56862e-06	7.96123e-05	MED12L
ENSG00000214189	101.122	1.50369	0.313095	4.80267	1.56561e-06	7.96123e-05	ZNF788P
ENSG00000110700	2688.31	-1.0648	0.221847	-4.7997	1.589e-06	8.04459e-05	RPS13
ENSG00000259834	612.365	-1.26991	0.264612	-4.79916	1.59336e-06	8.04664e-05
ENSG00000142676	796.095	-1.69025	0.352317	-4.79753	1.60631e-06	8.092e-05	RPL11
ENSG00000145414	363.868	-0.740487	0.154375	-4.79669	1.61312e-06	8.10625e-05	NAF1
ENSG00000105849	137.672	-1.16274	0.242477	-4.79527	1.62459e-06	8.14376e-05	POLR1F
ENSG00000146350	202.152	-1.01612	0.211961	-4.79389	1.6358e-06	8.15188e-05	TBC1D32
ENSG00000179144	944.154	-1.38867	0.289668	-4.79401	1.63479e-06	8.15188e-05	GIMAP7
ENSG00000183955	632.112	0.572889	0.119511	4.79359	1.63823e-06	8.15188e-05	KMT5A
ENSG00000101695	949.799	-0.899069	0.187591	-4.79272	1.64535e-06	8.16735e-05	RNF125
ENSG00000165832	207.776	-0.880262	0.183686	-4.79222	1.64944e-06	8.16773e-05	TRUB1
ENSG00000168615	706.684	1.30143	0.271635	4.79109	1.65875e-06	8.19388e-05	ADAM9
ENSG00000189227	108.647	-0.776542	0.162104	-4.7904	1.66452e-06	8.2025e-05	C15orf61
ENSG00000105193	4183.81	-0.959922	0.20061	-4.78503	1.70966e-06	8.40459e-05	RPS16
ENSG00000116791	165.353	-1.41968	0.296857	-4.78236	1.73247e-06	8.47577e-05	CRYZ
ENSG00000244720	205.531	-1.58854	0.332135	-4.78281	1.72862e-06	8.47577e-05	NT5C3AP2
ENSG00000240382	107.397	3.25686	0.681721	4.7774	1.77574e-06	8.66664e-05	IGKV1-17
ENSG00000197756	4928.7	-0.81783	0.171387	-4.77183	1.82557e-06	8.88854e-05	RPL37A
ENSG00000143971	160.056	-1.33993	0.280857	-4.77085	1.83447e-06	8.88931e-05	ETAA1
ENSG00000151014	102.011	1.40935	0.295381	4.7713	1.8304e-06	8.88931e-05	NOCT
ENSG00000198331	95.7758	-0.790954	0.165907	-4.76745	1.86574e-06	9.01938e-05	HYLS1
ENSG00000214367	316.047	-0.819331	0.171927	-4.76558	1.88309e-06	9.06021e-05	HAUS3
ENSG00000100364	4197.49	0.856966	0.179807	4.76604	1.8788e-06	9.06021e-05	KIAA0930
ENSG00000177888	387.923	-1.29816	0.272707	-4.76027	1.93336e-06	9.26733e-05	ZBTB41
ENSG00000271795	77.9285	1.30827	0.274842	4.76007	1.93525e-06	9.26733e-05
ENSG00000081386	444.455	-1.05446	0.221828	-4.75349	1.99937e-06	9.5073e-05	ZNF510
ENSG00000099821	1117.66	-0.634245	0.13341	-4.7541	1.99336e-06	9.5073e-05	POLRMT
ENSG00000211663	376.507	3.79823	0.79898	4.75385	1.99577e-06	9.5073e-05	IGLV3-19
ENSG00000224707	84.2872	1.35056	0.284239	4.75148	2.01931e-06	9.55746e-05	E2F3-IT1
ENSG00000243836	94.2222	-1.59776	0.336239	-4.75185	2.01566e-06	9.55746e-05	WDR86-AS1
ENSG00000112144	504.062	-0.463906	0.0976959	-4.74847	2.04959e-06	9.67823e-05	CILK1
ENSG00000196295	4868.38	0.458797	0.0966594	4.74653	2.06936e-06	9.72647e-05	GARS1-DT
ENSG00000008394	210.546	1.46799	0.309249	4.74697	2.06489e-06	9.72647e-05	MGST1
ENSG00000187325	78.7918	-1.39077	0.293043	-4.74597	2.07509e-06	9.73092e-05	TAF9B
ENSG00000158691	205.438	-1.19667	0.252341	-4.74226	2.11349e-06	9.88822e-05	ZSCAN12
ENSG00000090470	555.899	-0.709308	0.149688	-4.73859	2.15213e-06	0.000100459	PDCD7
ENSG00000186468	2776.13	-1.39425	0.29438	-4.73622	2.17736e-06	0.000101401	RPS23
ENSG00000120837	177.583	-1.13744	0.24018	-4.73577	2.18227e-06	0.000101401	NFYB
ENSG00000176438	5552.75	0.532777	0.11255	4.73372	2.20445e-06	0.000102198	SYNE3
ENSG00000066654	854.861	-0.653774	0.138144	-4.73254	2.21728e-06	0.000102559	THUMPD1
ENSG00000101132	62.1507	-1.38896	0.293579	-4.73112	2.23285e-06	0.000103045	PFDN4
ENSG00000272505	88.3338	1.09656	0.231834	4.72991	2.24614e-06	0.000103424
ENSG00000204116	210.685	-1.39666	0.295395	-4.7281	2.26629e-06	0.000103882	CHIC1
ENSG00000173611	353.352	-0.861357	0.182174	-4.7282	2.26517e-06	0.000103882	SCAI
ENSG00000232216	36.1955	3.75291	0.794159	4.72564	2.29392e-06	0.00010465	IGHV3-43
ENSG00000224631	16.4244	-2.11031	0.446604	-4.72524	2.29847e-06	0.00010465	RPS27AP16
ENSG00000125149	714.2	0.757665	0.160323	4.72587	2.29132e-06	0.00010465	C16orf70
ENSG00000138246	2450.6	0.692557	0.146587	4.72454	2.30632e-06	0.000104773	DNAJC13
ENSG00000164163	560.659	-0.976572	0.206872	-4.72066	2.35086e-06	0.000106558	ABCE1
ENSG00000109184	378.007	-0.776168	0.164487	-4.71872	2.37338e-06	0.00010734	DCUN1D4
ENSG00000143499	542.708	-0.846028	0.179335	-4.71757	2.38673e-06	0.000107705	SMYD2
ENSG00000164081	968.781	-0.42391	0.0898705	-4.7169	2.39465e-06	0.000107823	TEX264
ENSG00000204977	492.327	-0.653269	0.138529	-4.71575	2.4082e-06	0.000108194	TRIM13
ENSG00000005469	178.319	-0.901802	0.191271	-4.71478	2.41973e-06	0.000108472	CROT
ENSG00000139163	2222.97	-0.579084	0.122851	-4.71371	2.43243e-06	0.000108802	ETNK1
ENSG00000178338	235.149	-1.05291	0.223439	-4.71232	2.44918e-06	0.000109311	ZNF354B
ENSG00000241351	409.803	2.6941	0.571906	4.71073	2.46828e-06	0.000109922	IGKV3-11
ENSG00000128000	1030.4	-0.963711	0.204604	-4.71014	2.47549e-06	0.000110002	ZNF780B
ENSG00000127995	511.889	-1.15445	0.245407	-4.70423	2.54826e-06	0.00011299	CASD1
ENSG00000080822	684.231	-0.710263	0.151011	-4.70339	2.55879e-06	0.00011321	CLDND1
ENSG00000124207	709.706	-0.692524	0.147376	-4.69903	2.61401e-06	0.000115402	CSE1L
ENSG00000116750	507.21	-0.712594	0.151666	-4.69844	2.62154e-06	0.000115484	UCHL5
ENSG00000154001	1275.74	-0.217602	0.0463393	-4.69584	2.65511e-06	0.00011671	PPP2R5E
ENSG00000164291	89.385	-0.932615	0.198655	-4.69465	2.67064e-06	0.000116888	ARSK
ENSG00000272316	143.147	-1.23198	0.262408	-4.6949	2.66731e-06	0.000116888
ENSG00000092421	20.2842	2.71094	0.57761	4.69338	2.68728e-06	0.000117112	SEMA6A
ENSG00000198034	5731.22	-0.890601	0.189748	-4.69359	2.68449e-06	0.000117112	RPS4X
ENSG00000063177	8396.42	-0.77115	0.164338	-4.69247	2.69926e-06	0.000117383	RPL18
ENSG00000206341	413.449	2.03497	0.433822	4.69078	2.72161e-06	0.000118103	HLA-H
ENSG00000211672	20.153	5.12371	1.09239	4.69035	2.72744e-06	0.000118104	IGLV4-3
ENSG00000112782	127.583	-1.31816	0.281487	-4.68283	2.82936e-06	0.000122257	CLIC5
ENSG00000248971	372.303	1.05345	0.224987	4.68228	2.83707e-06	0.000122331	KRT8P46
ENSG00000171827	156.464	-1.1051	0.236066	-4.68131	2.85047e-06	0.000122648	ZNF570
ENSG00000138660	208.647	-1.02919	0.219947	-4.67925	2.87923e-06	0.000123625	AP1AR
ENSG00000273133	170.761	1.88456	0.402824	4.67836	2.89178e-06	0.000123642
ENSG00000251022	240.904	-0.858755	0.183556	-4.67844	2.89065e-06	0.000123642	THAP9-AS1
ENSG00000257218	395.977	-0.493058	0.105415	-4.67731	2.90659e-06	0.000124014	GATC
ENSG00000106591	126.296	-1.24296	0.265912	-4.67435	2.94889e-06	0.000124554	MRPL32
ENSG00000176410	296.198	-0.876062	0.187407	-4.67464	2.94465e-06	0.000124554	DNAJC30
ENSG00000133112	8931.25	-2.02956	0.434196	-4.67428	2.94984e-06	0.000124554	TPT1
ENSG00000211789	47.1382	-1.74048	0.372242	-4.67566	2.93005e-06	0.000124554	TRAV12-2
ENSG00000211637	79.151	3.81913	0.817035	4.67438	2.94836e-06	0.000124554	IGLV4-69
ENSG00000115756	3488.73	0.944566	0.202375	4.66741	3.05025e-06	0.000128527	HPCAL1
ENSG00000189403	1818.89	-0.974373	0.20879	-4.66675	3.05997e-06	0.000128671	HMGB1
ENSG00000233392	70.3607	-4.97736	1.06701	-4.66479	3.08934e-06	0.000129638	UICLM
ENSG00000184517	124.048	-0.897946	0.192596	-4.66234	3.12641e-06	0.000130663	ZFP1
ENSG00000211640	130.464	3.19856	0.686044	4.66232	3.12662e-06	0.000130663	IGLV6-57
ENSG00000255717	289.229	-0.958487	0.205604	-4.66182	3.13423e-06	0.000130713	SNHG1
ENSG00000168795	311.039	-0.902321	0.193616	-4.66037	3.15638e-06	0.000131367	ZBTB5
ENSG00000166037	639.56	-0.842256	0.180787	-4.65883	3.18011e-06	0.000132085	CEP57
ENSG00000095002	417.126	-1.00951	0.216728	-4.65797	3.19335e-06	0.000132365	MSH2
ENSG00000065548	344.625	-0.863023	0.185323	-4.65686	3.21064e-06	0.000132542	ZC3H15
ENSG00000168724	553.231	-0.697188	0.149708	-4.65698	3.20878e-06	0.000132542	DNAJC21
ENSG00000279276	49.6291	1.56074	0.335246	4.65551	3.23177e-06	0.000133144
ENSG00000163655	818.101	-0.633244	0.13605	-4.6545	3.24772e-06	0.000133531	GMPS
ENSG00000147677	1532.62	-0.638809	0.137291	-4.65297	3.27185e-06	0.000134251	EIF3H
ENSG00000256433	84.9623	1.84556	0.39678	4.65135	3.29775e-06	0.000134908
ENSG00000108395	467.766	-0.618012	0.132873	-4.65114	3.3011e-06	0.000134908	TRIM37
ENSG00000152133	227.756	-1.23919	0.266467	-4.65044	3.31222e-06	0.000135087	GPATCH11
ENSG00000166441	2793.32	-1.16233	0.249962	-4.65004	3.31876e-06	0.000135087	RPL27A
ENSG00000121210	3406.98	0.456242	0.0981292	4.6494	3.32895e-06	0.000135231	TMEM131L
ENSG00000163577	102.005	-1.23976	0.266749	-4.64768	3.35692e-06	0.000136096	EIF5A2
ENSG00000135862	210.282	1.8393	0.395902	4.64583	3.38708e-06	0.000137046	LAMC1
ENSG00000267632	110.292	0.961323	0.206945	4.6453	3.39576e-06	0.000137124
ENSG00000115484	1081.66	-0.684922	0.147459	-4.64483	3.40353e-06	0.000137166	CCT4
ENSG00000203326	195.833	-1.36815	0.294736	-4.64195	3.45139e-06	0.000138819	ZNF525
ENSG00000160209	4109.02	0.815754	0.175792	4.64045	3.47644e-06	0.000139551	PDXK
ENSG00000272219	126.795	1.26594	0.273016	4.63688	3.53702e-06	0.000141493
ENSG00000176978	1504.21	-0.587626	0.126742	-4.63638	3.54567e-06	0.000141493	DPP7
ENSG00000107679	1011.34	-1.25874	0.271486	-4.6365	3.5435e-06	0.000141493	PLEKHA1
ENSG00000204387	795.511	-0.888974	0.191759	-4.6359	3.55393e-06	0.000141545	SNHG32
ENSG00000005961	2912.98	2.73812	0.591145	4.6319	3.62328e-06	0.000144026	ITGA2B
ENSG00000140939	87.2018	1.71155	0.369556	4.63137	3.6326e-06	0.000144114	NOL3
ENSG00000163001	165.009	-1.0282	0.222031	-4.63091	3.64065e-06	0.000144153	CFAP36
ENSG00000107625	451.627	-0.77801	0.168049	-4.62967	3.66245e-06	0.000144734	DDX50
ENSG00000167232	627.347	-1.21393	0.262322	-4.62763	3.6988e-06	0.000145888	ZNF91
ENSG00000170476	1093.46	2.6115	0.564415	4.62692	3.7115e-06	0.000146105	MZB1
ENSG00000198707	293.777	-1.29921	0.281178	-4.62062	3.82595e-06	0.000150039	CEP290
ENSG00000184939	648.577	-0.8969	0.194109	-4.62061	3.82618e-06	0.000150039	ZFP90
ENSG00000143702	1855.27	0.520364	0.112642	4.61962	3.84438e-06	0.000150368	CEP170
ENSG00000074935	214.712	-0.994412	0.215271	-4.61935	3.84935e-06	0.000150368	TUBE1
ENSG00000117984	4333.38	1.39255	0.301553	4.61793	3.87585e-06	0.000150825	CTSD
ENSG00000151332	152.235	-0.92357	0.199992	-4.61803	3.87398e-06	0.000150825	MBIP
ENSG00000152382	156.366	-0.778648	0.168694	-4.61576	3.91667e-06	0.000151544	TADA1
ENSG00000104043	1198.24	1.4342	0.310705	4.61597	3.91269e-06	0.000151544	ATP8B4
ENSG00000188785	340.824	-1.06782	0.231335	-4.61589	3.91423e-06	0.000151544	ZNF548
ENSG00000165506	101.331	-1.06403	0.230554	-4.61512	3.92862e-06	0.000151718	DNAAF2
ENSG00000023445	1987.18	-1.31649	0.285361	-4.61341	3.96125e-06	0.000152688	BIRC3
ENSG00000240891	571.53	-1.07431	0.232959	-4.6116	3.99589e-06	0.000152865	PLCXD2
ENSG00000164346	213.825	-1.05169	0.228036	-4.61195	3.98902e-06	0.000152865	NSA2
ENSG00000241127	74.277	-1.24698	0.270344	-4.61257	3.9773e-06	0.000152865	YAE1
ENSG00000180917	505.898	-1.05417	0.228558	-4.61226	3.98307e-06	0.000152865	CMTR2
ENSG00000075336	126.864	-0.896652	0.194454	-4.61113	4.00494e-06	0.000152924	TIMM21
ENSG00000152760	23.3184	3.27855	0.711087	4.61061	4.01484e-06	0.000153015	DYNLT5
ENSG00000151366	74.0628	-0.852736	0.185006	-4.60924	4.04142e-06	0.00015374	NDUFC2
ENSG00000164124	263.061	1.43037	0.310354	4.60883	4.04946e-06	0.000153759	TMEM144
ENSG00000164976	28.6694	-1.38612	0.300799	-4.60813	4.06302e-06	0.000153986	MYORG
ENSG00000130255	1601.34	-0.76834	0.16678	-4.60692	4.08687e-06	0.000154602	RPL36
ENSG00000274765	89.0245	1.24692	0.270721	4.60594	4.10601e-06	0.000155038
ENSG00000150593	1958.81	-0.668436	0.145146	-4.60526	4.11959e-06	0.000155263	PDCD4
ENSG00000163959	107.77	3.97808	0.863966	4.60444	4.13579e-06	0.000155363	SLC51A
ENSG00000204882	22.1488	-4.10751	0.892093	-4.60435	4.13751e-06	0.000155363	GPR20
ENSG00000231728	29.3993	-1.39465	0.302932	-4.60383	4.14787e-06	0.000155465	TMSB15B-AS1
ENSG00000120253	773.358	-0.630463	0.137008	-4.60165	4.19154e-06	0.000156813	NUP43
ENSG00000036549	738.934	-0.873742	0.190047	-4.5975	4.27593e-06	0.000159384	ZZZ3
ENSG00000104131	464.102	-0.605882	0.131779	-4.5977	4.27175e-06	0.000159384	EIF3J
ENSG00000165233	1310.38	0.910872	0.198186	4.59605	4.30581e-06	0.000159495	CARD19
ENSG00000166340	3509.37	0.81602	0.177557	4.59583	4.31024e-06	0.000159495	TPP1
ENSG00000139977	549.731	-0.705378	0.153449	-4.59683	4.2897e-06	0.000159495	NAA30
ENSG00000264853	565.307	0.84006	0.182773	4.5962	4.30256e-06	0.000159495
ENSG00000270259	31.5113	1.23968	0.269862	4.59378	4.35294e-06	0.000160782
ENSG00000246228	14.1476	-3.17514	0.691303	-4.59298	4.36965e-06	0.000161107	CASC8
ENSG00000198912	487.434	-0.514833	0.11216	-4.59018	4.42873e-06	0.00016209	C1orf174
ENSG00000253686	13.0262	4.16359	0.907135	4.58983	4.43613e-06	0.00016209	LINC01484
ENSG00000168116	185.7	-1.30563	0.284424	-4.59043	4.42333e-06	0.00016209	KIAA1586
ENSG00000047932	437.966	-0.64161	0.139745	-4.59129	4.40513e-06	0.00016209	GOPC
ENSG00000256537	300.465	-0.824071	0.179511	-4.59065	4.41866e-06	0.00016209	SMIM10L1
ENSG00000267152	71.3987	-1.317	0.287127	-4.58681	4.50081e-06	0.000164158
ENSG00000083845	4367.1	-1.10131	0.240228	-4.58443	4.55229e-06	0.000165739	RPS5
ENSG00000070404	155.754	1.75576	0.383018	4.58401	4.56142e-06	0.000165775	FSTL3
ENSG00000197841	158.325	-1.5022	0.327792	-4.58278	4.58836e-06	0.000166457	ZNF181
ENSG00000198018	248.016	0.95864	0.209231	4.58173	4.61141e-06	0.000166995	ENTPD7
ENSG00000147224	370.433	-0.67706	0.147849	-4.57939	4.6634e-06	0.000168578	PRPS1
ENSG00000226928	73.3438	1.61596	0.352979	4.57805	4.69321e-06	0.000169055	RPS14P4
ENSG00000163291	216.56	-0.632182	0.138082	-4.5783	4.68773e-06	0.000169055	PAQR3
ENSG00000107672	501.652	-0.733769	0.160318	-4.57695	4.71812e-06	0.000169652	NSMCE4A
ENSG00000233954	44.0995	1.21026	0.264627	4.57346	4.79736e-06	0.000171156	UQCRHL
ENSG00000171786	17.555	1.72122	0.376274	4.57438	4.77621e-06	0.000171156	NHLH1
ENSG00000121989	227.247	-0.852388	0.186385	-4.57326	4.802e-06	0.000171156	ACVR2A
ENSG00000102032	739.657	0.919886	0.201122	4.57377	4.79019e-06	0.000171156	RENBP
ENSG00000197566	138.607	-0.877233	0.191797	-4.57375	4.79073e-06	0.000171156	ZNF624
ENSG00000127993	378.084	-0.434693	0.0950724	-4.57223	4.82553e-06	0.000171522	RBM48
ENSG00000125510	1081.16	1.44472	0.315988	4.57208	4.82912e-06	0.000171522	OPRL1
ENSG00000198753	54.9243	2.97406	0.650624	4.57109	4.85183e-06	0.000172029	PLXNB3
ENSG00000213373	138.74	2.11908	0.463695	4.56998	4.87762e-06	0.000172642	LINC00671
ENSG00000105708	241.918	-1.00943	0.220904	-4.56953	4.8881e-06	0.000172713	ZNF14
ENSG00000089818	874.39	0.459857	0.100643	4.56917	4.89669e-06	0.000172717	NECAP1
ENSG00000112715	676.668	1.15354	0.252484	4.56876	4.90626e-06	0.000172755	VEGFA
ENSG00000196437	125.351	-1.24081	0.271952	-4.56259	5.0526e-06	0.0001776	ZNF569
ENSG00000165714	769.387	0.627029	0.137445	4.56202	5.06634e-06	0.000177776	BORCS5
ENSG00000187950	10.5469	3.22109	0.706122	4.56166	5.07507e-06	0.000177776	OVCH1
ENSG00000237372	15.8843	2.26108	0.495748	4.56095	5.09237e-06	0.000178075	UNQ6494
ENSG00000138382	149.707	-0.902574	0.197928	-4.56012	5.11251e-06	0.000178473	METTL5
ENSG00000279311	38.2329	1.66165	0.36453	4.55835	5.1556e-06	0.000179669
ENSG00000168939	239.449	1.11712	0.245143	4.55699	5.18915e-06	0.000180529	SPRY3
ENSG00000178988	543.017	-0.675821	0.14835	-4.55559	5.22393e-06	0.000180835	MRFAP1L1
ENSG00000033627	2002.62	0.818483	0.179667	4.55556	5.2246e-06	0.000180835	ATP6V0A1
ENSG00000054793	480.239	1.94659	0.427274	4.55585	5.21753e-06	0.000180835	ATP9A
ENSG00000172172	99.319	-1.32907	0.291901	-4.55315	5.28479e-06	0.000182351	MRPL13
ENSG00000166289	766.845	-1.27603	0.280256	-4.55309	5.28631e-06	0.000182351	PLEKHF1
ENSG00000034693	154.872	-0.940438	0.206642	-4.55105	5.33788e-06	0.000183818	PEX3
ENSG00000198821	2811.19	-1.18933	0.261387	-4.55007	5.36271e-06	0.000184083	CD247
ENSG00000255559	82.2695	-0.900917	0.198009	-4.54989	5.36739e-06	0.000184083	ZNF252P-AS1
ENSG00000169918	175.781	-1.28166	0.281703	-4.54968	5.37271e-06	0.000184083	OTUD7A
ENSG00000244242	63.62	1.71233	0.376578	4.54709	5.4394e-06	0.000186055	IFITM10
ENSG00000115318	306.3	1.00794	0.221689	4.54663	5.45121e-06	0.000186146	LOXL3
ENSG00000173726	870.502	-0.643076	0.141505	-4.54454	5.50555e-06	0.000187687	TOMM20
ENSG00000186106	301.847	-0.972374	0.213998	-4.54386	5.52346e-06	0.000187982	ANKRD46
ENSG00000156239	221.132	-1.04241	0.229437	-4.54333	5.53722e-06	0.000188136	N6AMT1
ENSG00000116717	439.803	1.88222	0.414873	4.53685	5.71014e-06	0.000193103	GADD45A
ENSG00000223916	27.1927	1.82125	0.401505	4.53608	5.73107e-06	0.000193103
ENSG00000126524	245.118	-0.790939	0.174386	-4.53557	5.74476e-06	0.000193103	SBDS
ENSG00000279608	406.435	0.906238	0.199778	4.53622	5.72718e-06	0.000193103
ENSG00000110944	49.706	-1.99991	0.440952	-4.53543	5.7486e-06	0.000193103	IL23A
ENSG00000121064	1685.31	0.881378	0.194334	4.53539	5.74983e-06	0.000193103	SCPEP1
ENSG00000128245	1628.72	0.950253	0.209424	4.53745	5.69376e-06	0.000193103	YWHAH
ENSG00000186687	383.638	-0.868551	0.191582	-4.53358	5.79926e-06	0.000193841	LYRM7
ENSG00000120526	156.114	-1.41086	0.311192	-4.53372	5.79541e-06	0.000193841	NUDCD1
ENSG00000159714	45.9008	-1.59087	0.350926	-4.53336	5.8053e-06	0.000193841	ZDHHC1
ENSG00000198453	184.039	-1.19091	0.262708	-4.53319	5.80991e-06	0.000193841	ZNF568
ENSG00000197961	991.52	-0.783608	0.172905	-4.53201	5.84248e-06	0.000194609	ZNF121
ENSG00000105176	788.654	-0.890982	0.196667	-4.53041	5.88694e-06	0.00019577	URI1
ENSG00000265100	51.3182	-1.08463	0.239449	-4.52972	5.90619e-06	0.000196089
ENSG00000134049	61.072	-1.09283	0.241288	-4.52916	5.92185e-06	0.000196289	IER3IP1
ENSG00000225697	489.245	1.11576	0.246433	4.52765	5.96436e-06	0.000197377	SLC26A6
ENSG00000173208	510.433	-1.56725	0.346594	-4.52185	6.13022e-06	0.000202536	ABCD2
ENSG00000120162	287.239	0.961989	0.212779	4.52106	6.15293e-06	0.000202888	MOB3B
ENSG00000204922	104.415	-0.733594	0.162274	-4.52071	6.1633e-06	0.000202888	UQCC3
ENSG00000168569	208.679	-0.867276	0.191856	-4.52045	6.17078e-06	0.000202888	TMEM223
ENSG00000136522	99.1109	-1.16845	0.258517	-4.51981	6.1896e-06	0.000203179	MRPL47
ENSG00000121900	5.82246	4.03631	0.893429	4.51778	6.24924e-06	0.000204806	TMEM54
ENSG00000120885	2122.2	2.07386	0.459159	4.51666	6.28234e-06	0.000205243	CLU
ENSG00000095383	1647.65	1.039	0.230054	4.51633	6.29202e-06	0.000205243	TBC1D2
ENSG00000180257	112.1	-1.05184	0.232899	-4.5163	6.29281e-06	0.000205243	ZNF816
ENSG00000103253	126.388	-1.45623	0.322634	-4.51355	6.37502e-06	0.000207591	HAGHL
ENSG00000148303	11683.7	-0.794246	0.176035	-4.51186	6.42608e-06	0.00020892	RPL7A
ENSG00000163104	486.415	-0.910477	0.201833	-4.51105	6.45066e-06	0.000209212	SMARCAD1
ENSG00000276248	288.489	1.22569	0.271719	4.51089	6.45565e-06	0.000209212
ENSG00000176022	658.879	-0.533298	0.118308	-4.50769	6.5537e-06	0.000212052	B3GALT6
ENSG00000175928	314.977	2.42402	0.537878	4.50663	6.58656e-06	0.000212777	LRRN1
ENSG00000144671	17.7117	2.03521	0.451645	4.50622	6.59912e-06	0.000212845	SLC22A14
ENSG00000167635	581.572	-0.865492	0.192154	-4.50416	6.66369e-06	0.000214588	ZNF146
ENSG00000198885	201.994	-1.30763	0.290468	-4.5018	6.73809e-06	0.000215685	ITPRIPL1
ENSG00000280543	175.251	1.15555	0.256668	4.50212	6.7278e-06	0.000215685	ASAP1-IT2
ENSG00000120694	664.002	-1.05718	0.234838	-4.50173	6.74016e-06	0.000215685	HSPH1
ENSG00000186017	161.055	-1.22444	0.271988	-4.50182	6.73731e-06	0.000215685	ZNF566
ENSG00000115761	398.78	-0.510199	0.113349	-4.50114	6.75889e-06	0.000215945	NOL10
ENSG00000173875	769.007	-0.489048	0.108684	-4.49973	6.80395e-06	0.000217044	ZNF791
ENSG00000142892	288.412	-0.916218	0.203659	-4.49878	6.83448e-06	0.000217335	PIGK
ENSG00000106049	173.646	-0.783073	0.174076	-4.49845	6.84511e-06	0.000217335	HIBADH
ENSG00000119401	331.93	-0.972705	0.216207	-4.49896	6.82866e-06	0.000217335	TRIM32
ENSG00000151012	70.377	1.72112	0.382748	4.49676	6.89975e-06	0.000218542	SLC7A11
ENSG00000166275	110.512	-1.08803	0.241968	-4.49661	6.90461e-06	0.000218542	BORCS7
ENSG00000164180	611.016	-0.821487	0.182836	-4.49303	7.02178e-06	0.000221906	TMEM161B
ENSG00000116016	383.33	2.14883	0.478316	4.4925	7.03905e-06	0.000222107	EPAS1
ENSG00000168876	224.42	-1.02488	0.228167	-4.4918	7.0625e-06	0.000222501	ANKRD49
ENSG00000242299	12.6674	-2.42607	0.540171	-4.49131	7.07879e-06	0.00022267
ENSG00000100031	481.289	1.15467	0.25713	4.49061	7.10203e-06	0.000223056	GGT1
ENSG00000164850	97.4084	2.44869	0.545458	4.48923	7.148e-06	0.00022395	GPER1
ENSG00000111530	1622.55	-0.646828	0.144093	-4.48896	7.15731e-06	0.00022395	CAND1
ENSG00000166226	526.379	-0.973325	0.216836	-4.48877	7.16349e-06	0.00022395	CCT2
ENSG00000184203	1628.42	-0.448339	0.0999077	-4.48753	7.20525e-06	0.000224895	PPP1R2
ENSG00000111181	173.561	1.46669	0.326859	4.48722	7.21583e-06	0.000224895	SLC6A12
ENSG00000052723	571.624	-0.725583	0.161767	-4.48536	7.27922e-06	0.000226524	SIKE1
ENSG00000105711	230.666	1.80512	0.402692	4.48262	7.37319e-06	0.000229098	SCN1B
ENSG00000187607	110.533	-1.07274	0.239381	-4.4813	7.41911e-06	0.000230173	ZNF286A
ENSG00000243155	115.863	1.2146	0.2711	4.48028	7.45441e-06	0.000230916
ENSG00000118418	183.643	-0.897576	0.200436	-4.47813	7.53014e-06	0.000231851	HMGN3
ENSG00000111269	794.46	-0.777617	0.173634	-4.47848	7.51759e-06	0.000231851	CREBL2
ENSG00000139324	241.794	-0.998799	0.222999	-4.47895	7.50117e-06	0.000231851	TMTC3
ENSG00000270120	174.587	1.37017	0.30595	4.47841	7.52006e-06	0.000231851
ENSG00000196569	41.7357	-1.54337	0.344704	-4.47738	7.55662e-06	0.000232315	LAMA2
ENSG00000169251	329.484	-1.00377	0.224293	-4.47528	7.63104e-06	0.000234112	NMD3
ENSG00000180964	75.9339	-1.31627	0.294133	-4.47509	7.63808e-06	0.000234112	TCEAL8
ENSG00000241294	83.2992	3.00371	0.67136	4.47407	7.67437e-06	0.000234473	IGKV2-24
ENSG00000109689	1335.38	-0.631526	0.141161	-4.47379	7.68441e-06	0.000234473	STIM2
ENSG00000227063	71.5923	-2.5889	0.578646	-4.47407	7.67455e-06	0.000234473	RPL41P1
ENSG00000162407	69.6992	2.25052	0.503206	4.47237	7.7358e-06	0.000235335	PLPP3
ENSG00000162623	194.06	-0.906	0.202566	-4.47261	7.72713e-06	0.000235335	TYW3
ENSG00000263753	617.71	-0.84123	0.18812	-4.47178	7.75725e-06	0.000235635	LINC00667
ENSG00000277548	91.662	1.12581	0.251817	4.47074	7.79487e-06	0.000236425
ENSG00000122484	726.411	-0.798234	0.178569	-4.47016	7.81608e-06	0.000236715	RPAP2
ENSG00000149311	11991.4	-0.578178	0.129367	-4.4693	7.84765e-06	0.000237318	ATM
ENSG00000243508	73.6345	0.969206	0.217019	4.466	7.96964e-06	0.00024065	DNAJB6P7
ENSG00000066583	212.883	-0.89341	0.200079	-4.46528	7.99623e-06	0.000241095	ISOC1
ENSG00000173068	88.0837	-2.03702	0.456226	-4.46495	8.00893e-06	0.000241121	BNC2
ENSG00000235530	256.466	0.902777	0.202241	4.46388	8.04897e-06	0.000241968
ENSG00000204839	346.746	1.30591	0.292626	4.46272	8.09264e-06	0.000242922	MROH6
ENSG00000117281	131.758	-2.20948	0.495334	-4.46059	8.17362e-06	0.000244145	CD160
ENSG00000135974	478.382	-0.432758	0.097007	-4.46111	8.15376e-06	0.000244145	C2orf49
ENSG00000111615	502.501	-0.974777	0.218541	-4.46038	8.18136e-06	0.000244145	KRR1
ENSG00000278740	56.3633	-2.34301	0.525237	-4.46086	8.16329e-06	0.000244145
ENSG00000116824	1444.25	-1.33004	0.298319	-4.45847	8.25467e-06	0.00024454	CD2
ENSG00000221944	178.544	-1.11564	0.250215	-4.45872	8.24489e-06	0.00024454	TIGD1
ENSG00000039123	1023.67	-0.686904	0.154037	-4.45936	8.22063e-06	0.00024454	MTREX
ENSG00000174705	135.03	2.34503	0.525911	4.45898	8.23488e-06	0.00024454	SH3PXD2B
ENSG00000213799	179.174	-1.04747	0.234879	-4.45964	8.20982e-06	0.00024454	ZNF845
ENSG00000279476	478.182	1.05405	0.236615	4.45469	8.40149e-06	0.000248528
ENSG00000117133	223.672	-0.899017	0.201976	-4.45112	8.54249e-06	0.000252068	RPF1
ENSG00000164815	280.479	-0.885184	0.198884	-4.45075	8.55691e-06	0.000252068	ORC5
ENSG00000107815	206.461	-0.762292	0.171285	-4.45042	8.57031e-06	0.000252068	TWNK
ENSG00000004700	692.814	-0.85304	0.191677	-4.45041	8.57072e-06	0.000252068	RECQL
ENSG00000213442	48.9193	-1.05711	0.237565	-4.44976	8.59651e-06	0.000252462	RPL18AP3
ENSG00000069667	2964.87	-1.33059	0.299135	-4.44814	8.66191e-06	0.000254016	RORA
ENSG00000164022	208.133	-0.996829	0.224189	-4.44637	8.73342e-06	0.000255669	AIMP1
ENSG00000185875	84.9081	-1.52966	0.344043	-4.44612	8.74339e-06	0.000255669	THNSL1
ENSG00000254004	190.05	-1.28667	0.28946	-4.44509	8.78562e-06	0.000256535	ZNF260
ENSG00000179862	289.615	1.58688	0.357053	4.44438	8.81472e-06	0.000257016	CITED4
ENSG00000276644	312.806	1.91338	0.430594	4.44358	8.84744e-06	0.000257601	DACH1
ENSG00000113088	295.837	-2.13521	0.480639	-4.44244	8.89459e-06	0.000258604	GZMK
ENSG00000155636	262.475	-0.705539	0.158964	-4.43835	9.06491e-06	0.000262833	RBM45
ENSG00000279202	177.607	0.739595	0.166638	4.43833	9.06587e-06	0.000262833
ENSG00000164070	9.70084	3.27494	0.737967	4.43779	9.08869e-06	0.000263119	HSPA4L
ENSG00000155158	842.396	-0.991851	0.2236	-4.43582	9.17226e-06	0.000265162	TTC39B
ENSG00000213846	19.6962	-1.78732	0.403046	-4.43452	9.22796e-06	0.000266041	NA
ENSG00000198865	57.0627	-1.72237	0.388426	-4.43424	9.23996e-06	0.000266041	CCDC152
ENSG00000177485	529.171	-0.993733	0.224111	-4.43411	9.24523e-06	0.000266041	ZBTB33
ENSG00000223629	9.22701	5.74089	1.29478	4.43389	9.25498e-06	0.000266041	DEFA8P
ENSG00000148229	569.565	-0.553562	0.124888	-4.43246	9.31637e-06	0.000267052	POLE3
ENSG00000152207	180.05	-2.11964	0.478194	-4.43261	9.31001e-06	0.000267052	CYSLTR2
ENSG00000279359	7.0754	6.37498	1.43863	4.43129	9.36723e-06	0.000268132
ENSG00000198931	1000.89	-0.507419	0.114529	-4.4305	9.40147e-06	0.000268734	APRT
ENSG00000114942	729.181	-1.91811	0.432975	-4.43007	9.42025e-06	0.000268893	EEF1B2
ENSG00000164162	146.143	-0.823923	0.186055	-4.42838	9.49428e-06	0.000270627	ANAPC10
ENSG00000078177	690.123	-0.924436	0.20877	-4.42802	9.51024e-06	0.000270645	N4BP2
ENSG00000168564	587.085	-0.555026	0.125351	-4.42776	9.52153e-06	0.000270645	CDKN2AIP
ENSG00000165914	320.374	1.35358	0.305754	4.42703	9.55415e-06	0.000270816	TTC7B
ENSG00000174917	208.034	-0.699962	0.158109	-4.4271	9.55101e-06	0.000270816	MICOS13
ENSG00000006576	887.66	-0.701977	0.158609	-4.42584	9.60675e-06	0.000271929	PHTF2
ENSG00000183513	487.839	-0.457613	0.103407	-4.42537	9.62789e-06	0.000272148	COA5
ENSG00000170265	982.01	0.524127	0.118493	4.42328	9.72155e-06	0.000274035	ZNF282
ENSG00000147138	387	-1.47172	0.332721	-4.42329	9.72112e-06	0.000274035	GPR174
ENSG00000188649	166.208	1.68788	0.381647	4.42263	9.75067e-06	0.000274475	CC2D2B
ENSG00000173391	87.6014	3.49869	0.791339	4.42122	9.81435e-06	0.000275886	OLR1
ENSG00000258479	9.41451	2.17142	0.491319	4.41958	9.88932e-06	0.00027761	LINC00640
ENSG00000279059	115.226	-0.845745	0.191437	-4.41787	9.96792e-06	0.000279431
ENSG00000266472	294.821	-0.905244	0.204972	-4.41643	1.00342e-05	0.000280493	MRPS21
ENSG00000163754	2280.43	1.59244	0.360561	4.41656	1.00286e-05	0.000280493	GYG1
ENSG00000104154	149.723	-1.09069	0.246977	-4.41616	1.00471e-05	0.000280493	SLC30A4
ENSG00000170430	354.35	-0.85998	0.194771	-4.41534	1.0085e-05	0.000281164	MGMT
ENSG00000160781	222.345	1.50962	0.342237	4.41102	1.02883e-05	0.000285669	PAQR6
ENSG00000042832	486.922	1.65271	0.37465	4.41134	1.02735e-05	0.000285669	TG
ENSG00000167286	627.104	-1.51246	0.342928	-4.41043	1.03164e-05	0.000285669	CD3D
ENSG00000211949	503.172	3.21226	0.728347	4.41035	1.03205e-05	0.000285669	IGHV3-23
ENSG00000280213	171.42	1.47801	0.335105	4.41058	1.03094e-05	0.000285669	UCKL1-AS1
ENSG00000221923	119.278	-1.11784	0.253471	-4.41013	1.03308e-05	0.000285669	ZNF880
ENSG00000115129	217.897	1.42172	0.322473	4.40882	1.03937e-05	0.00028702	TP53I3
ENSG00000185031	118.069	1.29036	0.29297	4.40442	1.06069e-05	0.000290394	SLC2A3P2
ENSG00000279598	416.631	0.979544	0.222365	4.40512	1.05725e-05	0.000290394
ENSG00000124713	60.2699	1.28276	0.29116	4.4057	1.05441e-05	0.000290394	GNMT
ENSG00000261655	26.8465	-3.72318	0.845318	-4.40447	1.06043e-05	0.000290394
ENSG00000120159	249.706	-0.774506	0.175895	-4.40323	1.06651e-05	0.000290394	CAAP1
ENSG00000110696	1443.83	-0.658573	0.14953	-4.4043	1.06128e-05	0.000290394	C11orf58
ENSG00000090612	257.5	-1.00812	0.228957	-4.40307	1.06729e-05	0.000290394	ZNF268
ENSG00000141696	90.6388	-1.05951	0.240627	-4.40312	1.06707e-05	0.000290394	P3H4
ENSG00000134759	1162.49	-0.768553	0.174533	-4.40349	1.06522e-05	0.000290394	ELP2
ENSG00000184162	145.198	-0.850287	0.19302	-4.40518	1.05695e-05	0.000290394	NR2C2AP
ENSG00000100353	2030.86	-0.397528	0.0902629	-4.40411	1.06219e-05	0.000290394	EIF3D
ENSG00000090097	157.387	-1.24406	0.282696	-4.4007	1.07904e-05	0.000292138	PCBP4
ENSG00000144827	317.191	-0.923262	0.209839	-4.39987	1.08318e-05	0.000292138	ABHD10
ENSG00000249855	19.9828	-1.43431	0.326019	-4.39946	1.08518e-05	0.000292138	EEF1A1P19
ENSG00000239839	4966.66	5.07486	1.15345	4.39972	1.08393e-05	0.000292138	DEFA3
ENSG00000148300	556.592	-0.611509	0.138957	-4.40071	1.07897e-05	0.000292138	REXO4
ENSG00000141040	129.885	-1.25986	0.286309	-4.40033	1.08084e-05	0.000292138	ZNF287
ENSG00000108826	254.975	-0.646862	0.147012	-4.40007	1.08217e-05	0.000292138	MRPL27
ENSG00000198440	88.389	-1.20953	0.274852	-4.40064	1.0793e-05	0.000292138	ZNF583
ENSG00000248188	49.2033	1.63293	0.3714	4.39668	1.0992e-05	0.00029513
ENSG00000113456	304.537	-0.852983	0.194004	-4.39674	1.09891e-05	0.00029513	RAD1
ENSG00000111728	193.664	-1.56232	0.355522	-4.39442	1.11068e-05	0.00029782	ST8SIA1
ENSG00000147274	2384.65	-0.576129	0.131159	-4.39261	1.11998e-05	0.000299918	RBMX
ENSG00000231389	3246.14	-1.15924	0.263982	-4.39135	1.12647e-05	0.000300864	HLA-DPA1
ENSG00000127081	385.938	-0.930268	0.211833	-4.39151	1.12568e-05	0.000300864	ZNF484
ENSG00000205339	1080.24	-0.622063	0.141748	-4.38851	1.14129e-05	0.000304425	IPO7
ENSG00000133805	2717.99	1.08302	0.246811	4.38807	1.14361e-05	0.000304642	AMPD3
ENSG00000025156	157.503	-1.01696	0.231801	-4.3872	1.14819e-05	0.000304667	HSF2
ENSG00000271959	91.7532	1.49624	0.341042	4.38725	1.14791e-05	0.000304667
ENSG00000176222	17.0253	-2.11755	0.482606	-4.38774	1.14535e-05	0.000304667	ZNF404
ENSG00000143183	458.63	-0.941424	0.214648	-4.38589	1.15513e-05	0.000306108	TMCO1
ENSG00000181450	231.69	-1.21524	0.277112	-4.38537	1.1579e-05	0.000306403	ZNF678
ENSG00000234160	50.7233	-1.01706	0.231935	-4.38511	1.15925e-05	0.000306403
ENSG00000172315	524.766	-0.743693	0.169647	-4.38377	1.16644e-05	0.000307904	TP53RK
ENSG00000138663	213.146	-0.938669	0.214155	-4.38312	1.16991e-05	0.00030842	COPS4
ENSG00000156521	989.591	-0.652216	0.148835	-4.38214	1.17519e-05	0.000308612	TYSND1
ENSG00000040531	354.389	0.506225	0.115516	4.38228	1.17443e-05	0.000308612	CTNS
ENSG00000234293	53.9635	1.62588	0.371012	4.38229	1.17438e-05	0.000308612	BACH1-IT3
ENSG00000134668	81.2242	2.41445	0.55106	4.38147	1.17882e-05	0.000309166	SPOCD1
ENSG00000274932	12.4598	1.73972	0.397092	4.38115	1.18054e-05	0.000309219	MIR7150
ENSG00000152147	125.247	-0.731026	0.166873	-4.38073	1.18283e-05	0.000309382	GEMIN6
ENSG00000236567	532.795	1.06768	0.243737	4.38048	1.1842e-05	0.000309382	TCF3P1
ENSG00000164902	326.069	-0.698705	0.159518	-4.3801	1.18623e-05	0.000309516	PHAX
ENSG00000260475	16.9608	-1.41815	0.323796	-4.37978	1.18801e-05	0.000309582
ENSG00000248697	54.509	1.52762	0.348833	4.37921	1.19109e-05	0.000309988	TOX4P1
ENSG00000137124	117.107	-0.812775	0.185656	-4.37785	1.19853e-05	0.000311526	ALDH1B1
ENSG00000151093	95.5256	-0.770158	0.176076	-4.374	1.2199e-05	0.000315174	OXSM
ENSG00000258227	180.323	2.14123	0.489529	4.37407	1.21953e-05	0.000315174	CLEC5A
ENSG00000169884	64.3544	-1.46581	0.335068	-4.37468	1.21611e-05	0.000315174	WNT10B
ENSG00000133773	211.379	-0.843931	0.192915	-4.37463	1.21637e-05	0.000315174	CCDC59
ENSG00000185252	306.978	-0.84702	0.193652	-4.37393	1.22031e-05	0.000315174	ZNF74
ENSG00000198586	2430.97	0.510595	0.116757	4.37313	1.2248e-05	0.000315933	TLK1
ENSG00000109265	29.1782	2.18081	0.498858	4.3716	1.23342e-05	0.000317278	CRACD
ENSG00000180938	48.2022	-1.50168	0.343591	-4.37056	1.23931e-05	0.000317278	ZNF572
ENSG00000139343	79.315	-1.01452	0.232128	-4.37054	1.23937e-05	0.000317278	SNRPF
ENSG00000211967	79.5832	3.28536	0.751667	4.37076	1.23813e-05	0.000317278	IGHV3-53
ENSG00000128789	469.158	-0.422815	0.0967328	-4.37097	1.23699e-05	0.000317278	PSMG2
ENSG00000008438	1363.37	2.18639	0.500229	4.37078	1.23803e-05	0.000317278	PGLYRP1
ENSG00000213203	1115.74	-0.785067	0.179651	-4.36995	1.24275e-05	0.000317344	GIMAP1
ENSG00000186130	327.681	-0.832273	0.190445	-4.37014	1.24165e-05	0.000317344	ZBTB6
ENSG00000082458	195.137	-1.18117	0.270426	-4.36781	1.25498e-05	0.000319748	DLG3
ENSG00000274466	35.9721	1.00859	0.230932	4.36748	1.25687e-05	0.000319748	MIR1273H
ENSG00000267027	8.89154	3.15514	0.722383	4.36769	1.2557e-05	0.000319748
ENSG00000144824	212.217	-1.24195	0.284487	-4.36558	1.26783e-05	0.00032213	PHLDB2
ENSG00000083535	426.871	-0.702776	0.160991	-4.36531	1.2694e-05	0.00032213	PIBF1
ENSG00000136104	1026.17	-0.894615	0.204991	-4.36416	1.27612e-05	0.000323432	RNASEH2B
ENSG00000118412	839.757	-0.752368	0.17256	-4.36004	1.30039e-05	0.000328356	CASP8AP2
ENSG00000146587	258.3	-1.11259	0.255174	-4.36013	1.29985e-05	0.000328356	RBAK
ENSG00000156467	255.551	-0.977998	0.224303	-4.36016	1.29965e-05	0.000328356	UQCRB
ENSG00000239264	119.779	1.94696	0.446628	4.35925	1.30512e-05	0.000329142	TXNDC5
ENSG00000102539	12.2318	3.54559	0.813415	4.35889	1.30724e-05	0.000329268	MLNR
ENSG00000184702	881.768	1.63975	0.376345	4.35704	1.3183e-05	0.000331645	SEPTIN5
ENSG00000141293	1027.95	-1.16392	0.267158	-4.35666	1.32064e-05	0.000331822	SKAP1
ENSG00000198612	330.913	-0.675563	0.155174	-4.35357	1.33936e-05	0.000336111	COPS8
ENSG00000144815	1588.24	0.540912	0.124301	4.35164	1.35125e-05	0.000338677	NXPE3
ENSG00000145390	487.66	-1.26257	0.290156	-4.35133	1.35313e-05	0.000338731	USP53
ENSG00000135720	2367.55	0.420515	0.0966503	4.3509	1.35582e-05	0.000338988	DYNC1LI2
ENSG00000140988	15307.9	-0.874364	0.200993	-4.35022	1.35998e-05	0.000339611	RPS2
ENSG00000187037	1012.09	1.55636	0.357942	4.3481	1.37324e-05	0.000342501	GPR141
ENSG00000255624	39.4252	-1.58298	0.364104	-4.34761	1.37631e-05	0.000342847	C10orf88B
ENSG00000141736	339.168	-1.18273	0.272152	-4.34586	1.38728e-05	0.000345159	ERBB2
ENSG00000240047	34.0637	2.12286	0.48867	4.34417	1.39805e-05	0.000346989	RPS3AP32
ENSG00000255135	34.9377	-1.28347	0.295436	-4.34432	1.39705e-05	0.000346989
ENSG00000169896	9325.32	1.39448	0.321025	4.34383	1.40021e-05	0.000347102	ITGAM
ENSG00000129173	62.2631	2.19452	0.505293	4.34306	1.4051e-05	0.00034789	E2F8
ENSG00000198860	292.672	-0.740967	0.170651	-4.34199	1.41198e-05	0.000348322	TSEN15
ENSG00000157778	178.075	-0.682835	0.157256	-4.34218	1.41078e-05	0.000348322	PSMG3
ENSG00000107485	501.077	-1.15964	0.267052	-4.34239	1.40943e-05	0.000348322	GATA3
ENSG00000108064	651.856	-0.586878	0.135191	-4.34111	1.41768e-05	0.000349305	TFAM
ENSG00000100442	211.347	-1.00133	0.230768	-4.33914	1.43043e-05	0.00035202	FKBP3
ENSG00000132485	1463.4	-0.857399	0.197613	-4.33878	1.43273e-05	0.000352095	ZRANB2
ENSG00000008405	302.324	-0.730408	0.168353	-4.33856	1.43419e-05	0.000352095	CRY1
ENSG00000274341	52.2156	0.970785	0.223801	4.33771	1.43974e-05	0.000353032
ENSG00000112237	420.773	-0.741439	0.170978	-4.33646	1.44796e-05	0.000353343	CCNC
ENSG00000180535	85.9601	3.04514	0.702181	4.33668	1.44649e-05	0.000353343	BHLHA15
ENSG00000216035	28.8829	1.44776	0.333833	4.33677	1.4459e-05	0.000353343	MIR938
ENSG00000186532	744.92	-0.682202	0.157301	-4.33693	1.44487e-05	0.000353343	SMYD4
ENSG00000198482	655.348	-0.503376	0.116109	-4.33538	1.45512e-05	0.000354665	ZNF808
ENSG00000133739	60.9767	-1.66205	0.383458	-4.33439	1.46167e-05	0.000355836	LRRCC1
ENSG00000189266	1450.19	-0.686282	0.158352	-4.3339	1.46489e-05	0.000356194	PNRC2
ENSG00000242324	193.592	1.28346	0.296215	4.33286	1.47182e-05	0.000357452
ENSG00000277255	44.1274	1.15065	0.265678	4.33099	1.48439e-05	0.000360075	MIR7854
ENSG00000138798	162.865	1.95211	0.450858	4.32976	1.49274e-05	0.00036097	EGF
ENSG00000175390	2554.52	-0.654124	0.151069	-4.32998	1.49125e-05	0.00036097	EIF3F
ENSG00000148943	622.065	-0.90876	0.209892	-4.32966	1.4934e-05	0.00036097	LIN7C
ENSG00000014641	652.164	-0.68625	0.158535	-4.32869	1.5e-05	0.000362135	MDH1
ENSG00000278546	9.5847	1.99222	0.460276	4.32831	1.50259e-05	0.000362331
ENSG00000207368	56.0616	0.957747	0.22136	4.32665	1.51397e-05	0.000364363	Y_RNA
ENSG00000099385	396.185	-0.543254	0.125563	-4.32655	1.5146e-05	0.000364363	BCL7C
ENSG00000198756	73.8221	-2.03889	0.471307	-4.32604	1.51815e-05	0.000364787	COLGALT2
ENSG00000109180	1014.25	-0.308531	0.0713501	-4.32419	1.53095e-05	0.000367427	OCIAD1
ENSG00000198113	2181.29	0.780429	0.180496	4.32381	1.53361e-05	0.000367633	TOR4A
ENSG00000251379	46.9224	1.97152	0.456169	4.32191	1.54684e-05	0.000369608
ENSG00000272398	1001.13	2.04544	0.473308	4.32159	1.54911e-05	0.000369608	CD24
ENSG00000230225	106.615	0.933366	0.215966	4.32182	1.54746e-05	0.000369608	MTND5P14
ENSG00000136383	177.117	1.69895	0.393074	4.32223	1.54463e-05	0.000369608	ALPK3
ENSG00000154473	1576.58	-0.541418	0.125295	-4.32115	1.55221e-05	0.000369913	BUB3
ENSG00000131845	284.535	-0.918541	0.212592	-4.32067	1.5556e-05	0.000370286	ZNF304
ENSG00000115085	4163.41	-1.07811	0.24956	-4.32005	1.55991e-05	0.000370532	ZAP70
ENSG00000257365	139.594	0.689303	0.15957	4.31975	1.56209e-05	0.000370532	FNTB
ENSG00000149474	314.652	-0.655447	0.151725	-4.31996	1.56057e-05	0.000370532	KAT14
ENSG00000148688	278.971	-0.751231	0.173953	-4.31859	1.57027e-05	0.000372039	RPP30
ENSG00000160883	9349.35	1.47873	0.342476	4.31776	1.57622e-05	0.00037286	HK3
ENSG00000142188	560.886	-0.920002	0.213082	-4.31759	1.5774e-05	0.00037286	TMEM50B
ENSG00000249667	92.2963	-1.75278	0.406069	-4.31646	1.58554e-05	0.00037435	LINC01259
ENSG00000177685	114.646	1.41578	0.32802	4.31614	1.58781e-05	0.000374452	CRACR2B
ENSG00000168152	53.2314	-1.24241	0.288057	-4.31308	1.60995e-05	0.000379232	THAP9
ENSG00000185361	476.593	-0.812817	0.188467	-4.31278	1.61216e-05	0.000379313	TNFAIP8L1
ENSG00000198093	215.237	-0.94269	0.218665	-4.31111	1.62435e-05	0.00038174	ZNF649
ENSG00000118985	870.406	1.29628	0.300726	4.31051	1.62882e-05	0.000381909	ELL2
ENSG00000183010	71.8847	2.47446	0.574038	4.31063	1.62793e-05	0.000381909	PYCR1
ENSG00000121864	366.741	-0.668531	0.155183	-4.30802	1.6472e-05	0.000385025	ZNF639
ENSG00000113272	120.096	-0.796565	0.184892	-4.30828	1.64528e-05	0.000385025	THG1L
ENSG00000149257	187.272	-1.17115	0.271858	-4.30794	1.64778e-05	0.000385025	SERPINH1
ENSG00000158985	4524.79	-0.392008	0.0910032	-4.30762	1.65018e-05	0.000385144	CDC42SE2
ENSG00000233775	17.4149	1.35421	0.314398	4.30732	1.65246e-05	0.000385234
ENSG00000188243	130.858	-1.65156	0.383635	-4.30502	1.66973e-05	0.000388815	COMMD6
ENSG00000240204	10.9892	-2.10069	0.488039	-4.30435	1.67475e-05	0.000389093	SMKR1
ENSG00000180096	1254.98	-0.951233	0.220992	-4.30438	1.67452e-05	0.000389093	SEPTIN1
ENSG00000183943	1442.87	-0.674858	0.156799	-4.30398	1.6776e-05	0.00038931	PRKX
ENSG00000136048	571.552	1.04012	0.241684	4.30363	1.68025e-05	0.000389332	DRAM1
ENSG00000100985	10904.2	2.42017	0.562378	4.30346	1.68152e-05	0.000389332	MMP9
ENSG00000163807	626.826	-0.673923	0.156647	-4.30217	1.69136e-05	0.000389603	KIAA1143
ENSG00000151532	1359.52	0.366611	0.0852178	4.30205	1.69226e-05	0.000389603	VTI1A
ENSG00000180008	650.163	-0.747513	0.173725	-4.30286	1.68606e-05	0.000389603	SOCS4
ENSG00000211956	394.596	3.19428	0.742447	4.30237	1.6898e-05	0.000389603	IGHV4-34
ENSG00000196172	83.6213	-1.61629	0.375669	-4.30244	1.68928e-05	0.000389603	ZNF681
ENSG00000136866	35.9938	-2.04285	0.474885	-4.30179	1.69423e-05	0.000389617	ZFP37
ENSG00000091106	1395.2	1.48201	0.344543	4.30136	1.69751e-05	0.000389929	NLRC4
ENSG00000152952	23.0432	2.07147	0.481755	4.29985	1.70914e-05	0.000389987	PLOD2
ENSG00000274209	6.85401	3.72211	0.865478	4.30063	1.7031e-05	0.000389987	ANTXRL
ENSG00000139537	58.0257	-1.54504	0.359239	-4.30086	1.70133e-05	0.000389987	CCDC65
ENSG00000153982	49.9681	-1.04694	0.243483	-4.29983	1.70926e-05	0.000389987	GDPD1
ENSG00000172809	2811.89	-0.764872	0.177878	-4.29999	1.7081e-05	0.000389987	RPL38
ENSG00000128284	2627.07	-0.935941	0.217661	-4.29999	1.70804e-05	0.000389987	APOL3
ENSG00000138399	285.725	-0.794649	0.184846	-4.29899	1.7158e-05	0.000390604	FASTKD1
ENSG00000119684	595.792	-0.663704	0.154383	-4.29909	1.71501e-05	0.000390604	MLH3
ENSG00000068400	1627.48	0.595666	0.138625	4.29696	1.73157e-05	0.000393754	GRIPAP1
ENSG00000182287	1126.82	-1.06523	0.247921	-4.29667	1.73385e-05	0.000393832	AP1S2
ENSG00000153093	53.922	1.95777	0.45584	4.29486	1.74801e-05	0.000396586	ACOXL
ENSG00000180316	318.017	1.78858	0.416469	4.29463	1.74987e-05	0.000396586	PNPLA1
ENSG00000128563	482.472	-0.313751	0.0730862	-4.29289	1.76364e-05	0.000399263	PRKRIP1
ENSG00000181038	258.423	-0.54854	0.127807	-4.29195	1.77113e-05	0.000400513	METTL23
ENSG00000128917	10.3003	2.65419	0.618589	4.29072	1.78095e-05	0.00040184	DLL4
ENSG00000108961	182.898	-0.718786	0.167513	-4.29094	1.77921e-05	0.00040184	RANGRF
ENSG00000143889	1287.14	0.663553	0.154678	4.2899	1.78752e-05	0.000402875	HNRNPLL
ENSG00000145723	142.536	-0.749717	0.174785	-4.28937	1.79178e-05	0.000403105	GIN1
ENSG00000137501	892.55	-1.41051	0.328846	-4.28928	1.7925e-05	0.000403105	SYTL2
ENSG00000153283	1786.49	-1.17127	0.273152	-4.28797	1.80313e-05	0.000404754	CD96
ENSG00000112576	8869.95	0.792038	0.184715	4.28789	1.80381e-05	0.000404754	CCND3
ENSG00000171488	1315.74	-0.661646	0.154334	-4.2871	1.8102e-05	0.000405337	LRRC8C
ENSG00000115541	31.3923	-1.12112	0.261512	-4.28708	1.81039e-05	0.000405337	HSPE1
ENSG00000166200	507.609	-1.068	0.249175	-4.28614	1.81804e-05	0.000405709	COPS2
ENSG00000171861	222.973	-0.550273	0.12838	-4.28628	1.81689e-05	0.000405709	MRM3
ENSG00000256087	190.958	-1.00139	0.233626	-4.28628	1.81691e-05	0.000405709	ZNF432
ENSG00000130193	384.791	-0.783622	0.18289	-4.28467	1.83012e-05	0.000407511	THEM6
ENSG00000133321	693.811	-1.17253	0.273649	-4.28481	1.82898e-05	0.000407511	PLAAT4
ENSG00000232486	15.2665	-2.23923	0.522749	-4.28357	1.83917e-05	0.000409079	DEPDC1P2
ENSG00000226891	377.413	1.21777	0.284373	4.28229	1.84978e-05	0.000410017	LINC01359
ENSG00000116161	475.778	-0.679365	0.158653	-4.28209	1.85144e-05	0.000410017	CACYBP
ENSG00000089775	1460.83	-0.873951	0.204084	-4.28232	1.84956e-05	0.000410017	ZBTB25
ENSG00000175063	111.337	1.52845	0.356923	4.28231	1.84965e-05	0.000410017	UBE2C
ENSG00000175548	237.196	-0.964274	0.225221	-4.28147	1.85666e-05	0.000410726	ALG10B
ENSG00000256235	432.936	1.19471	0.279094	4.28065	1.86345e-05	0.000411364	SMIM3
ENSG00000187323	5.13267	4.4602	1.04195	4.28064	1.86359e-05	0.000411364	DCC
ENSG00000152061	3199.5	-0.60991	0.14253	-4.27918	1.87583e-05	0.000412376	RABGAP1L
ENSG00000230069	317.203	1.00675	0.235271	4.27913	1.87628e-05	0.000412376	LRRC37A15P
ENSG00000078589	485.933	-1.35015	0.315488	-4.27957	1.87252e-05	0.000412376	P2RY10
ENSG00000111186	66.1736	1.72032	0.401987	4.27955	1.87269e-05	0.000412376	WNT5B
ENSG00000122873	104.976	-0.868859	0.203172	-4.27647	1.89882e-05	0.00041688	CISD1
ENSG00000249930	55.5721	2.04386	0.478151	4.27451	1.91561e-05	0.000419661
ENSG00000131943	783.118	-0.680304	0.15915	-4.27461	1.91472e-05	0.000419661	C19orf12
ENSG00000064933	361.306	-0.88961	0.208267	-4.27149	1.94169e-05	0.000423411	PMS1
ENSG00000144895	707.07	-0.87667	0.205274	-4.27072	1.94843e-05	0.000423411	EIF2A
ENSG00000171476	314.207	-1.35427	0.317016	-4.27192	1.93794e-05	0.000423411	HOPX
ENSG00000161016	7076.63	-0.860382	0.201395	-4.27212	1.93623e-05	0.000423411	RPL8
ENSG00000123360	313.855	0.836639	0.195904	4.27065	1.94906e-05	0.000423411	PDE1B
ENSG00000135404	1448.42	1.07733	0.252209	4.27158	1.9409e-05	0.000423411	CD63
ENSG00000174099	200.141	1.47357	0.345004	4.27118	1.94439e-05	0.000423411	MSRB3
ENSG00000170425	37.5015	1.43745	0.336591	4.27061	1.94937e-05	0.000423411	ADORA2B
ENSG00000165156	358.993	-0.793909	0.185982	-4.26873	1.96589e-05	0.000426177	ZHX1
ENSG00000141101	458.243	-0.588219	0.137799	-4.26868	1.96629e-05	0.000426177	NOB1
ENSG00000137801	1442.62	1.99356	0.467341	4.26575	1.99231e-05	0.000431356	THBS1
ENSG00000162976	459.566	-0.652906	0.153125	-4.26389	2.009e-05	0.00043432	SLC66A3
ENSG00000178385	1580.58	0.680899	0.159695	4.26375	2.01027e-05	0.00043432	PLEKHM3
ENSG00000120370	163.484	-0.915133	0.214661	-4.26316	2.01554e-05	0.000434999	GORAB
ENSG00000122435	325.579	-1.03869	0.243721	-4.26178	2.02803e-05	0.000437229	TRMT13
ENSG00000236296	38.0672	-2.24354	0.526526	-4.26102	2.035e-05	0.000438269	GUSBP5
ENSG00000233927	6009.3	-0.745774	0.175036	-4.26068	2.03807e-05	0.000438466	RPS28
ENSG00000197353	12.9507	-5.21221	1.22432	-4.25721	2.06994e-05	0.000444838	LYPD2
ENSG00000130818	423.11	-0.695943	0.163483	-4.25698	2.07206e-05	0.000444838	ZNF426
ENSG00000227032	227.443	0.948885	0.222918	4.25666	2.07499e-05	0.000444998	RPS2P36
ENSG00000166170	811.839	-0.404315	0.0950071	-4.25563	2.08457e-05	0.00044658	BAG5
ENSG00000166263	257.399	-0.929827	0.218521	-4.25509	2.08969e-05	0.000447208	STXBP4
ENSG00000163322	294.211	-0.72172	0.169642	-4.25437	2.0964e-05	0.000447244	ABRAXAS1
ENSG00000177613	787.185	-0.494332	0.116194	-4.25436	2.09646e-05	0.000447244	CSTF2T
ENSG00000135486	4440.98	-0.680952	0.160053	-4.25453	2.09485e-05	0.000447244	HNRNPA1
ENSG00000134627	175.693	1.43919	0.33831	4.25406	2.0993e-05	0.000447381	PIWIL4
ENSG00000143977	217.118	-0.778924	0.183186	-4.25209	2.11788e-05	0.000449929	SNRPG
ENSG00000270714	28.5529	1.26872	0.298364	4.25225	2.11634e-05	0.000449929	MICOS10P2
ENSG00000198081	515.868	-0.676659	0.159131	-4.25222	2.11658e-05	0.000449929	ZBTB14
ENSG00000240003	16.8453	1.55207	0.365199	4.24993	2.13836e-05	0.000453333	RPL7P24
ENSG00000029363	3328.66	-0.426387	0.100325	-4.25005	2.13721e-05	0.000453333	BCLAF1
ENSG00000232437	77.3007	0.735725	0.173146	4.24916	2.14577e-05	0.00045443	RPS26P42
ENSG00000160408	1284.61	-0.825195	0.194239	-4.24834	2.15363e-05	0.000455621	ST6GALNAC6
ENSG00000182173	584.087	-1.0048	0.236531	-4.24806	2.15629e-05	0.000455709	TSEN54
ENSG00000074416	669.575	1.48271	0.349227	4.24571	2.17906e-05	0.000459205	MGLL
ENSG00000156787	528.716	-0.753513	0.177468	-4.24591	2.17709e-05	0.000459205	TBC1D31
ENSG00000110172	944.716	-0.653745	0.15398	-4.24565	2.1796e-05	0.000459205	CHORDC1
ENSG00000225648	201.087	-0.901443	0.212453	-4.24302	2.20537e-05	0.0004638	SBDSP1
ENSG00000092140	580.662	-0.573098	0.135078	-4.24272	2.20825e-05	0.0004638	G2E3
ENSG00000280163	125.763	0.822193	0.193789	4.24272	2.20824e-05	0.0004638
ENSG00000196693	666.979	-0.919408	0.216794	-4.24093	2.226e-05	0.000466566	ZNF33B
ENSG00000083544	369.582	-0.856388	0.201932	-4.24098	2.2255e-05	0.000466566	TDRD3
ENSG00000154174	652.915	-0.620398	0.146349	-4.23917	2.24351e-05	0.000469751	TOMM70
ENSG00000220749	19.3722	-4.14683	0.978456	-4.23814	2.25384e-05	0.00047143	RPL21P28
ENSG00000183160	148.017	2.65063	0.625539	4.23736	2.26168e-05	0.000472585	TMEM119
ENSG00000270638	12.9923	-1.80254	0.425516	-4.23612	2.27418e-05	0.000474709
ENSG00000128915	925.699	-0.76488	0.180577	-4.23575	2.27791e-05	0.000475001	ICE2
ENSG00000226822	190.403	1.51493	0.357716	4.235	2.28555e-05	0.000476105	LINC02785
ENSG00000188283	464.609	-0.730309	0.172464	-4.23457	2.28993e-05	0.00047653	ZNF383
ENSG00000171502	44.6669	1.9227	0.45408	4.23427	2.29297e-05	0.000476676	COL24A1
ENSG00000236254	98.139	1.02781	0.2428	4.23316	2.30431e-05	0.000478545	MTND4P14
ENSG00000258572	26.9013	1.88163	0.444529	4.23287	2.30728e-05	0.000478673
ENSG00000213145	87.6211	-1.43863	0.339924	-4.23221	2.31409e-05	0.000479596	CRIP1
ENSG00000104964	8361.7	-0.656404	0.155122	-4.23154	2.32099e-05	0.000480537	TLE5
ENSG00000152193	237.422	-1.00988	0.238757	-4.22973	2.33969e-05	0.000483917	OBI1
ENSG00000122482	1181.74	-0.920876	0.217797	-4.22813	2.35639e-05	0.000485668	ZNF644
ENSG00000143545	58.7711	1.475	0.348832	4.2284	2.35363e-05	0.000485668	RAB13
ENSG00000156026	589.212	0.792909	0.187508	4.22866	2.35091e-05	0.000485668	MCU
ENSG00000150637	1820.5	-0.862201	0.203926	-4.22801	2.35771e-05	0.000485668	CD226
ENSG00000088340	75.1237	3.23671	0.765725	4.22699	2.36837e-05	0.000487372	FER1L4
ENSG00000280407	362.179	1.86946	0.442302	4.22666	2.37181e-05	0.000487587
ENSG00000133641	162.886	-1.01932	0.241195	-4.22612	2.37755e-05	0.000488273	C12orf29
ENSG00000142303	504.118	-1.21968	0.28868	-4.22504	2.38896e-05	0.000490122	ADAMTS10
ENSG00000155438	205.152	-0.890594	0.210809	-4.22464	2.39322e-05	0.000490501	NIFK
ENSG00000107537	87.345	-0.782108	0.185159	-4.22397	2.40035e-05	0.000490975	PHYH
ENSG00000257322	39.4859	1.75936	0.416511	4.22405	2.39954e-05	0.000490975
ENSG00000234028	40.1556	-1.04802	0.248128	-4.2237	2.40319e-05	0.000491061	EIF2AK3-DT
ENSG00000170364	112.068	-0.816141	0.193269	-4.22282	2.41262e-05	0.00049119	SETMAR
ENSG00000067840	643.225	-1.517	0.359236	-4.22287	2.41214e-05	0.00049119	PDZD4
ENSG00000255097	93.4958	1.22694	0.290554	4.22274	2.41347e-05	0.00049119
ENSG00000266371	22.0992	1.54781	0.366503	4.2232	2.40863e-05	0.00049119
ENSG00000197140	20.6762	1.62971	0.385985	4.22222	2.41911e-05	0.000491846	ADAM32
ENSG00000222831	58.7533	0.818905	0.193989	4.22141	2.42778e-05	0.000492624	MIR1537
ENSG00000131061	393.685	0.727289	0.172281	4.22153	2.42653e-05	0.000492624	ZNF341
ENSG00000162368	1108.42	-0.752242	0.178212	-4.22104	2.43176e-05	0.000492939	CMPK1
ENSG00000172940	42.6915	1.51957	0.360056	4.22036	2.43917e-05	0.000493524	SLC22A13
ENSG00000170915	655.54	-0.902889	0.213939	-4.2203	2.43976e-05	0.000493524	PAQR8
ENSG00000166669	526.162	-0.904124	0.214242	-4.2201	2.44192e-05	0.000493524	ATF7IP2
ENSG00000280167	16.6228	1.48412	0.351898	4.21748	2.47045e-05	0.000498482
ENSG00000277152	45.3902	1.87705	0.445072	4.2174	2.47135e-05	0.000498482
ENSG00000079215	116.737	2.35367	0.558256	4.21612	2.48546e-05	0.000500476	SLC1A3
ENSG00000150045	269.053	-1.82184	0.43212	-4.21605	2.48615e-05	0.000500476	KLRF1
ENSG00000177034	350.465	-0.897205	0.212842	-4.21536	2.49377e-05	0.000501201	MTX3
ENSG00000169239	723.42	-0.644724	0.152949	-4.21528	2.49467e-05	0.000501201	CA5B
ENSG00000149308	1490.51	-0.514521	0.1221	-4.21394	2.50954e-05	0.000503691	NPAT
ENSG00000118246	348.352	-0.757573	0.179807	-4.21326	2.51712e-05	0.000504286	FASTKD2
ENSG00000101188	166.454	2.16188	0.513144	4.21301	2.51994e-05	0.000504286	NTSR1
ENSG00000167766	785.782	-1.07471	0.255084	-4.21316	2.51824e-05	0.000504286	ZNF83
ENSG00000180479	96.61	-1.40035	0.332431	-4.21246	2.52601e-05	0.000505003	ZNF571
ENSG00000008324	130.629	-1.03337	0.245424	-4.21056	2.54736e-05	0.000507279	SS18L2
ENSG00000122068	853.912	-0.527115	0.125174	-4.21104	2.54197e-05	0.000507279	FYTTD1
ENSG00000187987	31.5491	-2.2471	0.533676	-4.21061	2.54685e-05	0.000507279	ZSCAN23
ENSG00000235652	59.4744	-1.14706	0.272402	-4.21092	2.54335e-05	0.000507279	FBXO30-DT
ENSG00000167085	723.419	-0.538626	0.127946	-4.20977	2.55626e-05	0.000508553	PHB
ENSG00000184860	223.537	-0.918026	0.218132	-4.20857	2.56989e-05	0.000510765	SDR42E1
ENSG00000131069	772.099	0.848944	0.201772	4.20744	2.58279e-05	0.000512828	ACSS2
ENSG00000128185	454.369	-0.559	0.132867	-4.20721	2.58547e-05	0.000512861	DGCR6L
ENSG00000224959	224.31	1.18654	0.282113	4.20591	2.60035e-05	0.00051531	NA
ENSG00000224216	19.2443	1.41241	0.335847	4.20551	2.60492e-05	0.000515714
ENSG00000163406	406.876	0.838272	0.199343	4.20517	2.60886e-05	0.000515992	SLC15A2
ENSG00000240864	104.8	2.99483	0.712334	4.20425	2.61954e-05	0.000517602	IGKV1-16
ENSG00000172965	1530.74	1.06715	0.253848	4.20389	2.62369e-05	0.000517869	MIR4435-2HG
ENSG00000176624	1296.27	-0.851461	0.202551	-4.20369	2.62599e-05	0.000517869	MEX3C
ENSG00000182134	169.114	-0.883524	0.210222	-4.20281	2.63628e-05	0.000518092	TDRKH
ENSG00000279227	33.2426	1.79517	0.427082	4.20334	2.63001e-05	0.000518092
ENSG00000108187	88.5078	0.887166	0.211077	4.20304	2.63351e-05	0.000518092	PBLD
ENSG00000268713	70.4161	-0.882565	0.209999	-4.20272	2.6373e-05	0.000518092
ENSG00000177628	1125.94	1.02087	0.242953	4.20192	2.64657e-05	0.000519411	GBA
ENSG00000106560	1275.94	-0.937297	0.223104	-4.20116	2.65548e-05	0.000520158	GIMAP2
ENSG00000137876	344.318	-1.42088	0.338205	-4.20125	2.65447e-05	0.000520158	RSL24D1
ENSG00000156970	58.8925	1.5883	0.378109	4.20064	2.66165e-05	0.000520864	BUB1B
ENSG00000167984	3202.2	-0.944816	0.224935	-4.20041	2.66438e-05	0.000520897	NLRC3
ENSG00000077097	2222.87	-0.496144	0.118135	-4.19981	2.67139e-05	0.000521767	TOP2B
ENSG00000129317	716.637	-0.72206	0.17195	-4.19924	2.67815e-05	0.000522586	PUS7L
ENSG00000158006	617.916	-0.671522	0.159974	-4.19768	2.69658e-05	0.000525079	PAFAH2
ENSG00000235840	10.2306	2.45464	0.584785	4.19751	2.69867e-05	0.000525079
ENSG00000279400	21.4099	3.02334	0.720233	4.19772	2.6961e-05	0.000525079	NA
ENSG00000177971	601.352	-0.530122	0.126304	-4.1972	2.70239e-05	0.000525301	IMP3
ENSG00000127922	333.565	-0.887494	0.211494	-4.19631	2.71303e-05	0.000526866	SEM1
ENSG00000247828	477.597	-0.864377	0.206008	-4.19585	2.71853e-05	0.000527432	TMEM161B-AS1
ENSG00000143190	1619.85	0.641674	0.153013	4.19358	2.74586e-05	0.000532225	POU2F1
ENSG00000152495	1872.96	-1.28175	0.305803	-4.19143	2.77207e-05	0.000536723	CAMK4
ENSG00000110931	6918.06	1.24811	0.297791	4.19124	2.77433e-05	0.000536723	CAMKK2
ENSG00000247315	666.149	-0.38977	0.0930017	-4.191	2.77731e-05	0.000536788	ZCCHC3
ENSG00000198182	97.0794	-1.171	0.27949	-4.18978	2.79219e-05	0.000539153	ZNF607
ENSG00000161714	75.471	1.08442	0.258997	4.18702	2.82647e-05	0.000545254	PLCD3
ENSG00000136444	544.721	-0.603457	0.144191	-4.18512	2.8501e-05	0.000549292	RSAD1
ENSG00000171033	135.084	-1.23956	0.296276	-4.18378	2.86701e-05	0.000552028	PKIA
ENSG00000185129	1334.49	-0.707203	0.169164	-4.18057	2.90784e-05	0.000559087	PURA
ENSG00000103037	185.746	-1.02153	0.244359	-4.18046	2.90917e-05	0.000559087	SETD6
ENSG00000148950	114.835	-0.91411	0.218684	-4.18006	2.91436e-05	0.000559558	IMMP1L
ENSG00000254288	34.8714	1.91694	0.458622	4.17978	2.91795e-05	0.000559712
ENSG00000104490	437.13	-1.21375	0.290415	-4.17935	2.92342e-05	0.000559712	NCALD
ENSG00000283341	81.9804	-0.88501	0.211749	-4.17952	2.92128e-05	0.000559712
ENSG00000033100	2728.37	0.625398	0.149667	4.1786	2.93303e-05	0.000560805	CHPF2
ENSG00000165029	6046.37	1.54555	0.369884	4.17848	2.93464e-05	0.000560805	ABCA1
ENSG00000196670	506.226	-0.834008	0.199717	-4.17595	2.96744e-05	0.000566541	ZFP62
ENSG00000176868	23.8291	-1.52447	0.365145	-4.17497	2.9803e-05	0.000567969
ENSG00000134001	592.282	-0.68061	0.163022	-4.17495	2.9805e-05	0.000567969	EIF2S1
ENSG00000133134	30.8922	-1.74494	0.418012	-4.17438	2.98802e-05	0.000568869	BEX2
ENSG00000204650	480.266	-1.00892	0.241875	-4.17124	3.0295e-05	0.000576229	LINC02210
ENSG00000185909	608.66	1.52513	0.365687	4.17059	3.03815e-05	0.000577335	KLHDC8B
ENSG00000178229	240.821	-0.882253	0.211573	-4.16996	3.04647e-05	0.000578375	ZNF543
ENSG00000175309	4060.25	0.442606	0.106169	4.1689	3.06073e-05	0.00058054	PHYKPL
ENSG00000168758	648.949	-1.00275	0.240579	-4.16806	3.07206e-05	0.000581988	SEMA4C
ENSG00000179021	530.355	-0.670089	0.160773	-4.16791	3.07408e-05	0.000581988	C3orf38
ENSG00000138138	610.399	-0.592106	0.142075	-4.16757	3.0787e-05	0.000582321	ATAD1
ENSG00000178980	602.795	-0.571546	0.137184	-4.16626	3.09636e-05	0.000585117	SELENOW
ENSG00000084731	404.344	1.05561	0.253434	4.16523	3.11032e-05	0.000587211	KIF3C
ENSG00000105778	2914.57	0.53019	0.127314	4.16441	3.12157e-05	0.000588787	AVL9
ENSG00000279748	36.3431	0.936901	0.225039	4.16329	3.13692e-05	0.000591135
ENSG00000147364	452.548	-0.724201	0.173986	-4.16242	3.14897e-05	0.000592857	FBXO25
ENSG00000265195	154.984	1.06281	0.255364	4.16193	3.15569e-05	0.000593572	MIR4312
ENSG00000149781	7731.8	0.904719	0.217422	4.16113	3.1668e-05	0.000594564	FERMT3
ENSG00000171860	1170.48	1.69968	0.408448	4.16132	3.16414e-05	0.000594564	C3AR1
ENSG00000167105	22.2212	2.81943	0.677659	4.16055	3.17488e-05	0.000595532	TMEM92
ENSG00000258632	124.572	1.49974	0.360491	4.16027	3.17866e-05	0.000595692
ENSG00000197540	785.855	-1.24817	0.300071	-4.15958	3.18831e-05	0.00059695	GZMM
ENSG00000117543	208.986	-0.820223	0.197202	-4.1593	3.19224e-05	0.000597137	DPH5
ENSG00000214402	10.105	-2.64687	0.636588	-4.1579	3.21185e-05	0.000600252	LCNL1
ENSG00000249309	202.93	2.01801	0.485426	4.15719	3.22189e-05	0.000600971
ENSG00000152465	419.309	-1.02247	0.245963	-4.15701	3.22435e-05	0.000600971	NMT2
ENSG00000211895	11021.9	2.9801	0.716901	4.15693	3.22557e-05	0.000600971	IGHA1
ENSG00000280387	151.254	1.03338	0.2486	4.15679	3.2275e-05	0.000600971
ENSG00000143641	1717.03	0.704328	0.169463	4.15624	3.23529e-05	0.000601321	GALNT2
ENSG00000241755	167.44	2.7863	0.67036	4.15642	3.23271e-05	0.000601321	IGKV1-9
ENSG00000253755	260.056	4.36011	1.04923	4.15554	3.24515e-05	0.000602604	IGHGP
ENSG00000145103	25.0426	1.74148	0.419143	4.15486	3.25484e-05	0.000602852	ILDR1
ENSG00000234788	25.1736	1.17439	0.282655	4.15486	3.2548e-05	0.000602852	HSPA8P3
ENSG00000141569	631.68	-0.593379	0.142817	-4.15482	3.25538e-05	0.000602852	TRIM65
ENSG00000186104	262.945	-0.618151	0.148812	-4.15391	3.26835e-05	0.000604414	CYP2R1
ENSG00000215421	1763.46	0.30845	0.0742569	4.15382	3.26975e-05	0.000604414	ZNF407
ENSG00000113966	61.7831	-1.25418	0.301964	-4.1534	3.27576e-05	0.000604976	ARL6
ENSG00000170584	188.135	-0.875012	0.210686	-4.15316	3.2792e-05	0.000605062	NUDCD2
ENSG00000196338	201.25	1.01182	0.243663	4.15254	3.28807e-05	0.0006056	NLGN3
ENSG00000272578	316.085	0.64335	0.154926	4.15262	3.2869e-05	0.0006056
ENSG00000122376	354.082	-0.87447	0.210698	-4.15034	3.31979e-05	0.00061089	SHLD2
ENSG00000096872	98.0429	-1.02668	0.247414	-4.14965	3.32981e-05	0.00061218	IFT74
ENSG00000211724	21.3704	-1.53533	0.370167	-4.14768	3.35857e-05	0.00061691	TRBV6-6
ENSG00000142657	8652.17	1.44392	0.348153	4.14736	3.36325e-05	0.000617212	PGD
ENSG00000062524	137.226	-1.76145	0.424965	-4.14493	3.39921e-05	0.000623249	LTK
ENSG00000120910	975.528	-0.860103	0.207597	-4.14314	3.42584e-05	0.000627567	PPP3CC
ENSG00000119042	83.5969	1.21074	0.292276	4.14245	3.43616e-05	0.000628337	SATB2
ENSG00000125743	516.198	-1.24388	0.300276	-4.14245	3.43622e-05	0.000628337	SNRPD2
ENSG00000164934	303.127	-0.829313	0.200276	-4.14086	3.46011e-05	0.000632139	DCAF13
ENSG00000104133	5752.22	0.597064	0.144204	4.1404	3.46701e-05	0.00063283	SPG11
ENSG00000138430	334.155	-0.756701	0.182795	-4.13962	3.47885e-05	0.000634423	OLA1
ENSG00000003147	109.587	1.29716	0.313378	4.13929	3.48378e-05	0.00063466	ICA1
ENSG00000136045	385.596	-0.668391	0.161481	-4.13912	3.48639e-05	0.00063466	PWP1
ENSG00000280120	51.143	-0.956976	0.231222	-4.13878	3.49161e-05	0.000635043
ENSG00000198042	221.845	-0.685875	0.16574	-4.13825	3.49958e-05	0.000635923	MAK16
ENSG00000127989	253.127	-0.887086	0.214389	-4.13773	3.50757e-05	0.000636807	MTERF1
ENSG00000138336	141.816	-0.836811	0.202328	-4.13592	3.53542e-05	0.000641291	TET1
ENSG00000152795	2144.95	-0.470801	0.113873	-4.13444	3.55824e-05	0.000644856	HNRNPDL
ENSG00000153147	1925.4	-0.426833	0.103248	-4.13406	3.56413e-05	0.000645348	SMARCA5
ENSG00000181163	2232.04	-0.87774	0.21237	-4.13307	3.57945e-05	0.000646573	NPM1
ENSG00000152240	138.718	-0.952957	0.230556	-4.13329	3.57606e-05	0.000646573	HAUS1
ENSG00000186998	119.197	2.53277	0.612816	4.13301	3.58042e-05	0.000646573	EMID1
ENSG00000110711	1287.02	-0.364664	0.0882785	-4.13084	3.61445e-05	0.000650985	AIP
ENSG00000136026	2868.63	1.45461	0.352102	4.13121	3.60864e-05	0.000650985	CKAP4
ENSG00000139793	739.225	-0.657537	0.15917	-4.13103	3.61148e-05	0.000650985	MBNL2
ENSG00000154642	1003.21	-0.736714	0.178384	-4.12994	3.62853e-05	0.000652944	C21orf91
ENSG00000004766	566.926	-0.86189	0.2088	-4.12782	3.66214e-05	0.000657828	VPS50
ENSG00000128513	254.145	-0.912109	0.220962	-4.12791	3.66076e-05	0.000657828	POT1
ENSG00000023330	1213.2	0.755477	0.183111	4.12578	3.69487e-05	0.000663121	ALAS1
ENSG00000116754	2238.44	-0.537812	0.130379	-4.125	3.70741e-05	0.000664201	SRSF11
ENSG00000211728	28.9742	-1.75578	0.425644	-4.125	3.70738e-05	0.000664201	TRBV5-6
ENSG00000184983	201.397	-0.994526	0.241147	-4.12414	3.72117e-05	0.000666079	NDUFA6
ENSG00000196267	223.45	-0.704448	0.170905	-4.12187	3.75807e-05	0.000672094	ZNF836
ENSG00000166333	2228.67	0.642565	0.155914	4.12129	3.76764e-05	0.000672901	ILK
ENSG00000167210	569.886	2.15857	0.523775	4.12119	3.7692e-05	0.000672901	LOXHD1
ENSG00000251161	46.527	1.21015	0.293673	4.12075	3.77635e-05	0.000672998
ENSG00000279377	12.4699	-2.68404	0.651343	-4.12078	3.77593e-05	0.000672998
ENSG00000144034	114.364	-0.683478	0.16589	-4.12006	3.78773e-05	0.000674435	TPRKB
ENSG00000163519	519.297	-1.51125	0.366905	-4.11891	3.80665e-05	0.00067721	TRAT1
ENSG00000182628	121.659	-0.859312	0.208666	-4.11812	3.81975e-05	0.000678948	SKA2
ENSG00000198205	231.633	-1.01013	0.24553	-4.11409	3.8871e-05	0.000689715	ZXDA
ENSG00000267940	70.7818	1.0328	0.251037	4.11414	3.8862e-05	0.000689715
ENSG00000229622	68.937	0.922316	0.224226	4.11333	3.89985e-05	0.000691374	MTND5P2
ENSG00000243335	822.242	-0.65494	0.159259	-4.11242	3.91532e-05	0.00069291	KCTD7
ENSG00000275888	247.922	1.73017	0.420705	4.11255	3.91317e-05	0.00069291
ENSG00000101412	213.708	1.80292	0.438464	4.11189	3.92431e-05	0.000693897	E2F1
ENSG00000023516	1704.02	-0.763346	0.185654	-4.11167	3.92812e-05	0.000693968	AKAP11
ENSG00000138095	1264.29	-0.689044	0.167604	-4.11114	3.93712e-05	0.000694575	LRPPRC
ENSG00000102057	104.617	1.41609	0.344459	4.11107	3.93838e-05	0.000694575	KCND1
ENSG00000171806	44.5645	-1.45867	0.354873	-4.11039	3.94995e-05	0.000695409	METTL18
ENSG00000248208	18.5864	2.51106	0.610891	4.11049	3.94824e-05	0.000695409	WDR45P1
ENSG00000115486	637.401	0.438718	0.106746	4.10993	3.95781e-05	0.000696191	GGCX
ENSG00000146223	1374.89	-0.421814	0.102643	-4.10951	3.96503e-05	0.000696859	RPL7L1
ENSG00000271746	16.6223	-1.79347	0.436535	-4.10843	3.98351e-05	0.000699502
ENSG00000223584	31.8609	1.55013	0.377338	4.10806	3.98988e-05	0.000700018	TVP23CP1
ENSG00000086189	230.457	-0.674568	0.164247	-4.10703	4.00773e-05	0.000702491	DIMT1
ENSG00000095303	2075.21	1.61631	0.393565	4.10685	4.01088e-05	0.000702491	PTGS1
ENSG00000111785	436.427	-0.778791	0.189647	-4.10653	4.01651e-05	0.000702873	RIC8B
ENSG00000100028	637.775	-0.4543	0.110635	-4.10629	4.02062e-05	0.000702987	SNRPD3
ENSG00000101384	242.137	1.24616	0.303502	4.10593	4.02694e-05	0.000703488	JAG1
ENSG00000177707	37.6591	-1.41948	0.345774	-4.10524	4.03889e-05	0.00070497	NECTIN3
ENSG00000071794	269.271	-0.913239	0.222521	-4.10406	4.05968e-05	0.000707992	HLTF
ENSG00000178425	491.838	-0.522952	0.127475	-4.10239	4.08899e-05	0.000712493	NT5DC1
ENSG00000063046	8414.53	-0.754546	0.183991	-4.10099	4.11385e-05	0.000716212	EIF4B
ENSG00000282431	16.0026	-1.88445	0.459579	-4.10039	4.12447e-05	0.000717447	TRBD1
ENSG00000274712	268.112	-0.942362	0.229886	-4.09926	4.14474e-05	0.000720357
ENSG00000107771	1574.07	-0.580298	0.141572	-4.09895	4.15023e-05	0.000720695	CCSER2
ENSG00000198252	837.433	-0.593465	0.144822	-4.09788	4.16948e-05	0.00072342	STYX
ENSG00000273802	289.163	1.32801	0.324176	4.09658	4.193e-05	0.000726264	H2BC8
ENSG00000256294	216.091	-0.780587	0.19054	-4.09671	4.19071e-05	0.000726264	ZNF225
ENSG00000214796	6.38346	3.38337	0.825956	4.09631	4.19786e-05	0.000726487	TUBA5P
ENSG00000216895	74.2187	-0.689226	0.168283	-4.09564	4.20997e-05	0.000727963
ENSG00000155016	166.662	-1.12647	0.275087	-4.09495	4.22263e-05	0.000729532	CYP2U1
ENSG00000115875	1252.72	-0.71063	0.173568	-4.09424	4.23557e-05	0.000731026	SRSF7
ENSG00000224032	168.4	-0.843203	0.205966	-4.09388	4.24205e-05	0.000731026	EPB41L4A-AS1
ENSG00000187860	121.86	-0.707889	0.172906	-4.09407	4.23874e-05	0.000731026	CCDC157
ENSG00000236499	101.005	-0.82807	0.202322	-4.09284	4.26122e-05	0.000733708	LINC00896
ENSG00000186583	85.3924	2.29245	0.560207	4.09215	4.27397e-05	0.000735282	SPATC1
ENSG00000203739	585.629	1.07132	0.26184	4.09149	4.28605e-05	0.000735817	PRDX6-AS1
ENSG00000248727	118.527	1.60616	0.392571	4.09139	4.28793e-05	0.000735817	LINC01948
ENSG00000185168	139.647	1.71364	0.418823	4.09155	4.28491e-05	0.000735817	LINC00482
ENSG00000030419	947.383	-1.2815	0.313486	-4.08788	4.35324e-05	0.000745732	IKZF2
ENSG00000253522	71.3588	-1.3601	0.332722	-4.08779	4.35505e-05	0.000745732	MIR3142HG
ENSG00000060558	701.091	0.977263	0.239074	4.0877	4.3567e-05	0.000745732	GNA15
ENSG00000228280	21.2116	2.0827	0.509599	4.08694	4.37107e-05	0.000747196
ENSG00000119616	455.096	-0.637291	0.155937	-4.08686	4.37259e-05	0.000747196	FCF1
ENSG00000123349	867.088	-1.42398	0.348496	-4.08607	4.38739e-05	0.000749096	PFDN5
ENSG00000271443	6.77176	3.28305	0.803631	4.08527	4.40255e-05	0.000751053
ENSG00000223865	2732.83	-1.1934	0.292198	-4.08421	4.42268e-05	0.000753225	HLA-DPB1
ENSG00000233387	48.7451	-1.21188	0.296714	-4.08434	4.42021e-05	0.000753225	IATPR
ENSG00000145349	1405.53	-1.0403	0.254755	-4.08352	4.43586e-05	0.000754375	CAMK2D
ENSG00000184613	961.899	-1.74117	0.426394	-4.08347	4.43685e-05	0.000754375	NELL2
ENSG00000090263	98.7734	-1.18067	0.289208	-4.08241	4.45702e-05	0.000756541	MRPS33
ENSG00000133111	180.489	-0.69715	0.170762	-4.08257	4.45399e-05	0.000756541	RFXAP
ENSG00000005448	134.521	-0.955804	0.234143	-4.08213	4.46246e-05	0.000756834	WDR54
ENSG00000171316	3444.9	1.01648	0.249063	4.0812	4.48034e-05	0.000759233	CHD7
ENSG00000173041	214.754	-0.910591	0.223154	-4.08056	4.49282e-05	0.000760715	ZNF680
ENSG00000162961	192.572	-0.758341	0.185878	-4.07978	4.50776e-05	0.000762236	DPY30
ENSG00000176171	306.747	-0.73251	0.17955	-4.0797	4.5093e-05	0.000762236	BNIP3
ENSG00000138182	207.493	-1.11973	0.274548	-4.07845	4.53373e-05	0.000765731	KIF20B
ENSG00000232915	30.0959	1.22166	0.299562	4.07815	4.53951e-05	0.000766071	RNF14P1
ENSG00000237298	2826.39	0.780194	0.191351	4.07729	4.55634e-05	0.000767637	TTN-AS1
ENSG00000274505	14.7624	1.19153	0.292234	4.07732	4.55585e-05	0.000767637	Metazoa_SRP
ENSG00000105136	231.868	-0.869054	0.213166	-4.07688	4.56431e-05	0.000768345	ZNF419
ENSG00000122223	691.013	-1.05416	0.258616	-4.07617	4.57841e-05	0.000769853	CD244
ENSG00000211897	1646.17	3.11188	0.763456	4.07604	4.58084e-05	0.000769853	IGHG3
ENSG00000189190	384.578	-1.10475	0.271052	-4.07577	4.58626e-05	0.000770128	ZNF600
ENSG00000101057	591.353	1.80429	0.442782	4.07489	4.60359e-05	0.000772401	MYBL2
ENSG00000124203	2999.62	-1.18263	0.290269	-4.07425	4.61626e-05	0.000773889	ZNF831
ENSG00000236279	39.1846	2.8992	0.711779	4.07317	4.63779e-05	0.000776366	CLEC2L
ENSG00000083817	162.234	-0.916942	0.22512	-4.07312	4.63867e-05	0.000776366	ZNF416
ENSG00000175893	551.854	-1.02715	0.252207	-4.07263	4.6485e-05	0.000777372	ZDHHC21
ENSG00000121766	288.251	-0.539717	0.132554	-4.07169	4.66737e-05	0.000778145	ZCCHC17
ENSG00000205189	353.358	-1.07422	0.263825	-4.0717	4.66709e-05	0.000778145	ZBTB10
ENSG00000139131	346.892	-0.557504	0.136924	-4.07164	4.66841e-05	0.000778145	YARS2
ENSG00000259207	1545.02	2.31196	0.567797	4.07181	4.665e-05	0.000778145	ITGB3
ENSG00000198829	53.3405	1.88795	0.463768	4.07089	4.68329e-05	0.000779986	SUCNR1
ENSG00000204934	160.689	-1.23962	0.304537	-4.07049	4.69137e-05	0.000780206	ATP6V0E2-AS1
ENSG00000198040	504.04	-0.959631	0.235756	-4.07045	4.69228e-05	0.000780206	ZNF84
ENSG00000115365	543.552	-0.785335	0.192964	-4.06985	4.7043e-05	0.00078093	LANCL1
ENSG00000134954	8791.35	-0.89604	0.220164	-4.06987	4.70392e-05	0.00078093	ETS1
ENSG00000164961	1169.16	0.311683	0.0765927	4.06935	4.71437e-05	0.00078181	WASHC5
ENSG00000125744	255.491	1.12282	0.27593	4.06921	4.71729e-05	0.00078181	RTN2
ENSG00000064687	6915.99	0.832532	0.204615	4.06877	4.72616e-05	0.000782643	ABCA7
ENSG00000181827	895.711	-0.69692	0.171304	-4.06832	4.73535e-05	0.000783527	RFX7
ENSG00000105793	451.629	-0.583408	0.143418	-4.0679	4.74391e-05	0.000784306	GTPBP10
ENSG00000256742	61.185	-1.12246	0.275989	-4.06705	4.76117e-05	0.000786244	KDM2B-DT
ENSG00000260256	10.0202	2.2799	0.560594	4.06694	4.76336e-05	0.000786244
ENSG00000275004	51.9663	-1.23421	0.3035	-4.06659	4.77059e-05	0.0007868	ZNF280B
ENSG00000273149	84.4606	-2.23867	0.550595	-4.06592	4.78435e-05	0.00078843
ENSG00000165983	335.545	-0.665316	0.163644	-4.06563	4.79023e-05	0.00078876	PTER
ENSG00000118454	611.02	-0.647251	0.159215	-4.06527	4.7976e-05	0.000788996	ANKRD13C
ENSG00000132313	229.408	-0.704456	0.173306	-4.06481	4.80717e-05	0.000788996	MRPL35
ENSG00000229036	62.9074	-0.94793	0.233185	-4.06513	4.80049e-05	0.000788996	VDAC1P8
ENSG00000211644	296.467	2.51405	0.618467	4.06498	4.80372e-05	0.000788996	IGLV1-51
ENSG00000224967	56.4396	0.637257	0.156795	4.06427	4.81824e-05	0.000789539
ENSG00000198677	1112.9	-0.695015	0.171005	-4.0643	4.81762e-05	0.000789539	TTC37
ENSG00000153140	40.6402	-1.54526	0.380359	-4.06264	4.8521e-05	0.000794449	CETN3
ENSG00000148459	149.941	1.10019	0.270896	4.06129	4.88019e-05	0.00079801	PDSS1
ENSG00000105088	150.945	-1.19728	0.294808	-4.06122	4.8817e-05	0.00079801	OLFM2
ENSG00000106330	222.256	0.83493	0.205627	4.06042	4.89849e-05	0.000800112	MOSPD3
ENSG00000213999	101.095	0.833815	0.205365	4.06017	4.9038e-05	0.000800337	MEF2B
ENSG00000140534	73.8153	1.81172	0.446436	4.05818	4.94559e-05	0.000806171	TICRR
ENSG00000104907	499.306	-0.531146	0.130886	-4.0581	4.94746e-05	0.000806171	TRMT1
ENSG00000158089	662.711	2.421	0.596622	4.05785	4.95265e-05	0.000806371	GALNT14
ENSG00000166986	2426.95	0.605702	0.149287	4.05729	4.96458e-05	0.000807666	MARS1
ENSG00000188227	145.799	-1.36575	0.336636	-4.05706	4.96936e-05	0.000807799	ZNF793
ENSG00000101335	1370.09	2.41567	0.595472	4.05674	4.97633e-05	0.000808286	MYL9
ENSG00000135476	120.103	1.74646	0.430543	4.05642	4.9831e-05	0.00080874	ESPL1
ENSG00000197619	203.044	-0.709143	0.174828	-4.05623	4.98707e-05	0.00080874	ZNF615
ENSG00000101152	6253.91	0.777391	0.191681	4.05565	4.99946e-05	0.000810103	DNAJC5
ENSG00000104432	47.8759	-2.04956	0.505497	-4.05454	5.02336e-05	0.00081333	IL7
ENSG00000283897	9.42278	-1.95686	0.482704	-4.05396	5.03582e-05	0.00081405
ENSG00000166266	686.501	-0.63967	0.157783	-4.05411	5.03252e-05	0.00081405	CUL5
ENSG00000221296	14.3558	1.39079	0.34311	4.0535	5.04578e-05	0.000815014	MIR548T
ENSG00000071575	1704.3	-0.866435	0.213777	-4.05299	5.05668e-05	0.000816127	TRIB2
ENSG00000142065	363.167	-0.96445	0.237985	-4.05257	5.06586e-05	0.000816961	ZFP14
ENSG00000147874	552.065	-0.521857	0.128786	-4.05213	5.07527e-05	0.000817829	HAUS6
ENSG00000180884	593.37	-0.700742	0.172981	-4.05097	5.10059e-05	0.00082126	ZNF792
ENSG00000177600	7935.04	-0.804916	0.198738	-4.05013	5.11889e-05	0.000823555	RPLP2
ENSG00000171649	143.115	-1.1247	0.277734	-4.04954	5.13186e-05	0.000824989	ZIK1
ENSG00000020633	3634.3	-1.03996	0.256831	-4.04918	5.13972e-05	0.000825085	RUNX3
ENSG00000237361	7.28355	3.97767	0.98235	4.04914	5.14057e-05	0.000825085	TUSC8
ENSG00000118960	1943.12	0.6217	0.153571	4.04829	5.15929e-05	0.000825486	HS1BP3
ENSG00000014123	608.566	-0.631164	0.155899	-4.04855	5.15363e-05	0.000825486	UFL1
ENSG00000237827	127.959	0.954161	0.235685	4.04846	5.1556e-05	0.000825486	RPS15AP29
ENSG00000180626	303.917	-1.01095	0.249689	-4.04883	5.14751e-05	0.000825486	ZNF594
ENSG00000163257	1121.66	-0.600883	0.148444	-4.04789	5.16814e-05	0.00082597	DCAF16
ENSG00000273812	156.008	1.84616	0.456091	4.04779	5.17043e-05	0.00082597
ENSG00000144451	52.4681	-1.37347	0.339356	-4.04729	5.18146e-05	0.000827084	SPAG16
ENSG00000196126	3327.41	-1.0388	0.256714	-4.04653	5.19834e-05	0.000829127	HLA-DRB1
ENSG00000224083	232.705	0.997412	0.246519	4.04599	5.21024e-05	0.000829725	MTCO1P11
ENSG00000275302	243.362	-1.21635	0.300621	-4.04615	5.20679e-05	0.000829725	CCL4
ENSG00000164164	1410.65	-0.454478	0.112357	-4.04494	5.23374e-05	0.000832815	OTUD4
ENSG00000166343	189.642	0.522223	0.129172	4.04283	5.2809e-05	0.000839662	MSS51
ENSG00000211955	573.338	3.38557	0.837558	4.04219	5.29533e-05	0.000841028	IGHV3-33
ENSG00000127554	234.121	-0.458986	0.113552	-4.04209	5.29775e-05	0.000841028	GFER
ENSG00000151611	127.897	-0.824559	0.204005	-4.04185	5.30309e-05	0.00084122	MMAA
ENSG00000135951	152.213	-1.12976	0.279552	-4.04133	5.31491e-05	0.000842013	TSGA10
ENSG00000245498	61.1583	-1.37256	0.339638	-4.04126	5.31648e-05	0.000842013
ENSG00000167555	414.206	-1.11002	0.274684	-4.04108	5.32051e-05	0.000842013	ZNF528
ENSG00000119760	718.129	-0.498767	0.12344	-4.04057	5.33208e-05	0.000842151	SUPT7L
ENSG00000145945	160.19	-0.806033	0.199488	-4.0405	5.33366e-05	0.000842151	FAM50B
ENSG00000279554	178.278	0.751358	0.185957	4.0405	5.33379e-05	0.000842151
ENSG00000115232	5735.85	-0.882982	0.218601	-4.03925	5.36233e-05	0.000845735	ITGA4
ENSG00000164024	578.566	-0.44256	0.109568	-4.03914	5.3648e-05	0.000845735	METAP1
ENSG00000198363	3543.03	1.75325	0.434169	4.03818	5.38673e-05	0.00084819	ASPH
ENSG00000220842	11.0313	-2.87091	0.710957	-4.03809	5.38871e-05	0.00084819	RPL21P16
ENSG00000112984	44.7831	1.98878	0.492645	4.03695	5.41508e-05	0.000848378	KIF20A
ENSG00000106351	801.779	-0.946635	0.234513	-4.0366	5.42325e-05	0.000848378	AGFG2
ENSG00000111537	11.5453	-2.99013	0.740637	-4.03724	5.40827e-05	0.000848378	IFNG
ENSG00000226174	262.481	0.574756	0.142362	4.0373	5.40704e-05	0.000848378	TEX22
ENSG00000273348	20.6303	-2.00942	0.497798	-4.03662	5.42262e-05	0.000848378
ENSG00000186994	62.5454	-1.36238	0.337421	-4.03761	5.39978e-05	0.000848378	KANK3
ENSG00000168661	57.1058	-1.15699	0.2866	-4.03694	5.41524e-05	0.000848378	ZNF30
ENSG00000128165	78.4881	1.18691	0.293957	4.0377	5.39787e-05	0.000848378	ADM2
ENSG00000234741	453.88	-1.17402	0.290898	-4.03586	5.44018e-05	0.000850373	GAS5
ENSG00000143365	180.859	-1.54	0.381679	-4.03479	5.46515e-05	0.000853058	RORC
ENSG00000163818	165.262	-0.673181	0.166855	-4.03452	5.47129e-05	0.000853058	LZTFL1
ENSG00000168685	10051.4	-1.24429	0.308398	-4.03468	5.46772e-05	0.000853058	IL7R
ENSG00000197903	3158.38	0.9431	0.233775	4.03422	5.47831e-05	0.000853058	H2BC12
ENSG00000224877	155.887	-0.795786	0.197251	-4.03438	5.47456e-05	0.000853058	NDUFAF8
ENSG00000102996	31.2493	1.91034	0.473576	4.03387	5.4866e-05	0.000853694	MMP15
ENSG00000266960	7.21037	3.06345	0.760331	4.02911	5.59895e-05	0.000869846	NA
ENSG00000244165	192.718	-0.75249	0.186761	-4.02916	5.59761e-05	0.000869846	P2RY11
ENSG00000171566	408.572	-0.707838	0.175689	-4.02892	5.60338e-05	0.00086987	PLRG1
ENSG00000188761	83.2749	1.79723	0.446153	4.02829	5.61846e-05	0.000871361	BCL2L15
ENSG00000163389	544.4	-0.482969	0.119919	-4.02744	5.63867e-05	0.000871361	POGLUT1
ENSG00000137288	330.896	-0.692993	0.172061	-4.02759	5.63503e-05	0.000871361	UQCC2
ENSG00000091844	8.33179	-3.09696	0.768943	-4.02755	5.63611e-05	0.000871361	RGS17
ENSG00000187713	427.803	-0.381579	0.0947301	-4.02807	5.62367e-05	0.000871361	TMEM203
ENSG00000198270	372.791	-0.72646	0.180369	-4.02763	5.63424e-05	0.000871361	TMEM116
ENSG00000106443	612.065	-0.811638	0.201615	-4.02568	5.68106e-05	0.000877245	PHF14
ENSG00000143333	33.1931	1.64764	0.409444	4.02408	5.71973e-05	0.000880754	RGS16
ENSG00000164031	1726.42	-0.615075	0.152832	-4.02453	5.70902e-05	0.000880754	DNAJB14
ENSG00000180035	265.768	-0.733838	0.182364	-4.02403	5.72109e-05	0.000880754	ZNF48
ENSG00000267472	30.6994	-1.71479	0.426126	-4.02413	5.71869e-05	0.000880754	ARHGAP27P2
ENSG00000166501	9906.34	0.600268	0.149184	4.02369	5.72944e-05	0.000881372	PRKCB
ENSG00000142534	4609.75	-0.925421	0.230007	-4.02344	5.73536e-05	0.000881616	RPS11
ENSG00000224067	108.783	2.0416	0.507452	4.02324	5.74028e-05	0.000881708
ENSG00000254017	261.385	0.991674	0.246585	4.02163	5.77972e-05	0.000887095	IGHEP2
ENSG00000103260	112.818	-0.773265	0.192318	-4.02076	5.80111e-05	0.000889708	METRN
ENSG00000211778	33.4266	-1.86494	0.463879	-4.0203	5.81237e-05	0.000890143	TRAV4
ENSG00000270550	905.54	3.287	0.817604	4.02029	5.81269e-05	0.000890143	IGHV3-30
ENSG00000176731	189.801	-1.14267	0.284322	-4.01892	5.84657e-05	0.000894657	RBIS
ENSG00000200974	39.5965	1.61778	0.40262	4.01813	5.8661e-05	0.000896971	RNU4-87P
ENSG00000025039	949.18	1.13684	0.282945	4.01787	5.87261e-05	0.000897292	RRAGD
ENSG00000168297	2090.4	0.959618	0.238888	4.01702	5.89387e-05	0.000899591	PXK
ENSG00000250222	27.0263	-1.06463	0.265061	-4.01656	5.90533e-05	0.000899591
ENSG00000135426	1660.64	-1.18585	0.295221	-4.01681	5.89904e-05	0.000899591	TESPA1
ENSG00000100290	57.3096	1.08319	0.269675	4.01664	5.9033e-05	0.000899591	BIK
ENSG00000185056	11.6733	2.35783	0.587132	4.01585	5.92311e-05	0.000901625	C5orf47
ENSG00000170629	115.589	-1.0868	0.270699	-4.0148	5.94967e-05	0.00090499	DPY19L2P2
ENSG00000145907	2943.9	-0.399377	0.0994945	-4.01406	5.96823e-05	0.000907136	G3BP1
ENSG00000248483	608.419	1.02437	0.25525	4.01321	5.98982e-05	0.000908381	POU5F2
ENSG00000178105	413.64	-0.760057	0.189373	-4.01354	5.98143e-05	0.000908381	DDX10
ENSG00000137720	36.9457	-1.04549	0.260509	-4.01327	5.98827e-05	0.000908381	C11orf1
ENSG00000178404	817.515	1.2249	0.305231	4.01302	5.99469e-05	0.000908443	CEP295NL
ENSG00000104177	155.729	-1.54044	0.383946	-4.01212	6.01753e-05	0.000911226	MYEF2
ENSG00000162620	9.92476	-2.55658	0.637397	-4.01097	6.04709e-05	0.000915022	LRRIQ3
ENSG00000137261	291.012	1.71326	0.427242	4.01005	6.07063e-05	0.00091722	KIAA0319
ENSG00000207821	39.4402	1.0062	0.250916	4.01012	6.0687e-05	0.00091722	MIR640
ENSG00000106070	2278.5	2.40887	0.600956	4.00839	6.11342e-05	0.000923	GRB10
ENSG00000146731	857.213	-0.512087	0.12779	-4.00727	6.14247e-05	0.000926698	CCT6A
ENSG00000172578	2251.27	0.458209	0.114356	4.00686	6.15324e-05	0.000927635	KLHL6
ENSG00000180822	1187.13	-0.673118	0.168026	-4.00604	6.17464e-05	0.000930172	PSMG4
ENSG00000197302	398.334	-0.563301	0.140623	-4.00575	6.18211e-05	0.000930609	ZNF720
ENSG00000249042	20.2173	1.82333	0.455248	4.00513	6.19829e-05	0.000932354
ENSG00000159588	445.459	0.964271	0.240784	4.00472	6.20906e-05	0.000932596	CCDC17
ENSG00000170091	14.7755	2.60464	0.650383	4.00478	6.20752e-05	0.000932596	NSG2
ENSG00000226125	22.8389	2.03282	0.507681	4.00414	6.22442e-05	0.000934213	LINC01907
ENSG00000129951	11.6665	3.31387	0.827837	4.00304	6.25326e-05	0.000937851	PLPPR3
ENSG00000163053	44.4775	1.72487	0.430937	4.00261	6.26478e-05	0.000938887	SLC16A14
ENSG00000271109	161.685	-1.28423	0.32097	-4.0011	6.30488e-05	0.000944201
ENSG00000143314	218.345	-0.565898	0.141456	-4.00052	6.32028e-05	0.000945544	MRPL24
ENSG00000204628	10513.5	-0.608029	0.151992	-4.00042	6.32314e-05	0.000945544	RACK1
ENSG00000180011	1619.71	-0.513177	0.128342	-3.99851	6.3743e-05	0.000952495	ZADH2
ENSG00000107779	215.036	-1.17965	0.295041	-3.99825	6.38122e-05	0.000952829	BMPR1A
ENSG00000163564	1147.87	-1.29375	0.323613	-3.99784	6.39242e-05	0.000953801	PYHIN1
ENSG00000249096	394.61	1.11035	0.27779	3.99709	6.41271e-05	0.000956055	LINC02362
ENSG00000165802	751.926	-0.782446	0.195762	-3.99693	6.41692e-05	0.000956055	NSMF
ENSG00000198934	129.957	-1.06102	0.265488	-3.99649	6.42894e-05	0.000957146	MAGEE1
ENSG00000254842	47.711	0.793702	0.198619	3.9961	6.43955e-05	0.000958024	LINC02551
ENSG00000168813	1083.7	-0.530913	0.132895	-3.99497	6.47017e-05	0.000961876	ZNF507
ENSG00000251456	37.037	2.86497	0.717182	3.99475	6.47618e-05	0.000962068
ENSG00000121406	381.229	-0.986766	0.247102	-3.99336	6.51443e-05	0.000967044	ZNF549
ENSG00000184787	1606.53	-0.471137	0.117988	-3.99308	6.52203e-05	0.000967466	UBE2G2
ENSG00000128965	7.46526	2.52427	0.632261	3.99245	6.53938e-05	0.000969333	CHAC1
ENSG00000182446	3819.07	0.357994	0.0896863	3.99163	6.56216e-05	0.000972002	NPLOC4
ENSG00000164151	1552.81	-0.48026	0.120334	-3.99106	6.57794e-05	0.000972963	ICE1
ENSG00000235173	346.848	-0.669533	0.167769	-3.9908	6.58519e-05	0.000972963	HGH1
ENSG00000267222	13.6371	1.19833	0.300273	3.9908	6.58507e-05	0.000972963
ENSG00000184436	449.728	-0.675075	0.169162	-3.9907	6.58777e-05	0.000972963	THAP7
ENSG00000137504	1703.43	-0.487077	0.12207	-3.99015	6.6031e-05	0.00097452	CREBZF
ENSG00000230773	18.9765	1.60406	0.402093	3.98927	6.62762e-05	0.000976722
ENSG00000260152	51.0048	1.44503	0.362225	3.98933	6.62606e-05	0.000976722
ENSG00000269938	57.5094	-0.992835	0.2489	-3.98889	6.6383e-05	0.000977036
ENSG00000101654	766.385	-0.521361	0.130704	-3.98885	6.63935e-05	0.000977036	RNMT
ENSG00000067533	165.606	-0.962326	0.241299	-3.9881	6.6604e-05	0.000978219	RRP15
ENSG00000145708	15.3806	1.38954	0.348425	3.98805	6.66181e-05	0.000978219	CRHBP
ENSG00000256448	353.998	0.817063	0.204866	3.98829	6.65523e-05	0.000978219
ENSG00000276775	77.1367	3.76035	0.943185	3.98686	6.69521e-05	0.000982415	IGHV4-4
ENSG00000133398	390.731	-0.427999	0.107377	-3.98596	6.72067e-05	0.000985439	MED10
ENSG00000065485	166.351	1.0206	0.256067	3.98568	6.72882e-05	0.000985925	PDIA5
ENSG00000137601	429.794	-0.722022	0.181182	-3.98507	6.74597e-05	0.000987727	NEK1
ENSG00000251431	5.50328	3.15172	0.791049	3.98423	6.76984e-05	0.00099051
ENSG00000108389	1890.52	0.441045	0.110739	3.98275	6.81218e-05	0.000995988	MTMR4
ENSG00000011426	94.8429	1.65301	0.415293	3.98035	6.8813e-05	0.00100472	ANLN
ENSG00000216937	348.412	-1.03738	0.260626	-3.98032	6.88213e-05	0.00100472	CCDC7
ENSG00000211782	23.198	-1.93095	0.485143	-3.98017	6.88671e-05	0.00100472	TRAV8-1
ENSG00000211791	41.3296	-1.47493	0.370621	-3.97962	6.90253e-05	0.00100631	TRAV13-2
ENSG00000109917	558.717	-0.523103	0.131486	-3.9784	6.93816e-05	0.0010098	ZPR1
ENSG00000111727	379.342	-0.601997	0.151312	-3.9785	6.9351e-05	0.0010098	HCFC2
ENSG00000100300	4688.63	1.04583	0.262885	3.97829	6.94139e-05	0.0010098	TSPO
ENSG00000138080	55.0645	1.3686	0.344051	3.9779	6.95271e-05	0.00101	EMILIN1
ENSG00000165685	7.81222	3.85419	0.968869	3.97803	6.94892e-05	0.00101	TMEM52B
ENSG00000179240	140.182	-0.92124	0.231637	-3.97709	6.97641e-05	0.001012	GVQW3
ENSG00000263002	337.261	-0.744213	0.187125	-3.97709	6.97628e-05	0.001012	ZNF234
ENSG00000081181	32.1095	1.60998	0.404847	3.97675	6.98629e-05	0.00101271	ARG2
ENSG00000068885	131.893	-0.762851	0.191838	-3.97653	6.99269e-05	0.00101292	IFT80
ENSG00000143320	32.4933	1.25912	0.316684	3.97594	7.01028e-05	0.00101403	CRABP2
ENSG00000150316	278.124	-0.562041	0.141361	-3.97594	7.01032e-05	0.00101403	CWC15
ENSG00000214389	8.60575	-3.70124	0.931026	-3.97544	7.02486e-05	0.00101469	RPS3AP26
ENSG00000022976	565.164	0.490986	0.123504	3.97547	7.02417e-05	0.00101469	ZNF839
ENSG00000061794	292.368	-0.568339	0.143001	-3.97436	7.05692e-05	0.0010186	MRPS35
ENSG00000234534	195.467	0.909947	0.229045	3.97279	7.10359e-05	0.00102461	CSNK1G2P1
ENSG00000092067	255.034	1.91341	0.481817	3.97123	7.15022e-05	0.0010306	CEBPE
ENSG00000228502	14.6132	-1.9473	0.490388	-3.97094	7.15889e-05	0.00103061	EEF1A1P11
ENSG00000115042	385.323	-0.599365	0.15094	-3.97089	7.16038e-05	0.00103061	FAHD2A
ENSG00000264745	18.8566	-1.71318	0.431597	-3.96939	7.20575e-05	0.00103641	TTC39C-AS1
ENSG00000270277	339.839	0.982543	0.247582	3.96856	7.23094e-05	0.00103642
ENSG00000131127	437.683	-0.971372	0.244735	-3.96907	7.21536e-05	0.00103642	ZNF141
ENSG00000198498	173.545	-0.694087	0.174897	-3.96854	7.23128e-05	0.00103642	TMA16
ENSG00000276916	66.8267	1.24666	0.314097	3.96904	7.21621e-05	0.00103642
ENSG00000211662	572.561	3.2907	0.829165	3.96869	7.22681e-05	0.00103642	IGLV3-21
ENSG00000188786	2622.82	1.06181	0.267603	3.96783	7.25292e-05	0.00103879	MTF1
ENSG00000150760	40.9385	1.63896	0.413101	3.96745	7.26456e-05	0.00103972	DOCK1
ENSG00000110013	205.876	0.833924	0.210223	3.96686	7.2827e-05	0.00104158	SIAE
ENSG00000157388	120.851	1.37866	0.347592	3.96631	7.29945e-05	0.00104266	CACNA1D
ENSG00000282915	39.5743	0.907931	0.22892	3.96615	7.30429e-05	0.00104266
ENSG00000189269	47.7912	1.10013	0.277382	3.96611	7.3056e-05	0.00104266	DRICH1
ENSG00000169258	81.4537	1.38945	0.350393	3.96539	7.32756e-05	0.00104506	GPRIN1
ENSG00000151881	170.187	-0.808865	0.204025	-3.96454	7.35377e-05	0.00104604	TMEM267
ENSG00000175806	529.522	0.802875	0.202493	3.96496	7.34076e-05	0.00104604	MSRA
ENSG00000174871	41.3837	0.997437	0.251581	3.96468	7.34951e-05	0.00104604	CNIH2
ENSG00000133028	910.407	-0.373458	0.0942006	-3.9645	7.355e-05	0.00104604	SCO1
ENSG00000138378	1129.16	-0.916904	0.231301	-3.96411	7.367e-05	0.00104702	STAT4
ENSG00000219470	39.3026	-0.891174	0.224824	-3.96388	7.37417e-05	0.00104731
ENSG00000100379	290.739	-0.631058	0.159271	-3.96215	7.42771e-05	0.00105418	KCTD17
ENSG00000163958	239.313	3.17315	0.801	3.96149	7.44844e-05	0.00105638	ZDHHC19
ENSG00000148848	68.6538	-1.99108	0.502669	-3.96101	7.46338e-05	0.00105703	ADAM12
ENSG00000259623	137.801	-0.729603	0.18419	-3.96114	7.45924e-05	0.00105703
ENSG00000167005	886.476	-0.632911	0.159815	-3.96028	7.4862e-05	0.00105952	NUDT21
ENSG00000118507	172.759	-1.00172	0.253014	-3.95913	7.52248e-05	0.00106392	AKAP7
ENSG00000126016	80.1296	-1.19952	0.303092	-3.95763	7.56981e-05	0.00106764	AMOT
ENSG00000182150	1104.37	-0.439534	0.111053	-3.95789	7.56159e-05	0.00106764	ERCC6L2
ENSG00000042088	624.477	-0.543172	0.137238	-3.95788	7.56176e-05	0.00106764	TDP1
ENSG00000140876	58.4074	-1.21489	0.306965	-3.95775	7.56605e-05	0.00106764	NUDT7
ENSG00000260296	40.649	-1.07354	0.271335	-3.9565	7.60572e-05	0.00107052
ENSG00000196155	190.769	-0.971988	0.245664	-3.95658	7.6032e-05	0.00107052	PLEKHG4
ENSG00000259803	9.26969	2.51794	0.636408	3.95649	7.60596e-05	0.00107052	SLC22A31
ENSG00000160131	536.037	-0.533195	0.134818	-3.95492	7.65618e-05	0.00107535	VMA21
ENSG00000254649	12.7202	4.46647	1.12928	3.95513	7.64924e-05	0.00107535
ENSG00000270062	89.1965	0.621426	0.157124	3.955	7.65362e-05	0.00107535
ENSG00000189042	185.472	-0.932721	0.235877	-3.95427	7.67685e-05	0.00107751	ZNF567
ENSG00000129197	722.801	-0.715312	0.180915	-3.95386	7.68992e-05	0.0010786	RPAIN
ENSG00000243466	877.735	2.99787	0.758391	3.95294	7.71975e-05	0.00108204	IGKV1-5
ENSG00000079134	433.674	-0.694337	0.175664	-3.95264	7.72945e-05	0.00108265	THOC1
ENSG00000084072	546.315	-0.795347	0.201266	-3.95173	7.75885e-05	0.00108521	PPIE
ENSG00000114503	460.711	-0.587244	0.148616	-3.95142	7.76901e-05	0.00108521	NCBP2
ENSG00000254876	70.2288	-0.992229	0.251101	-3.95152	7.76565e-05	0.00108521	STRA6LP
ENSG00000196405	10441.1	-0.950368	0.240491	-3.95179	7.75683e-05	0.00108521	EVL
ENSG00000165410	107.418	-0.922825	0.233585	-3.95071	7.7921e-05	0.00108769	CFL2
ENSG00000080546	682.628	-0.782115	0.198021	-3.94967	7.82606e-05	0.00109093	SESN1
ENSG00000160654	1510.72	-1.31086	0.33189	-3.94968	7.82574e-05	0.00109093	CD3G
ENSG00000168806	291.114	-0.678669	0.171838	-3.94946	7.83272e-05	0.00109111	LCMT2
ENSG00000122224	1347.26	-1.01523	0.257128	-3.94833	7.86966e-05	0.00109444	LY9
ENSG00000245213	146.723	0.672326	0.170285	3.94824	7.87271e-05	0.00109444
ENSG00000158104	20.1812	2.90554	0.735847	3.94856	7.8622e-05	0.00109444	HPD
ENSG00000184489	1161.2	1.21692	0.308248	3.94784	7.88595e-05	0.00109553	PTP4A3
ENSG00000188559	7846.97	1.31611	0.333391	3.94765	7.89224e-05	0.00109565	RALGAPA2
ENSG00000186300	220.869	-0.78813	0.199681	-3.94694	7.91555e-05	0.00109814	ZNF555
ENSG00000143437	1608.31	0.476295	0.12068	3.94677	7.92115e-05	0.00109817	ARNT
ENSG00000197403	8.81859	3.14406	0.7968	3.94586	7.95127e-05	0.00110159	OR6N1
ENSG00000250950	242.137	1.24907	0.316601	3.94525	7.97163e-05	0.00110366
ENSG00000163596	63.2155	-1.10008	0.278882	-3.94461	7.99295e-05	0.00110556	ICA1L
ENSG00000136111	690.818	-1.17688	0.298359	-3.94451	7.9962e-05	0.00110556	TBC1D4
ENSG00000161179	566.101	-0.586685	0.148744	-3.94426	8.0047e-05	0.00110599	YDJC
ENSG00000092978	280.379	-0.701401	0.177854	-3.9437	8.02344e-05	0.00110782	GPATCH2
ENSG00000155324	103.109	-0.768893	0.195001	-3.94301	8.04637e-05	0.00110977	GRAMD2B
ENSG00000187260	83.6987	-1.58927	0.403065	-3.94295	8.04843e-05	0.00110977	WDR86
ENSG00000150776	353.773	-0.695602	0.176485	-3.94142	8.10021e-05	0.00111615	NKAPD1
ENSG00000143793	215.484	-0.499041	0.126632	-3.94088	8.11818e-05	0.00111787	C1orf35
ENSG00000260361	69.8673	1.49811	0.380208	3.94025	8.1397e-05	0.00112008
ENSG00000185798	155.797	-0.448888	0.113931	-3.94001	8.14766e-05	0.00112041	WDR53
ENSG00000173762	1525.52	-0.994522	0.252431	-3.93978	8.15555e-05	0.00112074	CD7
ENSG00000256771	170.173	-0.973525	0.247118	-3.93951	8.16484e-05	0.00112126	ZNF253
ENSG00000120733	5623.69	0.676836	0.171815	3.93933	8.17093e-05	0.00112134	KDM3B
ENSG00000196214	499.158	-0.518468	0.131703	-3.93666	8.26249e-05	0.00113314	ZNF766
ENSG00000280205	353.924	1.51267	0.384311	3.93605	8.28326e-05	0.00113523
ENSG00000237711	109.992	0.962536	0.244624	3.93475	8.32833e-05	0.00114063	MTCO3P11
ENSG00000228768	14.6336	1.47916	0.376019	3.93373	8.36367e-05	0.0011447
ENSG00000268659	25.0623	1.80563	0.459186	3.93223	8.41605e-05	0.00115068
ENSG00000160336	184.27	-0.80172	0.203888	-3.93216	8.41866e-05	0.00115068	ZNF761
ENSG00000266589	26.8557	-0.960709	0.244334	-3.93196	8.42563e-05	0.00115086	MIR4512
ENSG00000267508	30.0394	-1.90964	0.485831	-3.93067	8.47109e-05	0.0011563	ZNF285
ENSG00000248429	339.559	1.27418	0.324366	3.9282	8.55831e-05	0.00116742	FAM198B-AS1
ENSG00000224020	20.6691	-1.98525	0.505575	-3.92672	8.61134e-05	0.00117308	MIR181A2HG
ENSG00000141012	2052.18	0.771275	0.196414	3.92678	8.6089e-05	0.00117308	GALNS
ENSG00000114416	1177.64	-0.490498	0.124938	-3.92595	8.63891e-05	0.00117605	FXR1
ENSG00000265874	14.6021	1.29416	0.329666	3.92568	8.64863e-05	0.00117658	MIR4489
ENSG00000054523	3722.14	1.32788	0.338301	3.92514	8.668e-05	0.00117808	KIF1B
ENSG00000066422	1242.7	-0.366083	0.0932685	-3.92505	8.67123e-05	0.00117808	ZBTB11
ENSG00000105974	35.3772	2.43553	0.620569	3.92467	8.68472e-05	0.00117913	CAV1
ENSG00000138398	680.529	-0.752533	0.191793	-3.92367	8.7211e-05	0.00118194	PPIG
ENSG00000105821	260.045	-0.632397	0.161177	-3.92362	8.72285e-05	0.00118194	DNAJC2
ENSG00000092931	594.951	0.323462	0.0824366	3.92376	8.71758e-05	0.00118194	MFSD11
ENSG00000241549	160.726	-1.27547	0.325122	-3.92304	8.74384e-05	0.00118261	GUSBP2
ENSG00000164970	600.381	0.520946	0.13279	3.92308	8.74244e-05	0.00118261	FAM219A
ENSG00000237550	222.932	-3.58718	0.914397	-3.923	8.74526e-05	0.00118261
ENSG00000108839	332.306	1.90725	0.486192	3.92284	8.75117e-05	0.00118263	ALOX12
ENSG00000100918	561.366	0.939505	0.239545	3.92204	8.78013e-05	0.00118575	REC8
ENSG00000163600	228.988	-1.2966	0.330762	-3.92006	8.85287e-05	0.00119479	ICOS
ENSG00000189369	117.142	-0.798095	0.203622	-3.91949	8.87356e-05	0.00119678	GSPT2
ENSG00000254420	52.5493	4.11991	1.05131	3.91882	8.89824e-05	0.00119932
ENSG00000197863	100.792	-1.06751	0.27246	-3.91803	8.92758e-05	0.00120248	ZNF790
ENSG00000121753	36.6651	-1.56098	0.398463	-3.91751	8.94701e-05	0.00120257	ADGRB2
ENSG00000145247	175.706	-1.08519	0.277007	-3.91756	8.94496e-05	0.00120257	OCIAD2
ENSG00000140455	5186.54	0.66229	0.169053	3.91766	8.94141e-05	0.00120257	USP3
ENSG00000198429	96.3414	-1.12824	0.288009	-3.91737	8.9519e-05	0.00120257	ZNF69
ENSG00000103018	642.852	-0.407126	0.103953	-3.91644	8.98647e-05	0.00120642	CYB5B
ENSG00000079739	838.07	0.721008	0.18414	3.91554	9.02006e-05	0.00120933	PGM1
ENSG00000279803	98.2001	1.04938	0.267993	3.91568	9.01489e-05	0.00120933
ENSG00000114120	744.031	-0.908515	0.232038	-3.91537	9.02664e-05	0.00120942	SLC25A36
ENSG00000115368	502.425	-0.724962	0.185237	-3.91369	9.08965e-05	0.00121706	WDR75
ENSG00000175793	32.5466	1.57721	0.403077	3.91291	9.11886e-05	0.00121875	SFN
ENSG00000173915	231.697	-0.663287	0.169514	-3.91288	9.12023e-05	0.00121875	ATP5MK
ENSG00000103494	65.0418	-1.20635	0.308296	-3.91295	9.11746e-05	0.00121875	RPGRIP1L
ENSG00000101000	19.2521	-1.51008	0.386014	-3.91199	9.15387e-05	0.00122244	PROCR
ENSG00000196705	857.148	-0.627291	0.160373	-3.91146	9.17401e-05	0.00122432	ZNF431
ENSG00000064651	387.884	-0.683653	0.174807	-3.9109	9.19524e-05	0.00122635	SLC12A2
ENSG00000250182	25.8716	-1.5419	0.394417	-3.90932	9.25558e-05	0.00123279	EEF1A1P13
ENSG00000100385	3069.15	-1.16799	0.29876	-3.90946	9.25014e-05	0.00123279	IL2RB
ENSG00000271122	127.052	-0.577609	0.147797	-3.90812	9.30175e-05	0.00123812	HERPUD2-AS1
ENSG00000126698	664.896	-0.524705	0.134307	-3.90676	9.35414e-05	0.00124428	DNAJC8
ENSG00000166548	1083.04	0.880892	0.225512	3.90618	9.37667e-05	0.00124647	TK2
ENSG00000231966	14.914	1.5748	0.40325	3.90527	9.41198e-05	0.00125034	LINC02818
ENSG00000085274	436.496	-0.697362	0.178605	-3.90449	9.44243e-05	0.00125357	MYNN
ENSG00000144290	146.433	-2.75723	0.706286	-3.90384	9.46766e-05	0.0012561	SLC4A10
ENSG00000203667	352.228	-0.71973	0.18442	-3.90266	9.51431e-05	0.00125811	COX20
ENSG00000234851	52.0361	-0.895624	0.229462	-3.90314	9.49525e-05	0.00125811	RPL23AP42
ENSG00000264814	36.4063	0.763333	0.195608	3.90236	9.52607e-05	0.00125811	MIR1273C
ENSG00000173674	743.331	-0.815335	0.208914	-3.90273	9.51145e-05	0.00125811	EIF1AX
ENSG00000088876	154.489	-0.70848	0.181531	-3.90281	9.5084e-05	0.00125811	ZNF343
ENSG00000267419	150.184	-0.80659	0.206679	-3.90262	9.51566e-05	0.00125811	ZNF56
ENSG00000233836	54.006	-1.19597	0.306464	-3.90249	9.52071e-05	0.00125811
ENSG00000254789	122.315	2.45834	0.629995	3.90215	9.53408e-05	0.00125835
ENSG00000162734	778.848	-0.735752	0.188577	-3.90161	9.55563e-05	0.00126038	PEA15
ENSG00000273841	197.31	-0.792511	0.203153	-3.90106	9.57717e-05	0.00126158	TAF9
ENSG00000167904	242.562	-0.519813	0.133248	-3.90109	9.5761e-05	0.00126158	TMEM68
ENSG00000230530	44.5564	-0.842458	0.215994	-3.90038	9.60413e-05	0.00126432	LIMD1-AS1
ENSG00000263693	41.702	1.44272	0.369965	3.89962	9.63444e-05	0.00126749	MIR3161
ENSG00000167699	529.157	-0.566836	0.145396	-3.89858	9.67593e-05	0.00127212	GLOD4
ENSG00000197016	80.7097	-1.25882	0.32294	-3.89801	9.69878e-05	0.0012743	ZNF470
ENSG00000132781	321.234	-0.442225	0.113476	-3.89709	9.73553e-05	0.00127693	MUTYH
ENSG00000109536	189.84	-0.615318	0.157894	-3.89704	9.73761e-05	0.00127693	FRG1
ENSG00000254791	81.6041	0.782411	0.200762	3.8972	9.73115e-05	0.00127693	FAR1-IT1
ENSG00000143367	189.65	1.23941	0.318077	3.89657	9.75633e-05	0.00127856	TUFT1
ENSG00000274210	28.1629	-1.19734	0.307344	-3.89576	9.78922e-05	0.00128086	RNVU1-27
ENSG00000199872	65.532	0.739301	0.189775	3.89567	9.79276e-05	0.00128086	RNU6-942P
ENSG00000134030	466.989	0.852299	0.218781	3.89567	9.79274e-05	0.00128086	CTIF
ENSG00000280173	112.784	0.637362	0.163617	3.89544	9.80206e-05	0.00128126
ENSG00000178177	628.258	-0.694438	0.178277	-3.89528	9.80846e-05	0.00128127	LCORL
ENSG00000163875	736.28	-0.509687	0.13087	-3.89461	9.83578e-05	0.00128401	MEAF6
ENSG00000035403	5957.03	1.00729	0.258677	3.894	9.86048e-05	0.00128641	VCL
ENSG00000163947	2485	-0.627412	0.161129	-3.89384	9.8671e-05	0.00128645	ARHGEF3
ENSG00000070761	213.322	-0.427958	0.109923	-3.89326	9.89049e-05	0.00128868	CFAP20
ENSG00000144161	222.488	-0.605844	0.155624	-3.893	9.90136e-05	0.00128927	ZC3H8
ENSG00000151240	238.908	-1.18942	0.30555	-3.89271	9.91293e-05	0.00128995	DIP2C
ENSG00000283602	410.658	1.6809	0.431851	3.89231	9.92933e-05	0.00129126
ENSG00000243179	78.6697	1.21248	0.311554	3.89173	9.95306e-05	0.0012929
ENSG00000145685	615.378	1.13955	0.292816	3.89169	9.95466e-05	0.0012929	LHFPL2
ENSG00000274536	5349.01	1.22682	0.315315	3.89079	9.99181e-05	0.0012969	MIR223HG
ENSG00000279192	214.189	-1.14691	0.294837	-3.89	0.000100246	0.00130033	PWAR5
ENSG00000280411	263.923	3.36467	0.865366	3.88815	0.000101011	0.00130941	IGHV1-69D
ENSG00000107949	321.541	-0.572053	0.147191	-3.88646	0.000101716	0.00131772	BCCIP
ENSG00000198056	152.642	-0.836052	0.215149	-3.88592	0.000101942	0.0013198	PRIM1
ENSG00000147121	273.795	-0.532079	0.136955	-3.88508	0.000102298	0.00132357	KRBOX4
ENSG00000241560	20.4594	-1.78188	0.458818	-3.88364	0.000102906	0.00132974	ZBTB20-AS1
ENSG00000100852	760.799	-0.871101	0.224298	-3.88367	0.00010289	0.00132974	ARHGAP5
ENSG00000168672	407.759	-1.13781	0.293074	-3.88232	0.000103464	0.0013361	LRATD2
ENSG00000122417	904.295	-0.689179	0.177534	-3.88197	0.000103616	0.00133706	ODF2L
ENSG00000139737	389.214	-0.675716	0.174085	-3.88153	0.000103801	0.00133706	SLAIN1
ENSG00000266498	90.9395	0.848683	0.218646	3.88154	0.000103798	0.00133706
ENSG00000130332	370.347	-0.707356	0.18223	-3.88168	0.000103739	0.00133706	LSM7
ENSG00000200830	26.2712	1.50456	0.387695	3.88077	0.000104125	0.00133954	RN7SKP134
ENSG00000151135	391.733	-0.852803	0.219748	-3.88082	0.000104106	0.00133954	TMEM263
ENSG00000023839	205.368	1.09458	0.28207	3.88054	0.000104226	0.00133999	ABCC2
ENSG00000233913	29.3257	-1.90497	0.49098	-3.87994	0.000104484	0.00134074	RPL10P9
ENSG00000258355	98.8629	1.38879	0.357937	3.87999	0.000104461	0.00134074
ENSG00000185869	86.0066	-1.27888	0.329627	-3.87979	0.000104548	0.00134074	ZNF829
ENSG00000099889	189.155	-1.03224	0.26604	-3.88001	0.000104453	0.00134074	ARVCF
ENSG00000270190	56.2296	1.40665	0.362625	3.87907	0.000104857	0.00134386
ENSG00000149084	312.784	0.488536	0.125958	3.87855	0.000105082	0.00134589	HSD17B12
ENSG00000132463	1136.6	-0.399749	0.103072	-3.87835	0.000105167	0.00134614	GRSF1
ENSG00000102007	1990.38	0.820207	0.211524	3.8776	0.000105492	0.0013486	PLP2
ENSG00000150687	258.486	-1.67997	0.433247	-3.87763	0.000105481	0.0013486	PRSS23
ENSG00000102554	254.782	1.56069	0.402654	3.87601	0.000106185	0.0013566	KLF5
ENSG00000099899	794.6	-0.422623	0.109068	-3.87485	0.000106691	0.00136221	TRMT2A
ENSG00000162777	4626.6	-0.574191	0.148214	-3.87408	0.000107028	0.00136567	DENND2D
ENSG00000196776	5546.16	-0.360103	0.0929773	-3.87302	0.000107494	0.00136793	CD47
ENSG00000274641	449.98	1.63342	0.421754	3.87292	0.000107538	0.00136793	H2BC17
ENSG00000082269	308.711	-0.777818	0.200806	-3.87348	0.00010729	0.00136793	FAM135A
ENSG00000215417	118.09	-1.09263	0.282102	-3.87319	0.00010742	0.00136793	MIR17HG
ENSG00000129480	104.493	-0.815052	0.210449	-3.87292	0.000107541	0.00136793	DTD2
ENSG00000163584	59.859	-1.43093	0.36959	-3.87168	0.000108089	0.00137404	RPL22L1
ENSG00000186462	52.187	-1.41559	0.365651	-3.87143	0.000108201	0.0013746	NAP1L2
ENSG00000183665	227.73	-0.699695	0.180751	-3.87104	0.000108374	0.00137593	TRMT12
ENSG00000164615	275.469	-0.442104	0.114215	-3.87079	0.000108482	0.00137645	CAMLG
ENSG00000187109	2317.96	-0.73057	0.188847	-3.86859	0.000109468	0.00138809	NAP1L1
ENSG00000123485	90.185	1.78252	0.460867	3.86775	0.000109845	0.00139201	HJURP
ENSG00000283633	44.8058	2.04245	0.528163	3.86709	0.000110141	0.00139489
ENSG00000211592	13180.7	2.44097	0.631288	3.86666	0.000110337	0.00139563	IGKC
ENSG00000187790	253.643	-0.728248	0.188335	-3.86677	0.000110287	0.00139563	FANCM
ENSG00000170955	33.3915	2.14795	0.555554	3.86632	0.00011049	0.00139671	CAVIN3
ENSG00000162836	657.85	0.764388	0.197768	3.86507	0.000111055	0.00140037	ACP6
ENSG00000082512	1189.3	-1.07939	0.279254	-3.86525	0.000110975	0.00140037	TRAF5
ENSG00000051009	2245.28	0.826209	0.213754	3.86522	0.000110987	0.00140037	FAM160A2
ENSG00000280138	2269.34	0.813984	0.21058	3.86543	0.000110893	0.00140037
ENSG00000163956	3159.86	0.858454	0.222115	3.8649	0.000111134	0.00140049	LRPAP1
ENSG00000258311	35.0771	0.97825	0.253127	3.86466	0.000111244	0.00140102
ENSG00000068976	377.176	1.09545	0.28347	3.86442	0.000111355	0.00140154	PYGM
ENSG00000174606	1084.67	-0.452226	0.117036	-3.86399	0.000111551	0.00140315	ANGEL2
ENSG00000183060	289.114	-0.745209	0.192884	-3.8635	0.000111774	0.00140508	LYSMD4
ENSG00000172673	1299.85	-1.31154	0.339502	-3.86313	0.000111941	0.00140569	THEMIS
ENSG00000135272	1159.98	-0.795662	0.205966	-3.86307	0.000111972	0.00140569	MDFIC
ENSG00000211893	1448.98	2.34466	0.606962	3.86294	0.00011203	0.00140569	IGHG2
ENSG00000275832	58.2194	1.51567	0.392394	3.86261	0.000112181	0.00140672	ARHGAP23
ENSG00000083123	193.263	-0.741859	0.192072	-3.86239	0.000112283	0.00140714	BCKDHB
ENSG00000171202	57.2657	-1.29347	0.334904	-3.86222	0.00011236	0.00140723	TMEM126A
ENSG00000230747	69.2478	-1.63494	0.423357	-3.86186	0.000112529	0.00140848
ENSG00000184731	17.7298	-1.6718	0.432924	-3.86164	0.000112626	0.00140883	FAM110C
ENSG00000203668	395.828	-1.07603	0.278688	-3.86106	0.000112896	0.00141133	CHML
ENSG00000172340	784.91	-0.541498	0.140268	-3.86045	0.000113177	0.00141399	SUCLG2
ENSG00000134333	3107.08	0.862666	0.223484	3.86007	0.000113353	0.00141444	LDHA
ENSG00000260274	45.6065	-0.973182	0.252113	-3.8601	0.000113342	0.00141444
ENSG00000198995	34.2786	1.17188	0.303672	3.85904	0.000113835	0.00141871	MIR340
ENSG00000135503	1289.43	1.12706	0.292052	3.85912	0.000113796	0.00141871	ACVR1B
ENSG00000115255	38.9646	-0.928069	0.240526	-3.85849	0.000114088	0.00142101	REEP6
ENSG00000232869	59.2058	-1.64842	0.427264	-3.85809	0.000114278	0.00142249	TRBV29-1
ENSG00000284048	413.67	-0.919009	0.238225	-3.85773	0.000114443	0.00142369
ENSG00000116273	334.059	0.647169	0.167775	3.85735	0.000114621	0.00142502	PHF13
ENSG00000163728	1386.04	-0.569898	0.147804	-3.85577	0.000115367	0.00142993	TTC14
ENSG00000102362	51.5795	1.44668	0.375157	3.85619	0.000115169	0.00142993	SYTL4
ENSG00000013563	899.341	0.681568	0.17676	3.8559	0.000115304	0.00142993	DNASE1L1
ENSG00000214756	78.4622	-0.721541	0.187105	-3.85635	0.000115094	0.00142993	CSKMT
ENSG00000011295	532.196	-0.551294	0.142971	-3.85598	0.000115268	0.00142993	TTC19
ENSG00000178445	74.2757	2.88764	0.74899	3.85538	0.000115548	0.00143131	GLDC
ENSG00000173083	1083.79	1.10332	0.286236	3.85458	0.000115927	0.00143512	HPSE
ENSG00000079785	584.362	-0.604324	0.156788	-3.85439	0.000116018	0.00143538	DDX1
ENSG00000126261	803.063	-0.614095	0.159331	-3.85422	0.000116099	0.0014355	UBA2
ENSG00000196177	380.518	-0.645182	0.167441	-3.85319	0.000116588	0.00144069	ACADSB
ENSG00000115694	1382.23	-0.396127	0.102819	-3.85264	0.00011685	0.00144304	STK25
ENSG00000105819	708.266	-0.389627	0.101159	-3.85164	0.000117329	0.0014472	PMPCB
ENSG00000212864	53.6507	1.63866	0.425432	3.85177	0.000117268	0.0014472	RNF208
ENSG00000187187	188.373	-0.868384	0.225481	-3.85126	0.000117512	0.00144858	ZNF546
ENSG00000115268	6542.85	-0.667113	0.173243	-3.85073	0.000117765	0.00145082	RPS15
ENSG00000091073	1425.21	0.662493	0.172109	3.84927	0.000118469	0.00145772	DTX2
ENSG00000111696	339.05	0.984235	0.255687	3.84937	0.00011842	0.00145772	NT5DC3
ENSG00000172888	863.378	-0.498353	0.129475	-3.84902	0.000118593	0.00145837	ZNF621
ENSG00000139266	485.856	-0.936972	0.24345	-3.84873	0.000118733	0.00145922	MARCHF9
ENSG00000230454	318.406	1.00081	0.26005	3.84854	0.000118825	0.00145946
ENSG00000187098	112.079	0.937446	0.243621	3.84796	0.000119104	0.00146161	MITF
ENSG00000041802	670.735	-0.661441	0.171913	-3.84753	0.000119316	0.00146161	LSG1
ENSG00000050405	220.496	-1.07639	0.279754	-3.84765	0.000119256	0.00146161	LIMA1
ENSG00000167207	3115.14	1.21436	0.315628	3.84744	0.000119358	0.00146161	NOD2
ENSG00000276073	49.8259	0.737888	0.191787	3.84744	0.000119359	0.00146161	NA
ENSG00000100632	221.565	-1.02272	0.265883	-3.8465	0.000119816	0.00146632	ERH
ENSG00000114423	1832.33	-0.907884	0.236064	-3.84592	0.000120103	0.00146892	CBLB
ENSG00000137474	163.151	1.61021	0.418696	3.84577	0.000120173	0.00146892	MYO7A
ENSG00000110076	21.0321	-1.78745	0.464896	-3.84483	0.000120636	0.00147181	NRXN2
ENSG00000092208	77.9322	-0.861025	0.223947	-3.84477	0.000120666	0.00147181	GEMIN2
ENSG00000178502	239.625	-0.494089	0.1285	-3.84505	0.000120529	0.00147181	KLHL11
ENSG00000079385	1490.36	1.53817	0.400075	3.8447	0.000120698	0.00147181	CEACAM1
ENSG00000123643	2354.52	1.12494	0.292624	3.84432	0.000120889	0.00147325	SLC36A1
ENSG00000211793	36.4207	-1.09292	0.284323	-3.84394	0.000121077	0.00147466	TRAV9-2
ENSG00000276809	64.5264	0.98031	0.25511	3.84269	0.000121695	0.0014813
ENSG00000165416	909.665	-0.607514	0.158115	-3.84222	0.000121925	0.00148321	SUGT1
ENSG00000188322	917.562	-1.21374	0.315917	-3.84196	0.000122055	0.00148391	SBK1
ENSG00000085999	44.6083	1.59065	0.414107	3.84115	0.00012246	0.00148617	RAD54L
ENSG00000263843	105.097	-0.914004	0.237944	-3.84125	0.000122408	0.00148617	MIF4GD-DT
ENSG00000205138	301.106	-0.57313	0.149198	-3.84141	0.000122329	0.00148617	SDHAF1
ENSG00000114779	524.95	-0.639581	0.166524	-3.84076	0.000122653	0.00148762	ABHD14B
ENSG00000211970	32.2732	3.17173	0.825895	3.84036	0.000122855	0.00148827	IGHV4-61
ENSG00000141385	659.541	-0.42849	0.111574	-3.8404	0.000122835	0.00148827	AFG3L2
ENSG00000105612	821.365	0.866766	0.225708	3.84022	0.000122926	0.00148827	DNASE2
ENSG00000128609	230.893	-0.902886	0.235171	-3.83927	0.000123398	0.00149153	NDUFA5
ENSG00000014216	4702.99	0.702263	0.182917	3.83924	0.000123415	0.00149153	CAPN1
ENSG00000100027	498.291	-0.849668	0.221304	-3.83937	0.000123352	0.00149153	YPEL1
ENSG00000240857	106.603	-0.860553	0.22416	-3.83902	0.000123528	0.00149201	RDH14
ENSG00000171262	332.494	-0.717411	0.186894	-3.8386	0.00012374	0.00149368	FAM98B
ENSG00000253919	18.6323	-2.00068	0.521312	-3.83778	0.000124153	0.00149653	THAP12P7
ENSG00000080824	2370.11	-1.13903	0.296781	-3.83795	0.000124065	0.00149653	HSP90AA1
ENSG00000161395	523.046	-0.708361	0.18458	-3.83769	0.000124196	0.00149653	PGAP3
ENSG00000125900	313.215	1.16138	0.302651	3.83737	0.00012436	0.00149762	SIRPD
ENSG00000175544	40.9043	-1.49816	0.390451	-3.83701	0.000124543	0.00149894	CABP4
ENSG00000279943	32.1926	-1.47992	0.385757	-3.83641	0.000124847	0.00150039	FLJ38576
ENSG00000213071	163.202	-1.22749	0.319965	-3.83633	0.000124885	0.00150039	LPAL2
ENSG00000197372	303.31	-0.768365	0.200283	-3.83639	0.000124854	0.00150039	ZNF675
ENSG00000186020	347.585	-0.869922	0.226816	-3.83536	0.000125379	0.00150544	ZNF529
ENSG00000171843	581.112	-0.921512	0.240284	-3.83509	0.000125516	0.00150619	MLLT3
ENSG00000147905	818.186	-0.626997	0.163598	-3.83255	0.000126822	0.00152097	ZCCHC7
ENSG00000167543	750.473	-0.846192	0.220842	-3.83166	0.000127281	0.00152558	TP53I13
ENSG00000163138	160.104	-0.726012	0.189544	-3.83031	0.000127982	0.00153307	PACRGL
ENSG00000278990	7.51566	2.42191	0.632348	3.83002	0.000128131	0.00153395
ENSG00000151148	2130.39	0.368611	0.0962608	3.82929	0.000128513	0.00153763	UBE3B
ENSG00000204954	134.903	-0.794016	0.207383	-3.82874	0.000128802	0.00154018	C12orf73
ENSG00000064115	764.007	0.339795	0.0887662	3.82798	0.000129199	0.00154402	TM7SF3
ENSG00000109016	699.099	0.719963	0.188095	3.82766	0.000129367	0.00154465	DHRS7B
ENSG00000073350	896.37	-0.937318	0.244885	-3.82759	0.000129404	0.00154465	LLGL2
ENSG00000156697	277.704	-0.515782	0.134762	-3.82735	0.000129532	0.00154527	UTP14A
ENSG00000177606	551.959	0.995115	0.260043	3.82674	0.000129853	0.00154819	JUN
ENSG00000137492	972.958	-0.648142	0.16939	-3.82632	0.000130072	0.00154899	THAP12
ENSG00000132952	609.811	-0.616489	0.161117	-3.82635	0.000130056	0.00154899	USPL1
ENSG00000170899	15.4974	-1.33265	0.348392	-3.82514	0.000130699	0.00155511	GSTA4
ENSG00000238269	8.78083	-3.2564	0.851332	-3.82506	0.000130739	0.00155511	PAGE2B
ENSG00000196284	157.506	-1.11607	0.291805	-3.82471	0.000130924	0.00155641	SUPT3H
ENSG00000175471	2007.6	0.981474	0.256658	3.82406	0.000131273	0.00155965	MCTP1
ENSG00000211818	12.0239	-1.98204	0.518346	-3.82378	0.000131421	0.00156049	TRAV39
ENSG00000144040	1451.04	0.92267	0.241321	3.82342	0.000131614	0.00156187	SFXN5
ENSG00000188763	10.3576	2.45859	0.643141	3.82278	0.000131956	0.00156319	FZD9
ENSG00000263883	151.891	0.739178	0.193355	3.8229	0.000131892	0.00156319	EEF1DP7
ENSG00000142528	251.752	-0.510189	0.133456	-3.82291	0.000131887	0.00156319	ZNF473
ENSG00000174175	506.678	1.5203	0.397726	3.82247	0.00013212	0.00156422	SELP
ENSG00000143398	1028.45	0.391537	0.102451	3.82171	0.000132528	0.00156815	PIP5K1A
ENSG00000161912	858.383	0.934888	0.244642	3.82145	0.000132669	0.00156837	ADCY10P1
ENSG00000172379	7.09621	4.53974	1.18798	3.82139	0.000132701	0.00156837	ARNT2
ENSG00000277363	7.84318	2.3465	0.614073	3.82121	0.000132796	0.00156858	SRCIN1
ENSG00000237773	27.9237	-1.22664	0.321024	-3.82103	0.000132895	0.00156884
ENSG00000082515	166.917	-0.63571	0.166389	-3.82062	0.000133115	0.00157053	MRPL22
ENSG00000173418	260.93	-0.639512	0.167406	-3.82012	0.000133386	0.00157282	NAA20
ENSG00000239887	29.4409	2.0785	0.544173	3.81957	0.000133686	0.00157544	C1orf226
ENSG00000186642	120.939	1.41386	0.370217	3.81899	0.000133999	0.00157821	PDE2A
ENSG00000232940	68.5697	-0.693955	0.18175	-3.81819	0.000134434	0.00158242	HCG25
ENSG00000094804	101.531	1.58282	0.414575	3.81793	0.000134573	0.00158314	CDC6
ENSG00000092847	2743.71	0.507344	0.132891	3.81773	0.000134685	0.00158354	AGO1
ENSG00000145592	1535.22	-0.647021	0.169488	-3.8175	0.000134809	0.00158408	RPL37
ENSG00000151806	463.025	-0.627118	0.164281	-3.81734	0.000134896	0.00158419	GUF1
ENSG00000259119	12.9773	2.2294	0.58413	3.81661	0.000135298	0.001588
ENSG00000198690	516.012	-0.795496	0.208442	-3.81638	0.000135422	0.00158853	FAN1
ENSG00000139173	67.262	-0.987464	0.258765	-3.81606	0.000135598	0.00158968	TMEM117
ENSG00000085788	629.253	-0.679897	0.178192	-3.81553	0.000135893	0.00159214	DDHD2
ENSG00000274598	72.947	1.16471	0.305277	3.81526	0.000136042	0.00159214
ENSG00000029725	1322.83	-0.42844	0.112294	-3.81535	0.000135991	0.00159214	RABEP1
ENSG00000173511	264.91	-0.748942	0.196317	-3.81496	0.000136205	0.00159313	VEGFB
ENSG00000244361	34.2216	1.69958	0.445547	3.81459	0.000136412	0.00159372	RPL30P7
ENSG00000106399	95.8517	-0.824888	0.216245	-3.8146	0.000136403	0.00159372	RPA3
ENSG00000147853	404.418	-0.589151	0.154479	-3.81379	0.000136849	0.00159791	AK3
ENSG00000162851	132.834	-0.730471	0.191545	-3.81358	0.000136966	0.00159836	TFB2M
ENSG00000201544	53.0518	0.877028	0.230006	3.81306	0.000137258	0.00159992	SNORA16B
ENSG00000278156	73.9947	-0.97119	0.254692	-3.8132	0.000137181	0.00159992	TSC22D1-AS1
ENSG00000163435	27.2095	1.17467	0.308096	3.81266	0.000137478	0.00160069	ELF3
ENSG00000153162	319.463	1.42984	0.375048	3.81241	0.000137617	0.00160069	BMP6
ENSG00000254325	659.017	1.09193	0.286409	3.81248	0.000137577	0.00160069
ENSG00000213762	494.004	-0.733516	0.192404	-3.81237	0.000137638	0.00160069	ZNF134
ENSG00000280123	18.4323	-1.66365	0.436513	-3.81124	0.000138273	0.00160716	NA
ENSG00000130595	233.979	1.55635	0.40845	3.81038	0.000138756	0.00161185	TNNT3
ENSG00000087116	726.582	4.26561	1.11955	3.81012	0.000138899	0.00161259	ADAMTS2
ENSG00000129187	661.71	-0.487633	0.12802	-3.80902	0.000139519	0.00161886	DCTD
ENSG00000165887	19.6623	1.74032	0.457047	3.80775	0.000140235	0.00162625	ANKRD2
ENSG00000114270	63.4832	1.57542	0.413896	3.80631	0.000141055	0.00163483	COL7A1
ENSG00000251247	161.792	-0.762983	0.200471	-3.80595	0.000141261	0.00163627	ZNF345
ENSG00000146054	126.597	1.05221	0.276559	3.80465	0.000142006	0.00164397	TRIM7
ENSG00000060762	289.937	-0.392975	0.103313	-3.80372	0.00014254	0.00164922	MPC1
ENSG00000111843	242.304	-0.792735	0.208422	-3.80352	0.000142656	0.00164963	TMEM14C
ENSG00000182866	3282.55	-1.0707	0.281521	-3.80326	0.000142803	0.00165039	LCK
ENSG00000162949	69.0643	2.99943	0.788823	3.80241	0.000143295	0.00165045	CAPN13
ENSG00000118402	27.564	-2.01768	0.530556	-3.80295	0.000142983	0.00165045	ELOVL4
ENSG00000130305	784.155	0.44929	0.118155	3.80254	0.000143217	0.00165045	NSUN5
ENSG00000126790	250.112	-0.720627	0.189532	-3.80213	0.000143457	0.00165045	L3HYPDH
ENSG00000264456	216.7	0.76945	0.202338	3.8028	0.000143072	0.00165045
ENSG00000264743	110.764	0.966742	0.25426	3.80218	0.000143429	0.00165045	DPRXP4
ENSG00000125520	725.046	-0.677827	0.178244	-3.80281	0.000143064	0.00165045	SLC2A4RG
ENSG00000099958	269.111	1.65445	0.435131	3.8022	0.000143418	0.00165045	DERL3
ENSG00000259719	107.684	1.03264	0.271611	3.8019	0.000143593	0.00165108	LINC02284
ENSG00000211460	661.24	-0.488315	0.128477	-3.80079	0.000144233	0.00165725	TSN
ENSG00000134109	4817.68	0.433473	0.114051	3.80069	0.000144293	0.00165725	EDEM1
ENSG00000169247	119.754	1.92171	0.505717	3.79997	0.000144715	0.00166116	SH3TC2
ENSG00000275162	99.4883	1.13247	0.298043	3.79967	0.000144887	0.0016622
ENSG00000279133	226.387	0.443813	0.116848	3.79822	0.000145739	0.00167104
ENSG00000128694	102.226	-1.00307	0.26412	-3.79778	0.000145999	0.00167307	OSGEPL1
ENSG00000227374	56.8911	-1.05304	0.277349	-3.79681	0.00014657	0.00167866
ENSG00000082014	1379.79	1.24049	0.326732	3.79667	0.000146656	0.0016787	SMARCD3
ENSG00000145375	411.635	-0.760704	0.200375	-3.79639	0.000146817	0.00167961	SPATA5
ENSG00000189007	208.698	-0.881492	0.232214	-3.79603	0.00014703	0.00168015	ADAT2
ENSG00000165424	246.57	0.734836	0.193575	3.79612	0.000146976	0.00168015	ZCCHC24
ENSG00000240344	139.898	-0.894955	0.235776	-3.79578	0.000147181	0.00168094	PPIL3
ENSG00000245719	10.253	3.50445	0.923738	3.79377	0.000148377	0.00169365
ENSG00000266998	98.4954	-1.1577	0.305168	-3.79363	0.000148462	0.00169366
ENSG00000171817	143.207	-1.30619	0.344432	-3.79228	0.000149269	0.00170192	ZNF540
ENSG00000215067	519.921	0.377347	0.0995432	3.79078	0.000150172	0.00171126	ALOX12-AS1
ENSG00000133131	99.6536	-1.03985	0.274396	-3.7896	0.000150889	0.00171462	MORC4
ENSG00000168522	1243.45	-0.365016	0.0963111	-3.78997	0.000150663	0.00171462	FNTA
ENSG00000187522	139.292	-0.721017	0.190258	-3.78968	0.000150842	0.00171462	HSPA14
ENSG00000183723	278.537	1.03903	0.27416	3.78987	0.000150729	0.00171462	CMTM4
ENSG00000154727	810.722	-0.514125	0.135655	-3.78994	0.000150681	0.00171462	GABPA
ENSG00000144597	1004.32	0.436296	0.115144	3.78912	0.00015118	0.00171698	EAF1
ENSG00000186715	9.87213	-2.18417	0.576737	-3.78711	0.000152409	0.00172867	MST1L
ENSG00000168137	3804.21	0.43569	0.115047	3.78708	0.000152431	0.00172867	SETD5
ENSG00000113356	16.3489	-1.59783	0.421938	-3.78688	0.000152549	0.00172867	POLR3G
ENSG00000167524	172.609	0.478855	0.126451	3.78689	0.000152546	0.00172867	RSKR
ENSG00000180712	109.516	1.58542	0.418853	3.78514	0.000153621	0.00173984	LINC02363
ENSG00000227698	38.232	-1.22093	0.322619	-3.78443	0.000154062	0.00174387
ENSG00000197847	39.2189	1.37441	0.363299	3.78315	0.000154858	0.0017519	SLC22A20P
ENSG00000163803	1405.67	1.55416	0.41085	3.7828	0.000155073	0.00175239	PLB1
ENSG00000232112	130.712	-0.773918	0.204581	-3.78293	0.000154992	0.00175239	TMA7
ENSG00000149357	2061.42	0.633517	0.167497	3.78227	0.000155405	0.00175517	LAMTOR1
ENSG00000048405	1831.5	-0.454638	0.120214	-3.7819	0.000155638	0.00175682	ZNF800
ENSG00000108828	845.588	0.77987	0.206222	3.7817	0.000155763	0.00175726	VAT1
ENSG00000170946	288.769	-0.749111	0.198128	-3.78095	0.00015623	0.00176155	DNAJC24
ENSG00000234608	145.296	-0.677612	0.179229	-3.78071	0.000156383	0.00176157	MAPKAPK5-AS1
ENSG00000020426	110.443	-0.86741	0.229435	-3.78063	0.000156431	0.00176157	MNAT1
ENSG00000007255	380.361	-0.668701	0.17688	-3.78054	0.000156491	0.00176157	TRAPPC6A
ENSG00000135972	185.183	-0.630855	0.166882	-3.78026	0.000156668	0.0017621	MRPS9
ENSG00000281344	124.388	0.952568	0.25199	3.78018	0.000156712	0.0017621	HELLPAR
ENSG00000146414	1372.6	-0.542774	0.14362	-3.77924	0.000157311	0.00176786	SHPRH
ENSG00000235078	41.5496	-0.989933	0.26199	-3.77852	0.000157762	0.00177195
ENSG00000183479	66.3993	-0.711966	0.188451	-3.778	0.000158095	0.00177471	TREX2
ENSG00000176783	1955.86	0.525505	0.139114	3.77752	0.000158398	0.00177713	RUFY1
ENSG00000172428	169.78	-0.642978	0.170244	-3.77681	0.000158848	0.00177728	COPS9
ENSG00000146700	10.0027	2.0236	0.535749	3.77714	0.00015864	0.00177728	SSC4D
ENSG00000239665	1874.52	0.390148	0.10329	3.77719	0.000158609	0.00177728
ENSG00000196531	2944.69	-0.485168	0.128456	-3.77691	0.000158787	0.00177728	NACA
ENSG00000240233	107.246	1.15786	0.306566	3.77688	0.000158807	0.00177728	RN7SL587P
ENSG00000241058	312.775	-0.677961	0.179524	-3.77643	0.000159089	0.001779	NSUN6
ENSG00000165060	221.053	-0.541293	0.143348	-3.77608	0.000159317	0.00178045	FXN
ENSG00000259343	52.3411	1.42628	0.377727	3.77596	0.000159394	0.00178045	TMC3-AS1
ENSG00000140682	93.6812	2.0037	0.530713	3.77548	0.000159703	0.00178292	TGFB1I1
ENSG00000136478	842.788	0.781293	0.206948	3.77532	0.000159802	0.00178306	TEX2
ENSG00000273882	24.365	1.06432	0.281933	3.77508	0.000159958	0.00178382	MIR8066
ENSG00000158321	463.358	-1.18981	0.315188	-3.77491	0.000160068	0.00178406	AUTS2
ENSG00000152804	1017.13	0.774373	0.205189	3.77394	0.00016069	0.00178956	HHEX
ENSG00000279463	24.8535	-1.50886	0.399817	-3.77387	0.000160737	0.00178956
ENSG00000267698	29.6506	-1.08566	0.287729	-3.77318	0.000161178	0.00179349
ENSG00000154803	1529.09	0.745099	0.19748	3.77304	0.00016127	0.00179354	FLCN
ENSG00000198162	1561.84	-0.472894	0.125353	-3.77248	0.00016163	0.00179459	MAN1A2
ENSG00000120333	254.716	-0.604255	0.16017	-3.77258	0.000161566	0.00179459	MRPS14
ENSG00000177058	492.17	-0.43262	0.114676	-3.77254	0.000161594	0.00179459	SLC38A9
ENSG00000103175	24.4752	3.90664	1.03561	3.7723	0.000161747	0.00179491	WFDC1
ENSG00000136149	16.4263	-1.46284	0.387809	-3.77206	0.000161904	0.00179568	RPL13AP25
ENSG00000126870	249.844	-0.603886	0.160134	-3.77114	0.000162505	0.00180136	DYNC2I1
ENSG00000118369	426.778	0.613205	0.162623	3.7707	0.000162788	0.00180352	USP35
ENSG00000159496	673.301	1.4399	0.381907	3.7703	0.000163049	0.00180542	RGL4
ENSG00000157064	9.62639	2.4609	0.652794	3.7698	0.000163381	0.0018069	NMNAT2
ENSG00000271304	35.5334	2.09766	0.556453	3.76969	0.000163448	0.0018069	DPRXP2
ENSG00000282499	10.6979	-2.24972	0.596776	-3.76979	0.000163386	0.0018069	TRBV25-1
ENSG00000254006	25.3388	3.70429	0.982888	3.76878	0.000164047	0.00181254
ENSG00000198015	801.75	-0.596379	0.158279	-3.7679	0.000164627	0.00181696	MRPL42
ENSG00000251369	304.982	-0.902094	0.239409	-3.768	0.000164558	0.00181696	ZNF550
ENSG00000104812	1029.83	0.519237	0.13781	3.76776	0.000164717	0.00181698	GYS1
ENSG00000279191	249.253	1.16928	0.310387	3.76716	0.000165117	0.00182041	NA
ENSG00000273521	25.7755	0.934636	0.248155	3.76634	0.000165659	0.00182539
ENSG00000144231	524.844	-0.367739	0.0976446	-3.7661	0.00016582	0.00182617	POLR2D
ENSG00000198721	378.655	-0.731076	0.194164	-3.76525	0.000166385	0.00183041	ECI2
ENSG00000136143	287.979	-0.617614	0.164028	-3.7653	0.000166352	0.00183041	SUCLA2
ENSG00000155961	222.785	-0.524968	0.139451	-3.76452	0.000166869	0.00183475	RAB39B
ENSG00000127483	3653.51	-0.376436	0.100025	-3.76343	0.000167598	0.0018394	HP1BP3
ENSG00000162739	1179.93	-0.977752	0.259805	-3.7634	0.000167619	0.0018394	SLAMF6
ENSG00000110237	107.757	1.76748	0.469655	3.76335	0.000167654	0.0018394	ARHGEF17
ENSG00000153896	112.492	-0.976575	0.259485	-3.76351	0.000167548	0.0018394	ZNF599
ENSG00000008277	114.997	-1.21684	0.323371	-3.76299	0.000167895	0.00184106	ADAM22
ENSG00000176209	139.025	-0.718482	0.190974	-3.76219	0.000168431	0.00184594	SMIM19
ENSG00000163811	667.647	-0.525077	0.139583	-3.76175	0.000168732	0.00184702	WDR43
ENSG00000257923	4800.53	0.805236	0.214065	3.76164	0.000168802	0.00184702	CUX1
ENSG00000136936	246.707	-0.781856	0.207836	-3.76189	0.000168633	0.00184702	XPA
ENSG00000233922	14.6879	1.74795	0.464745	3.7611	0.000169165	0.00185	LINC01694
ENSG00000075218	116.454	1.56664	0.416561	3.76089	0.000169308	0.00185057	GTSE1
ENSG00000178562	1442.6	-1.21617	0.323464	-3.75983	0.000170028	0.00185644	CD28
ENSG00000232373	56.953	0.813688	0.216413	3.75988	0.000169993	0.00185644	MTCYBP3
ENSG00000112053	658.873	2.0607	0.548198	3.75904	0.000170564	0.00186129	SLC26A8
ENSG00000279432	321.257	0.545883	0.145224	3.75889	0.000170667	0.00186142
ENSG00000167272	175.28	-0.658533	0.175202	-3.75872	0.000170788	0.00186174	POP5
ENSG00000251634	133.119	1.45971	0.388398	3.75828	0.000171087	0.001864	NAIPP4
ENSG00000273597	37.6358	1.14719	0.305301	3.75756	0.000171579	0.00186743
ENSG00000133114	471.832	-0.661089	0.175936	-3.75755	0.000171585	0.00186743	GPALPP1
ENSG00000005175	516.707	-0.54693	0.145573	-3.75707	0.000171912	0.00186999	RPAP3
ENSG00000198298	80.8072	-0.907908	0.241667	-3.75686	0.000172061	0.00187061	ZNF485
ENSG00000247626	337.165	-0.635127	0.169102	-3.75587	0.000172738	0.00187316	MARS2
ENSG00000204186	152.414	-1.42628	0.379724	-3.75611	0.000172574	0.00187316	ZDBF2
ENSG00000172432	2480.5	0.780856	0.207882	3.75624	0.000172484	0.00187316	GTPBP2
ENSG00000231721	3310.73	0.532855	0.141859	3.75623	0.000172494	0.00187316	LINC-PINT
ENSG00000223508	66.0652	-0.657001	0.174934	-3.75571	0.000172848	0.00187316	RPL23AP53
ENSG00000185697	705.069	-1.5019	0.399885	-3.75583	0.00017277	0.00187316	MYBL1
ENSG00000174197	2196.44	-0.484173	0.128938	-3.75509	0.000173278	0.00187682	MGA
ENSG00000215244	1087.51	1.81079	0.482406	3.75366	0.00017427	0.00188657	LINC02649
ENSG00000173200	1554.67	-1.14834	0.305969	-3.75312	0.000174644	0.00188961	PARP15
ENSG00000142185	984.575	1.28828	0.343274	3.75292	0.000174788	0.00189016	TRPM2
ENSG00000121350	460.039	-0.691134	0.184288	-3.75029	0.00017663	0.00190907	PYROXD1
ENSG00000066777	4143.04	0.331495	0.0883994	3.74997	0.000176855	0.00190947	ARFGEF1
ENSG00000238446	29.9363	0.847448	0.225985	3.75002	0.000176818	0.00190947	RNU7-38P
ENSG00000154237	1937.81	0.736759	0.196483	3.74973	0.000177024	0.00191029	LRRK1
ENSG00000233306	37.3759	-2.83804	0.756995	-3.74909	0.000177475	0.00191354	TRGV2
ENSG00000167981	189.99	-0.56329	0.150249	-3.74904	0.000177514	0.00191354	ZNF597
ENSG00000113648	14415.8	0.827902	0.220889	3.74805	0.000178214	0.00191905	MACROH2A1
ENSG00000102230	116.514	2.0249	0.540246	3.74811	0.000178169	0.00191905	PCYT1B
ENSG00000213626	4565.97	-0.992364	0.26481	-3.74746	0.000178634	0.00192198	LBH
ENSG00000213830	47.6707	1.08551	0.289679	3.74729	0.000178754	0.00192198	CFL1P5
ENSG00000171204	208.476	-0.783252	0.209019	-3.74727	0.000178769	0.00192198	TMEM126B
ENSG00000243650	205.893	0.767837	0.204927	3.74689	0.000179041	0.00192299	RN7SL834P
ENSG00000164933	459.811	-0.638544	0.17042	-3.74687	0.000179052	0.00192299	SLC25A32
ENSG00000244723	82.9201	0.710263	0.189576	3.74658	0.000179262	0.00192423	ASLP1
ENSG00000152082	848.327	-0.818988	0.218623	-3.74612	0.000179587	0.00192671	MZT2B
ENSG00000266088	35.8632	-1.70366	0.454804	-3.74593	0.000179724	0.00192716
ENSG00000250577	5.37863	3.12915	0.835417	3.74562	0.000179949	0.00192754
ENSG00000152942	342.298	-0.500435	0.133601	-3.74574	0.00017986	0.00192754	RAD17
ENSG00000265093	30.6814	0.945514	0.252455	3.74528	0.000180192	0.00192912	RN7SL246P
ENSG00000137054	278.052	-0.77919	0.208082	-3.74462	0.000180667	0.00193116	POLR1E
ENSG00000170855	60.8801	-1.21023	0.323175	-3.7448	0.000180536	0.00193116	TRIAP1
ENSG00000204345	19.9429	2.43031	0.649014	3.74463	0.000180663	0.00193116	CD300LD
ENSG00000156384	68.2913	-0.973048	0.259913	-3.74375	0.000181297	0.00193664	SFR1
ENSG00000123106	593.109	-0.725864	0.193892	-3.74365	0.000181369	0.00193664	CCDC91
ENSG00000135968	1485.93	-0.527328	0.140868	-3.74341	0.000181537	0.00193742	GCC2
ENSG00000200834	61.4441	1.06153	0.28361	3.74292	0.000181895	0.00194022	Y_RNA
ENSG00000180488	515.501	-0.599888	0.160315	-3.74193	0.00018261	0.00194253	MIGA1
ENSG00000204310	1260.88	0.788444	0.210726	3.74157	0.000182875	0.00194253	AGPAT1
ENSG00000110318	110.112	-1.65807	0.44314	-3.74165	0.000182817	0.00194253	CEP126
ENSG00000111716	2132.11	-0.921508	0.246255	-3.74208	0.000182501	0.00194253	LDHB
ENSG00000275454	99.7902	-0.789115	0.210882	-3.74197	0.000182581	0.00194253
ENSG00000099622	4375.2	-0.339275	0.090674	-3.7417	0.000182782	0.00194253	CIRBP
ENSG00000171469	571.585	-0.492365	0.131585	-3.7418	0.000182706	0.00194253	ZNF561
ENSG00000211652	40.2295	2.50435	0.669193	3.74234	0.000182314	0.00194253	IGLV7-43
ENSG00000130558	37.1784	-3.02388	0.808584	-3.73972	0.000184228	0.00195587	OLFM1
ENSG00000128294	3795.03	0.713627	0.190856	3.73909	0.00018469	0.00195975	TPST2
ENSG00000174255	23.0571	-2.64808	0.708595	-3.73708	0.000186166	0.00197437	ZNF80
ENSG00000167553	709.892	0.660647	0.176794	3.73683	0.000186358	0.00197437	TUBA1C
ENSG00000185246	353.741	-0.739958	0.198015	-3.73689	0.000186313	0.00197437	PRPF39
ENSG00000198522	220.815	-0.580166	0.155291	-3.73598	0.000186983	0.00197996	GPN1
ENSG00000088205	1116.99	-0.497218	0.133098	-3.73571	0.000187183	0.00198105	DDX18
ENSG00000162576	13.2568	-3.58215	0.959056	-3.73508	0.000187655	0.00198234	MXRA8
ENSG00000146243	66.5444	-1.34966	0.36132	-3.73536	0.000187448	0.00198234	IRAK1BP1
ENSG00000174080	154.852	-1.26136	0.33771	-3.73503	0.000187695	0.00198234	CTSF
ENSG00000137500	509.631	-0.500419	0.133971	-3.73528	0.000187505	0.00198234	CCDC90B
ENSG00000244116	13.8192	2.4408	0.653642	3.73416	0.000188346	0.00198376	IGKV2-28
ENSG00000178053	6.13577	-2.55773	0.685019	-3.7338	0.000188609	0.00198376	MLF1
ENSG00000152359	313.498	-0.440439	0.117954	-3.734	0.000188465	0.00198376	POC5
ENSG00000164296	79.0272	-0.698242	0.187001	-3.7339	0.00018854	0.00198376	TIGD6
ENSG00000273151	334.119	0.931929	0.24956	3.73429	0.000188246	0.00198376
ENSG00000119522	2224.09	0.53452	0.143147	3.73406	0.000188419	0.00198376	DENND1A
ENSG00000183019	660.34	2.13328	0.57123	3.73454	0.000188057	0.00198376	MCEMP1
ENSG00000183647	161.351	-0.682995	0.18291	-3.73405	0.000188424	0.00198376	ZNF530
ENSG00000125912	2209.45	0.649924	0.174118	3.73267	0.000189459	0.00199167	NCLN
ENSG00000277534	39.1806	-0.802919	0.215167	-3.7316	0.000190267	0.00199913
ENSG00000170322	1149.68	0.452693	0.121323	3.73129	0.000190499	0.0019995	NFRKB
ENSG00000139350	420.246	-0.628398	0.16841	-3.73135	0.000190459	0.0019995	NEDD1
ENSG00000138078	787.87	-0.592178	0.158729	-3.73075	0.000190908	0.00199983	PREPL
ENSG00000136521	353.627	-0.498307	0.133576	-3.73051	0.000191091	0.00199983	NDUFB5
ENSG00000225339	50.7413	0.77424	0.207545	3.73047	0.000191119	0.00199983
ENSG00000226688	200.401	-0.544585	0.145972	-3.73074	0.000190915	0.00199983	ENTPD1-AS1
ENSG00000135469	116.65	-0.928789	0.248955	-3.73075	0.000190908	0.00199983	COQ10A
ENSG00000129003	7292.47	-0.595629	0.159657	-3.73068	0.000190964	0.00199983	VPS13C
ENSG00000109680	148.743	-1.18835	0.318623	-3.72966	0.000191737	0.00200276	TBC1D19
ENSG00000173210	376.878	1.92117	0.515127	3.7295	0.000191859	0.00200276	ABLIM3
ENSG00000183696	3018.5	1.26427	0.338997	3.72946	0.000191892	0.00200276	UPP1
ENSG00000106789	600.145	1.05837	0.283783	3.72949	0.000191868	0.00200276	CORO2A
ENSG00000150477	301.101	-0.773906	0.207501	-3.72964	0.000191753	0.00200276	KIAA1328
ENSG00000131378	1264.45	-0.711054	0.190718	-3.7283	0.000192779	0.00201099	RFTN1
ENSG00000096063	3331.73	1.14562	0.307288	3.72817	0.000192878	0.00201099	SRPK1
ENSG00000124635	813.465	1.16695	0.31305	3.72767	0.000193257	0.00201391	H2BC11
ENSG00000275111	165.226	-0.534957	0.143521	-3.72737	0.000193487	0.00201528	ZNF2
ENSG00000119862	591.865	1.41369	0.379331	3.72681	0.000193921	0.00201876	LGALSL
ENSG00000112249	1367.88	-0.612679	0.164407	-3.72661	0.000194076	0.00201899	ASCC3
ENSG00000135414	308.011	-0.919872	0.246845	-3.72652	0.000194142	0.00201899	GDF11
ENSG00000124532	490.068	-0.480889	0.129066	-3.72591	0.000194614	0.00202287	MRS2
ENSG00000014824	765.451	-0.454687	0.122052	-3.72536	0.000195038	0.00202624	SLC30A9
ENSG00000243398	127.205	1.0849	0.291259	3.72487	0.000195418	0.00202915	RN7SL141P
ENSG00000119965	136.454	-0.763763	0.205065	-3.7245	0.000195707	0.00203112	C10orf88
ENSG00000168461	4568.34	1.14537	0.307571	3.72393	0.000196146	0.00203464	RAB31
ENSG00000197969	1594.63	-0.61345	0.164747	-3.72359	0.000196413	0.00203637	VPS13A
ENSG00000172116	704.122	-1.56162	0.419487	-3.72269	0.000197114	0.00204163	CD8B
ENSG00000184752	364.248	-0.55844	0.15001	-3.72268	0.000197121	0.00204163	NDUFA12
ENSG00000186409	322.534	0.634536	0.170493	3.72177	0.000197829	0.00204713	CCDC30
ENSG00000069275	1783.49	-0.667579	0.179373	-3.72174	0.000197853	0.00204713	NUCKS1
ENSG00000279166	1092.78	0.70585	0.189668	3.72151	0.000198035	0.00204798
ENSG00000133687	556.317	2.97513	0.799614	3.72071	0.000198666	0.00205346	TMTC1
ENSG00000115504	421.785	-0.495284	0.133127	-3.72039	0.000198913	0.00205497	EHBP1
ENSG00000204248	25.422	1.21797	0.327433	3.71975	0.000199417	0.00205845	COL11A2
ENSG00000005801	516.611	-0.615246	0.165407	-3.71958	0.000199554	0.00205845	ZNF195
ENSG00000149547	396.764	-0.404615	0.108777	-3.71966	0.000199491	0.00205845	EI24
ENSG00000133246	2856.15	0.91903	0.247135	3.71873	0.000200225	0.00206433	PRAM1
ENSG00000131203	63.5378	-3.03412	0.816023	-3.71818	0.000200663	0.00206779	IDO1
ENSG00000261574	148.525	0.685698	0.184431	3.71791	0.000200876	0.00206894	NA
ENSG00000011105	271.408	1.87072	0.503258	3.71722	0.000201423	0.00207248	TSPAN9
ENSG00000268027	629.145	-1.13012	0.304013	-3.71734	0.000201331	0.00207248
ENSG00000185155	11.4121	2.75181	0.740398	3.71666	0.000201876	0.00207367	MIXL1
ENSG00000114520	211.932	-0.920196	0.247571	-3.7169	0.000201679	0.00207367	SNX4
ENSG00000124788	4436.04	0.653046	0.175712	3.71657	0.000201946	0.00207367	ATXN1
ENSG00000170242	1269.48	-0.525412	0.141361	-3.71682	0.000201744	0.00207367	USP47
ENSG00000211639	21.6834	3.10539	0.835689	3.71596	0.000202432	0.00207761	IGLV4-60
ENSG00000101888	104.142	-1.01013	0.271893	-3.71518	0.000203056	0.00208192	NXT2
ENSG00000137760	210.627	-0.778242	0.209474	-3.71521	0.000203034	0.00208192	ALKBH8
ENSG00000274422	23.0417	-2.23575	0.601914	-3.7144	0.000203684	0.0020873
ENSG00000258565	130.119	1.24749	0.335864	3.71427	0.000203787	0.00208731	BLZF2P
ENSG00000168118	384.701	-0.579997	0.156165	-3.714	0.000204009	0.00208853	RAB4A
ENSG00000199562	20.8678	1.75087	0.471658	3.71216	0.000205498	0.0021006	RNU6-37P
ENSG00000260464	26.4314	-1.33994	0.360957	-3.71219	0.000205471	0.0021006
ENSG00000112062	13838.2	1.32164	0.356022	3.71224	0.000205429	0.0021006	MAPK14
ENSG00000074181	15.5018	1.9328	0.5207	3.71193	0.000205682	0.00210143	NOTCH3
ENSG00000164366	364.136	-0.645961	0.174044	-3.71147	0.000206058	0.00210343	CCDC127
ENSG00000167380	625.784	-0.8219	0.22145	-3.71144	0.000206084	0.00210343	ZNF226
ENSG00000179981	809.346	-0.64698	0.174358	-3.71064	0.000206735	0.00210901	TSHZ1
ENSG00000087302	515.77	-0.483019	0.130186	-3.71023	0.00020707	0.00211136	RTRAF
ENSG00000237238	8.39619	3.53378	0.952613	3.70957	0.000207613	0.00211584	BMS1P10
ENSG00000161791	1695.09	-0.947402	0.255413	-3.70929	0.000207841	0.00211711	FMNL3
ENSG00000163531	9.30464	1.91628	0.516645	3.70908	0.00020801	0.00211724	NFASC
[truncated: 5,344 more rows]

## Sheet: Genes_Cell_Corrected
	baseMean	log2FoldChange	lfcSE	stat	pvalue	padj	gene
ENSG00000242550	61.1213	6.10002	0.817757	7.45945	8.68859e-14	1.7703e-09	SERPINB10
ENSG00000164821	370.126	7.57203	1.0389	7.2885	3.1342e-13	2.34346e-09	DEFA4
ENSG00000196415	230.002	8.12865	1.12327	7.2366	4.60065e-13	2.34346e-09	PRTN3
ENSG00000197561	724.545	7.03835	0.970802	7.25004	4.16662e-13	2.34346e-09	ELANE
ENSG00000005381	903.423	5.54698	0.830001	6.68309	2.33949e-11	9.53341e-08	MPO
ENSG00000173320	22.0645	5.58761	0.84811	6.58831	4.44874e-11	1.51072e-07	STOX2
ENSG00000172232	560.419	6.27087	0.958653	6.54133	6.09722e-11	1.77473e-07	AZU1
ENSG00000100448	221.245	6.90445	1.0795	6.39597	1.59536e-10	4.06318e-07	CTSG
ENSG00000124469	792.817	5.68963	0.899692	6.32398	2.54918e-10	5.77105e-07	CEACAM8
ENSG00000102837	1360.74	7.73211	1.23247	6.27368	3.52621e-10	7.18465e-07	OLFM4
ENSG00000086548	208.436	5.98731	0.97233	6.1577	7.38093e-10	1.36715e-06	CEACAM6
ENSG00000179869	1192.41	4.67275	0.781208	5.98143	2.21181e-09	3.49404e-06	ABCA13
ENSG00000160180	21.4963	4.60814	0.770572	5.98015	2.22933e-09	3.49404e-06	TFF3
ENSG00000148346	1167.24	4.77336	0.800879	5.96014	2.52015e-09	3.66772e-06	LCN2
ENSG00000157554	117.599	4.12978	0.696241	5.93153	3.00121e-09	4.07665e-06	ERG
ENSG00000118113	1376.74	5.79833	1.00934	5.74468	9.20926e-09	1.17274e-05	MMP8
ENSG00000101425	889.528	4.48297	0.783505	5.72169	1.0547e-08	1.26408e-05	BPI
ENSG00000197653	74.6328	2.53046	0.450777	5.61357	1.98197e-08	2.24349e-05	DNAH10
ENSG00000065618	72.9806	5.05585	0.903221	5.59757	2.17372e-08	2.33103e-05	COL17A1
ENSG00000283646	223.767	5.1092	0.918607	5.56189	2.66861e-08	2.71865e-05	LINC02009
ENSG00000122641	61.2847	4.82639	0.874824	5.51698	3.44871e-08	3.2209e-05	INHBA
ENSG00000173391	87.6014	5.33146	0.966632	5.51551	3.47778e-08	3.2209e-05	OLR1
ENSG00000268833	61.2285	4.08498	0.745577	5.47895	4.27858e-08	3.79026e-05
ENSG00000169397	83.247	4.72836	0.879346	5.37713	7.56822e-08	6.4251e-05	RNASE3
ENSG00000092067	255.034	2.80318	0.542829	5.16402	2.41706e-07	0.00019699	CEBPE
ENSG00000165685	7.81222	6.33942	1.22958	5.15576	2.52608e-07	0.000197957	TMEM52B
ENSG00000224940	74.2341	3.85015	0.748983	5.1405	2.74009e-07	0.000206775	PRRT4
ENSG00000158163	86.6917	3.3466	0.655195	5.10779	3.2595e-07	0.000237187	DZIP1L
ENSG00000255929	18.5865	4.83972	0.955769	5.06369	4.11211e-07	0.000288911
ENSG00000142583	191.836	3.0523	0.613468	4.97548	6.50862e-07	0.000414416	SLC2A5
ENSG00000012223	5228.96	4.83448	0.970549	4.98118	6.31983e-07	0.000414416	LTF
ENSG00000248385	30.1002	4.28954	0.861106	4.98144	6.31142e-07	0.000414416	TARM1
ENSG00000096006	221.736	4.01449	0.824301	4.87017	1.11502e-06	0.000688439	CRISP3
ENSG00000183856	39.6206	3.18258	0.657398	4.84117	1.29074e-06	0.000773494	IQGAP3
ENSG00000170801	69.2255	5.08507	1.05481	4.82085	1.42948e-06	0.000809044	HTRA3
ENSG00000262482	7.84526	6.29845	1.30634	4.82144	1.42525e-06	0.000809044
ENSG00000176438	5552.75	0.644909	0.134156	4.80718	1.53077e-06	0.000842958	SYNE3
ENSG00000188761	83.2749	2.65247	0.558747	4.74717	2.06282e-06	0.00108748	BCL2L15
ENSG00000064300	16.2059	-2.24468	0.473028	-4.74534	2.08156e-06	0.00108748	NGFR
ENSG00000164047	586.981	2.85841	0.604298	4.73013	2.24379e-06	0.00114293	CAMP
ENSG00000104918	277.801	2.96895	0.635135	4.67451	2.94649e-06	0.00146426	RETN
ENSG00000254006	25.3388	5.61202	1.22441	4.58346	4.57352e-06	0.0022187
ENSG00000156265	490.513	-1.62101	0.356887	-4.54208	5.57029e-06	0.00263941	MAP3K7CL
ENSG00000214796	6.38346	4.84062	1.06715	4.53602	5.73246e-06	0.00265452	TUBA5P
ENSG00000197403	8.81859	4.63933	1.0346	4.48417	7.31971e-06	0.0033142	OR6N1
ENSG00000116741	7111.09	-1.13432	0.254095	-4.46416	8.03833e-06	0.00349997	RGS2
ENSG00000149516	200.526	4.20023	0.941075	4.46322	8.07355e-06	0.00349997	MS4A3
ENSG00000272636	67.292	3.36391	0.760473	4.42344	9.71405e-06	0.00412341	DOC2B
ENSG00000237361	7.28355	5.68364	1.28839	4.41142	1.02696e-05	0.00427026	TUSC8
ENSG00000060762	289.937	-0.613534	0.139526	-4.39729	1.09612e-05	0.00446668	MPC1
ENSG00000272398	1001.13	2.96153	0.675678	4.38305	1.1703e-05	0.00467545	CD24
ENSG00000245719	10.253	5.30243	1.2126	4.37276	1.22685e-05	0.00480713
ENSG00000148572	1626.09	-0.62424	0.143108	-4.36202	1.28867e-05	0.00495409	NRBF2
ENSG00000134827	251.133	2.77571	0.64218	4.32232	1.54397e-05	0.00582561	TCN1
ENSG00000122861	47.5881	2.14933	0.498275	4.31355	1.60657e-05	0.0059516	PLAU
ENSG00000263120	70.3475	1.13327	0.263812	4.29575	1.74104e-05	0.0063346
ENSG00000152760	23.3184	3.83427	0.894101	4.28841	1.79955e-05	0.00643259	DYNLT5
ENSG00000135519	556.848	2.81709	0.659658	4.27054	1.95002e-05	0.00673418	KCNH3
ENSG00000129951	11.6665	4.50208	1.05355	4.27324	1.92654e-05	0.00673418	PLPPR3
ENSG00000102539	12.2318	4.8719	1.14612	4.25077	2.13033e-05	0.00711564	MLNR
ENSG00000070371	542.991	1.77973	0.418363	4.25403	2.09955e-05	0.00711564	CLTCL1
ENSG00000172379	7.09621	6.65852	1.58752	4.19428	2.73741e-05	0.00899592	ARNT2
ENSG00000179397	48.6151	1.49382	0.360464	4.14417	3.41047e-05	0.0110299	CATSPERE
ENSG00000204524	420.033	-0.449585	0.110544	-4.06701	4.76198e-05	0.0151602	ZNF805
ENSG00000148655	174.641	1.56466	0.385597	4.05776	4.9546e-05	0.0155308	LRMDA
ENSG00000224967	56.4396	0.866414	0.214387	4.04136	5.31415e-05	0.0164054
ENSG00000249042	20.2173	2.35705	0.585133	4.02822	5.62005e-05	0.0170908
ENSG00000212802	22.4436	-1.41852	0.352646	-4.02252	5.75794e-05	0.0172527	RPL15P3
ENSG00000225963	13.562	1.99966	0.497744	4.01746	5.88297e-05	0.0173718
ENSG00000174574	1597.23	-0.40935	0.103317	-3.96208	7.43008e-05	0.0216268	AKIRIN1
ENSG00000197506	37.8632	2.82925	0.721131	3.92336	8.73234e-05	0.0247113	SLC28A3
ENSG00000161714	75.471	1.17036	0.298076	3.9264	8.62275e-05	0.0247113	PLCD3
ENSG00000144407	34.3415	1.66781	0.426959	3.90625	9.37405e-05	0.0258103	PTH2R
ENSG00000179841	42.8377	-1.6607	0.425129	-3.90635	9.3702e-05	0.0258103	AKAP5
ENSG00000198574	350.079	-1.8338	0.474066	-3.86824	0.000109625	0.0297815	SH2D1B
ENSG00000113296	33.8231	2.42871	0.629282	3.85949	0.000113625	0.0304619	THBS4
ENSG00000139055	444.78	0.746509	0.193661	3.85471	0.000115867	0.0306595	ERP27
ENSG00000163710	31.8827	4.27176	1.11526	3.83029	0.00012799	0.0334333	PCOLCE2
ENSG00000211698	41.4681	2.5999	0.679799	3.82452	0.00013103	0.0337941	TRGV4
ENSG00000136011	9.30322	4.67863	1.22623	3.81547	0.000135927	0.0346188	STAB2
ENSG00000255587	516.265	1.63082	0.428304	3.80761	0.000140315	0.0352952	RAB44
ENSG00000204681	1089.69	0.913525	0.240167	3.80371	0.000142542	0.0354183	GABBR1
ENSG00000228280	21.2116	2.41733	0.636439	3.79821	0.000145742	0.0357771
ENSG00000183091	158.738	1.63743	0.433693	3.77555	0.000159652	0.0378245	NEB
ENSG00000119048	2410.61	-0.532473	0.140964	-3.77737	0.000158494	0.0378245	UBE2B
ENSG00000277363	7.84318	3.17562	0.839842	3.78121	0.000156068	0.0378245	SRCIN1
ENSG00000051128	137.108	1.0413	0.276257	3.76933	0.000163684	0.0383341	HOMER3
ENSG00000162510	8.8209	2.78506	0.74067	3.76019	0.000169782	0.0388255	MATN1
ENSG00000154429	747.042	-0.75106	0.199673	-3.76145	0.00016893	0.0388255	CCSAP
ENSG00000102996	31.2493	2.42242	0.644659	3.75768	0.000171499	0.0388255	MMP15
ENSG00000163661	79.0329	2.10959	0.562454	3.75069	0.00017635	0.039485	PTX3
ENSG00000104043	1198.24	1.21558	0.325177	3.73822	0.00018533	0.0410446	ATP8B4
ENSG00000169583	156.369	-1.61146	0.432333	-3.72737	0.000193492	0.0423913	CLIC3
ENSG00000008394	210.546	1.29567	0.348999	3.71253	0.0002052	0.0444781	MGST1

## Sheet: Pathways_Treatment_Corrected
© 2000-2021 QIAGEN. All rights reserved.
Ingenuity Canonical Pathways	-log(B-H p-value)	B-H p-value	Ratio	z-score	Molecules
EIF2 Signalling	18.9	1.25893e-19	0.54	-6.14	ACTB,AGO1,AGO4,AKT3,ATF3,EIF1AX,EIF2A,EIF2B3,EIF2S1,EIF3D,EIF3E,EIF3F,EIF3G,EIF3H,EIF3I,EIF3J,EIF3K,EIF3L,EIF3M,EIF4A2,EIF4G1,EIF4G3,EIF5B,FAU,HNRNPA1,HRAS,HSPA5,INSR,MAP2K1,MAPK1,MAPK3,MRAS,PAIP1,PIK3CB,PIK3CG,PIK3R1,PPP1CC,RALA,RAP2A,RPL10,RPL10A,RPL11,RPL12,RPL13,RPL13A,RPL14,RPL15,RPL18,RPL18A,RPL19,RPL21,RPL22,RPL22L1,RPL23,RPL23A,RPL24,RPL26L1,RPL27,RPL27A,RPL28,RPL29,RPL3,RPL30,RPL31,RPL32…
Regulation of eIF4 and p70S6K Signalling	7.91	1.23027e-08	0.464	-0.728	AGO1,AGO4,AKT3,EIF1AX,EIF2A,EIF2B3,EIF2S1,EIF3D,EIF3E,EIF3F,EIF3G,EIF3H,EIF3I,EIF3J,EIF3K,EIF3L,EIF3M,EIF4A2,EIF4G1,EIF4G3,FAU,HRAS,ITGA2B,ITGA4,ITGA7,ITGA8,ITGA9,ITGAD,ITGAM,ITGAX,ITGB3,ITGB4,ITGB5,MAP2K1,MAPK1,MAPK11,MAPK13,MAPK14,MAPK3,MKNK1,MRAS,PAIP1,PIK3CB,PIK3CG,PIK3R1,PPP2R2B,PPP2R3B,PPP2R5E,RALA,RAP2A,RPS11,RPS12,RPS13,RPS14,RPS15,RPS15A,RPS16,RPS17,RPS18,RPS19,RPS2,RPS20,RPS21,RPS23,RPS…
Coronavirus Pathogenesis Pathway	5.03	9.33254e-06	0.409	3.667	AKT3,ATG13,EIF3D,EIF3E,EIF3F,EIF3G,EIF3H,EIF3I,EIF3J,EIF3K,EIF3L,EIF3M,EIF4A2,EIF4B,EIF4G1,EIF4G3,FAU,FKBP1A,HIF1A,HRAS,INSR,MAPK1,MAPK3,MRAS,NAPEPLD,PIK3CB,PIK3CG,PIK3R1,PLD1,PPP2R2B,PPP2R3B,PPP2R5E,PRKAB1,PRKAB2,PRKCB,PRKCD,PRKCH,PRKCQ,PRR5,PRR5L,RAC1,RAC2,RALA,RAP2A,RHOA,RHOBTB1,RHOC,RHOF,RHOG,RHOH,RPS11,RPS12,RPS13,RPS14,RPS15,RPS15A,RPS16,RPS17,RPS18,RPS19,RPS2,RPS20,RPS21,RPS23,RPS24,RPS25,…
mTOR Signalling	5.03	9.33254e-06	0.406	-1	ACE,ADAM17,ADAM9,AR,ATP6AP1,CASP3,CASP9,CCL5,CCR2,CDK2,CXCL8,E2F1,E2F3,E2F7,E2F8,EEF1A1,EIF2A,EP300,FASLG,FAU,HDAC4,HDAC5,HDAC7,HIF1A,IFNG,IL17RA,JUN,MAPK1,MAPK11,MAPK13,MAPK14,MAPK3,MAPK8,MAVS,NFKB1,NFKBIA,NLRP3,NPC1,NPM1,PIKFYVE,RELA,RELB,RIPK3,RPS11,RPS12,RPS13,RPS14,RPS15,RPS15A,RPS16,RPS17,RPS18,RPS19,RPS2,RPS20,RPS21,RPS23,RPS24,RPS25,RPS27,RPS27A,RPS27L,RPS28,RPS29,RPS3,RPS3A,RPS4X,RPS4Y1,…
Th1 and Th2 Activation Pathway	4.74	1.8197e-05	0.419	#NUM!	ACVR1B,ACVR1C,ACVR2A,ACVR2B,APH1B,BHLHE41,CCR4,CCR5,CD247,CD28,CD3D,CD3E,CD3G,CD4,CD40LG,CD8A,CXCR3,CXCR4,CXCR6,DLL4,GATA3,HAVCR1,HLA-DMA,HLA-DMB,HLA-DOA,HLA-DPA1,HLA-DPB1,HLA-DQA1,HLA-DRA,HLA-DRB1,ICAM1,ICOS,IFNG,IFNGR2,IL10RA,IL10RB,IL12RB2,IL18,IL18R1,IL1RL1,IL27RA,IL2RB,IL4R,JAG1,JAK3,JUN,KLRC1,KLRD1,MAF,MAP2K6,NCSTN,NFATC2,NFKB1,NOTCH2,NOTCH3,PIK3CB,PIK3CG,PIK3R1,PRKCQ,PSEN1,PTGDR2,RUNX3,SOC…
Th2 Pathway	3.81	0.000154882	0.423	1.372	ACVR1B,ACVR1C,ACVR2A,ACVR2B,APH1B,BHLHE41,CCR4,CCR5,CD247,CD28,CD3D,CD3E,CD3G,CD4,CXCR4,CXCR6,GATA3,HAVCR1,HLA-DMA,HLA-DMB,HLA-DOA,HLA-DPA1,HLA-DPB1,HLA-DQA1,HLA-DRA,HLA-DRB1,ICAM1,ICOS,IFNG,IL12RB2,IL1RL1,IL2RB,IL4R,JAG1,JAK3,JUN,MAF,NCSTN,NFATC2,NFKB1,NOTCH2,NOTCH3,PIK3CB,PIK3CG,PIK3R1,PRKCQ,PSEN1,PTGDR2,RUNX3,SOCS3,SPI1,STAT4,STAT5A,STAT5B,TBX21,TGFB1,TGFBR3,TYK2
Natural Killer Cell Signalling	3.13	0.00074131	0.377	0	AKT3,CD226,CD244,CD247,CFL1,CFL2,COL11A2,FASLG,FCER1G,FYN,HLA-C,HRAS,HSPA14,HSPA1L,HSPA5,HSPA6,HSPA8,IFNG,IL12RB2,IL18,IL18R1,IL2RB,JAK3,KLRB1,KLRC1,KLRC3,KLRC4-KLRK1/KLRK1,KLRD1,LCK,LCP2,LIMK1,LIMK2,MAP2K1,MAP3K1,MAP3K10,MAP3K11,MAP3K14,MAP3K3,MAP3K4,MAP3K5,MAP3K6,MAP3K9,MAPK1,MAPK11,MAPK13,MAPK14,MAPK3,MRAS,MYD88,NCR3,NFAT5,NFATC2,NFKB1,PAK2,PIK3CB,PIK3CG,PIK3R1,PLCG1,PLCG2,PRKCQ,PTK2B,RAC1,RAC…
Th1 Pathway	3.13	0.00074131	0.418	-0.949	APH1B,CCR5,CD247,CD28,CD3D,CD3E,CD3G,CD4,CD40LG,CD8A,CXCR3,DLL4,GATA3,HLA-DMA,HLA-DMB,HLA-DOA,HLA-DPA1,HLA-DPB1,HLA-DQA1,HLA-DRA,HLA-DRB1,ICAM1,ICOS,IFNG,IFNGR2,IL10RA,IL10RB,IL12RB2,IL18,IL18R1,IL27RA,JAK3,KLRC1,KLRD1,MAP2K6,NCSTN,NFATC2,NFKB1,NOTCH2,NOTCH3,PIK3CB,PIK3CG,PIK3R1,PRKCQ,PSEN1,RUNX3,SOCS3,STAT3,STAT4,TBX21,TYK2
Role of PKR in Interferon Induction and Antiviral Response	3.04	0.000912011	0.404	1.54	APAF1,ATF2,ATF3,CASP3,CASP9,CYCS,E2F1,EIF2S1,ELP1,FADD,FANCC,FASLG,HMGB1,HSP90AA1,HSP90B1,HSPA14,HSPA1L,HSPA5,HSPA6,HSPA8,IFNG,IFNGR2,IKBKG,IL18,JUN,MAP2K6,MAPK1,MAPK11,MAPK13,MAPK14,MAPK3,MAPK8,MAVS,METAP2,MYD88,NFKB1,NFKBIA,NLRP12,NLRP3,NPM1,PDGFA,PDGFB,PDGFD,PDGFRB,PRKRA,RELA,RELB,SP1,STAT3,TAB2,TIRAP,TLR3,TLR9,TP53,TYK2
4-1BB Signalling in T Lymphocytes	3.04	0.000912011	0.588	0.728	ATF2,ELP1,IKBKG,JUN,MAP2K1,MAP3K14,MAP3K5,MAPK1,MAPK11,MAPK13,MAPK14,MAPK3,MAPK8,NFKB1,NFKBIA,RELA,RELB,TNFSF9,TRAF1,TRAF2
B Cell Receptor Signalling	2.83	0.00147911	0.371	1.408	AKT3,ATF2,BCL6,BTK,CAMK2D,CAMK2G,CAMK4,CFL1,CFL2,CREB3L4,CREB5,CREBBP,EGR1,ELP1,ETS1,GSK3A,HRAS,IGHA1,IGHG1,IGHG2,IGHG3,IGHM,IGLC2,IGLC3,IGLC7,IKBKG,INPPL1,JUN,MALT1,MAP2K1,MAP2K6,MAP3K1,MAP3K10,MAP3K11,MAP3K14,MAP3K3,MAP3K4,MAP3K5,MAP3K6,MAP3K9,MAPK1,MAPK11,MAPK13,MAPK14,MAPK3,MAPK8,MRAS,NFAT5,NFATC2,NFKB1,NFKBIA,OCRL,PIK3AP1,PIK3CB,PIK3CG,PIK3R1,PLCG2,PPP3CC,PRKCB,PRKCQ,PTK2B,RAC1,RAC2,RALA,RAP…
RANK Signalling in Osteoclasts	2.56	0.00275423	0.429	1.715	AKT3,BIRC3,CAMK4,CBL,ELP1,GSN,IKBKG,JUN,MAP2K1,MAP2K6,MAP3K1,MAP3K10,MAP3K11,MAP3K14,MAP3K3,MAP3K4,MAP3K5,MAP3K6,MAP3K9,MAPK1,MAPK11,MAPK13,MAPK14,MAPK3,MAPK8,MITF,NFATC2,NFKB1,NFKBIA,PIK3CB,PIK3CG,PIK3R1,PPP3CC,PTK2B,RELA,RELB,TAB2,TRAF2,TRAF5
Primary Immunodeficiency Signalling	2.41	0.00389045	0.481	#NUM!	AKT3,APEX1,ARNT,BMP6,BRAF,CAMK2D,CAMK2G,CAMK4,CDKN1A,CREBBP,EGF,EP300,FLT1,FLT4,HIF1A,HK2,HK3,HRAS,HSP90AA1,HSPA14,HSPA1L,HSPA5,HSPA6,HSPA8,IGF1,JUN,LDHA,LDHB,MAP2K1,MAP2K6,MAPK1,MAPK3,MKNK1,MMP15,MMP19,MMP23B,MMP28,MMP8,MMP9,MRAS,NCF2,P4HTM,PDGFB,PIK3CB,PIK3CG,PIK3R1,PKM,PLCG1,PLCG2,PPP3CC,PRKCB,PRKCD,PRKCH,PRKCQ,RAC1,RAC2,RACK1,RALA,RAN,RAP2A,RBX1,RORC,RPS6,RRAS2,SERPINE1,SLC2A14,SLC2A3,SLC2A5,…
HIF1α Signalling	2.41	0.00389045	0.356	2.255	ATM,ATMIN,ATR,BRCA1,CDC25A,CDC25C,CDK2,CDKN1A,CHEK1,CLSPN,E2F1,E2F3,E2F7,E2F8,MRE11,PLK1,PPP2R2B,PPP2R3B,PPP2R5E,RAD1,RAD17,RAD50,RFC1,SLC19A1,TLK1,TLK2,TP53
Unfolded protein response	2.41	0.00389045	0.422	1.043	ADA,BTK,CD3D,CD3E,CD4,CD40LG,CD8A,ICOS,IGHA1,IGHG1,IGHG2,IGHG3,IGHM,IGLC2,IGLC3,IGLC7,IKBKG,IL7R,JAK3,LCK,RAG1,RFXANK,RFXAP,TNFRSF13B,UNG,ZAP70
Role of CHK Proteins in Cell Cycle Checkpoint Control	2.41	0.00389045	0.474	-2.236	CD82,CEBPA,CEBPE,CEBPZ,DNAJA1,DNAJA3,DNAJB1,DNAJB14,DNAJC10,DNAJC13,DNAJC15,DNAJC19,DNAJC21,DNAJC4,DNAJC5,DNAJC8,DNAJC9,EDEM1,EIF2A,ERO1B,HSP90B1,HSPA14,HSPA1L,HSPA5,HSPA6,HSPA8,HSPH1,MAP3K5,MAPK8,MBTPS2,NFE2L2,OS9,P4HB,PPARG,SEL1L,SREBF2,TRAF2,XBP1
STAT3 Pathway	2.11	0.00776247	0.378	0.949	ELP1,IKBKG,JUN,MAP3K1,MAP3K14,MAPK1,MAPK11,MAPK13,MAPK14,MAPK8,NFAT5,NFATC2,NFKB1,NFKBIA,RELA,RELB,TNFRSF13B,TNFSF13,TRAF1,TRAF2,TRAF5
April Mediated Signalling	2.11	0.00776247	0.5	0.943	BMP6,BMPR1A,CDC25A,CDKN1A,EGF,FGFR2,FGFR4,FLT1,FLT4,HRAS,IGF1,IL10RA,IL10RB,IL12RB2,IL17RA,IL18R1,IL1R1,IL1RL1,IL21R,IL27RA,IL2RB,IL4R,IL7R,INSR,MAP2K1,MAP3K10,MAP3K11,MAP3K20,MAP3K21,MAP3K9,MAPK1,MAPK11,MAPK13,MAPK14,MAPK3,MAPK8,MRAS,NGFR,PDGFB,PDGFRB,RAC1,RALA,RAP2A,RRAS2,SOCS3,SOCS4,STAT3,TGFB1,TGFBR3,TYK2,VEGFA
HGF Signalling	2.11	0.00776247	0.379	0	AKT3,ATF2,CDK2,CDKN1A,DOCK1,ELF3,ELF4,ETS1,ETS2,HRAS,ITGA2B,ITGA4,ITGA7,ITGA8,ITGA9,ITGAD,ITGAM,ITGAX,ITGB3,ITGB4,ITGB5,JUN,MAP2K1,MAP3K1,MAP3K10,MAP3K11,MAP3K14,MAP3K3,MAP3K4,MAP3K5,MAP3K6,MAP3K9,MAPK1,MAPK3,MAPK8,MRAS,PIK3CB,PIK3CG,PIK3R1,PLCG1,PLCG2,PRKCB,PRKCD,PRKCH,PRKCQ,RAC1,RALA,RAP2A,RRAS2,STAT3
Inhibition of Angiogenesis by TSP1	2.11	0.00776247	0.529	-0.258	AKT3,CASP3,CD47,FYN,GUCY1B1,JUN,MAPK1,MAPK11,MAPK13,MAPK14,MAPK8,MMP9,NOS3,SDC1,TGFB1,THBS1,TP53,VEGFA
CD27 Signalling in Lymphocytes	2.08	0.00831764	0.456	0.626	APAF1,CASP3,CASP9,CYCS,ELP1,IKBKG,JUN,MAP2K1,MAP2K6,MAP3K1,MAP3K10,MAP3K11,MAP3K14,MAP3K3,MAP3K4,MAP3K5,MAP3K6,MAP3K9,MAPK8,NFKB1,NFKBIA,RELA,RELB,SIVA1,TRAF2,TRAF5
Molecular Mechanisms of Cancer	2.01	0.00977237	0.31	#NUM!	ADCY3,ADCY4,ADCY6,AKT3,APAF1,APH1B,ARHGEF11,ARHGEF17,ARHGEF2,ARHGEF3,ARHGEF9,ATM,ATR,BIRC3,BMP6,BMPR1A,BRAF,BRCA1,CAMK2D,CAMK2G,CASP10,CASP3,CASP6,CASP9,CBL,CCND3,CDC25A,CDC25B,CDC25C,CDK10,CDK12,CDK14,CDK2,CDKN1A,CDKN2B,CDKN2C,CFLAR,CHEK1,CREBBP,CTNNA1,CTNNB1,CYCS,DIABLO,DVL1,E2F1,E2F3,E2F7,E2F8,EP300,FADD,FASLG,FYN,FZD3,FZD5,FZD9,GNA15,GNAS,GNAZ,GNB1,GNG5,GSK3A,HAT1,HDAC4,HDAC5,HDAC7,HIF1A,HIPK…
Lymphotoxin β Receptor Signalling	1.97	0.0107152	0.455	-0.655	AKT3,APAF1,CASP3,CASP9,CREBBP,CYCS,DIABLO,ELP1,EP300,IKBKG,LTBR,MAP3K14,MAPK1,MAPK3,NFKB1,NFKBIA,PIK3CB,PIK3CG,PIK3R1,RELA,RELB,TRAF1,TRAF2,TRAF4,TRAF5
Protein Ubiquitination Pathway	1.88	0.0131826	0.327	#NUM!	ANAPC1,ANAPC10,BIRC3,BIRC6,BRCA1,CBL,CDC20,CDC23,DNAJA1,DNAJB1,DNAJB14,DNAJC10,DNAJC13,DNAJC15,DNAJC19,DNAJC2,DNAJC21,DNAJC24,DNAJC30,DNAJC4,DNAJC5,DNAJC8,DNAJC9,HLA-C,HSCB,HSP90AA1,HSP90B1,HSPA14,HSPA1L,HSPA4L,HSPA5,HSPA6,HSPA8,HSPE1,HSPH1,IFNG,MED20,NEDD4L,PSMA3,PSMA4,PSMB1,PSMC1,PSMC2,PSMC6,PSMD10,PSMD9,RBX1,RPS27A,SACS,SMURF1,SMURF2,SUGT1,UBA1,UBE2C,UBE2D4,UBE2G1,UBE2G2,UBE2J1,UBE2J2,UBE2N,UB…
Cell Cycle: G2/M DNA Damage Checkpoint Regulation	1.88	0.0131826	0.46	0.894	ATM,ATR,BORA,BRCA1,CCNB2,CDC25B,CDC25C,CDKN1A,CHEK1,CKS1B,CKS2,EP300,GADD45A,HIPK2,PKMYT1,PLK1,PTPMT1,SFN,TOP2A,TOP2B,TP53,YWHAG,YWHAH
NER (Nucleotide Excision Repair, Enhanced Pathway)	1.88	0.0131826	0.388	-2.744	COPS2,COPS4,COPS6,COPS7A,COPS8,EP300,ERCC1,ERCC8,GTF2H1,GTF2H2,GTF2H3,GTF2H5,H4C4,H4C9,HMGN1,MNAT1,POLD2,POLE2,POLE3,POLE4,POLK,POLR2A,POLR2B,POLR2D,POLR2H,POLR2I,POLR2K,PRIM1,PRIM2,RAD23B,RBX1,RFC1,RPA2,RPA3,SLC19A1,TCEA1,TOP2A,TOP2B,UBE2N,XPA
Toll-like Receptor Signalling	1.86	0.0138038	0.41	3.545	AKT3,BMPR1A,CASP3,CASP9,CBL,CDKN1A,ELP1,FASLG,FGFR2,FGFR4,FLT1,FLT4,GSK3A,HRAS,IKBKG,ILK,INPPL1,INSR,ITGA2B,ITGA4,ITGA7,ITGA8,ITGA9,ITGAD,ITGAM,ITGAX,ITGB3,ITGB4,ITGB5,MAGI3,MAGIX,MAP2K1,MAPK1,MAPK3,MAST2,MRAS,NFKB1,NGFR,OCRL,PDGFRB,PIK3CB,PIK3CG,PIK3R1,RAC1,RAC2,RALA,RAP2A,RELA,RELB,RRAS2,SHC1,SYNJ1,TGFBR3,YWHAH
PTEN Signalling	1.86	0.0138038	0.36	0	CD14,IKBKG,IL18,IL1RL1,IRAK3,JUN,MAP2K6,MAP3K1,MAP3K14,MAP4K4,MAPK1,MAPK11,MAPK13,MAPK14,MAPK8,MYD88,NFKB1,NFKBIA,RELA,RELB,RPS27A,SIGIRR,TAB2,TIRAP,TLR10,TLR2,TLR3,TLR5,TLR9,TOLLIP,TRAF1,TRAF4
Apoptosis Signalling	1.84	0.0144544	0.385	0.667	ACIN1,APAF1,BIRC3,BIRC6,CAPN1,CAPN3,CAPN7,CASP10,CASP3,CASP6,CASP9,CYCS,DFFA,DIABLO,ELP1,FASLG,HRAS,HTRA2,IKBKG,LMNA,MAP2K1,MAP3K14,MAP3K5,MAP4K4,MAPK1,MAPK3,MAPK8,MRAS,NAIP,NFKB1,NFKBIA,PLCG1,PLCG2,PRKCQ,RALA,RAP2A,RELA,RELB,RRAS2,TP53
Autophagy	1.84	0.0144544	0.338	0.593	AKT3,ARNT,ATF2,ATG12,ATG13,ATG2B,ATG5,ATG7,ATG9A,ATG9B,ATM,ATR,BIRC6,BMP6,BNIP3,CAMK4,CAMKK2,CREB3L4,CREB5,CREBBP,DAPK3,DRAM1,E2F1,EGF,EIF2A,EPG5,GSK3A,HIF1A,IGF1,INSR,IRS2,JUN,LAMP1,MAP1LC3B2,MAP2K1,MAPK1,MAPK3,MAPK8,MYD88,NFKB1,NGFR,NOD2,PDGFB,PIK3CB,PIK3CG,PIK3R1,PLEKHM1,PPP2R2B,PPP2R3B,PPP2R5E,PPP3CC,PRKAB1,PRKAB2,PRKACA,PRKACB,PRKCQ,RAG1,RALA,RGS19,RPTOR,SESN1,SIRT1,SQSTM1,TFEB,TGFB1,TP53,UL…
RAR Activation	1.82	0.0151356	0.342	#NUM!	ACTB,ADCY3,ADCY4,ADCY6,AKR1B1,AKR1C3,AKT3,ALDH1A2,ARID1A,CRABP2,CREBBP,DHRS3,DHRS4,EP300,GTF2H1,GTF2H2,GTF2H3,GTF2H5,HLTF,IGFBP3,JUN,MAP2K1,MAP3K1,MAP3K5,MAPK1,MAPK11,MAPK13,MAPK14,MAPK8,MNAT1,NCOR1,NFKB1,NR2F6,NSD1,PHF10,PIK3CB,PIK3CG,PIK3R1,PNPLA4,PRKACA,PRKACB,PRKCB,PRKCD,PRKCH,PRKCQ,RAC1,RDH13,RDH14,RDH16,RDH5,RELA,RELB,RPL7A,RXRA,SMAD1,SMAD5,SMAD6,SMAD7,SMARCD3,SMARCE1,SORBS3,SRA1,STAT5A,STA…
B Cell Activating Factor Signalling	1.7	0.0199526	0.465	0.728	ELP1,IKBKG,JUN,MAP3K1,MAP3K14,MAPK1,MAPK11,MAPK13,MAPK14,MAPK8,NFAT5,NFATC2,NFKB1,NFKBIA,RELA,RELB,TNFRSF13B,TRAF1,TRAF2,TRAF5
Parkinson's Signalling	1.66	0.0218776	0.625	#NUM!	ATF2,ATM,ATR,BRCA1,CCNB2,CDC25A,CDC25C,CDK2,CDKN1A,CHEK1,CREB3L4,CREB5,CREBBP,GADD45A,GADD45G,HP1BP3,JUN,MAPK11,MAPK13,MAPK14,MAPK8,MRE11,NFKBIA,PPP1CC,PPP2R2B,PPP2R3B,PPP2R5E,RAD17,RAD50,RNF8,SMC3,TDP1,TLK1,TLK2,TP53,TP73,ZNF420
Nucleotide Excision Repair Pathway	1.66	0.0218776	0.486	#NUM!	AKT3,ARF1,ARF3,ARF4,BIRC5,BRAF,CASP3,CASP6,CASP9,CDKN1A,COPS6,COX10,COX11,COX15,COX17,COX4I1,COX6B2,COX6C,COX7A2,COX7B,COX7C,EGF,ELF3,ELF4,ERBB2,ETS1,ETS2,FCER1A,FCER1G,FGR,FYN,GSK3A,HRAS,IKBKG,ITGB3,ITGB4,ITGB5,JUN,LCK,MAP2K1,MAPK1,MAPK3,MRAS,NFKB1,NFKBIA,PDK1,PIK3CB,PIK3CG,PIK3R1,PLCG1,PRKCB,PRKCD,PRKCH,PRKCQ,RALA,RAP2A,RELA,RELB,RPS6,RPTOR,RRAS2,SP1,STAT3,TP53,TP53RK,YES1
HER-2 Signalling in Breast Cancer	1.66	0.0218776	0.337	1.231	CASP3,CASP9,CYCS,MAPK1,MAPK11,MAPK13,MAPK14,MAPK8,SEPTIN5,UCHL1
PPAR Signalling	1.66	0.0218776	0.374	0	AIP,CREBBP,ELP1,EP300,HRAS,HSP90AA1,HSP90B1,IKBKG,IL18,IL1R1,IL1RL1,INSR,JUN,MAP2K1,MAP3K14,MAP4K4,MAPK1,MAPK3,MRAS,NCOR1,NFKB1,NFKBIA,NGFR,NR1H3,PDGFA,PDGFB,PDGFD,PDGFRB,PPARG,RALA,RAP2A,RELA,RELB,RRAS2,RXRA,SHC1,SRA1,STAT5A,STAT5B,TRAF2
Sirtuin Signalling Pathway	1.66	0.0218776	0.318	0	ABCA1,ACSS2,AGTRAP,APEX1,APP,ARG2,ATG12,ATG13,ATG2B,ATG4C,ATG5,ATG7,ATG9A,ATG9B,ATP5F1C,ATP5F1E,ATP5PF,CLOCK,CXCL8,E2F1,EPAS1,G6PD,GABPA,GADD45A,GADD45G,GLS,GLUD1,H1-5,H1-6,HIF1A,JUN,KAT2A,LDHA,LDHB,MAP1LC3B2,MAPK1,MAPK3,NDRG1,NDUFA10,NDUFA12,NDUFA4,NDUFA5,NDUFA6,NDUFA9,NDUFAF1,NDUFB2,NDUFB5,NDUFB8,NDUFS1,NDUFS3,NDUFS4,NDUFV1,NFE2L2,NFKB1,NOS3,NR1H3,PAM16,PDK1,PFKFB3,PGAM1,PGAM2,POLR1C,POLR1E,POL…
ATM Signalling	1.66	0.0218776	0.381	-1.3	ERCC1,ERCC8,GTF2H1,GTF2H2,GTF2H3,GTF2H5,MNAT1,POLR2A,POLR2B,POLR2D,POLR2H,POLR2I,POLR2K,RAD23B,RPA2,RPA3,XPA
IL-22 Signalling	1.65	0.0223872	0.542	1.732	AKT3,IL10RB,MAPK1,MAPK11,MAPK13,MAPK14,MAPK3,MAPK8,SOCS3,STAT3,STAT5A,STAT5B,TYK2
Rac Signalling	1.64	0.0229087	0.355	2.466	ABI2,ARPC1B,CFL1,CFL2,CYFIP1,ELK4,HRAS,IQGAP3,ITGA2B,ITGA4,ITGA7,ITGA8,ITGA9,ITGAD,ITGAM,ITGAX,ITGB3,ITGB4,ITGB5,JUN,LIMK1,LIMK2,MAP2K1,MAP3K1,MAP3K11,MAPK1,MAPK3,MAPK8,MRAS,NCF2,NFKB1,PAK2,PIK3CB,PIK3CG,PIK3R1,PIKFYVE,PIP4K2C,PIP5K1A,PLD1,PTK2B,RAC1,RAC2,RALA,RAP2A,RELA,RELB,RHOA,RRAS2,WASF1
Hereditary Breast Cancer Signalling	1.61	0.0245471	0.352	#NUM!	ACTB,AKT3,ARID1A,ATM,ATR,BRCA1,CCND3,CDC25C,CDKN1A,CHEK1,CREBBP,E2F1,EP300,FANCC,FANCF,FANCM,GADD45A,GADD45G,HDAC4,HDAC5,HDAC7,HLTF,HRAS,MRAS,MRE11,MSH2,NPM1,PALB2,PHF10,PIK3CB,PIK3CG,PIK3R1,POLR2A,POLR2B,POLR2D,POLR2H,POLR2I,POLR2K,RAD50,RALA,RAP2A,RFC1,RPS27A,RRAS2,SFN,SLC19A1,SMARCD3,SMARCE1,TP53,TUBG1
TGF-β Signalling	1.51	0.030903	0.375	0.354	ACVR1B,ACVR1C,ACVR2A,ACVR2B,BMPR1A,CREBBP,EP300,HRAS,INHBA,INHBB,JUN,MAP2K1,MAP2K6,MAP4K1,MAPK1,MAPK11,MAPK13,MAPK14,MAPK3,MAPK8,MRAS,PIAS4,RALA,RAP2A,RRAS2,RUNX3,SERPINE1,SMAD1,SMAD5,SMAD6,SMAD7,SMURF1,SMURF2,TFE3,TGFB1,VDR
3-phosphoinositide Degradation	1.51	0.030903	0.333	-1.089	ACP1,ACP6,CDC25A,CDC25B,CDC25C,DUSP10,DUSP12,DUSP13,DUSP14,DUSP2,DUSP4,EPHX2,FIG4,HACD2,IGBP1,INPP4B,INPP5E,INPPL1,MTMR14,MTMR2,MTMR3,MTMR4,MTMR8,NOCT,NT5C,NUDT11,NUDT15,OCRL,PGAM5,PIKFYVE,PLPP6,PPFIA1,PPFIA3,PPM1H,PPP1CC,PPP1R13B,PPP1R16B,PPP1R3D,PPP1R7,PPP1R8,PPP2R2B,PPP2R3B,PPP2R5E,PPP3CC,PPP4R1,PRUNE1,PTPMT1,PTPN13,PTPRF,PTPRJ,PTPRN,PXYLP1,SACM1L,SET,SIRPA,SOCS3,SSH1,SSH2,SSH3,STYX,SYNJ1,THTP…
TREM1 Signalling	1.5	0.0316228	0.39	3.157	CD40LG,ELP1,ICAM1,IKBKG,JAK3,JUN,MAP2K1,MAP2K6,MAP3K14,MAPK1,MAPK11,MAPK13,MAPK14,MAPK3,MAPK8,NFKB1,NFKBIA,PIK3CB,PIK3CG,PIK3R1,PTGS1,RELA,RELB,STAT3,TRAF1,TRAF2,TRAF5
CD40 Signalling	1.5	0.0316228	0.403	0.816	ABCA1,ACAA1,ACVR1B,ACVR1C,ACVR2A,ACVR2B,ADCY3,ADCY4,ADCY6,ADIPOR2,AIP,CAND1,CLOCK,CREBBP,ELP1,EP300,GNA15,GNAS,GPD2,HRAS,HSP90AA1,HSP90B1,IKBKG,IL1R1,IL1RL1,INSR,ITGB5,JUN,MAP2K1,MAP2K6,MAP3K14,MAP4K4,MAPK1,MAPK14,MAPK3,MAPK8,MED12,MRAS,NCOA3,NCOA6,NCOR1,NFKB1,NFKBIA,NR2C2,PLCD3,PLCG1,PLCG2,PLCH2,PRKAB1,PRKAB2,PRKACA,PRKACB,PRKCB,RALA,RAP2A,RELA,RELB,RRAS2,RXRA,SHC1,STAT5B,TGFB1,TGFBR3,TGS1
IL-15 Signalling	1.5	0.0316228	0.39	0.557	AKT3,CD83,CXCL8,ICAM1,IL18,IL1RL1,ITGAX,MAPK1,MAPK3,MPO,MYD88,NFKB1,NLRC3,NLRC4,NLRP12,NLRP3,NOD2,PLCG1,PLCG2,RELA,RELB,SIGIRR,STAT3,STAT5A,STAT5B,TLR10,TLR2,TLR3,TLR5,TLR9
PPARα/RXRα Activation	1.5	0.0316228	0.332	0.277	AKT3,CXCL8,GZMB,HRAS,IL2RB,JAK3,LCK,MAP2K1,MAPK1,MAPK11,MAPK13,MAPK14,MAPK3,MRAS,NFKB1,PIK3CB,PIK3CG,PIK3R1,RALA,RAP2A,RELA,RELB,RPTOR,RRAS2,SHC1,STAT3,STAT5A,STAT5B,SYK,TYK2
TWEAK Signalling	1.43	0.0371535	0.459	-0.5	APAF1,BIRC3,CASP3,CASP6,CASP9,CYCS,FADD,IKBKG,MAP3K14,NAIP,NFKB1,NFKBIA,RELA,RELB,TNFRSF25,TRAF1,TRAF2
Induction of Apoptosis by HIV1	1.42	0.0380189	0.4	-1.225	APAF1,BIRC3,CASP3,CASP9,CXCR4,CYCS,DFFA,DIABLO,ELP1,FADD,FASLG,HTRA2,IKBKG,MAP3K14,MAP3K5,MAPK8,NAIP,NFKB1,NFKBIA,NGFR,RELA,RELB,SLC25A6,TP53,TRAF1,TRAF2
PI3K/AKT Signalling	1.41	0.0389045	0.327	0.48	AKT3,APAF1,ATM,ATR,BIRC5,BRCA1,CASP6,CCNG1,CDK2,CDKN1A,CHEK1,CTNNB1,DRAM1,E2F1,EP300,GADD45A,GADD45G,GNL3,HIF1A,HIPK2,JMY,JUN,MAPK14,MAPK8,PIK3CB,PIK3CG,PIK3R1,PPP1R13B,SERPINE2,SFN,SIRT1,THBS1,TP53,TP53BP2,TP53I3,TP73
p53 Signalling	1.41	0.0389045	0.367	-0.392	AKT3,CDKN1A,CTNNB1,ELP1,GSK3A,GYS1,HRAS,HSP90AA1,HSP90B1,IKBKG,IL10RA,IL10RB,IL12RB2,IL17RA,IL18R1,IL1R1,IL1RL1,IL21R,IL27RA,IL2RB,IL4R,IL7R,ILK,INPPL1,ITGA2B,ITGA4,ITGA7,ITGA8,ITGA9,ITGAD,ITGAM,ITGAX,ITGB3,ITGB4,ITGB5,JAK3,LIMS1,MAP2K1,MAP3K5,MAPK1,MAPK3,MRAS,NFKB1,NFKBIA,NOS3,OCRL,PIK3CB,PIK3CG,PIK3R1,PPP2R2B,PPP2R3B,PPP2R5E,RALA,RAP2A,RELA,RELB,RRAS2,SFN,SHC1,SYNJ1,THEM4,TP53,TYK2,YWHAG,YWHAH
IL-10 Signalling	1.4	0.0398107	0.389	#NUM!	ATF2,CD14,ELP1,HRAS,IKBKG,JUN,MAP2K1,MAP2K6,MAP3K14,MAP3K5,MAPK1,MAPK11,MAPK13,MAPK14,MAPK3,MAPK8,MRAS,NFKB1,NFKBIA,PIK3CB,PIK3CG,PIK3R1,PRKCB,PRKCD,PRKCH,PRKCQ,RAC1,RALA,RAP2A,RELA,RELB,RRAS2
LPS-stimulated MAPK Signalling	1.4	0.0398107	0.376	0.756	ARG2,CCR5,CD14,ELP1,IKBKG,IL10RA,IL10RB,IL18,IL1R1,IL1RL1,IL4R,JUN,MAP2K6,MAP3K14,MAP4K4,MAPK1,MAPK11,MAPK13,MAPK14,MAPK8,NFKB1,NFKBIA,RELA,RELB,SOCS3,SP1,STAT3,TYK2
FAT10 Cancer Signalling Pathway	1.38	0.0416869	0.42	0.229	ACP1,ACP6,CDC25A,CDC25B,CDC25C,DUSP10,DUSP12,DUSP13,DUSP14,DUSP2,DUSP4,EPHX2,FIG4,HACD2,IGBP1,INPPL1,MTMR2,MTMR4,MTMR8,NOCT,NT5C,NUDT11,NUDT15,OCRL,PGAM5,PIKFYVE,PIP4K2C,PLCD3,PLCG1,PLCG2,PLCH2,PLPP6,PPFIA1,PPFIA3,PPM1H,PPP1CC,PPP1R13B,PPP1R16B,PPP1R3D,PPP1R7,PPP1R8,PPP2R2B,PPP2R3B,PPP2R5E,PPP3CC,PPP4R1,PRUNE1,PTPN13,PTPRF,PTPRJ,PTPRN,PXYLP1,SACM1L,SET,SIRPA,SOCS3,SSH1,SSH2,SSH3,STYX,SYNJ1,THTPA,…
D-myo-inositol-5-phosphate Metabolism	1.38	0.0416869	0.326	-0.962	ACKR3,ACVR1B,ACVR1C,ACVR2A,ACVR2B,AKT3,CTNNB1,CXCR4,EEF1A1,IFNG,IKBKG,NFKB1,NFKBIA,NGFR,RELA,RELB,STAT3,TCF7L2,TGFB1,TGFBR3,TP53
Huntington's Disease Signalling	1.36	0.0436516	0.31	2.197	AKT3,APAF1,ATF2,ATP5F1C,ATP5F1E,ATP5PF,CAPN1,CAPN3,CAPN7,CASP10,CASP3,CASP6,CASP9,CLTC,CLTCL1,CREB3L4,CREB5,CREBBP,CTSD,CYCS,DCTN1,DLG4,DNAJB1,DNAJC5,DNM1,DNM1L,DNM2,DYNC1I2,EGF,EP300,GLS,GNA15,GNB1,GNG5,GPAA1,HDAC4,HDAC5,HDAC7,HRAS,HSPA14,HSPA1L,HSPA5,HSPA6,HSPA8,IFT57,IGF1,JUN,MAP3K10,MAPK1,MAPK3,MAPK8,NAPA,NCOR1,NSF,PIK3CB,PIK3CG,PIK3R1,POLR2A,POLR2B,POLR2D,POLR2H,POLR2I,POLR2K,PRKCB,PRKCD,PRK…
PDGF Signalling	1.36	0.0436516	0.372	1.414	ACE,ADCY3,ADCY4,ADCY6,ATF2,CCL5,HRAS,ITPR2,ITPR3,JUN,MAP2K1,MAP3K1,MAPK1,MAPK11,MAPK13,MAPK14,MAPK3,MAPK8,MRAS,NFKB1,PAK2,PIK3CB,PIK3CG,PIK3R1,PLCG1,PLCG2,PRKACA,PRKACB,PRKCB,PRKCD,PRKCH,PRKCQ,PTK2B,RAC1,RALA,RAP2A,RELA,RELB,RRAS2,SHC1,SHF,STAT3
Renin-Angiotensin Signalling	1.36	0.0436516	0.35	0.667	DEGS2,KDSR,SPTLC1,SPTLC2,SPTLC3
Death Receptor Signalling	1.36	0.0436516	0.365	0.354	ACIN1,ACTB,ACTG1,APAF1,BIRC3,CASP10,CASP3,CASP6,CASP9,CFLAR,CRADD,CYCS,DFFA,DIABLO,ELP1,FADD,FASLG,HTRA2,IKBKG,LIMK1,LMNA,MAP3K14,MAP3K5,MAP4K4,MAPK8,NAIP,NFKB1,NFKBIA,PARP15,PARP3,PARP4,RELA,RELB,TNFRSF25,TRAF2
Ceramide Biosynthesis	1.36	0.0436516	0.833	-0.447	ABL2,ACP1,CAV1,HRAS,INPPL1,JAK3,JUN,MAP2K1,MAP3K1,MAPK1,MAPK3,MAPK8,MRAS,OCRL,PDGFA,PDGFB,PDGFD,PDGFRB,PIK3CB,PIK3CG,PIK3R1,PLCG1,PLCG2,PRKCB,RALA,RAP2A,RRAS2,SHC1,SPHK1,STAT3,SYNJ1,TYK2
Integrin Signalling	1.34	0.0457088	0.319	2.357	ABRAXAS1,ACTB,ARID1A,ATM,ATR,BABAM2,BRCA1,CDKN1A,CHEK1,E2F1,E2F3,E2F7,E2F8,FANCC,FANCF,FANCM,GADD45A,HLTF,IFNG,MRE11,MSH2,PHF10,PLK1,POU2F1,RAD50,RFC1,SLC19A1,SMARCD3,SMARCE1,TP53
Chemokine Signalling	1.34	0.0457088	0.375	0.557	ACP1,ACP6,CDC25A,CDC25B,CDC25C,DUSP10,DUSP12,DUSP13,DUSP14,DUSP2,DUSP4,EPHX2,FIG4,HACD2,IGBP1,INPPL1,MTMR2,MTMR4,MTMR8,NOCT,NT5C,NUDT11,NUDT15,OCRL,PGAM5,PIKFYVE,PLPP6,PPFIA1,PPFIA3,PPM1H,PPP1CC,PPP1R13B,PPP1R16B,PPP1R3D,PPP1R7,PPP1R8,PPP2R2B,PPP2R3B,PPP2R5E,PPP3CC,PPP4R1,PRUNE1,PTPN13,PTPRF,PTPRJ,PTPRN,PXYLP1,SACM1L,SET,SIRPA,SOCS3,SSH1,SSH2,SSH3,STYX,SYNJ1,THTPA,WBP11
Role of BRCA1 in DNA Damage Response	1.34	0.0457088	0.375	-0.943	ACP1,ACP6,CDC25A,CDC25B,CDC25C,DUSP10,DUSP12,DUSP13,DUSP14,DUSP2,DUSP4,EPHX2,FIG4,HACD2,IGBP1,INPPL1,MTMR2,MTMR4,MTMR8,NOCT,NT5C,NUDT11,NUDT15,OCRL,PGAM5,PIKFYVE,PLPP6,PPFIA1,PPFIA3,PPM1H,PPP1CC,PPP1R13B,PPP1R16B,PPP1R3D,PPP1R7,PPP1R8,PPP2R2B,PPP2R3B,PPP2R5E,PPP3CC,PPP4R1,PRUNE1,PTPN13,PTPRF,PTPRJ,PTPRN,PXYLP1,SACM1L,SET,SIRPA,SOCS3,SSH1,SSH2,SSH3,STYX,SYNJ1,THTPA,WBP11
D-myo-inositol (1,4,5,6)-Tetrakisphosphate Biosynthesis	1.34	0.0457088	0.328	-1.155	CAMK2D,CAMK2G,CAMK4,CCL4,CCL5,CCR5,CFL1,CXCR4,HRAS,JUN,LIMK1,LIMK2,MAP2K1,MAPK1,MAPK11,MAPK13,MAPK14,MAPK3,MAPK8,MPRIP,MRAS,PIK3CG,PLCG1,PLCG2,PRKCB,PTK2B,RALA,RAP2A,RHOA,RRAS2
D-myo-inositol (3,4,5,6)-tetrakisphosphate Biosynthesis	1.34	0.0457088	0.328	-1.155	ACTB,ACTG1,ACTN1,AKT3,ARF1,ARF3,ARF4,ARHGAP26,ARHGAP5,ARPC1B,ASAP1,BRAF,CAPN1,CAPN3,CAPN7,CAV1,CTTN,DOCK1,FYN,GSN,HRAS,ILK,ITGA2B,ITGA4,ITGA7,ITGA8,ITGA9,ITGAD,ITGAM,ITGAX,ITGB3,ITGB4,ITGB5,LIMS1,MAP2K1,MAP3K11,MAPK1,MAPK3,MAPK8,MPRIP,MRAS,MYL9,MYLK,PAK2,PARVB,PDGFB,PIK3CB,PIK3CG,PIK3R1,PIKFYVE,PLCG1,PLCG2,RAC1,RAC2,RALA,RAP2A,RHOA,RHOBTB1,RHOC,RHOF,RHOG,RHOH,RRAS2,SHC1,TLN1,TNK2,VCL,WASL
Adipogenesis pathway	1.33	0.0467735	0.341	#NUM!	AGPAT2,ATG5,ATG7,BMPR1A,CEBPA,CLOCK,CTNNB1,DGKD,FGFR2,FGFR4,FGFRL1,FZD3,FZD5,FZD9,GTF2H1,GTF2H2,GTF2H3,GTF2H5,HAT1,HDAC4,HDAC5,HDAC7,HIF1A,KAT2A,KAT6B,KLF5,LEP,LPIN1,MNAT1,NOCT,NR1D2,PER2,PPARG,RBBP7,SAP30,SENP2,SETDB1,SIRT1,SMAD1,SMAD5,STAT5B,TCF7,TGFB1,TP53,WNT10B,XBP1
Tumoricidal Function of Hepatic Natural Killer Cells	1.32	0.047863	0.5	-0.632	APAF1,CASP3,CASP6,CASP9,CYCS,DFFA,FADD,FASLG,GZMB,ICAM1,M6PR,PRF1
PAK Signalling	1.31	0.0489779	0.347	0	ARHGAP10,CASP3,CFL1,CFL2,HRAS,ITGA2B,ITGA4,ITGA7,ITGA8,ITGA9,ITGAD,ITGAM,ITGAX,ITGB3,ITGB4,ITGB5,LIMK1,LIMK2,MAP2K1,MAPK1,MAPK3,MAPK8,MRAS,MYL9,MYLK,PAK1IP1,PAK2,PDGFA,PDGFB,PDGFD,PDGFRB,PIK3CB,PIK3CG,PIK3R1,PTK2B,RAC1,RALA,RAP2A,RRAS2,SHC1,WASL

## Sheet: Pathways_Cell_Corrected
© 2000-2021 QIAGEN. All rights reserved.
Ingenuity Canonical Pathways	-log(B-H p-value)	B-H p-value	Ratio	z-score	Molecules
Airway Pathology in Chronic Obstructive Pulmonary Disease	3.34	0.000457088	0.0508	#NUM!	CTSG,ELANE,LCN2,MMP8,MPO,PRTN3
