# Supplementary material for: Characterisation of the blood RNA host response underpinning severity in COVID-19 patients
Source: Sci Rep. 2022 Jul 17;12:12216. doi: 10.1038/s41598-022-15547-2 (PMC9288817; doi:10.1038/s41598-022-15547-2)
Supplement: Supplementary file 4 — Supplementary Information 4. [file 41598_2022_15547_MOESM4_ESM.xlsx]

## Sheet: Genes_Treatment_Corrected
	baseMean	log2FoldChange	lfcSE	stat	pvalue	padj	gene
ENSG00000050344	142.709	-1.22457	0.18668	-6.55975	5.3898e-11	3.95543e-07	NFE2L3
ENSG00000223773	438.249	0.600289	0.0917476	6.54283	6.03643e-11	3.95543e-07	CD99P1
ENSG00000102265	999.351	1.4133	0.213436	6.62165	3.55221e-11	3.95543e-07	TIMP1
ENSG00000204524	420.033	-0.457576	0.0703432	-6.50491	7.77404e-11	3.95543e-07	ZNF805
ENSG00000185361	476.593	-0.90348	0.142155	-6.3556	2.07617e-10	8.45083e-07	TNFAIP8L1
ENSG00000089818	874.39	0.474671	0.0753674	6.29809	3.01345e-10	1.02216e-06	NECAP1
ENSG00000215190	220.499	-0.889581	0.14242	-6.2462	4.20572e-10	1.22278e-06	LINC00680
ENSG00000111886	129.154	1.43247	0.236594	6.05455	1.40809e-09	3.58218e-06	GABRR2
ENSG00000143889	1287.14	0.696532	0.115552	6.02787	1.66137e-09	3.75692e-06	HNRNPLL
ENSG00000115042	385.323	-0.66115	0.114513	-5.77361	7.75921e-09	1.31596e-05	FAHD2A
ENSG00000141736	339.168	-1.18517	0.204865	-5.7851	7.24711e-09	1.31596e-05	ERBB2
ENSG00000105516	819.335	-0.755187	0.130757	-5.77549	7.67291e-09	1.31596e-05	DBP
ENSG00000099821	1117.66	-0.573229	0.1003	-5.71511	1.09632e-08	1.71632e-05	POLRMT
ENSG00000164081	968.781	-0.385056	0.0679608	-5.66585	1.46296e-08	2.04779e-05	TEX264
ENSG00000185056	11.6733	2.39692	0.423446	5.66051	1.50928e-08	2.04779e-05	C5orf47
ENSG00000182308	62.0951	1.71623	0.305303	5.6214	1.89415e-08	2.40936e-05	DCAF4L1
ENSG00000170430	354.35	-0.821563	0.146965	-5.5902	2.26813e-08	2.71536e-05	MGMT
ENSG00000128918	247.579	1.92575	0.346169	5.56303	2.65133e-08	2.99777e-05	ALDH1A2
ENSG00000115761	398.78	-0.473555	0.0863191	-5.4861	4.10916e-08	3.61405e-05	NOL10
ENSG00000219470	39.3026	-0.997367	0.180719	-5.51889	3.41157e-08	3.61405e-05
ENSG00000126870	249.844	-0.670162	0.121989	-5.49362	3.93784e-08	3.61405e-05	DYNC2I1
ENSG00000198455	339.712	-0.725828	0.132458	-5.47967	4.26131e-08	3.61405e-05	ZXDB
ENSG00000103024	356.371	-0.539599	0.0984734	-5.47964	4.26186e-08	3.61405e-05	NME3
ENSG00000196074	217.409	1.35474	0.246507	5.49574	3.89066e-08	3.61405e-05	SYCP2
ENSG00000205085	83.2452	1.40794	0.258105	5.4549	4.90007e-08	3.98905e-05	FAM71F2
ENSG00000240225	135.501	-1.22578	0.225153	-5.44419	5.20407e-08	4.07358e-05	ZNF542P
ENSG00000141101	458.243	-0.565906	0.104282	-5.42668	5.74105e-08	4.32748e-05	NOB1
ENSG00000280120	51.143	-0.991171	0.183042	-5.41499	6.12926e-08	4.45509e-05
ENSG00000143793	215.484	-0.52558	0.0974711	-5.39217	6.96131e-08	4.57114e-05	C1orf35
ENSG00000185261	855.315	1.35259	0.250692	5.39542	6.83636e-08	4.57114e-05	KIAA0825
ENSG00000222011	179.764	-0.651402	0.120806	-5.39213	6.96273e-08	4.57114e-05	FAM185A
ENSG00000231966	14.914	1.59849	0.297063	5.38099	7.40754e-08	4.71119e-05	LINC02818
ENSG00000204475	178.265	-1.1505	0.214437	-5.3652	8.08583e-08	4.98675e-05	NCR3
ENSG00000174738	755.421	-0.921007	0.172109	-5.35129	8.73318e-08	5.03357e-05	NR1D2
ENSG00000272345	79.2811	0.859963	0.160807	5.34778	8.90373e-08	5.03357e-05
ENSG00000204345	19.9429	2.58137	0.482141	5.35397	8.60428e-08	5.03357e-05	CD300LD
ENSG00000237721	18.6877	3.58872	0.671818	5.3418	9.20294e-08	5.06212e-05	NA
ENSG00000198890	338.622	-0.812308	0.152597	-5.32321	1.01954e-07	5.43663e-05	PRMT6
ENSG00000196155	190.769	-0.993537	0.18678	-5.31928	1.04181e-07	5.43663e-05	PLEKHG4
ENSG00000173083	1083.79	1.13235	0.213783	5.29674	1.17888e-07	5.99449e-05	HPSE
ENSG00000168792	686.673	-0.682923	0.12904	-5.29234	1.20762e-07	5.99449e-05	ABHD15
ENSG00000125633	2255.19	0.365094	0.0693156	5.26713	1.3857e-07	6.21363e-05	CCDC93
ENSG00000161912	858.383	0.962	0.182728	5.26467	1.40442e-07	6.21363e-05	ADCY10P1
ENSG00000170633	1387.7	0.263214	0.0499176	5.27297	1.34232e-07	6.21363e-05	RNF34
ENSG00000278845	190.461	-0.673261	0.127734	-5.27081	1.35825e-07	6.21363e-05	MRPL45
ENSG00000235888	28.7105	3.13999	0.595662	5.27142	1.35371e-07	6.21363e-05
ENSG00000117385	556.818	-0.326559	0.0625331	-5.22218	1.76831e-07	6.63415e-05	P3H1
ENSG00000084731	404.344	0.987281	0.189134	5.22	1.78927e-07	6.63415e-05	KIF3C
ENSG00000112941	874.833	-0.481655	0.0921523	-5.22673	1.72533e-07	6.63415e-05	TENT4A
ENSG00000232956	176.888	-0.554765	0.106156	-5.22594	1.73268e-07	6.63415e-05	SNHG15
ENSG00000232373	56.953	0.844602	0.161754	5.22152	1.7746e-07	6.63415e-05	MTCYBP3
ENSG00000090470	555.899	-0.58983	0.112983	-5.2205	1.7844e-07	6.63415e-05	PDCD7
ENSG00000166501	9906.34	0.581963	0.111449	5.22178	1.7721e-07	6.63415e-05	PRKCB
ENSG00000196296	38.8476	1.08875	0.207943	5.23583	1.64243e-07	6.63415e-05	ATP2A1
ENSG00000278619	280.972	-0.67518	0.129354	-5.21963	1.79284e-07	6.63415e-05	MRM1
ENSG00000121989	227.247	-0.739933	0.141942	-5.21294	1.85869e-07	6.63649e-05	ACVR2A
ENSG00000168096	287.346	-0.665434	0.127598	-5.21509	1.83731e-07	6.63649e-05	ANKS3
ENSG00000124588	2627.75	1.3109	0.251885	5.20435	1.94673e-07	6.75429e-05	NQO2
ENSG00000270062	89.1965	0.61735	0.118646	5.20328	1.95805e-07	6.75429e-05
ENSG00000182584	92.807	-0.78962	0.151902	-5.19821	2.01214e-07	6.82519e-05	NA
ENSG00000160781	222.345	1.32488	0.255114	5.19328	2.06623e-07	6.89376e-05	PAQR6
ENSG00000140859	418.61	1.28727	0.248183	5.18679	2.13955e-07	7.02324e-05	KIFC3
ENSG00000211789	47.1382	-1.51579	0.292465	-5.18279	2.18585e-07	7.06135e-05	TRAV12-2
ENSG00000143702	1855.27	0.435908	0.0842076	5.17659	2.25981e-07	7.07564e-05	CEP170
ENSG00000104419	3487.97	0.70695	0.136557	5.17697	2.25524e-07	7.07564e-05	NDRG1
ENSG00000180822	1187.13	-0.651917	0.126085	-5.17044	2.33538e-07	7.20146e-05	PSMG4
ENSG00000152804	1017.13	0.791623	0.153298	5.16396	2.41777e-07	7.34423e-05	HHEX
ENSG00000176978	1504.21	-0.490125	0.0951247	-5.15245	2.57109e-07	7.50997e-05	DPP7
ENSG00000232437	77.3007	0.665105	0.129002	5.15576	2.52602e-07	7.50997e-05	RPS26P42
ENSG00000169105	215.392	-0.620159	0.120382	-5.15158	2.58303e-07	7.50997e-05	CHST14
ENSG00000232229	46.3771	-1.31844	0.256107	-5.148	2.63272e-07	7.54664e-05	LINC00865
ENSG00000276248	288.489	1.0417	0.202491	5.14445	2.68312e-07	7.58429e-05
ENSG00000145414	363.868	-0.602284	0.117166	-5.14044	2.74089e-07	7.64146e-05	NAF1
ENSG00000164120	215.489	2.55633	0.497564	5.1377	2.78117e-07	7.64896e-05	HPGD
ENSG00000115756	3488.73	0.773562	0.151167	5.11728	3.09976e-07	8.41152e-05	HPCAL1
ENSG00000156521	989.591	-0.572052	0.111872	-5.11345	3.16329e-07	8.47095e-05	TYSND1
ENSG00000169905	2772.98	0.636682	0.124765	5.10305	3.34223e-07	8.73575e-05	TOR1AIP2
ENSG00000196220	149.315	-1.34475	0.26366	-5.10031	3.39094e-07	8.73575e-05	SRGAP3
ENSG00000204936	3497.06	3.33177	0.65316	5.101	3.37865e-07	8.73575e-05	CD177
ENSG00000172508	239.849	-1.19657	0.235096	-5.08973	3.58566e-07	9.12191e-05	CARNS1
ENSG00000272182	50.0747	0.930977	0.183216	5.08132	3.74824e-07	9.30294e-05
ENSG00000176410	296.198	-0.72238	0.142149	-5.08185	3.73786e-07	9.30294e-05	DNAJC30
ENSG00000233154	152.429	1.12416	0.221712	5.07035	3.97075e-07	9.50739e-05	LINC01762
ENSG00000224950	630.812	0.840398	0.165628	5.07401	3.89528e-07	9.50739e-05
ENSG00000183161	402.726	-0.609541	0.120168	-5.0724	3.92834e-07	9.50739e-05	FANCF
ENSG00000138594	2936.1	0.449645	0.0887572	5.06601	4.06242e-07	9.61376e-05	TMOD3
ENSG00000140688	1069.53	-0.58606	0.115802	-5.06088	4.17332e-07	9.74351e-05	RUSF1
ENSG00000132600	804.233	-0.632517	0.125026	-5.05907	4.21299e-07	9.74351e-05	PRMT7
ENSG00000241597	38.9908	1.40273	0.278166	5.04278	4.5882e-07	0.000101499
ENSG00000151240	238.908	-1.16204	0.230416	-5.04321	4.57788e-07	0.000101499	DIP2C
ENSG00000089169	626.868	2.4334	0.48239	5.04447	4.54788e-07	0.000101499	RPH3A
ENSG00000100726	710.851	-0.491365	0.0973617	-5.0468	4.49276e-07	0.000101499	TELO2
ENSG00000154930	1890.99	-0.493858	0.0979868	-5.04005	4.65411e-07	0.00010185	ACSS1
ENSG00000242324	193.592	1.1093	0.22082	5.02356	5.07225e-07	0.00010982
ENSG00000198586	2430.97	0.437744	0.0872819	5.01529	5.2954e-07	0.000109882	TLK1
ENSG00000172340	784.91	-0.529717	0.10558	-5.01719	5.24338e-07	0.000109882	SUCLG2
ENSG00000051382	1588.89	0.613903	0.122438	5.01398	5.33167e-07	0.000109882	PIK3CB
ENSG00000147364	452.548	-0.658243	0.131345	-5.01156	5.39906e-07	0.000109882	FBXO25
ENSG00000141569	631.68	-0.539787	0.107683	-5.01273	5.36635e-07	0.000109882	TRIM65
ENSG00000100324	1050.28	-0.442812	0.0882914	-5.01535	5.29383e-07	0.000109882	TAB1
ENSG00000174165	910.446	-0.432143	0.0863371	-5.0053	5.5774e-07	0.000111285	ZDHHC24
ENSG00000279447	188.971	1.68879	0.337298	5.00681	5.53389e-07	0.000111285
ENSG00000160746	633.023	0.882092	0.176455	4.99897	5.76362e-07	0.000113885	ANO10
ENSG00000087995	229.861	-0.556506	0.111445	-4.99354	5.92812e-07	0.000116009	METTL2A
ENSG00000196233	4088.84	0.554301	0.111096	4.98938	6.05719e-07	0.000117406	LCOR
ENSG00000215252	622.571	-1.09854	0.220356	-4.9853	6.1866e-07	0.000117673	GOLGA8B
ENSG00000204650	480.266	-0.906966	0.181903	-4.986	6.16424e-07	0.000117673	LINC02210
ENSG00000116016	383.33	1.77592	0.356561	4.98069	6.3359e-07	0.000118301	EPAS1
ENSG00000235173	346.848	-0.632502	0.126984	-4.98096	6.32698e-07	0.000118301	HGH1
ENSG00000133256	137.428	-0.714274	0.143569	-4.97513	6.52029e-07	0.000120637	PDE6B
ENSG00000042832	486.922	1.39042	0.279646	4.97206	6.62457e-07	0.000121462	TG
ENSG00000274765	89.0245	1.00039	0.201524	4.96412	6.9013e-07	0.000125407
ENSG00000107864	520.296	0.775332	0.156341	4.95924	7.0769e-07	0.000127459	CPEB3
ENSG00000277548	91.662	0.926348	0.187112	4.95076	7.39255e-07	0.000131977
ENSG00000197296	251.762	-0.681278	0.137752	-4.94569	7.5875e-07	0.000134279	FITM2
ENSG00000252577	48.6698	1.01511	0.205377	4.94267	7.70594e-07	0.000135199	SCARNA20
ENSG00000225640	27.7553	1.51107	0.306321	4.93295	8.09955e-07	0.000140891	LINC01729
ENSG00000109189	287.838	-0.714385	0.145015	-4.92627	8.38138e-07	0.000144557	USP46
ENSG00000107815	206.461	-0.645156	0.13101	-4.92448	8.45833e-07	0.000144659	TWNK
ENSG00000141385	659.541	-0.415032	0.0843193	-4.92214	8.56017e-07	0.000145181	AFG3L2
ENSG00000228079	63.764	1.13305	0.230999	4.90501	9.34203e-07	0.000146278
ENSG00000178385	1580.58	0.586539	0.119313	4.91595	8.83507e-07	0.000146278	PLEKHM3
ENSG00000257743	925.663	2.00031	0.406985	4.91495	8.88068e-07	0.000146278	MGAM2
ENSG00000253250	56.1247	1.50229	0.306127	4.90739	9.22951e-07	0.000146278	C8orf88
ENSG00000148634	2920.76	0.351146	0.0715896	4.90498	9.34362e-07	0.000146278	HERC4
ENSG00000055950	419.916	-0.373573	0.0760957	-4.90925	9.14253e-07	0.000146278	MRPL43
ENSG00000013523	669.006	-0.640378	0.130465	-4.90841	9.18166e-07	0.000146278	ANGEL1
ENSG00000183060	289.114	-0.716741	0.146098	-4.90589	9.30045e-07	0.000146278	LYSMD4
ENSG00000279202	177.607	0.61088	0.124453	4.90853	9.17619e-07	0.000146278
ENSG00000273559	760.964	0.482165	0.0980766	4.91621	8.82373e-07	0.000146278	CWC25
ENSG00000129103	1559.09	-0.554515	0.113187	-4.8991	9.62764e-07	0.000149113	SUMF2
ENSG00000197457	929.733	-0.849816	0.173495	-4.89821	9.67121e-07	0.000149113	STMN3
ENSG00000101417	299.811	-0.520138	0.106225	-4.89657	9.75254e-07	0.000149236	PXMP4
ENSG00000149474	314.652	-0.564204	0.115373	-4.89026	1.007e-06	0.000152944	KAT14
ENSG00000157557	2971.23	1.37822	0.28207	4.88609	1.02856e-06	0.000155062	ETS2
ENSG00000106330	222.256	0.749208	0.153456	4.88224	1.04888e-06	0.000156962	MOSPD3
ENSG00000131591	286.518	-0.546568	0.112121	-4.8748	1.08919e-06	0.000157639	C1orf159
ENSG00000243273	72.8382	2.61627	0.536678	4.87492	1.08851e-06	0.000157639
ENSG00000160323	40.9316	-1.16503	0.23893	-4.87602	1.0825e-06	0.000157639	ADAMTS13
ENSG00000136048	571.552	0.879477	0.180312	4.87754	1.07418e-06	0.000157639	DRAM1
ENSG00000170468	478.782	-0.478981	0.0982674	-4.87427	1.09214e-06	0.000157639	RIOX1
ENSG00000096063	3331.73	1.11679	0.229513	4.86591	1.13933e-06	0.000158055	SRPK1
ENSG00000133597	390.908	-0.600132	0.123285	-4.86784	1.12823e-06	0.000158055	ADCK2
ENSG00000135378	887.209	1.24229	0.255325	4.86551	1.14161e-06	0.000158055	PRRG4
ENSG00000136104	1026.17	-0.748495	0.153691	-4.87013	1.11523e-06	0.000158055	RNASEH2B
ENSG00000259293	62.2036	1.76494	0.362283	4.87173	1.10625e-06	0.000158055	LIPC-AS1
ENSG00000185252	306.978	-0.714237	0.146721	-4.86799	1.12739e-06	0.000158055	ZNF74
ENSG00000256043	361.428	-0.629092	0.129371	-4.86268	1.15804e-06	0.000158241	CTSO
ENSG00000133028	910.407	-0.346373	0.0712319	-4.86261	1.15851e-06	0.000158241	SCO1
ENSG00000145945	160.19	-0.739128	0.152071	-4.86041	1.1714e-06	0.000158936	FAM50B
ENSG00000170091	14.7755	2.24637	0.462418	4.85787	1.18653e-06	0.000159922	NSG2
ENSG00000144671	17.7117	1.6007	0.329708	4.8549	1.20447e-06	0.000161188	SLC22A14
ENSG00000166526	639.744	-0.357844	0.0737455	-4.85241	1.21968e-06	0.000161188	ZNF3
ENSG00000134759	1162.49	-0.635206	0.130898	-4.85268	1.21805e-06	0.000161188	ELP2
ENSG00000126861	27.0186	1.68185	0.347198	4.84405	1.27218e-06	0.000167041	OMG
ENSG00000234383	111.462	1.51316	0.312724	4.83863	1.30735e-06	0.000167592	CTBP2P8
ENSG00000182504	606.889	0.654304	0.13526	4.83739	1.31553e-06	0.000167592	CEP97
ENSG00000129187	661.71	-0.467685	0.0966315	-4.83988	1.29919e-06	0.000167592	DCTD
ENSG00000183666	301.98	-0.706292	0.146091	-4.83462	1.33401e-06	0.000167592	GUSBP1
ENSG00000099849	397.34	-0.549978	0.113718	-4.83634	1.32255e-06	0.000167592	RASSF7
ENSG00000105373	5316.95	-0.780369	0.161391	-4.83527	1.32962e-06	0.000167592	NOP53
ENSG00000274717	186.812	1.15545	0.238787	4.83881	1.30618e-06	0.000167592
ENSG00000270210	93.6158	1.59036	0.329167	4.83146	1.35533e-06	0.000167598
ENSG00000138050	183.608	-0.612767	0.126936	-4.82737	1.38347e-06	0.000167598	THUMPD2
ENSG00000249096	394.61	1.00098	0.207313	4.82835	1.37668e-06	0.000167598	LINC02362
ENSG00000183479	66.3993	-0.715536	0.148199	-4.82821	1.37766e-06	0.000167598	TREX2
ENSG00000118894	155.031	-0.570546	0.118104	-4.8309	1.35919e-06	0.000167598	EEF2KMT
ENSG00000198242	6176.38	-0.660735	0.136706	-4.83325	1.34321e-06	0.000167598	RPL23A
ENSG00000168060	111.976	-0.85638	0.177452	-4.82598	1.39319e-06	0.000167776	NAALADL1
ENSG00000279035	90.4613	0.637234	0.132147	4.82216	1.42015e-06	0.000170017
ENSG00000007255	380.361	-0.644406	0.133703	-4.81969	1.43781e-06	0.000171125	TRAPPC6A
ENSG00000115694	1382.23	-0.372393	0.0773258	-4.8159	1.46538e-06	0.000173392	STK25
ENSG00000168297	2090.4	0.858979	0.178417	4.81444	1.47612e-06	0.000173654	PXK
ENSG00000124788	4436.04	0.631696	0.13126	4.81254	1.49024e-06	0.000173953	ATXN1
ENSG00000187630	218.654	-0.531206	0.110396	-4.8118	1.49576e-06	0.000173953	DHRS4L2
ENSG00000163754	2280.43	1.29518	0.269258	4.81018	1.50791e-06	0.000174369	GYG1
ENSG00000141560	326.603	-0.634752	0.13206	-4.80653	1.5357e-06	0.000174666	FN3KRP
ENSG00000236499	101.005	-0.756856	0.157466	-4.80646	1.53623e-06	0.000174666	LINC00896
ENSG00000242247	992.176	0.688968	0.143294	4.80808	1.52385e-06	0.000174666	ARFGAP3
ENSG00000149547	396.764	-0.398317	0.0829017	-4.80469	1.5499e-06	0.000175242	EI24
ENSG00000119862	591.865	1.36003	0.283155	4.80311	1.56218e-06	0.000175655	LGALSL
ENSG00000261662	107.676	0.749399	0.156136	4.79965	1.58942e-06	0.000175687	NA
ENSG00000145349	1405.53	-0.914907	0.19069	-4.79788	1.60356e-06	0.000175687	CAMK2D
ENSG00000174684	73.5454	-0.737198	0.153693	-4.79657	1.61406e-06	0.000175687	B4GAT1
ENSG00000123064	1233.02	-0.441013	0.0918809	-4.79983	1.58802e-06	0.000175687	DDX54
ENSG00000142303	504.118	-1.04126	0.216997	-4.7985	1.59858e-06	0.000175687	ADAMTS10
ENSG00000161179	566.101	-0.538292	0.112225	-4.79654	1.61426e-06	0.000175687	YDJC
ENSG00000248697	54.509	1.23751	0.258187	4.79307	1.64252e-06	0.000177811	TOX4P1
ENSG00000170846	270.349	-0.690663	0.144256	-4.78777	1.68642e-06	0.00017876
ENSG00000118520	654.495	2.02561	0.423014	4.78851	1.68021e-06	0.00017876	ARG1
ENSG00000101901	1082.07	-0.57636	0.120351	-4.78899	1.67626e-06	0.00017876	ALG13
ENSG00000123124	1268.4	-0.532501	0.111219	-4.78787	1.68565e-06	0.00017876	WWP1
ENSG00000171488	1315.74	-0.553126	0.11579	-4.77698	1.77944e-06	0.000183336	LRRC8C
ENSG00000162734	778.848	-0.677014	0.141761	-4.77575	1.79034e-06	0.000183336	PEA15
ENSG00000196345	196.118	0.896576	0.187739	4.77565	1.79126e-06	0.000183336	ZKSCAN7
ENSG00000109133	2815	0.749907	0.157006	4.7763	1.78547e-06	0.000183336	TMEM33
ENSG00000001167	1564.1	0.567846	0.118773	4.78095	1.74472e-06	0.000183336	NFYA
ENSG00000173681	671.768	0.534588	0.111944	4.7755	1.79264e-06	0.000183336	BCLAF3
ENSG00000167792	1121.57	-0.368804	0.0771862	-4.77811	1.76954e-06	0.000183336	NDUFV1
ENSG00000174123	535.942	1.09115	0.228807	4.76884	1.85289e-06	0.000187612	TLR10
ENSG00000155324	103.109	-0.718648	0.150672	-4.76961	1.8458e-06	0.000187612	GRAMD2B
ENSG00000103199	566.482	-0.600707	0.126019	-4.7668	1.87171e-06	0.00018858	ZNF500
ENSG00000263456	30.9289	-1.54847	0.325048	-4.76382	1.89964e-06	0.000190451	MIR5189
ENSG00000262001	191.885	0.802884	0.168574	4.7628	1.90921e-06	0.000190472	DLGAP1-AS2
ENSG00000272734	90.9464	-1.35133	0.283926	-4.75944	1.9413e-06	0.000192076	ADIRF-AS1
ENSG00000169696	822.774	-0.543483	0.114198	-4.75914	1.94416e-06	0.000192076	ASPSCR1
ENSG00000179639	111.17	-2.94993	0.620068	-4.75743	1.96074e-06	0.000192778	FCER1A
ENSG00000164323	497.911	-0.719419	0.151475	-4.74942	2.03998e-06	0.000198087	CFAP97
ENSG00000103037	185.746	-0.879701	0.185231	-4.74922	2.04207e-06	0.000198087	SETD6
ENSG00000167699	529.157	-0.521493	0.10981	-4.74903	2.04394e-06	0.000198087	GLOD4
ENSG00000023839	205.368	0.997883	0.210293	4.7452	2.08305e-06	0.00020092	ABCC2
ENSG00000182197	1014.79	1.17319	0.247416	4.74176	2.11869e-06	0.000201494	EXT1
ENSG00000095059	934.267	-0.299014	0.0630526	-4.74229	2.11315e-06	0.000201494	DHPS
ENSG00000131943	783.118	-0.567243	0.119589	-4.74327	2.10297e-06	0.000201494	C19orf12
ENSG00000110931	6918.06	1.05448	0.222449	4.74033	2.13372e-06	0.000201979	CAMKK2
ENSG00000184389	95.5252	1.64953	0.348714	4.73032	2.24161e-06	0.000202028	A3GALT2
ENSG00000132781	321.234	-0.410311	0.0867143	-4.73175	2.22589e-06	0.000202028	MUTYH
ENSG00000116729	1427.62	1.42954	0.302138	4.73141	2.2296e-06	0.000202028	WLS
ENSG00000035115	763.19	-0.735668	0.155497	-4.73108	2.23329e-06	0.000202028	SH3YL1
ENSG00000090097	157.387	-1.01363	0.213911	-4.73854	2.15259e-06	0.000202028	PCBP4
ENSG00000204287	6590.27	-0.905851	0.191323	-4.73466	2.19421e-06	0.000202028	HLA-DRA
ENSG00000237927	58.5186	1.60844	0.340233	4.72748	2.27321e-06	0.000202028
ENSG00000001497	639.88	-0.492658	0.104207	-4.72769	2.27084e-06	0.000202028	LAS1L
ENSG00000198363	3543.03	1.53562	0.324251	4.73591	2.18078e-06	0.000202028	ASPH
ENSG00000175575	269.557	-0.582837	0.123164	-4.7322	2.22101e-06	0.000202028	PAAF1
ENSG00000135720	2367.55	0.341633	0.0722649	4.72751	2.27294e-06	0.000202028	DYNC1LI2
ENSG00000205181	167.359	1.18396	0.250222	4.73163	2.22727e-06	0.000202028	LINC00654
ENSG00000100997	534.825	-0.412752	0.0872175	-4.73244	2.21835e-06	0.000202028	ABHD12
ENSG00000234009	21.7218	1.37884	0.291578	4.72889	2.25747e-06	0.000202028	RPL5P34
ENSG00000152465	419.309	-0.875307	0.185366	-4.72204	2.33492e-06	0.000206475	NMT2
ENSG00000141293	1027.95	-0.944711	0.200096	-4.72129	2.34354e-06	0.000206475	SKAP1
ENSG00000130023	439.519	-0.479821	0.101813	-4.71279	2.44352e-06	0.000214356	ERMARD
ENSG00000112406	6192.76	0.628666	0.133457	4.71062	2.46961e-06	0.000215631	HECA
ENSG00000173068	88.0837	-1.62871	0.345812	-4.70983	2.47925e-06	0.000215631	BNC2
ENSG00000012174	213.042	-0.506508	0.107566	-4.70884	2.49134e-06	0.000215761	MBTPS2
ENSG00000196126	3327.41	-0.902876	0.191936	-4.70405	2.55047e-06	0.000219945	HLA-DRB1
ENSG00000106003	4343.06	-0.621778	0.132228	-4.70232	2.57222e-06	0.000220366	LFNG
ENSG00000131203	63.5378	-2.98873	0.635638	-4.70194	2.577e-06	0.000220366	IDO1
ENSG00000203721	136.981	1.44962	0.308418	4.70016	2.59952e-06	0.000221362	LINC00862
ENSG00000143486	626.501	-0.488105	0.103951	-4.69554	2.65909e-06	0.000222871	EIF2D
ENSG00000181016	257.342	1.23299	0.262587	4.69555	2.65893e-06	0.000222871	LSMEM1
ENSG00000148300	556.592	-0.493062	0.10501	-4.69539	2.66105e-06	0.000222871	REXO4
ENSG00000235062	9.9846	-2.32506	0.495109	-4.69607	2.65217e-06	0.000222871	BCRP5
ENSG00000103550	411.66	-0.585724	0.124872	-4.69059	2.72416e-06	0.000227222	KNOP1
ENSG00000274026	29.0235	1.5114	0.322303	4.68937	2.74052e-06	0.000227654	FAM27E3
ENSG00000156853	375.22	-0.43849	0.0935477	-4.68734	2.7678e-06	0.000228985	ZNF689
ENSG00000065135	4058.28	0.71539	0.152857	4.68013	2.86699e-06	0.000231543	GNAI3
ENSG00000274523	741.498	-0.475019	0.101472	-4.68128	2.85094e-06	0.000231543	RCC1L
ENSG00000147548	5041.28	0.302095	0.0645416	4.68063	2.85994e-06	0.000231543	NSD3
ENSG00000200075	52.7596	0.943203	0.201398	4.68328	2.82325e-06	0.000231543
ENSG00000051128	137.108	0.872877	0.186487	4.68063	2.85999e-06	0.000231543	HOMER3
ENSG00000232545	184.845	-0.766466	0.163653	-4.68347	2.82059e-06	0.000231543
ENSG00000185115	376.79	-0.587677	0.125626	-4.67799	2.89704e-06	0.000233046	NSMCE3
ENSG00000168939	239.449	0.853959	0.182683	4.67453	2.94622e-06	0.000234124	SPRY3
ENSG00000148399	477.672	-0.412787	0.0883341	-4.67302	2.96797e-06	0.000234124	DPH7
ENSG00000126749	341.711	-0.536156	0.114672	-4.67556	2.93148e-06	0.000234124	EMG1
ENSG00000122043	62.4271	-1.40158	0.299796	-4.67511	2.93789e-06	0.000234124	LINC00544
ENSG00000125520	725.046	-0.625978	0.133952	-4.67317	2.96592e-06	0.000234124	SLC2A4RG
ENSG00000121753	36.6651	-1.45101	0.310597	-4.6717	2.98719e-06	0.000234731	ADGRB2
ENSG00000153207	4227.78	0.645934	0.138371	4.66813	3.03948e-06	0.000237009	AHCTF1
ENSG00000104907	499.306	-0.462762	0.0991174	-4.66882	3.02932e-06	0.000237009	TRMT1
ENSG00000083312	3217.42	0.461008	0.0987916	4.66647	3.06417e-06	0.000238022	TNPO1
ENSG00000231389	3246.14	-0.920779	0.197382	-4.66497	3.08669e-06	0.000238202	HLA-DPA1
ENSG00000204946	864.072	-0.652193	0.139845	-4.6637	3.10576e-06	0.000238202	ZNF783
ENSG00000184860	223.537	-0.771929	0.165564	-4.66243	3.125e-06	0.000238202	SDR42E1
ENSG00000064687	6915.99	0.712705	0.15286	4.66246	3.12448e-06	0.000238202	ABCA7
ENSG00000167074	217.134	-0.851169	0.182503	-4.66386	3.10339e-06	0.000238202	TEF
ENSG00000198931	1000.89	-0.40208	0.0862922	-4.65951	3.16957e-06	0.000240698	APRT
ENSG00000188315	1299.63	0.992235	0.212993	4.65853	3.18482e-06	0.000240957	C3orf62
ENSG00000200354	28.972	-0.889249	0.190947	-4.65706	3.20759e-06	0.000241781	SNORA71D
ENSG00000169964	250.954	-0.68038	0.146195	-4.65393	3.25661e-06	0.000243671	TMEM42
ENSG00000159884	223.266	-0.661341	0.142099	-4.65409	3.25416e-06	0.000243671	CCDC107
ENSG00000176055	234.169	-0.718312	0.154405	-4.65214	3.28501e-06	0.000244262	MBLAC2
ENSG00000198205	231.633	-0.864319	0.185828	-4.65117	3.30051e-06	0.000244262	ZXDA
ENSG00000015171	663.174	-0.660801	0.142065	-4.6514	3.29685e-06	0.000244262	ZMYND11
ENSG00000115425	386.995	0.832162	0.179023	4.64834	3.34614e-06	0.000245924	PECR
ENSG00000134545	92.5351	-1.57353	0.33852	-4.64828	3.34714e-06	0.000245924	KLRC1
ENSG00000197063	1198.95	0.799957	0.172175	4.6462	3.38109e-06	0.000247525	MAFG
ENSG00000175003	526.97	1.24889	0.268876	4.64486	3.40312e-06	0.000248245	SLC22A1
ENSG00000272540	31.775	1.13254	0.243883	4.64381	3.4205e-06	0.000248621
ENSG00000116815	973.004	0.733044	0.157941	4.64125	3.463e-06	0.000250815	CD58
ENSG00000206965	254.969	0.774499	0.16712	4.63439	3.57983e-06	0.000253539	RNU6-5P
ENSG00000114544	470.101	-0.58022	0.125098	-4.63813	3.51583e-06	0.000253539	SLC41A3
ENSG00000119401	331.93	-0.755934	0.163114	-4.63438	3.58004e-06	0.000253539	TRIM32
ENSG00000187713	427.803	-0.336004	0.0725022	-4.63439	3.57986e-06	0.000253539	TMEM203
ENSG00000188559	7846.97	1.15424	0.249037	4.63479	3.57307e-06	0.000253539	RALGAPA2
ENSG00000115255	38.9646	-0.890791	0.192239	-4.63377	3.5907e-06	0.000253539	REEP6
ENSG00000184162	145.198	-0.686392	0.148111	-4.63431	3.58122e-06	0.000253539	NR2C2AP
ENSG00000181666	777.398	-0.760439	0.164128	-4.63322	3.60027e-06	0.000253539	ZNF875
ENSG00000125375	801.592	-0.480266	0.103693	-4.63162	3.62816e-06	0.000254622	DMAC2L
ENSG00000276136	425.381	0.787325	0.170036	4.63035	3.65045e-06	0.000255306
ENSG00000064419	2203.7	0.608205	0.131456	4.6267	3.71542e-06	0.000258959	TNPO3
ENSG00000120942	669.943	-0.552847	0.11959	-4.62287	3.78474e-06	0.00025935	UBIAD1
ENSG00000219626	513.759	0.533943	0.115434	4.62554	3.7362e-06	0.00025935	FAM228B
ENSG00000066468	39.3648	-2.94754	0.637551	-4.62322	3.77828e-06	0.00025935	FGFR2
ENSG00000100483	646.379	0.799398	0.172873	4.62419	3.76071e-06	0.00025935	VCPKMT
ENSG00000167107	346.849	-0.732555	0.158418	-4.6242	3.76051e-06	0.00025935	ACSF2
ENSG00000099899	794.6	-0.380395	0.0823542	-4.61901	3.85577e-06	0.000263331	TRMT2A
ENSG00000279434	57.0816	0.876841	0.189936	4.61651	3.90243e-06	0.000265626
ENSG00000123992	669.626	-0.497635	0.107852	-4.61405	3.94888e-06	0.000267095	DNPEP
ENSG00000186868	19.7423	-1.5543	0.336868	-4.61398	3.95026e-06	0.000267095	MAPT
ENSG00000177721	304.765	-0.641043	0.139029	-4.61085	4.01019e-06	0.00027025	ANXA2R
ENSG00000105298	924.822	-0.341045	0.0739789	-4.61002	4.02621e-06	0.000270433	CACTIN
ENSG00000132170	43.97	1.95508	0.424169	4.6092	4.04227e-06	0.000270619	PPARG
ENSG00000078070	461.525	-0.580503	0.126006	-4.60695	4.08623e-06	0.000272227	MCCC1
ENSG00000270120	174.587	1.05375	0.228748	4.6066	4.09304e-06	0.000272227
ENSG00000135365	5677.9	0.92807	0.201521	4.60533	4.11813e-06	0.000273004	PHF21A
ENSG00000163596	63.2155	-0.991575	0.215421	-4.60296	4.16524e-06	0.00027523	ICA1L
ENSG00000131634	848.551	-1.06073	0.230509	-4.6017	4.1906e-06	0.00027601	TMEM204
ENSG00000152782	39.4117	-0.866518	0.188346	-4.60067	4.21143e-06	0.000276487	PANK1
ENSG00000152409	717.479	-0.57582	0.125207	-4.59894	4.24645e-06	0.00027789	JMY
ENSG00000121900	5.82246	2.93229	0.638092	4.5954	4.31929e-06	0.000279372	TMEM54
ENSG00000184005	274.594	1.5472	0.336694	4.59528	4.32173e-06	0.000279372	ST6GALNAC3
ENSG00000145868	2702.51	0.62486	0.135978	4.59529	4.32153e-06	0.000279372	FBXO38
ENSG00000152219	375.274	-0.859793	0.187108	-4.59517	4.32401e-06	0.000279372	ARL14EP
ENSG00000167280	1248.98	-0.535756	0.11662	-4.59401	4.348e-06	0.000280034	ENGASE
ENSG00000134215	1930.72	0.665077	0.144816	4.59256	4.37832e-06	0.000281096	VAV3
ENSG00000159714	45.9008	-1.26337	0.275276	-4.58948	4.44346e-06	0.00028349	ZDHHC1
ENSG00000161395	523.046	-0.637766	0.13895	-4.5899	4.43458e-06	0.00028349	PGAP3
ENSG00000156711	3628.06	0.871042	0.190023	4.58388	4.5643e-06	0.000290289	MAPK13
ENSG00000188487	67.2995	1.73044	0.377583	4.58294	4.58485e-06	0.000290688	INSC
ENSG00000115310	4119.6	0.642763	0.140434	4.57698	4.71737e-06	0.000298161	RTN4
ENSG00000106070	2278.5	2.05229	0.448609	4.57478	4.76729e-06	0.000299457	GRB10
ENSG00000183955	632.112	0.409134	0.0894261	4.57511	4.75979e-06	0.000299457	KMT5A
ENSG00000073536	343.712	-0.748103	0.163609	-4.57251	4.81907e-06	0.000301741	NLE1
ENSG00000130811	1866.57	-0.308679	0.0675166	-4.5719	4.83331e-06	0.000301741	EIF3G
ENSG00000117419	473.779	-0.504355	0.110332	-4.57124	4.84847e-06	0.000301762	ERI3
ENSG00000105227	106.606	-0.659983	0.144483	-4.56788	4.92673e-06	0.000305698	PRX
ENSG00000174080	154.852	-1.16413	0.25501	-4.56503	4.99434e-06	0.000307458	CTSF
ENSG00000174206	275.989	-0.650479	0.142497	-4.56486	4.9983e-06	0.000307458	C12orf66
ENSG00000092036	443.838	1.15677	0.253412	4.56477	5.00043e-06	0.000307458	HAUS4
ENSG00000169583	156.369	-1.1375	0.249278	-4.56317	5.03872e-06	0.00030888	CLIC3
ENSG00000100234	8.85477	2.10979	0.462485	4.56187	5.07011e-06	0.00030987	TIMP3
ENSG00000128928	1268.03	-0.611084	0.134017	-4.55976	5.1213e-06	0.000312062	IVD
ENSG00000274598	72.947	1.03018	0.226143	4.55543	5.22779e-06	0.0003176
ENSG00000151694	2122.16	0.818579	0.179762	4.55368	5.27144e-06	0.000318108	ADAM17
ENSG00000083123	193.263	-0.667547	0.146593	-4.55374	5.27017e-06	0.000318108	BCKDHB
ENSG00000129347	712.505	-0.505902	0.111109	-4.55322	5.28304e-06	0.000318108	KRI1
ENSG00000049246	145.227	-0.921954	0.202523	-4.55234	5.30521e-06	0.000318501	PER3
ENSG00000089775	1460.83	-0.695781	0.152893	-4.55077	5.34499e-06	0.000319595	ZBTB25
ENSG00000270714	28.5529	0.998782	0.219494	4.55038	5.35486e-06	0.000319595	MICOS10P2
ENSG00000267698	29.6506	-1.03525	0.227637	-4.54782	5.42054e-06	0.00032257
ENSG00000260977	76.6346	1.61299	0.354847	4.54559	5.47806e-06	0.000325042	NA
ENSG00000079739	838.07	0.624963	0.137509	4.54489	5.49638e-06	0.000325181	PGM1
ENSG00000119402	2828.32	0.560202	0.123333	4.54219	5.56731e-06	0.00032653	FBXW2
ENSG00000136383	177.117	1.33081	0.292973	4.54244	5.56063e-06	0.00032653	ALPK3
ENSG00000261754	48.2039	-1.26806	0.279151	-4.54257	5.55714e-06	0.00032653
ENSG00000238078	43.2042	1.58268	0.348551	4.54075	5.60532e-06	0.000327146	LINC01352
ENSG00000182979	1063.3	-0.457847	0.100834	-4.54058	5.60996e-06	0.000327146	MTA1
ENSG00000143748	482.639	-0.521884	0.11497	-4.5393	5.64418e-06	0.000327266	NVL
ENSG00000125744	255.491	0.935126	0.206003	4.53937	5.64215e-06	0.000327266	RTN2
ENSG00000172940	42.6915	1.21661	0.268107	4.53777	5.68515e-06	0.000328027	SLC22A13
ENSG00000256706	52.8663	1.09292	0.240857	4.53761	5.68955e-06	0.000328027
ENSG00000196420	21.7712	0.943005	0.207992	4.53384	5.79197e-06	0.000330365	S100A5
ENSG00000145860	2795.04	0.567077	0.125079	4.53375	5.79469e-06	0.000330365	RNF145
ENSG00000263072	547.287	-0.45819	0.101053	-4.53417	5.78309e-06	0.000330365	ZNF213-AS1
ENSG00000132824	3249.49	0.586775	0.129424	4.53373	5.79503e-06	0.000330365	SERINC3
ENSG00000198093	215.237	-0.752721	0.166093	-4.53193	5.84477e-06	0.000331345	ZNF649
ENSG00000171649	143.115	-0.958273	0.211446	-4.532	5.84276e-06	0.000331345	ZIK1
ENSG00000091106	1395.2	1.1654	0.257272	4.52983	5.90322e-06	0.000332747	NLRC4
ENSG00000227374	56.8911	-0.972194	0.214641	-4.52939	5.91533e-06	0.000332747
ENSG00000279748	36.3431	0.761121	0.168045	4.52928	5.91855e-06	0.000332747
ENSG00000118922	1894.32	-0.895864	0.197851	-4.52796	5.95551e-06	0.000333903	KLF12
ENSG00000186715	9.87213	-2.17898	0.481302	-4.52726	5.97525e-06	0.000334089	MST1L
ENSG00000131043	464.728	-0.391964	0.0865972	-4.52629	6.00275e-06	0.000334707	AAR2
ENSG00000243144	12.405	2.97572	0.657931	4.52285	6.10129e-06	0.000339272
ENSG00000172939	1656.2	0.488459	0.108041	4.52105	6.15345e-06	0.000339396	OXSR1
ENSG00000149016	168.98	-0.437184	0.0966913	-4.52144	6.14206e-06	0.000339396	TUT1
ENSG00000151327	440.958	0.536744	0.118721	4.52104	6.15355e-06	0.000339396	FAM177A1
ENSG00000207368	56.0616	0.742661	0.164336	4.51917	6.20838e-06	0.000340787	Y_RNA
ENSG00000135404	1448.42	0.851068	0.18833	4.51903	6.21226e-06	0.000340787	CD63
ENSG00000221923	119.278	-0.87678	0.194098	-4.5172	6.2662e-06	0.000342822	ZNF880
ENSG00000224877	155.887	-0.680017	0.15057	-4.5163	6.293e-06	0.000343365	NDUFAF8
ENSG00000131845	284.535	-0.725209	0.16067	-4.51365	6.37222e-06	0.000346758	ZNF304
ENSG00000179364	1238.93	-0.486393	0.107791	-4.51237	6.41078e-06	0.000347001	PACS2
ENSG00000100105	1190.77	-0.590755	0.130904	-4.51288	6.39525e-06	0.000347001	PATZ1
ENSG00000140367	574.101	-0.538996	0.119557	-4.50828	6.5356e-06	0.000352818	UBE2Q2
ENSG00000152207	180.05	-1.63521	0.362911	-4.50583	6.61135e-06	0.000355963	CYSLTR2
ENSG00000023909	621.214	0.646783	0.143576	4.5048	6.64346e-06	0.000356155	GCLM
ENSG00000125900	313.215	1.01741	0.225861	4.5046	6.64991e-06	0.000356155	SIRPD
ENSG00000033867	1181.43	-0.721489	0.160207	-4.50348	6.68509e-06	0.000356165	SLC4A7
ENSG00000146574	521.455	0.603887	0.134088	4.50366	6.67937e-06	0.000356165	CCZ1B
ENSG00000280173	112.784	0.553812	0.123106	4.49866	6.83835e-06	0.000361654
ENSG00000183696	3018.5	1.13898	0.253188	4.49856	6.84144e-06	0.000361654	UPP1
ENSG00000042088	624.477	-0.46607	0.103584	-4.49946	6.81272e-06	0.000361654	TDP1
ENSG00000187950	10.5469	2.34308	0.521209	4.49547	6.94168e-06	0.000366003	OVCH1
ENSG00000251535	39.2574	-1.01224	0.225428	-4.4903	7.11225e-06	0.000366308
ENSG00000248863	153.369	0.757661	0.16877	4.48931	7.14545e-06	0.000366308
ENSG00000113272	120.096	-0.638155	0.142041	-4.49274	7.03129e-06	0.000366308	THG1L
ENSG00000145919	274.115	-0.610783	0.135893	-4.49459	6.97039e-06	0.000366308	BOD1
ENSG00000231728	29.3993	-1.0837	0.241301	-4.49107	7.08678e-06	0.000366308	TMSB15B-AS1
ENSG00000224067	108.783	1.69398	0.377226	4.49063	7.10127e-06	0.000366308
ENSG00000109854	902.038	0.704218	0.15682	4.49061	7.10196e-06	0.000366308	HTATIP2
ENSG00000068976	377.176	0.949566	0.211501	4.48965	7.13419e-06	0.000366308	PYGM
ENSG00000125246	170.004	-0.926683	0.206272	-4.49254	7.03802e-06	0.000366308	CLYBL
ENSG00000100462	600.585	0.821666	0.182844	4.4938	6.99634e-06	0.000366308	PRMT5
ENSG00000119723	288.437	-0.631306	0.140505	-4.49313	7.01834e-06	0.000366308	COQ6
ENSG00000271443	6.77176	2.57955	0.574726	4.48831	7.17912e-06	0.000367109
ENSG00000243155	115.863	0.904706	0.201682	4.48581	7.26368e-06	0.000367702
ENSG00000114270	63.4832	1.37721	0.306996	4.48608	7.25462e-06	0.000367702	COL7A1
ENSG00000240137	50.1273	-0.984993	0.219571	-4.48599	7.25749e-06	0.000367702	ERICH6-AS1
ENSG00000112996	806.09	-0.547758	0.122137	-4.48477	7.29911e-06	0.000367702	MRPS30
ENSG00000201988	54.2957	1.20751	0.269155	4.48629	7.2473e-06	0.000367702	Y_RNA
ENSG00000159882	486.488	0.741119	0.165242	4.48504	7.28991e-06	0.000367702	ZNF230
ENSG00000198885	201.994	-0.98105	0.218869	-4.48236	7.38214e-06	0.000369343	ITPRIPL1
ENSG00000100503	9632.84	0.645741	0.144037	4.48315	7.35486e-06	0.000369343	NIN
ENSG00000104964	8361.7	-0.519746	0.115957	-4.48225	7.38613e-06	0.000369343	TLE5
ENSG00000226987	11.2656	1.68976	0.377179	4.47999	7.46461e-06	0.000371541
ENSG00000151553	1947.03	0.846338	0.188918	4.47993	7.4666e-06	0.000371541	FAM160B1
ENSG00000107672	501.652	-0.541726	0.120975	-4.47802	7.53394e-06	0.000372285	NSMCE4A
ENSG00000277142	242.409	-0.725718	0.162041	-4.47861	7.51324e-06	0.000372285	LINC00235
ENSG00000279693	69.1475	-2.02365	0.451915	-4.47795	7.53643e-06	0.000372285
ENSG00000114859	61.146	-0.86595	0.193414	-4.47718	7.56349e-06	0.000372717	CLCN2
ENSG00000237788	302.971	0.761533	0.170134	4.47607	7.60296e-06	0.000373757
ENSG00000163297	3693.24	0.62726	0.140218	4.47345	7.69671e-06	0.000373851	ANTXR2
ENSG00000131844	510.072	-0.519942	0.116224	-4.47364	7.69001e-06	0.000373851	MCCC2
ENSG00000279554	178.278	0.621226	0.138819	4.47509	7.63805e-06	0.000373851
ENSG00000266967	31.9961	-0.85585	0.191301	-4.47384	7.68283e-06	0.000373851	AARSD1
ENSG00000267083	66.2293	0.541149	0.120968	4.4735	7.69482e-06	0.000373851	KRT18P61
ENSG00000146909	539.779	-0.479746	0.107268	-4.47241	7.73414e-06	0.000374774	NOM1
ENSG00000058056	238.28	-0.687674	0.153845	-4.46991	7.82542e-06	0.000376539	USP13
ENSG00000151715	249.965	1.33785	0.29933	4.46949	7.84076e-06	0.000376539	TMEM45B
ENSG00000276900	250.502	0.89818	0.20096	4.46944	7.84241e-06	0.000376539
ENSG00000213463	368.655	-0.664817	0.148749	-4.46938	7.84456e-06	0.000376539	SYNJ2BP
ENSG00000085433	475.219	0.439168	0.0982789	4.46859	7.87368e-06	0.000377004	WDR47
ENSG00000254295	42.2015	1.30394	0.29185	4.46783	7.90172e-06	0.000377004
ENSG00000071626	3372.17	-0.356833	0.0798711	-4.46761	7.90981e-06	0.000377004	DAZAP1
ENSG00000204839	346.746	0.974557	0.218248	4.46536	7.99346e-06	0.0003801	MROH6
ENSG00000167106	3572.5	-0.949562	0.212732	-4.46366	8.05716e-06	0.000382236	FAM102A
ENSG00000157625	1392.01	0.438657	0.0983136	4.46181	8.12685e-06	0.000384179	TAB3
ENSG00000141026	343.967	-0.313668	0.0703042	-4.46158	8.13587e-06	0.000384179	MED9
ENSG00000183943	1442.87	-0.52519	0.11774	-4.46059	8.17333e-06	0.000384503	PRKX
ENSG00000138190	1079.67	0.783215	0.175593	4.4604	8.18052e-06	0.000384503	EXOC6
ENSG00000242534	20.5801	3.12891	0.701837	4.45817	8.2661e-06	0.000385852	IGKV2D-28
ENSG00000134900	2141.98	-0.446549	0.100158	-4.45843	8.25605e-06	0.000385852	TPP2
ENSG00000109065	433.817	-0.400354	0.0897972	-4.45842	8.25658e-06	0.000385852	NAT9
ENSG00000130024	682.865	-0.604519	0.135659	-4.45615	8.34447e-06	0.000388619	PHF10
ENSG00000181751	655.346	1.76991	0.397392	4.4538	8.43618e-06	0.000389429	MACIR
ENSG00000227627	86.2658	-0.682335	0.153252	-4.45237	8.49261e-06	0.000389429
ENSG00000136877	834.252	-0.521965	0.117186	-4.45416	8.42209e-06	0.000389429	FPGS
ENSG00000198917	692.552	-0.408948	0.0918394	-4.45286	8.47352e-06	0.000389429	SPOUT1
ENSG00000260267	635.393	-0.633113	0.14223	-4.45133	8.53407e-06	0.000389429
ENSG00000150477	301.101	-0.69754	0.156703	-4.45134	8.53354e-06	0.000389429	KIAA1328
ENSG00000197818	3285.5	0.888695	0.19963	4.45172	8.51866e-06	0.000389429	SLC9A8
ENSG00000099889	189.155	-0.895431	0.201124	-4.45213	8.50235e-06	0.000389429	ARVCF
ENSG00000184787	1606.53	-0.394643	0.0885997	-4.45422	8.41983e-06	0.000389429	UBE2G2
ENSG00000196405	10441.1	-0.799847	0.179718	-4.45058	8.56392e-06	0.000389917	EVL
ENSG00000197353	12.9507	-4.45715	1.00178	-4.44924	8.61738e-06	0.000391475	LYPD2
ENSG00000197442	4233.09	0.680388	0.152957	4.44824	8.6578e-06	0.000391706	MAP3K5
ENSG00000255717	289.229	-0.69157	0.155473	-4.44816	8.66095e-06	0.000391706	SNHG1
ENSG00000130779	2890.26	0.563643	0.126744	4.44711	8.70328e-06	0.000391878	CLIP1
ENSG00000258405	29.2144	-1.57047	0.353116	-4.44747	8.68881e-06	0.000391878	ZNF578
ENSG00000180900	985.347	-0.466768	0.10499	-4.44584	8.75492e-06	0.000393024	SCRIB
ENSG00000176868	23.8291	-1.29476	0.29125	-4.44554	8.76734e-06	0.000393024
ENSG00000033100	2728.37	0.497057	0.111827	4.44488	8.79397e-06	0.000393352	CHPF2
ENSG00000077348	289.168	-0.499303	0.112368	-4.44348	8.85145e-06	0.000395054	EXOSC5
ENSG00000237172	187.974	0.643094	0.144786	4.44169	8.92561e-06	0.000396625	B3GNT9
ENSG00000091157	1542.12	-0.287775	0.0647837	-4.44208	8.90918e-06	0.000396625	WDR7
ENSG00000258976	19.6232	1.23416	0.277933	4.44049	8.97553e-06	0.000397974
ENSG00000135905	4510.43	-0.636606	0.14339	-4.43968	9.00916e-06	0.000398597	DOCK10
ENSG00000181555	4178.94	0.255301	0.0575361	4.43722	9.11269e-06	0.000402303	SETD2
ENSG00000128585	3821.43	0.419858	0.09464	4.43637	9.14864e-06	0.000403016	MKLN1
ENSG00000245958	1329.77	0.834823	0.188241	4.43486	9.21306e-06	0.000404977	SEPTIN7P14
ENSG00000136699	1025.34	-0.422442	0.0952821	-4.43359	9.26754e-06	0.000406363	SMPD4
ENSG00000113742	4604.43	0.931573	0.210158	4.43274	9.3045e-06	0.000406363	CPEB4
ENSG00000243646	1994.45	0.755542	0.170444	4.4328	9.30188e-06	0.000406363	IL10RB
ENSG00000116717	439.803	1.36823	0.309175	4.42541	9.62603e-06	0.000411574	GADD45A
ENSG00000170340	831.64	0.797919	0.180153	4.42912	9.46204e-06	0.000411574	B3GNT2
ENSG00000235840	10.2306	1.80387	0.407611	4.42547	9.62334e-06	0.000411574
ENSG00000152056	87.9601	-1.02193	0.230901	-4.42586	9.606e-06	0.000411574	AP1S3
ENSG00000273033	938.071	0.967137	0.218367	4.42896	9.4689e-06	0.000411574	LINC02035
ENSG00000234284	130.036	-0.781139	0.176483	-4.42614	9.59357e-06	0.000411574	ZNF879
ENSG00000173611	353.352	-0.610584	0.137943	-4.42635	9.58424e-06	0.000411574	SCAI
ENSG00000183605	191.558	-0.524779	0.118575	-4.42572	9.61201e-06	0.000411574	SFXN4
ENSG00000139436	6020.37	0.56616	0.127885	4.42711	9.55041e-06	0.000411574	GIT2
ENSG00000075336	126.864	-0.6621	0.149517	-4.42827	9.49935e-06	0.000411574	TIMM21
ENSG00000280017	16.2252	1.48818	0.336413	4.42368	9.70319e-06	0.000411998
ENSG00000078319	185.684	-0.533411	0.120566	-4.42421	9.67948e-06	0.000411998	PMS2P1
ENSG00000165060	221.053	-0.486971	0.110062	-4.42453	9.66538e-06	0.000411998	FXN
ENSG00000134294	3734.46	0.578869	0.130866	4.42338	9.71693e-06	0.000411998	SLC38A2
ENSG00000233775	17.4149	1.04545	0.23651	4.42031	9.8561e-06	0.000416836
ENSG00000266139	23.4937	1.28061	0.289733	4.41996	9.872e-06	0.000416836	MIR4435-2
ENSG00000243179	78.6697	1.02224	0.231574	4.41431	1.01334e-05	0.000416873
ENSG00000131373	402.826	-0.485881	0.110007	-4.41681	1.00167e-05	0.000416873	HACL1
ENSG00000114779	524.95	-0.55389	0.125454	-4.41507	1.00975e-05	0.000416873	ABHD14B
ENSG00000137460	204.272	1.29698	0.293848	4.41379	1.01577e-05	0.000416873	FHDC1
ENSG00000270133	56.3526	0.898861	0.203592	4.41501	1.01006e-05	0.000416873
ENSG00000105778	2914.57	0.420173	0.0951433	4.41622	1.00444e-05	0.000416873	AVL9
ENSG00000120910	975.528	-0.687663	0.155601	-4.41939	9.89807e-06	0.000416873	PPP3CC
ENSG00000170325	663.555	0.438351	0.0993149	4.41375	1.01596e-05	0.000416873	PRDM10
ENSG00000178498	199.88	-0.99926	0.226237	-4.41688	1.00137e-05	0.000416873	DTX3
ENSG00000137824	476.642	-0.534119	0.120934	-4.41659	1.00268e-05	0.000416873	RMDN3
ENSG00000167984	3202.2	-0.743107	0.168199	-4.41803	9.96061e-06	0.000416873	NLRC3
ENSG00000102900	695.112	-0.410843	0.0930478	-4.4154	1.00822e-05	0.000416873	NUP93
ENSG00000161921	1306.45	1.24628	0.28224	4.41566	1.00702e-05	0.000416873	CXCL16
ENSG00000132825	1830.64	1.04161	0.235878	4.41588	1.006e-05	0.000416873	PPP1R3D
ENSG00000180035	265.768	-0.610283	0.138362	-4.41077	1.03003e-05	0.000420946	ZNF48
ENSG00000141279	2846.49	0.593129	0.134471	4.41082	1.0298e-05	0.000420946	NPEPPS
ENSG00000119318	2825.48	0.674284	0.15292	4.40939	1.03661e-05	0.000422787	RAD23B
ENSG00000095002	417.126	-0.71957	0.163245	-4.4079	1.04377e-05	0.000424008	MSH2
ENSG00000236144	344.753	-0.656353	0.148892	-4.40825	1.04207e-05	0.000424008	TMEM147-AS1
ENSG00000148219	83.2935	-0.855496	0.194158	-4.40619	1.05206e-05	0.000425678	ASTN2
ENSG00000148459	149.941	0.891338	0.202279	4.40648	1.05063e-05	0.000425678	PDSS1
ENSG00000269246	11.3149	1.28488	0.291703	4.40474	1.05912e-05	0.000426836
ENSG00000239900	207.348	-0.441861	0.100306	-4.40514	1.05717e-05	0.000426836	ADSL
ENSG00000115594	1852.31	1.96973	0.447259	4.404	1.06275e-05	0.000426886	IL1R1
ENSG00000107537	87.345	-0.631737	0.143465	-4.40343	1.06554e-05	0.000426886	PHYH
ENSG00000276916	66.8267	1.0248	0.232709	4.40378	1.06383e-05	0.000426886
ENSG00000071655	889.81	-0.395142	0.0897491	-4.40274	1.06891e-05	0.000427395	MBD3
ENSG00000217128	3188.61	0.86424	0.196316	4.4023	1.07111e-05	0.000427435	FNIP1
ENSG00000082014	1379.79	1.07348	0.243877	4.40173	1.07392e-05	0.00042772	SMARCD3
ENSG00000198821	2811.19	-0.85997	0.195465	-4.39961	1.08444e-05	0.000430612	CD247
ENSG00000196950	953.794	-0.702079	0.159591	-4.39923	1.08635e-05	0.000430612	SLC39A10
ENSG00000150977	1372.14	0.728187	0.165551	4.39857	1.08965e-05	0.000430612	RILPL2
ENSG00000128185	454.369	-0.443419	0.100801	-4.39895	1.08778e-05	0.000430612	DGCR6L
ENSG00000184083	340.745	-0.597952	0.136003	-4.39662	1.09947e-05	0.000432814	FAM120C
ENSG00000100347	520.977	-0.422511	0.0960912	-4.39698	1.09767e-05	0.000432814	SAMM50
ENSG00000172663	463.295	-0.689841	0.156927	-4.39593	1.10301e-05	0.000433369	TMEM134
ENSG00000173511	264.91	-0.65334	0.14877	-4.3916	1.12518e-05	0.000441227	VEGFB
ENSG00000006459	4919.65	0.619478	0.141089	4.39069	1.12992e-05	0.000442235	KDM7A
ENSG00000020426	110.443	-0.770698	0.175564	-4.38985	1.13428e-05	0.000442239	MNAT1
ENSG00000103253	126.388	-1.07376	0.2446	-4.38986	1.13424e-05	0.000442239	HAGHL
ENSG00000248727	118.527	1.28282	0.292474	4.38612	1.15393e-05	0.000443564	LINC01948
ENSG00000157764	2055.53	0.381568	0.0869783	4.38693	1.14962e-05	0.000443564	BRAF
ENSG00000230225	106.615	0.704498	0.160533	4.38849	1.14142e-05	0.000443564	MTND5P14
ENSG00000150403	1940.64	0.942892	0.21496	4.38637	1.15261e-05	0.000443564	TMCO3
ENSG00000166912	3758.46	0.645414	0.147075	4.38833	1.14225e-05	0.000443564	MTMR10
ENSG00000279059	115.226	-0.651637	0.148534	-4.38712	1.14863e-05	0.000443564
ENSG00000153933	557.382	-0.697581	0.159051	-4.38589	1.15512e-05	0.000443564	DGKE
ENSG00000174365	85.7194	-0.526515	0.120016	-4.38702	1.14912e-05	0.000443564	SNHG11
ENSG00000178105	413.64	-0.626191	0.142792	-4.38534	1.15803e-05	0.000443845	DDX10
ENSG00000162576	13.2568	-3.53688	0.80702	-4.38264	1.1725e-05	0.000448547	MXRA8
ENSG00000247624	105.623	0.766681	0.174996	4.38112	1.18071e-05	0.000449997	CPEB2-DT
ENSG00000165792	436.801	-0.414136	0.0945272	-4.38113	1.18064e-05	0.000449997	METTL17
ENSG00000155275	662.233	-0.468643	0.107027	-4.37874	1.19366e-05	0.000451565	TRMT44
ENSG00000177932	197.991	-0.852931	0.194805	-4.37839	1.19558e-05	0.000451565	ZNF354C
ENSG00000165138	258.815	-0.772432	0.176422	-4.37833	1.19592e-05	0.000451565	ANKS6
ENSG00000280832	848.368	1.43041	0.326673	4.37873	1.19374e-05	0.000451565	GSEC
ENSG00000269609	766.295	-0.528784	0.120729	-4.37992	1.18721e-05	0.000451565	C10orf95-AS1
ENSG00000134954	8791.35	-0.720254	0.164535	-4.37751	1.20041e-05	0.000452422	ETS1
ENSG00000272871	23.3875	-1.33619	0.305393	-4.3753	1.21263e-05	0.000456183
ENSG00000005436	245.513	-0.722097	0.165057	-4.37483	1.21526e-05	0.000456328	GCFC2
ENSG00000163956	3159.86	0.725533	0.165916	4.37288	1.22617e-05	0.000457917	LRPAP1
ENSG00000051620	3227.19	0.804593	0.184014	4.37247	1.22849e-05	0.000457917	HEBP2
ENSG00000184939	648.577	-0.637897	0.145885	-4.37259	1.2278e-05	0.000457917	ZFP90
ENSG00000170832	5759.99	0.860238	0.19673	4.37267	1.22736e-05	0.000457917	USP32
ENSG00000284048	413.67	-0.783873	0.179298	-4.37189	1.23173e-05	0.000458284
ENSG00000138363	591.244	-0.505348	0.115631	-4.37035	1.24046e-05	0.000459634	ATIC
ENSG00000243279	58.9014	0.744429	0.170363	4.36966	1.24439e-05	0.000459634	PRAF2
ENSG00000139173	67.262	-0.872248	0.199603	-4.36991	1.24298e-05	0.000459634	TMEM117
ENSG00000246922	637.419	-0.606349	0.138736	-4.37053	1.23946e-05	0.000459634	UBAP1L
ENSG00000184436	449.728	-0.557824	0.127699	-4.36829	1.25225e-05	0.000461698	THAP7
ENSG00000116260	2388.78	0.709753	0.162503	4.36762	1.25608e-05	0.000462273	QSOX1
ENSG00000168795	311.039	-0.639733	0.146489	-4.3671	1.25909e-05	0.000462544	ZBTB5
ENSG00000230257	356.132	1.56237	0.357805	4.36655	1.26226e-05	0.000462875	NFE4
ENSG00000113916	25600.8	1.4692	0.336505	4.36605	1.26511e-05	0.000463086	BCL6
ENSG00000114739	357.652	-0.841327	0.192735	-4.36521	1.27002e-05	0.000464048	ACVR2B
ENSG00000164338	193.511	-0.546913	0.125344	-4.3633	1.28115e-05	0.000467275	UTP15
ENSG00000172771	182.552	1.19063	0.272933	4.36235	1.28674e-05	0.000468475	EFCAB12
ENSG00000116273	334.059	0.547472	0.125545	4.36076	1.29614e-05	0.000469497	PHF13
ENSG00000156697	277.704	-0.448346	0.102815	-4.3607	1.29647e-05	0.000469497	UTP14A
ENSG00000101019	654.445	-0.502788	0.115294	-4.36091	1.29525e-05	0.000469497	UQCC1
ENSG00000076356	771.261	1.4185	0.325421	4.35896	1.30684e-05	0.000471573	PLXNA2
ENSG00000236088	277.301	-0.60495	0.138773	-4.35929	1.30487e-05	0.000471573	COX10-AS1
ENSG00000136270	1093.47	-0.364775	0.0837249	-4.35683	1.31962e-05	0.000474505	TBRG4
ENSG00000222858	101.446	0.943728	0.216606	4.35689	1.31926e-05	0.000474505	RNU6-920P
ENSG00000134313	4119.93	0.584321	0.134189	4.35447	1.33388e-05	0.000477102	KIDINS220
ENSG00000256742	61.185	-0.935692	0.21487	-4.35468	1.33258e-05	0.000477102	KDM2B-DT
ENSG00000159713	75.6389	-1.78666	0.410272	-4.35482	1.33175e-05	0.000477102	TPPP3
ENSG00000147274	2384.65	-0.427796	0.098262	-4.35363	1.33901e-05	0.000478096	RBMX
ENSG00000231615	35.2138	0.898396	0.206429	4.35208	1.3485e-05	0.000480455
ENSG00000277130	148.383	0.568689	0.130679	4.35179	1.35034e-05	0.000480455
ENSG00000134184	101.072	-8.52492	1.95944	-4.3507	1.35703e-05	0.000480906	GSTM1
ENSG00000124789	3277.98	0.44145	0.101471	4.35052	1.35814e-05	0.000480906	NUP153
ENSG00000166289	766.845	-0.913407	0.209958	-4.35043	1.35869e-05	0.000480906	PLEKHF1
ENSG00000115590	7693.89	2.15077	0.49452	4.3492	1.36636e-05	0.000481813	IL1R2
ENSG00000255423	259.943	0.725571	0.16682	4.34943	1.36494e-05	0.000481813	EBLN2
ENSG00000140450	542.984	1.32006	0.303541	4.34888	1.36836e-05	0.000481813	ARRDC4
ENSG00000166478	867.363	0.33009	0.0759316	4.3472	1.37888e-05	0.000484681	ZNF143
ENSG00000134852	499.693	-0.465874	0.107193	-4.34612	1.38568e-05	0.000486231	CLOCK
ENSG00000119661	112.77	-0.678051	0.156052	-4.34503	1.39259e-05	0.00048695	DNAL1
ENSG00000008710	2036.51	-0.547569	0.126034	-4.3446	1.39529e-05	0.00048695	PKD1
ENSG00000167543	750.473	-0.719797	0.165651	-4.34525	1.39118e-05	0.00048695	TP53I13
ENSG00000088881	50.411	-1.19254	0.274509	-4.34428	1.3973e-05	0.00048695	EBF4
ENSG00000109586	990.413	0.618294	0.14236	4.34317	1.40439e-05	0.000487748	GALNT7
ENSG00000139697	2339.53	0.292311	0.0673021	4.34327	1.4038e-05	0.000487748	SBNO1
ENSG00000269973	57.838	-0.801315	0.184535	-4.34235	1.40966e-05	0.000488746
ENSG00000138796	397.534	-0.529112	0.121902	-4.34048	1.42175e-05	0.000491264	HADH
ENSG00000139505	1502.56	0.669182	0.154168	4.3406	1.42097e-05	0.000491264	MTMR6
ENSG00000136631	397.089	-0.469117	0.108176	-4.3366	1.44701e-05	0.000492357	VPS45
ENSG00000118263	3439.28	0.926396	0.213638	4.33629	1.44911e-05	0.000492357	KLF7
ENSG00000230454	318.406	0.842261	0.194148	4.33825	1.43623e-05	0.000492357
ENSG00000145982	401.552	-0.589392	0.135877	-4.33768	1.43992e-05	0.000492357	FARS2
ENSG00000021762	1416.12	-0.679136	0.156553	-4.33806	1.43749e-05	0.000492357	OSBPL5
ENSG00000166199	264.505	-0.529507	0.12211	-4.33632	1.44888e-05	0.000492357	ALKBH3
ENSG00000151532	1359.52	0.276984	0.0638461	4.33831	1.43584e-05	0.000492357	VTI1A
ENSG00000108559	776.424	-0.656783	0.151434	-4.3371	1.44376e-05	0.000492357	NUP88
ENSG00000011295	532.196	-0.468529	0.107978	-4.33911	1.43058e-05	0.000492357	TTC19
ENSG00000267766	33.9241	-1.36734	0.315241	-4.33745	1.44146e-05	0.000492357
ENSG00000198399	5031.7	0.371056	0.0855853	4.33552	1.45419e-05	0.00049244	ITSN2
ENSG00000100697	4956.29	0.652251	0.150443	4.33554	1.454e-05	0.00049244	DICER1
ENSG00000133703	1307.4	0.550341	0.126982	4.33401	1.46418e-05	0.000495001	KRAS
ENSG00000272906	147.708	0.828254	0.191182	4.33228	1.47572e-05	0.000496372
ENSG00000265195	154.984	0.825853	0.190643	4.33194	1.47799e-05	0.000496372	MIR4312
ENSG00000267152	71.3987	-0.962446	0.222132	-4.33276	1.47251e-05	0.000496372
ENSG00000267338	12.5552	2.28778	0.528108	4.33202	1.47745e-05	0.000496372
ENSG00000178802	603.011	-0.586194	0.135382	-4.32991	1.4917e-05	0.000500149	MPI
ENSG00000185973	630.34	0.661958	0.15292	4.32879	1.49928e-05	0.000501865	TMLHE
ENSG00000006652	3042.19	0.933849	0.215835	4.32669	1.51368e-05	0.00050505	IFRD1
ENSG00000103150	1490.61	-0.324251	0.0749422	-4.32668	1.51376e-05	0.00050505	MLYCD
ENSG00000252062	17.8783	1.17463	0.271508	4.32629	1.51639e-05	0.000505099	RNU6-469P
ENSG00000105483	6881.03	0.546271	0.126288	4.3256	1.52115e-05	0.000505859	CARD8
ENSG00000264659	13.9657	1.33871	0.309512	4.32523	1.52369e-05	0.000505877
ENSG00000229622	68.937	0.724745	0.167591	4.32449	1.52888e-05	0.000506773	MTND5P2
ENSG00000120656	452.11	0.529023	0.122366	4.3233	1.53715e-05	0.000508685	TAF12
ENSG00000183023	3313.53	1.31461	0.304115	4.32274	1.54103e-05	0.000509139	SLC8A1
ENSG00000173575	6255.65	0.294801	0.0682199	4.32133	1.55091e-05	0.000511574	CHD2
ENSG00000144815	1588.24	0.401586	0.0929424	4.32081	1.5546e-05	0.00051196	NXPE3
ENSG00000101079	691.179	0.456336	0.105638	4.31981	1.56165e-05	0.000513454	NDRG3
ENSG00000144597	1004.32	0.372055	0.0861577	4.3183	1.57233e-05	0.000516129	EAF1
ENSG00000183779	259.672	-1.41615	0.328002	-4.31751	1.57798e-05	0.000517152	ZNF703
ENSG00000184863	6632.52	0.360051	0.0834045	4.31692	1.58221e-05	0.000517704	RBM33
ENSG00000178726	1397.69	1.44428	0.334607	4.31634	1.58635e-05	0.000518225	THBD
ENSG00000184675	288.894	-0.663333	0.153737	-4.31472	1.59804e-05	0.000520374	AMER1
ENSG00000249471	239.831	-0.507336	0.117575	-4.31499	1.59608e-05	0.000520374	ZNF324B
ENSG00000129197	722.801	-0.585919	0.135928	-4.3105	1.62884e-05	0.000529555	RPAIN
ENSG00000072682	122.452	1.37962	0.320283	4.3075	1.65109e-05	0.000534399	P4HA2
ENSG00000147050	3069.59	0.426214	0.0989459	4.30755	1.65073e-05	0.000534399	KDM6A
ENSG00000196338	201.25	0.782811	0.181735	4.30743	1.65162e-05	0.000534399	NLGN3
ENSG00000196581	32.9047	-2.56543	0.595819	-4.30572	1.66441e-05	0.000535498	AJAP1
ENSG00000127837	836.212	-0.311322	0.0723109	-4.30533	1.66738e-05	0.000535498	AAMP
ENSG00000173085	349.03	0.560792	0.130222	4.30643	1.65909e-05	0.000535498	COQ2
ENSG00000235652	59.4744	-0.907	0.21067	-4.3053	1.66758e-05	0.000535498	FBXO30-DT
ENSG00000274487	147.871	0.58472	0.135816	4.30522	1.66817e-05	0.000535498	NPEPPSP1
ENSG00000178605	1050.81	-0.467965	0.10873	-4.30391	1.67811e-05	0.000537841	GTPBP6
ENSG00000196365	880.787	-0.405956	0.0943537	-4.30249	1.68888e-05	0.000539595	LONP1
ENSG00000121406	381.229	-0.800468	0.186046	-4.30253	1.68859e-05	0.000539595	ZNF549
ENSG00000279227	33.2426	1.35148	0.314207	4.30124	1.69846e-05	0.000541732
ENSG00000162076	190.704	-0.49579	0.115275	-4.30092	1.7009e-05	0.000541732	FLYWCH2
ENSG00000167207	3115.14	1.01331	0.23579	4.29751	1.72724e-05	0.000549262	NOD2
ENSG00000250950	242.137	1.0144	0.236087	4.29674	1.73327e-05	0.000549464
ENSG00000197961	991.52	-0.557755	0.129803	-4.29694	1.73172e-05	0.000549464	ZNF121
ENSG00000170017	674.206	1.19137	0.277303	4.29629	1.73683e-05	0.000549735	ALCAM
ENSG00000186532	744.92	-0.507902	0.118308	-4.29303	1.76252e-05	0.000557001	SMYD4
ENSG00000197140	20.6762	1.20779	0.281391	4.2922	1.76914e-05	0.000558225	ADAM32
ENSG00000137509	1877.82	0.6262	0.145939	4.29082	1.78018e-05	0.000560579	PRCP
ENSG00000063177	8396.42	-0.527082	0.122847	-4.29058	1.78211e-05	0.000560579	RPL18
ENSG00000215912	444.148	-0.766964	0.178772	-4.29017	1.78535e-05	0.000560731	TTC34
ENSG00000127507	7841.77	1.23489	0.287897	4.28936	1.79189e-05	0.000561919	ADGRE2
ENSG00000048052	874.93	-0.765432	0.178504	-4.28803	1.80266e-05	0.000564426	HDAC9
ENSG00000109917	558.717	-0.426023	0.0993646	-4.28747	1.8072e-05	0.00056498	ZPR1
ENSG00000260796	31.4876	-0.8498	0.198237	-4.2868	1.81267e-05	0.000565461
ENSG00000186017	161.055	-0.885442	0.206561	-4.2866	1.8143e-05	0.000565461	ZNF566
ENSG00000266088	35.8632	-1.5246	0.355704	-4.28614	1.81803e-05	0.000565758
ENSG00000081692	915.72	-0.530393	0.12378	-4.28496	1.82775e-05	0.000567266	JMJD4
ENSG00000119820	3269.34	0.522491	0.121954	4.28435	1.83278e-05	0.000567266	YIPF4
ENSG00000206341	413.449	1.38781	0.323958	4.28392	1.83633e-05	0.000567266	HLA-H
ENSG00000112531	6194.66	0.669435	0.156275	4.28369	1.83815e-05	0.000567266	QKI
ENSG00000135424	251.87	2.06736	0.482631	4.28352	1.8396e-05	0.000567266	ITGA7
ENSG00000108510	4581.83	0.357871	0.0835318	4.28425	1.83354e-05	0.000567266	MED13
ENSG00000140939	87.2018	1.17644	0.274675	4.28303	1.84369e-05	0.000567668	NOL3
ENSG00000280088	208.636	0.702829	0.164131	4.28213	1.85113e-05	0.000569096
ENSG00000279884	311.76	1.00724	0.235308	4.28052	1.86455e-05	0.00057139
ENSG00000256448	353.998	0.655654	0.153181	4.28026	1.86677e-05	0.00057139
ENSG00000125810	9967.42	1.13054	0.264132	4.28023	1.86701e-05	0.00057139	CD93
ENSG00000260804	224.06	0.519872	0.121469	4.27989	1.86987e-05	0.000571404	LINC01963
ENSG00000101452	395.321	-0.388362	0.0907509	-4.27943	1.87373e-05	0.000571727	DHX35
ENSG00000116120	371.108	-0.460517	0.107634	-4.27853	1.88131e-05	0.000572323	FARSB
ENSG00000033011	379.511	-0.417054	0.0974752	-4.27857	1.88099e-05	0.000572323	ALG1
ENSG00000184465	648.151	-0.601199	0.140591	-4.27622	1.90097e-05	0.00057656	WDR27
ENSG00000125434	175.431	-0.538583	0.125947	-4.27628	1.90042e-05	0.00057656	SLC25A35
ENSG00000236194	433.198	0.703157	0.164447	4.27589	1.90374e-05	0.00057656
ENSG00000104177	155.729	-1.23573	0.289046	-4.27518	1.90983e-05	0.000577545	MYEF2
ENSG00000066777	4143.04	0.282473	0.0660974	4.27359	1.92349e-05	0.000580813	ARFGEF1
ENSG00000279608	406.435	0.63714	0.149112	4.2729	1.92944e-05	0.000581746
ENSG00000153896	112.492	-0.847426	0.198341	-4.27256	1.93239e-05	0.000581774	ZNF599
ENSG00000183444	211.782	-0.594582	0.139192	-4.27167	1.94014e-05	0.000582648	OR7E38P
ENSG00000100030	8296.65	0.69622	0.162989	4.27157	1.94102e-05	0.000582648	MAPK1
ENSG00000197965	1482.8	1.35984	0.318449	4.27019	1.95303e-05	0.000582817	MPZL1
ENSG00000241772	160.835	0.836057	0.19578	4.27039	1.95132e-05	0.000582817
ENSG00000215158	604.768	-0.620983	0.145392	-4.27111	1.94503e-05	0.000582817
ENSG00000106628	357.429	-0.590329	0.138232	-4.27056	1.94985e-05	0.000582817	POLD2
ENSG00000130558	37.1784	-2.73804	0.641428	-4.26866	1.9665e-05	0.000585976	OLFM1
ENSG00000158615	4258.97	0.46477	0.108893	4.26813	1.97121e-05	0.000586523	PPP1R15B
ENSG00000185031	118.069	0.933156	0.218671	4.2674	1.97767e-05	0.000587583	SLC2A3P2
ENSG00000254288	34.8714	1.43264	0.335766	4.2668	1.983e-05	0.000588308
ENSG00000130414	1633.11	-0.256564	0.0601354	-4.26644	1.98617e-05	0.000588391	NDUFA10
ENSG00000215421	1763.46	0.237302	0.0556475	4.26438	2.00457e-05	0.000592118	ZNF407
ENSG00000188227	145.799	-1.08971	0.255527	-4.26456	2.00299e-05	0.000592118	ZNF793
ENSG00000213722	787.64	0.974746	0.228672	4.26264	2.02029e-05	0.000595899	DDAH2
ENSG00000138463	1278.11	0.89438	0.209856	4.26187	2.02727e-05	0.000597091	SLC49A4
ENSG00000183160	148.017	1.97394	0.463228	4.26127	2.03271e-05	0.000597828	TMEM119
ENSG00000129071	1147.75	0.431097	0.101185	4.2605	2.03972e-05	0.000599023	MBD4
ENSG00000132749	254.707	0.776819	0.182346	4.26014	2.04301e-05	0.000599127	TESMIN
ENSG00000110076	21.0321	-1.55806	0.365783	-4.25951	2.04871e-05	0.000599933	NRXN2
ENSG00000108961	182.898	-0.545821	0.128157	-4.259	2.0534e-05	0.000600442	RANGRF
ENSG00000174276	174.338	-0.488418	0.114728	-4.25719	2.07014e-05	0.000603604	ZNHIT2
ENSG00000103245	589.373	-0.354236	0.083207	-4.25729	2.0692e-05	0.000603604	CIAO3
ENSG00000135775	658.788	-0.476881	0.112059	-4.25563	2.08464e-05	0.000606272	COG2
ENSG00000113163	2123.29	0.482225	0.113317	4.25556	2.08525e-05	0.000606272	CERT1
ENSG00000136560	2666.08	0.510498	0.120051	4.25233	2.11554e-05	0.000607271	TANK
ENSG00000109381	2919.8	0.602056	0.141544	4.25349	2.10468e-05	0.000607271	ELF2
ENSG00000113522	123.486	-0.583247	0.137118	-4.25361	2.10349e-05	0.000607271	RAD50
ENSG00000120733	5623.69	0.545798	0.12835	4.25242	2.1147e-05	0.000607271	KDM3B
ENSG00000179886	495.446	-0.698279	0.164139	-4.25419	2.09807e-05	0.000607271	TIGD5
ENSG00000074621	161.028	-0.579267	0.136166	-4.25411	2.09882e-05	0.000607271	SLC24A1
ENSG00000280387	151.254	0.787729	0.185245	4.25237	2.11519e-05	0.000607271
ENSG00000267767	73.014	-0.98612	0.231896	-4.25243	2.11463e-05	0.000607271	LINC01801
ENSG00000105372	8362.53	-0.552327	0.129864	-4.25312	2.10809e-05	0.000607271	RPS19
ENSG00000251634	133.119	1.23066	0.289539	4.25042	2.13371e-05	0.000607396	NAIPP4
ENSG00000272316	143.147	-0.848397	0.199604	-4.2504	2.13388e-05	0.000607396
ENSG00000175104	884.12	0.306832	0.0721648	4.25183	2.12034e-05	0.000607396	TRAF6
ENSG00000258727	432.873	-0.488923	0.115025	-4.25059	2.13206e-05	0.000607396
ENSG00000180096	1254.98	-0.70372	0.165543	-4.25099	2.12827e-05	0.000607396	SEPTIN1
ENSG00000124224	1177.52	0.763565	0.179604	4.25137	2.12467e-05	0.000607396	PPP4R1L
ENSG00000132912	1525.86	0.439363	0.103378	4.25005	2.1372e-05	0.000607488	DCTN4
ENSG00000094841	201.239	-0.49456	0.116374	-4.24974	2.14018e-05	0.000607488	UPRT
ENSG00000227383	172.988	0.790356	0.186044	4.24823	2.15467e-05	0.000609901	RPL35AP2
ENSG00000263753	617.71	-0.601227	0.141524	-4.24823	2.15462e-05	0.000609901	LINC00667
ENSG00000131061	393.685	0.547268	0.128834	4.24784	2.15841e-05	0.00061011	ZNF341
ENSG00000273247	959.617	0.617081	0.145307	4.24674	2.16901e-05	0.000612255	RAB33B-AS1
ENSG00000189134	25.7588	1.06831	0.25165	4.24521	2.18388e-05	0.000614747	NKAPL
ENSG00000281183	386.273	0.439586	0.103544	4.24542	2.18185e-05	0.000614747	NPTN-IT1
ENSG00000128284	2627.07	-0.691	0.16282	-4.24395	2.19617e-05	0.000617356	APOL3
ENSG00000145332	1320.24	0.917325	0.216214	4.24267	2.20875e-05	0.000618381	KLHL8
ENSG00000145780	1009.04	0.628259	0.148082	4.24265	2.20894e-05	0.000618381	FEM1C
ENSG00000174718	21114.4	0.748906	0.176508	4.24289	2.20657e-05	0.000618381	RESF1
ENSG00000198015	801.75	-0.50471	0.118997	-4.24137	2.22161e-05	0.000620446	MRPL42
ENSG00000141076	401.855	-0.387391	0.0913381	-4.24129	2.22241e-05	0.000620446	UTP4
ENSG00000127554	234.121	-0.37174	0.0876689	-4.24027	2.23255e-05	0.000622423	GFER
ENSG00000178199	1072.1	-0.860061	0.202868	-4.23951	2.24004e-05	0.000622805	ZC3H12D
ENSG00000101109	12837.6	0.44785	0.105632	4.23972	2.23803e-05	0.000622805	STK4
ENSG00000228393	184.464	0.473181	0.111626	4.23898	2.24537e-05	0.000623124	LINC01004
ENSG00000139370	3772.41	0.869941	0.205233	4.23879	2.24731e-05	0.000623124	SLC15A4
ENSG00000198270	372.791	-0.577827	0.136362	-4.23745	2.26071e-05	0.000625136	TMEM116
ENSG00000105197	420.498	-0.373091	0.0880458	-4.23747	2.26055e-05	0.000625136	TIMM50
ENSG00000150990	739.923	-0.46123	0.108868	-4.2366	2.26927e-05	0.000626651	DHX37
ENSG00000175792	533.45	-0.535445	0.126465	-4.23394	2.29631e-05	0.000632402	RUVBL1
ENSG00000211728	28.9742	-1.4488	0.342168	-4.23418	2.29388e-05	0.000632402	TRBV5-6
ENSG00000263956	627.777	-0.646108	0.152645	-4.23274	2.30858e-05	0.000634921	NBPF11
ENSG00000136238	3549.69	0.58555	0.13835	4.23239	2.31219e-05	0.000635058	RAC1
ENSG00000175471	2007.6	0.811166	0.191697	4.2315	2.32137e-05	0.000636719	MCTP1
ENSG00000130827	628.346	-0.73002	0.172569	-4.2303	2.33382e-05	0.000638414	PLXNA3
ENSG00000136444	544.721	-0.460691	0.108903	-4.2303	2.3338e-05	0.000638414	RSAD1
ENSG00000082512	1189.3	-0.883936	0.209041	-4.22852	2.35231e-05	0.000639175	TRAF5
ENSG00000168283	206.157	-0.701101	0.165777	-4.22919	2.34538e-05	0.000639175	BMI1
ENSG00000103326	2601.42	-0.464513	0.109845	-4.22879	2.34956e-05	0.000639175	CAPN15
ENSG00000198464	241.554	-0.80865	0.191186	-4.22965	2.34057e-05	0.000639175	ZNF480
ENSG00000167555	414.206	-0.872949	0.206436	-4.22866	2.35088e-05	0.000639175	ZNF528
ENSG00000180712	109.516	1.3132	0.310659	4.22713	2.36686e-05	0.000642271	LINC02363
ENSG00000160049	662.202	-0.364666	0.0862895	-4.22608	2.37799e-05	0.000642571	DFFA
ENSG00000115085	4163.41	-0.788372	0.18656	-4.22583	2.38059e-05	0.000642571	ZAP70
ENSG00000232788	38.3393	0.793897	0.187855	4.22611	2.3777e-05	0.000642571	ITGA6-AS1
ENSG00000271553	47.2187	0.962605	0.227775	4.22613	2.37748e-05	0.000642571
ENSG00000102908	4635.8	0.521419	0.123411	4.22507	2.38865e-05	0.000643892	NFAT5
ENSG00000112062	13838.2	1.12348	0.265955	4.22434	2.39643e-05	0.000644281	MAPK14
ENSG00000168646	213.935	-1.05349	0.249371	-4.22458	2.39385e-05	0.000644281	AXIN2
ENSG00000188649	166.208	1.19843	0.283741	4.22368	2.40342e-05	0.000645308	CC2D2B
ENSG00000169826	2696.87	0.991557	0.234786	4.22324	2.40816e-05	0.00064573	CSGALNACT2
ENSG00000225697	489.245	0.776574	0.18394	4.22188	2.42272e-05	0.000647077	SLC26A6
ENSG00000055208	3686.44	0.474116	0.112289	4.2223	2.41823e-05	0.000647077	TAB2
ENSG00000268204	47.6672	0.989338	0.234323	4.22211	2.42021e-05	0.000647077
ENSG00000188976	879.023	-0.336479	0.0797118	-4.2212	2.43008e-05	0.000648192	NOC2L
ENSG00000180884	593.37	-0.549768	0.130267	-4.22031	2.43971e-05	0.000649907	ZNF792
ENSG00000124831	9949.4	0.62391	0.147886	4.21885	2.45546e-05	0.000650945	LRRFIP1
ENSG00000168916	1262.1	2.10775	0.499528	4.21948	2.44871e-05	0.000650945	ZNF608
ENSG00000198408	9953.6	0.44034	0.104377	4.21877	2.4564e-05	0.000650945	OGA
ENSG00000169884	64.3544	-1.08352	0.256811	-4.21912	2.45253e-05	0.000650945	WNT10B
ENSG00000175544	40.9043	-1.27612	0.302647	-4.21652	2.48098e-05	0.000656605	CABP4
ENSG00000154743	239.473	-0.633486	0.150256	-4.21604	2.48633e-05	0.000657165	TSEN2
ENSG00000260052	15.4896	1.36762	0.324492	4.21465	2.50168e-05	0.000660365
ENSG00000253200	450.577	0.521334	0.123737	4.21323	2.51746e-05	0.000660817
ENSG00000110395	7445.04	0.735529	0.174541	4.21409	2.50788e-05	0.000660817	CBL
ENSG00000111300	652.836	-0.539262	0.128003	-4.21288	2.5214e-05	0.000660817	NAA25
ENSG00000108963	317.959	-0.606091	0.143858	-4.21312	2.51868e-05	0.000660817	DPH1
ENSG00000168461	4568.34	0.96788	0.22975	4.21276	2.52267e-05	0.000660817	RAB31
ENSG00000226989	42.4923	0.79631	0.189024	4.21274	2.52287e-05	0.000660817
ENSG00000111802	1686.34	0.771256	0.183127	4.21158	2.53591e-05	0.000663378	TDP2
ENSG00000267419	150.184	-0.66469	0.157876	-4.2102	2.55145e-05	0.000666587	ZNF56
ENSG00000143167	205.82	-1.03415	0.24568	-4.20934	2.56122e-05	0.000667425	GPA33
ENSG00000267508	30.0394	-1.59947	0.379957	-4.20962	2.55806e-05	0.000667425	ZNF285
ENSG00000163257	1121.66	-0.469006	0.111447	-4.20833	2.57261e-05	0.000669536	DCAF16
ENSG00000015479	844.948	-0.450798	0.10713	-4.20794	2.57705e-05	0.000669836	MATR3
ENSG00000188786	2622.82	0.840633	0.199872	4.20586	2.60089e-05	0.00067115	MTF1
ENSG00000170876	2493.4	0.634697	0.150863	4.20712	2.5865e-05	0.00067115	TMEM43
ENSG00000085563	251.813	-0.907506	0.215766	-4.20597	2.59963e-05	0.00067115	ABCB1
ENSG00000161040	529.951	1.34706	0.320205	4.20688	2.58925e-05	0.00067115	FBXL13
ENSG00000120915	418.783	-0.971552	0.231004	-4.20578	2.60188e-05	0.00067115	EPHX2
ENSG00000176463	4820.34	0.822808	0.195638	4.20577	2.60189e-05	0.00067115	SLCO3A1
ENSG00000147526	5553.34	0.429673	0.102176	4.20523	2.60817e-05	0.000671916	TACC1
ENSG00000272501	1260.28	0.855128	0.203394	4.20428	2.6191e-05	0.00067218
ENSG00000147124	422.085	-0.382633	0.0910028	-4.20463	2.61514e-05	0.00067218	ZNF41
ENSG00000204149	509.453	-0.421104	0.100156	-4.20446	2.61705e-05	0.00067218	AGAP6
ENSG00000237576	24.052	0.959641	0.228355	4.20242	2.64082e-05	0.000676902	LINC01888
ENSG00000089335	399.469	-0.765806	0.182305	-4.20069	2.66103e-05	0.000681224	ZNF302
ENSG00000117115	6964.99	1.28474	0.305863	4.20036	2.66496e-05	0.000681374	PADI2
ENSG00000186908	1718.81	0.47711	0.1136	4.19992	2.67004e-05	0.000681815	ZDHHC17
ENSG00000144559	525.073	-0.649435	0.15465	-4.19939	2.67636e-05	0.000682572	TAMM41
ENSG00000163449	112.579	0.769166	0.183193	4.19867	2.68491e-05	0.000683897	TMEM169
ENSG00000132953	891.263	-0.509992	0.121474	-4.19835	2.68862e-05	0.000683986	XPO4
ENSG00000165724	184.632	-0.573132	0.136533	-4.19776	2.69571e-05	0.000684932	ZMYND19
ENSG00000143418	2810.27	0.459812	0.109564	4.19673	2.708e-05	0.000686364	CERS2
ENSG00000161217	2567.73	0.618149	0.147293	4.19672	2.70809e-05	0.000686364	PCYT1A
ENSG00000164024	578.566	-0.348269	0.0830212	-4.19495	2.72936e-05	0.000689716	METAP1
ENSG00000248774	130.168	1.10449	0.263301	4.19477	2.73148e-05	0.000689716
ENSG00000130332	370.347	-0.577511	0.137658	-4.19525	2.72574e-05	0.000689716	LSM7
ENSG00000273680	65.5272	0.618714	0.147522	4.19403	2.74037e-05	0.000690248
ENSG00000089006	1350.09	-0.403703	0.0962541	-4.19414	2.73905e-05	0.000690248	SNX5
ENSG00000173614	249.05	0.617367	0.147225	4.19337	2.74843e-05	0.000691422	NMNAT1
ENSG00000198223	2781.64	0.907421	0.216463	4.19203	2.76467e-05	0.000692985	CSF2RA
ENSG00000256981	100.23	-0.648329	0.154658	-4.19202	2.76486e-05	0.000692985
ENSG00000273253	341.98	0.77403	0.184641	4.19208	2.76409e-05	0.000692985
ENSG00000025434	151.999	-0.458978	0.109497	-4.19169	2.76887e-05	0.000693137	NR1H3
ENSG00000243650	205.893	0.642092	0.153213	4.19086	2.77904e-05	0.00069421	RN7SL834P
ENSG00000198498	173.545	-0.560069	0.133652	-4.1905	2.78339e-05	0.00069421	TMA16
ENSG00000237827	127.959	0.735351	0.175473	4.19069	2.78111e-05	0.00069421	RPS15AP29
ENSG00000105088	150.945	-0.940228	0.224429	-4.18943	2.7966e-05	0.000696651	OLFM2
ENSG00000078618	4115.71	0.651524	0.155568	4.18803	2.8139e-05	0.000697545	NRDC
ENSG00000164114	78.016	-0.927202	0.221377	-4.18834	2.80999e-05	0.000697545	MAP9
ENSG00000228166	133.237	0.754014	0.180038	4.18807	2.81335e-05	0.000697545	MTND1P11
ENSG00000184613	961.899	-1.33718	0.31928	-4.18811	2.81284e-05	0.000697545	NELL2
ENSG00000144741	342.666	-0.614951	0.14686	-4.18733	2.82254e-05	0.000698836	SLC25A26
ENSG00000244607	144.088	0.91576	0.218742	4.18648	2.83309e-05	0.000700596	CCDC13
ENSG00000277586	47.4372	-2.06489	0.493377	-4.18523	2.84877e-05	0.000702767	NEFL
ENSG00000283930	75.0166	-0.810606	0.193672	-4.18545	2.846e-05	0.000702767	PLD5P1
ENSG00000111452	192.223	-1.35537	0.323873	-4.18488	2.85317e-05	0.000702998	ADGRD1
ENSG00000226891	377.413	0.88832	0.212326	4.18375	2.86738e-05	0.000705182	LINC01359
ENSG00000077312	646.079	-0.342716	0.0819185	-4.18363	2.86896e-05	0.000705182	SNRPA
ENSG00000095787	4438.29	0.392317	0.0937822	4.18328	2.87332e-05	0.000705402	WAC
ENSG00000277452	495.228	1.01062	0.241612	4.18281	2.87924e-05	0.000706005	RN7SL473P
ENSG00000121310	944.881	-0.671339	0.160597	-4.18028	2.91149e-05	0.000712195	ECHDC2
ENSG00000196547	7257.02	0.944544	0.225939	4.18053	2.90825e-05	0.000712195	MAN2A2
ENSG00000091073	1425.21	0.537412	0.128583	4.17948	2.92175e-05	0.000712241	DTX2
ENSG00000092020	715.677	0.528401	0.126452	4.17866	2.9323e-05	0.000712241	PPP2R3C
ENSG00000279192	214.189	-0.930895	0.222746	-4.17917	2.92574e-05	0.000712241	PWAR5
ENSG00000275910	41.5347	-1.09486	0.262014	-4.17863	2.93268e-05	0.000712241
ENSG00000197586	1033.49	-0.39058	0.0934637	-4.17895	2.92857e-05	0.000712241	ENTPD6
ENSG00000252021	70.2175	0.587602	0.140597	4.17935	2.92348e-05	0.000712241	Y_RNA
ENSG00000171033	135.084	-0.940536	0.225099	-4.17832	2.93673e-05	0.000712377	PKIA
ENSG00000134250	14643.3	0.787127	0.188401	4.17793	2.94172e-05	0.000712737	NOTCH2
ENSG00000248559	122.013	0.902105	0.21594	4.17756	2.94646e-05	0.000713037
ENSG00000146243	66.5444	-1.15767	0.277181	-4.17658	2.95919e-05	0.000715266	IRAK1BP1
ENSG00000240003	16.8453	1.11103	0.266038	4.1762	2.96424e-05	0.000715638	RPL7P24
ENSG00000198799	1074.4	-0.413429	0.0990324	-4.17468	2.98399e-05	0.000716315	LRIG2
ENSG00000135870	5816.17	0.576318	0.138042	4.17493	2.98072e-05	0.000716315	RC3H1
ENSG00000174715	61.7504	0.835614	0.200154	4.17486	2.98172e-05	0.000716315	PPIAP72
ENSG00000137312	5860.6	1.08706	0.260397	4.17463	2.98465e-05	0.000716315	FLOT1
ENSG00000148334	730.313	-0.398034	0.0953451	-4.17467	2.98422e-05	0.000716315	PTGES2
ENSG00000244165	192.718	-0.59352	0.142202	-4.17379	2.99575e-05	0.000718134	P2RY11
ENSG00000135426	1660.64	-0.921954	0.220914	-4.17337	3.00129e-05	0.000718616	TESPA1
ENSG00000165006	2486.1	0.795757	0.190701	4.17279	3.00889e-05	0.000719588	UBAP1
ENSG00000120798	357.329	-0.532409	0.127622	-4.17177	3.02249e-05	0.000721992	NR2C1
ENSG00000100218	77.4965	1.64018	0.393241	4.17093	3.03361e-05	0.0007238	RSPH14
ENSG00000054523	3722.14	1.05282	0.252672	4.16675	3.0897e-05	0.000724544	KIF1B
ENSG00000173110	7088.44	1.16516	0.279506	4.16865	3.06406e-05	0.000724544	HSPA6
ENSG00000253008	46.0174	0.936553	0.224701	4.168	3.07281e-05	0.000724544	MIR2355
ENSG00000172888	863.378	-0.405742	0.0973831	-4.16646	3.09369e-05	0.000724544	ZNF621
ENSG00000251093	28.2369	1.37745	0.330486	4.16796	3.07337e-05	0.000724544
ENSG00000169258	81.4537	1.08543	0.26042	4.168	3.07283e-05	0.000724544	GPRIN1
ENSG00000224707	84.2872	0.876834	0.210413	4.1672	3.08367e-05	0.000724544	E2F3-IT1
ENSG00000203879	2314.06	0.524206	0.125784	4.1675	3.07958e-05	0.000724544	GDI1
ENSG00000104432	47.8759	-1.60912	0.38602	-4.16847	3.06646e-05	0.000724544	IL7
ENSG00000225032	231.505	-0.867926	0.208165	-4.16942	3.0538e-05	0.000724544
ENSG00000167112	354.79	-0.430477	0.103316	-4.16661	3.09166e-05	0.000724544	TRUB2
ENSG00000119953	779.634	0.368314	0.0883558	4.16853	3.06566e-05	0.000724544	SMNDC1
ENSG00000185024	1363.54	-0.419345	0.100597	-4.16857	3.06512e-05	0.000724544	BRF1
ENSG00000167193	1740.02	0.609965	0.146386	4.16684	3.08851e-05	0.000724544	CRK
ENSG00000213373	138.74	1.43801	0.345086	4.16712	3.08471e-05	0.000724544	LINC00671
ENSG00000132635	707.748	-0.481905	0.115566	-4.16996	3.04652e-05	0.000724544	PCED1A
ENSG00000165521	137.823	-0.889899	0.213655	-4.16511	3.11199e-05	0.00072799	EML5
ENSG00000156671	1661.72	0.575713	0.138235	4.16476	3.11684e-05	0.000728288	SAMD8
ENSG00000159403	41.2978	1.04344	0.250613	4.16358	3.133e-05	0.000731225	C1R
ENSG00000159592	3748.89	0.370721	0.0890471	4.16321	3.1381e-05	0.000731577	GPBP1L1
ENSG00000107951	445.647	-0.407849	0.0979807	-4.16254	3.14728e-05	0.000732878	MTPAP
ENSG00000112299	1272.49	1.86031	0.447079	4.16103	3.16812e-05	0.000734544	VNN1
ENSG00000198060	732.859	0.548394	0.13177	4.16175	3.15825e-05	0.000734544	MARCHF5
ENSG00000260475	16.9608	-1.10943	0.266628	-4.16098	3.16888e-05	0.000734544
ENSG00000171860	1170.48	1.26893	0.304926	4.16143	3.16268e-05	0.000734544	C3AR1
ENSG00000116251	894.932	-0.658894	0.158381	-4.16018	3.18e-05	0.00073495	RPL22
ENSG00000165887	19.6623	1.39449	0.335174	4.16049	3.17568e-05	0.00073495	ANKRD2
ENSG00000141098	1013.2	0.630008	0.151441	4.16007	3.18146e-05	0.00073495	GFOD2
ENSG00000068400	1627.48	0.430875	0.103584	4.15966	3.18717e-05	0.000735434	GRIPAP1
ENSG00000116698	2860.06	0.468112	0.1126	4.15729	3.22039e-05	0.00074058	SMG7
ENSG00000260296	40.649	-0.890389	0.214169	-4.15741	3.21878e-05	0.00074058
ENSG00000149357	2061.42	0.52023	0.125136	4.15731	3.2201e-05	0.00074058	LAMTOR1
ENSG00000270259	31.5113	0.836156	0.201153	4.15682	3.22709e-05	0.000741284
ENSG00000115687	828.615	-0.800729	0.192679	-4.15576	3.24207e-05	0.000743886	PASK
ENSG00000139154	719.909	-0.358376	0.0862456	-4.1553	3.24862e-05	0.000744089	AEBP2
ENSG00000207763	27.8184	1.26281	0.303913	4.15518	3.25027e-05	0.000744089	MIR617
ENSG00000151131	408.333	-0.610921	0.147052	-4.15445	3.26074e-05	0.000745647	C12orf45
ENSG00000122965	1646.79	-0.572272	0.137774	-4.15369	3.27155e-05	0.000747279	RBM19
ENSG00000250254	76.3111	0.692792	0.166833	4.1526	3.28716e-05	0.000749313	PTTG2
ENSG00000100393	8990.88	0.558456	0.134485	4.15256	3.28782e-05	0.000749313	EP300
ENSG00000165271	759.607	-0.441616	0.10638	-4.1513	3.30597e-05	0.000752607	NOL6
ENSG00000137331	485.769	1.16858	0.281659	4.14892	3.34042e-05	0.000758753	IER3
ENSG00000100485	4047.34	0.863559	0.208138	4.14897	3.33977e-05	0.000758753	SOS2
ENSG00000263628	39.1866	0.879721	0.212079	4.14808	3.35282e-05	0.00076072	MIR3155A
ENSG00000250687	213.151	1.43251	0.345397	4.14742	3.36243e-05	0.000761483	NAIPP1
ENSG00000122140	288.357	-0.4585	0.11056	-4.14708	3.36741e-05	0.000761483	MRPS2
ENSG00000149575	15.2855	2.75499	0.664294	4.14725	3.36489e-05	0.000761483	SCN2B
ENSG00000241868	35.1002	0.756848	0.182514	4.1468	3.3716e-05	0.000761584	RN7SL434P
ENSG00000229124	976.453	0.688211	0.165975	4.14648	3.37622e-05	0.000761783	VIM-AS1
ENSG00000109466	2471.78	1.17421	0.283226	4.14585	3.38556e-05	0.000762416	KLHL2
ENSG00000125877	484.854	-0.45428	0.109576	-4.14578	3.38652e-05	0.000762416	ITPA
ENSG00000163832	317.08	-0.453979	0.109513	-4.14542	3.39193e-05	0.000762791	ELP6
ENSG00000280184	79.2256	0.687974	0.16599	4.14467	3.40303e-05	0.0007636
ENSG00000100100	4012.43	-0.679974	0.164053	-4.14484	3.40054e-05	0.0007636	PIK3IP1
ENSG00000147403	14822.9	-0.663468	0.160102	-4.14402	3.41263e-05	0.00076491	RPL10
ENSG00000145375	411.635	-0.625242	0.150927	-4.14269	3.43263e-05	0.000768545	SPATA5
ENSG00000242085	25.9366	-0.923648	0.222985	-4.1422	3.43998e-05	0.000769345	RPS20P33
ENSG00000244361	34.2216	1.36219	0.32894	4.14115	3.45564e-05	0.000772001	RPL30P7
ENSG00000069275	1783.49	-0.555953	0.134296	-4.13976	3.47675e-05	0.000774628	NUCKS1
ENSG00000170089	234.971	-0.81028	0.195738	-4.13962	3.47882e-05	0.000774628
ENSG00000231721	3310.73	0.438846	0.106	4.14006	3.47208e-05	0.000774628	LINC-PINT
ENSG00000112763	2826.29	0.576811	0.139391	4.13808	3.50231e-05	0.000779005	BTN2A1
ENSG00000152795	2144.95	-0.353276	0.0853811	-4.13764	3.50896e-05	0.000779634	HNRNPDL
ENSG00000196352	5910.2	1.05276	0.254461	4.1372	3.51567e-05	0.000779717	CD55
ENSG00000174130	4582.79	0.962716	0.232702	4.13711	3.517e-05	0.000779717	TLR6
ENSG00000069974	2686.19	0.749239	0.181166	4.13566	3.53935e-05	0.000783817	RAB27A
ENSG00000168615	706.684	0.838135	0.202678	4.13531	3.54477e-05	0.000784165	ADAM9
ENSG00000085832	3591.08	0.362001	0.0875535	4.13462	3.55537e-05	0.000785657	EPS15
ENSG00000174579	3236.6	0.441579	0.106818	4.13394	3.56596e-05	0.000786288	MSL2
ENSG00000237609	18.4886	4.76681	1.15305	4.13408	3.56382e-05	0.000786288
ENSG00000158796	946.759	0.465432	0.112615	4.13294	3.58157e-05	0.000788876	DEDD
ENSG00000156239	221.132	-0.719213	0.174034	-4.1326	3.58689e-05	0.000789194	N6AMT1
ENSG00000090621	1920.08	-0.483884	0.1171	-4.13222	3.59279e-05	0.000789638	PABPC4
ENSG00000124107	347.317	1.75066	0.42381	4.13077	3.61556e-05	0.000793786	SLPI
ENSG00000162702	1441.73	0.781549	0.189244	4.12984	3.63011e-05	0.00079612	ZNF281
ENSG00000152213	2294.19	0.83772	0.202865	4.12944	3.63643e-05	0.000796647	ARL11
ENSG00000151743	484.988	0.742507	0.179847	4.12855	3.65051e-05	0.00079836	AMN1
ENSG00000262227	61.716	-0.603373	0.14615	-4.12846	3.65209e-05	0.00079836
ENSG00000171790	46.4974	-0.869745	0.210783	-4.12626	3.68709e-05	0.000805146	SLFNL1
ENSG00000168350	53.2473	-1.56403	0.379118	-4.12544	3.70029e-05	0.000807163	DEGS2
ENSG00000139641	3071.71	-0.674886	0.163605	-4.12508	3.70599e-05	0.000807541	ESYT1
ENSG00000134982	2395.79	0.493597	0.119686	4.12409	3.72207e-05	0.000809668	APC
ENSG00000257923	4800.53	0.659406	0.159905	4.12374	3.72769e-05	0.000809668	CUX1
ENSG00000102580	2298.98	0.776006	0.188169	4.12397	3.7239e-05	0.000809668	DNAJC3
ENSG00000080371	1844.28	0.428501	0.103924	4.1232	3.73652e-05	0.000810722	RAB21
ENSG00000171103	206.328	-0.528577	0.128218	-4.12248	3.74816e-05	0.000812381	TRMT61B
ENSG00000213339	225.635	-0.585814	0.142114	-4.12214	3.75371e-05	0.000812718	QTRT1
ENSG00000120784	201.084	-0.949924	0.230498	-4.12118	3.76932e-05	0.00081523	ZFP30
ENSG00000100478	392.274	-0.531882	0.129071	-4.12083	3.77509e-05	0.000815611	AP4S1
ENSG00000144909	1964.85	0.591988	0.143667	4.12057	3.77941e-05	0.000815679	OSBPL11
ENSG00000065559	1513.77	0.646295	0.156871	4.11993	3.78993e-05	0.000817084	MAP2K4
ENSG00000003402	37656.9	0.909998	0.220955	4.11847	3.81399e-05	0.000818295	CFLAR
ENSG00000132182	6008.81	-0.524268	0.127274	-4.1192	3.80193e-05	0.000818295	NUP210
ENSG00000215114	2618.25	0.939281	0.228071	4.11837	3.81559e-05	0.000818295	UBXN2B
ENSG00000186106	301.847	-0.66595	0.161702	-4.11837	3.81566e-05	0.000818295	ANKRD46
ENSG00000058272	5093.61	0.505875	0.122824	4.11869	3.81036e-05	0.000818295	PPP1R12A
ENSG00000067900	5654.82	0.525669	0.127696	4.11658	3.84543e-05	0.000823812	ROCK1
ENSG00000249309	202.93	1.48614	0.361061	4.11604	3.85439e-05	0.000823997
ENSG00000103994	6307.29	0.67932	0.165033	4.11627	3.85061e-05	0.000823997	ZNF106
ENSG00000089094	1435.27	-0.610527	0.148344	-4.11562	3.86146e-05	0.000824643	KDM2B
ENSG00000155158	842.396	-0.690318	0.167742	-4.11536	3.86574e-05	0.000824691	TTC39B
ENSG00000140396	5992.84	0.559741	0.136038	4.11459	3.87864e-05	0.000825712	NCOA2
ENSG00000125901	259.204	-0.40428	0.0982543	-4.11463	3.87805e-05	0.000825712	MRPS26
ENSG00000234072	196.195	-0.551176	0.133996	-4.11339	3.89894e-05	0.000828301
ENSG00000214402	10.105	-2.06983	0.503168	-4.11361	3.89521e-05	0.000828301	LCNL1
ENSG00000105364	375.586	-0.389804	0.0947953	-4.11206	3.92145e-05	0.000831619	MRPL4
ENSG00000254901	1270.74	0.58111	0.141321	4.11198	3.92273e-05	0.000831619	BORCS8
ENSG00000132394	460.928	-0.484448	0.117837	-4.11117	3.9366e-05	0.000833691	EEFSEC
ENSG00000260916	915.747	0.758268	0.184471	4.11051	3.94785e-05	0.000835205	CCPG1
ENSG00000153310	5500.48	0.652212	0.158689	4.11	3.95664e-05	0.000836028	CYRIB
ENSG00000099810	571.625	-0.549476	0.133699	-4.1098	3.95996e-05	0.000836028	MTAP
ENSG00000186714	12.2986	1.3055	0.317734	4.10878	3.9776e-05	0.000838013	CCDC73
ENSG00000165526	397.171	-0.383914	0.0934323	-4.10901	3.97366e-05	0.000838013	RPUSD4
ENSG00000188322	917.562	-0.971423	0.236504	-4.10743	4.00092e-05	0.000842055	SBK1
ENSG00000143797	1522.35	1.07575	0.261951	4.10669	4.01361e-05	0.000843271	MBOAT2
ENSG00000186272	161.741	-0.754584	0.183749	-4.10662	4.01499e-05	0.000843271	ZNF17
ENSG00000279311	38.2329	1.10555	0.269231	4.10634	4.01985e-05	0.000843423
ENSG00000106351	801.779	-0.721993	0.175854	-4.10565	4.03185e-05	0.000845069	AGFG2
ENSG00000125149	714.2	0.491723	0.119779	4.10524	4.03896e-05	0.000845689	C16orf70
ENSG00000237217	52.4967	1.82567	0.444848	4.10403	4.06022e-05	0.000845781
ENSG00000204257	889.352	-0.669982	0.16324	-4.10427	4.05593e-05	0.000845781	HLA-DMA
ENSG00000261684	21.9343	0.888451	0.216486	4.10396	4.06142e-05	0.000845781
ENSG00000217555	465.707	0.741075	0.180583	4.10379	4.06434e-05	0.000845781	CKLF
ENSG00000233836	54.006	-0.980345	0.238883	-4.10387	4.06297e-05	0.000845781
ENSG00000188785	340.824	-0.715698	0.174367	-4.10455	4.05095e-05	0.000845781	ZNF548
ENSG00000138795	3140.02	-0.989195	0.241122	-4.10246	4.08782e-05	0.000847331	LEF1
ENSG00000222898	39.6913	1.52371	0.371353	4.10313	4.07604e-05	0.000847331	RN7SKP97
ENSG00000271959	91.7532	1.04489	0.2547	4.10242	4.08844e-05	0.000847331
ENSG00000215769	240.94	0.648971	0.158179	4.10278	4.08222e-05	0.000847331	ARHGAP27P1-BPTFP1-KPNA2P3
ENSG00000063587	649.789	-0.495403	0.12078	-4.10169	4.10143e-05	0.000848917	ZNF275
ENSG00000184489	1161.2	0.944578	0.230299	4.10152	4.10443e-05	0.000848917	PTP4A3
ENSG00000282840	27.9449	1.72304	0.420128	4.10123	4.10953e-05	0.000848975
ENSG00000071894	1560.2	-0.510093	0.124381	-4.10104	4.11306e-05	0.000848975	CPSF1
ENSG00000201581	63.7644	0.769931	0.187801	4.09972	4.13648e-05	0.000852945	RN7SKP78
ENSG00000233411	164.856	-0.933554	0.227763	-4.09879	4.15314e-05	0.000854821
ENSG00000144161	222.488	-0.488439	0.119202	-4.09759	4.1748e-05	0.000854821	ZC3H8
ENSG00000225062	109.491	1.2113	0.29563	4.09734	4.17918e-05	0.000854821	CATIP-AS1
ENSG00000082701	2948.22	0.541907	0.132217	4.09862	4.15613e-05	0.000854821	GSK3B
ENSG00000163655	818.101	-0.419634	0.102404	-4.09783	4.17033e-05	0.000854821	GMPS
ENSG00000145882	618.333	-0.507707	0.123909	-4.09742	4.17778e-05	0.000854821	PCYOX1L
ENSG00000085788	629.253	-0.549008	0.133964	-4.09819	4.16394e-05	0.000854821	DDHD2
ENSG00000055483	1321.32	-0.560891	0.13689	-4.09738	4.17854e-05	0.000854821	USP36
ENSG00000223396	84.4274	-0.525822	0.128379	-4.09587	4.20587e-05	0.000856716	RPS10P7
ENSG00000113649	1035.99	-0.453426	0.110716	-4.0954	4.21445e-05	0.000856716	TCERG1
ENSG00000024048	7028.72	0.603922	0.147457	4.09558	4.21107e-05	0.000856716	UBR2
ENSG00000199733	64.7515	0.904551	0.220862	4.09554	4.2118e-05	0.000856716	RNA5SP307
ENSG00000103319	625.439	-0.593555	0.144924	-4.09563	4.21022e-05	0.000856716	EEF2K
ENSG00000146872	1598.3	0.324634	0.0792645	4.09558	4.2111e-05	0.000856716	TLK2
ENSG00000263883	151.891	0.590848	0.144278	4.09521	4.21791e-05	0.000856716	EEF1DP7
ENSG00000174989	415.912	-0.617802	0.150886	-4.09449	4.231e-05	0.000858518	FBXW8
ENSG00000155858	171.362	-0.454517	0.111023	-4.09388	4.24219e-05	0.00085993	LSM11
ENSG00000081913	1031.23	1.07765	0.263295	4.09295	4.25917e-05	0.000862514	PHLPP1
ENSG00000144566	1135.58	0.46088	0.112615	4.09253	4.26687e-05	0.000863213	RAB5A
ENSG00000235750	4698.72	0.775146	0.189438	4.09182	4.28001e-05	0.000865012	KIAA0040
ENSG00000162894	4134.49	-1.04895	0.256385	-4.0913	4.28961e-05	0.000865148	FCMR
ENSG00000135932	5128.65	0.742055	0.181383	4.09109	4.29343e-05	0.000865148	CAB39
ENSG00000172175	1663.36	-0.487355	0.11912	-4.09129	4.28985e-05	0.000865148	MALT1
ENSG00000160785	3083.99	0.84685	0.207039	4.09029	4.30831e-05	0.00086667	SLC25A44
ENSG00000155957	907	0.492833	0.12049	4.09023	4.3095e-05	0.00086667	TMBIM4
ENSG00000271204	850.201	0.454944	0.11125	4.08939	4.32517e-05	0.000868962
ENSG00000260895	33.018	0.840816	0.205657	4.08844	4.34291e-05	0.000871665
ENSG00000187553	143.341	1.09613	0.26817	4.08743	4.36181e-05	0.000874596	CYP26C1
ENSG00000247828	477.597	-0.633448	0.155	-4.08676	4.37433e-05	0.000876086	TMEM161B-AS1
ENSG00000228201	88.2589	-0.706634	0.172916	-4.08658	4.37785e-05	0.000876086
ENSG00000106133	329.639	-0.597678	0.146302	-4.08523	4.40333e-05	0.00088032	NSUN5P2
ENSG00000204531	38.7775	1.6082	0.393686	4.08498	4.40809e-05	0.000880406	POU5F1
ENSG00000215301	9381.44	0.464274	0.113684	4.0839	4.42853e-05	0.000883622	DDX3X
ENSG00000138246	2450.6	0.447154	0.109499	4.08365	4.43334e-05	0.000883716	DNAJC13
ENSG00000075914	279.026	-0.497976	0.121952	-4.08338	4.43856e-05	0.000883889	EXOSC7
ENSG00000139946	2247.75	0.739211	0.181047	4.08298	4.44612e-05	0.000884529	PELI2
ENSG00000250696	99.1035	-3.19731	0.783145	-4.08265	4.45259e-05	0.000884952
ENSG00000198952	3058.12	0.593547	0.145432	4.08126	4.47914e-05	0.000888761	SMG5
ENSG00000167526	15944.3	-0.695791	0.170497	-4.08097	4.48485e-05	0.000888761	RPL13
ENSG00000141298	19240.1	0.95811	0.234772	4.08103	4.4837e-05	0.000888761	SSH2
ENSG00000177058	492.17	-0.354371	0.0868503	-4.08025	4.49868e-05	0.000888905	SLC38A9
ENSG00000109016	699.099	0.573186	0.140474	4.08037	4.49641e-05	0.000888905	DHRS7B
ENSG00000160226	451.736	-0.652443	0.159897	-4.08041	4.49568e-05	0.000888905	CFAP410
ENSG00000182749	187.219	-0.72887	0.178741	-4.0778	4.54639e-05	0.000896591	PAQR7
ENSG00000188641	6403.67	0.704253	0.1727	4.0779	4.54449e-05	0.000896591	DPYD
ENSG00000166788	142.808	-0.58495	0.143461	-4.07742	4.55387e-05	0.000897197	SAAL1
ENSG00000241549	160.726	-1.00157	0.245688	-4.07661	4.56975e-05	0.000899228	GUSBP2
ENSG00000010610	3097.7	-0.792813	0.194487	-4.07644	4.57302e-05	0.000899228	CD4
ENSG00000103423	745.432	-0.437169	0.107266	-4.07556	4.59031e-05	0.000901757	DNAJA3
ENSG00000070785	256.268	-0.45167	0.110853	-4.07451	4.61106e-05	0.000902349	EIF2B3
ENSG00000178338	235.149	-0.690497	0.169446	-4.07502	4.60107e-05	0.000902349	ZNF354B
ENSG00000127947	2877.22	0.625023	0.153387	4.0748	4.60538e-05	0.000902349	PTPN12
ENSG00000177675	80.5365	2.26322	0.555444	4.07462	4.60902e-05	0.000902349	CD163L1
ENSG00000235078	41.5496	-0.84103	0.206461	-4.07354	4.63029e-05	0.00090378
ENSG00000083168	7656.32	0.644117	0.158147	4.0729	4.64317e-05	0.00090378	KAT6A
ENSG00000281205	21.5345	-1.33248	0.327118	-4.07338	4.63349e-05	0.00090378	NA
ENSG00000156052	3665.03	0.869899	0.213587	4.07281	4.64502e-05	0.00090378	GNAQ
ENSG00000181915	559.55	-0.506277	0.1243	-4.07304	4.64041e-05	0.00090378	ADO
ENSG00000124181	2652.09	-0.797233	0.195732	-4.07308	4.63953e-05	0.00090378	PLCG1
ENSG00000106554	445.017	-0.353076	0.0867022	-4.07229	4.65541e-05	0.000904937	CHCHD3
ENSG00000189362	344.647	-0.63748	0.156576	-4.07137	4.67377e-05	0.000906775	NEMP2
ENSG00000263120	70.3475	0.600633	0.147518	4.07158	4.66949e-05	0.000906775
ENSG00000141480	11462.9	0.793274	0.194883	4.07051	4.69102e-05	0.000909253	ARRB2
ENSG00000204389	1354.23	1.05172	0.25839	4.07028	4.69571e-05	0.000909296	HSPA1A
ENSG00000176407	1724.39	0.405029	0.0995149	4.07003	4.70067e-05	0.000909393	KCMF1
ENSG00000198912	487.434	-0.34626	0.0850985	-4.06893	4.72298e-05	0.000911975	C1orf174
ENSG00000173212	99.2474	1.8925	0.465094	4.06907	4.72012e-05	0.000911975	MAB21L3
ENSG00000179242	9.13541	-2.17216	0.533985	-4.06783	4.7452e-05	0.000915396	CDH4
ENSG00000154845	4543.44	0.920083	0.226238	4.06688	4.76472e-05	0.000918292	PPP4R1
ENSG00000185386	66.337	-0.927037	0.227965	-4.06658	4.77085e-05	0.000918602	MAPK11
ENSG00000138678	966.796	1.01707	0.250257	4.0641	4.82181e-05	0.000926958	GPAT3
ENSG00000197208	2025.37	1.24981	0.30753	4.06403	4.82335e-05	0.000926958	SLC22A4
ENSG00000173171	747.66	0.859352	0.211484	4.06344	4.83554e-05	0.000928423	MTX1
ENSG00000126603	61.0416	1.69421	0.417049	4.06238	4.85759e-05	0.000930902	GLIS2
ENSG00000161551	206.768	-0.759573	0.186969	-4.06257	4.85364e-05	0.000930902	ZNF577
ENSG00000090376	8444.09	1.35957	0.334802	4.06083	4.88982e-05	0.000935317	IRAK3
ENSG00000178974	942.421	0.442293	0.108911	4.06104	4.8854e-05	0.000935317	FBXO34
ENSG00000167113	534.447	-0.469251	0.115562	-4.06059	4.89494e-05	0.000935416	COQ4
ENSG00000228506	149.948	-0.475981	0.117237	-4.06	4.90731e-05	0.000936664
ENSG00000279811	393.009	0.995926	0.245312	4.05984	4.91068e-05	0.000936664
ENSG00000136754	2386.32	0.403199	0.0993378	4.05887	4.93115e-05	0.00093969	ABI1
ENSG00000139737	389.214	-0.533688	0.131498	-4.05852	4.93849e-05	0.000940208	SLAIN1
ENSG00000155099	1280.74	0.854133	0.210489	4.05785	4.95268e-05	0.000942028	PIP4P2
ENSG00000007264	1021.45	-0.933135	0.229977	-4.05752	4.9597e-05	0.000942482	MATK
ENSG00000273112	265.12	1.14481	0.28222	4.05644	4.98272e-05	0.000944107
ENSG00000163389	544.4	-0.368334	0.0908066	-4.05624	4.98681e-05	0.000944107	POGLUT1
ENSG00000168214	3195.22	0.71929	0.177313	4.05662	4.97879e-05	0.000944107	RBPJ
ENSG00000170852	1781.8	0.476467	0.117457	4.05651	4.98122e-05	0.000944107	KBTBD2
ENSG00000180011	1619.71	-0.390494	0.0962837	-4.05566	4.99929e-05	0.00094559	ZADH2
ENSG00000139496	2156.03	0.533858	0.131646	4.05524	5.00821e-05	0.000946398	NUP58
ENSG00000059588	762.858	-0.650461	0.160409	-4.05501	5.01324e-05	0.000946469	TARBP1
ENSG00000111530	1622.55	-0.437882	0.108024	-4.05355	5.04471e-05	0.000951529	CAND1
ENSG00000161791	1695.09	-0.77439	0.19113	-4.05163	5.0861e-05	0.000956959	FMNL3
ENSG00000169896	9325.32	0.971665	0.239806	4.05188	5.08078e-05	0.000956959	ITGAM
ENSG00000267990	151.018	0.990984	0.244593	4.05157	5.08761e-05	0.000956959
ENSG00000282431	16.0026	-1.55671	0.384262	-4.05117	5.09618e-05	0.000957687	TRBD1
ENSG00000270277	339.839	0.748203	0.184704	4.05082	5.10384e-05	0.00095824
ENSG00000086300	1863.88	0.720856	0.177969	4.05047	5.11147e-05	0.00095879	SNX10
ENSG00000216035	28.8829	0.998334	0.246495	4.05012	5.11915e-05	0.000959345	MIR938
ENSG00000123983	888.055	0.550867	0.13603	4.0496	5.13051e-05	0.00096059	ACSL3
ENSG00000178467	916.24	-0.504126	0.124504	-4.04907	5.14216e-05	0.000961886	P4HTM
ENSG00000267940	70.7818	0.754476	0.186359	4.0485	5.15472e-05	0.000962466
ENSG00000185591	7797.45	0.623047	0.153895	4.04852	5.15424e-05	0.000962466	SP1
ENSG00000178947	32.6933	-1.24667	0.308051	-4.04697	5.18845e-05	0.000966991	SMIM10L2A
ENSG00000176058	246.088	-0.439152	0.108509	-4.04716	5.18429e-05	0.000966991	TPRN
ENSG00000139131	346.892	-0.421535	0.104174	-4.04646	5.1999e-05	0.000968238	YARS2
ENSG00000142657	8652.17	1.05225	0.260069	4.04604	5.20912e-05	0.000969068	PGD
ENSG00000058600	1127.34	-0.490043	0.121136	-4.0454	5.22336e-05	0.000970618	POLR3E
ENSG00000127804	808.852	-0.497071	0.122891	-4.04481	5.23653e-05	0.000970618	METTL16
ENSG00000221926	104.256	-0.618843	0.152985	-4.04512	5.22958e-05	0.000970618	TRIM16
ENSG00000186575	1344.35	-0.374899	0.0926839	-4.04492	5.2341e-05	0.000970618	NF2
ENSG00000173890	561.631	0.984995	0.243534	4.04459	5.24141e-05	0.000970638	GPR160
ENSG00000126790	250.112	-0.580563	0.143557	-4.04412	5.25189e-05	0.000970813	L3HYPDH
ENSG00000088876	154.489	-0.562196	0.13901	-4.04429	5.2481e-05	0.000970813	ZNF343
ENSG00000141540	653.749	-0.639564	0.158165	-4.04365	5.26254e-05	0.000971898	TTYH2
ENSG00000170871	3179.09	0.6878	0.170143	4.04248	5.28892e-05	0.000973238	KIAA0232
ENSG00000197321	5851.18	0.880788	0.217854	4.04302	5.27669e-05	0.000973238	SVIL
ENSG00000012779	11876.2	1.00959	0.249743	4.04253	5.28773e-05	0.000973238	ALOX5
ENSG00000257094	38.9669	0.892318	0.22073	4.04258	5.28663e-05	0.000973238
ENSG00000102218	1702.92	0.808547	0.200053	4.04167	5.30715e-05	0.000975711	RP2
ENSG00000197776	125.926	-0.946926	0.234315	-4.04126	5.31655e-05	0.000976556	KLHDC1
ENSG00000155744	5674.9	1.05605	0.261333	4.04101	5.32211e-05	0.000976695	FAM126B
ENSG00000268170	220.38	1.91486	0.47402	4.03963	5.35367e-05	0.000981602
ENSG00000127334	2711.64	-0.752372	0.186264	-4.03927	5.3618e-05	0.000982209	DYRK2
ENSG00000080947	664.605	-0.774198	0.191716	-4.03825	5.38507e-05	0.00098378	CROCCP3
ENSG00000115827	474.332	-0.500854	0.124018	-4.03856	5.37814e-05	0.00098378	DCAF17
ENSG00000182831	6471.35	0.636507	0.157627	4.03807	5.3893e-05	0.00098378	C16orf72
ENSG00000100330	10750.8	0.84662	0.209661	4.03805	5.38972e-05	0.00098378	MTMR3
ENSG00000178229	240.821	-0.647102	0.160263	-4.03776	5.39643e-05	0.000984123	ZNF543
ENSG00000163155	45.8956	0.781234	0.193493	4.03754	5.40152e-05	0.00098417	LYSMD1
ENSG00000198604	3982.69	0.683676	0.169357	4.0369	5.41623e-05	0.000985966	BAZ1A
ENSG00000100413	900.081	-0.493389	0.122241	-4.03621	5.43221e-05	0.000987992	POLR3H
ENSG00000019485	393.294	-0.751149	0.186113	-4.03597	5.43761e-05	0.000988014	PRDM11
ENSG00000176624	1296.27	-0.612151	0.151681	-4.03578	5.44204e-05	0.000988014	MEX3C
ENSG00000064763	1016.33	0.850587	0.210812	4.03481	5.4647e-05	0.000991245	FAR2
ENSG00000186301	41.0242	-1.18301	0.293249	-4.03414	5.48018e-05	0.000992301	MST1P2
ENSG00000228544	220.01	-0.540442	0.133967	-4.03414	5.48028e-05	0.000992301	CCDC183-AS1
ENSG00000137103	143.434	-0.71704	0.17781	-4.03263	5.51562e-05	0.000997812	TMEM8B
ENSG00000163660	4008.56	0.430984	0.106908	4.03137	5.5453e-05	0.00100229	CCNL1
ENSG00000132153	1371.79	-0.345413	0.0856964	-4.03066	5.56198e-05	0.00100302	DHX30
ENSG00000211734	67.374	-1.305	0.323768	-4.03067	5.56183e-05	0.00100302	TRBV5-1
ENSG00000100938	1397.12	0.641835	0.159242	4.03057	5.56413e-05	0.00100302	GMPR2
ENSG00000114491	452.191	-0.532029	0.132012	-4.03015	5.57404e-05	0.00100303	UMPS
ENSG00000250195	14.0561	1.45348	0.360634	4.03034	5.56951e-05	0.00100303
ENSG00000233392	70.3607	-3.3057	0.820327	-4.02974	5.58391e-05	0.00100303	UICLM
ENSG00000125817	1764.59	-0.387446	0.0961438	-4.02986	5.58095e-05	0.00100303	CENPB
ENSG00000143226	20841	1.11243	0.276083	4.02932	5.59394e-05	0.00100354	FCGR2A
ENSG00000168228	223.974	-0.560557	0.139124	-4.02918	5.5971e-05	0.00100354	ZCCHC4
ENSG00000140455	5186.54	0.508834	0.126293	4.029	5.60152e-05	0.00100354	USP3
ENSG00000270640	162.498	1.05282	0.261365	4.02816	5.62142e-05	0.00100427
ENSG00000144118	2854.75	0.972113	0.241364	4.02759	5.63521e-05	0.00100427	RALB
ENSG00000232593	482.443	-0.670133	0.166379	-4.02775	5.6314e-05	0.00100427	KANTR
ENSG00000154589	342.244	0.990665	0.245968	4.02761	5.6347e-05	0.00100427	LY96
ENSG00000196642	1487	-0.279184	0.0693046	-4.02837	5.61656e-05	0.00100427	RABL6
ENSG00000160439	219.232	-0.593831	0.147432	-4.02783	5.62942e-05	0.00100427	RDH13
ENSG00000165233	1310.38	0.596164	0.148049	4.0268	5.6541e-05	0.00100676	CARD19
ENSG00000136044	1563.49	0.450909	0.11199	4.02635	5.66497e-05	0.00100781	APPL2
ENSG00000036549	738.934	-0.574743	0.142765	-4.02581	5.67793e-05	0.00100923	ZZZ3
ENSG00000197603	444.09	-0.676046	0.167951	-4.02526	5.69136e-05	0.00101064	CPLANE1
ENSG00000047578	1763.33	0.473349	0.1176	4.02507	5.69575e-05	0.00101064	KATNIP
ENSG00000221296	14.3558	1.02989	0.255915	4.02434	5.71342e-05	0.00101289	MIR548T
ENSG00000143499	542.708	-0.543359	0.135034	-4.02386	5.72508e-05	0.00101407	SMYD2
ENSG00000067225	11202.8	0.544206	0.135254	4.02358	5.7319e-05	0.0010144	PKM
ENSG00000198721	378.655	-0.588846	0.146364	-4.02317	5.74199e-05	0.00101469	ECI2
ENSG00000146223	1374.89	-0.310624	0.0772179	-4.0227	5.7535e-05	0.00101469	RPL7L1
ENSG00000119669	6086.56	1.2202	0.303318	4.02285	5.74983e-05	0.00101469	IRF2BPL
ENSG00000235530	256.466	0.607847	0.1511	4.02282	5.75056e-05	0.00101469
ENSG00000117298	10189.9	0.893766	0.222298	4.02057	5.80564e-05	0.00102018	ECE1
ENSG00000115525	1187.63	-0.795646	0.197902	-4.0204	5.80995e-05	0.00102018	ST3GAL5
ENSG00000258215	107.929	1.16214	0.289076	4.02021	5.81472e-05	0.00102018
ENSG00000121390	1902.32	0.218105	0.0542513	4.02027	5.81309e-05	0.00102018	PSPC1
ENSG00000197162	439.97	-0.485344	0.120705	-4.02092	5.79719e-05	0.00102018	ZNF785
ENSG00000070010	1210.95	0.333963	0.0830519	4.02113	5.79195e-05	0.00102018	UFD1
ENSG00000255314	20.3369	1.33152	0.331256	4.01961	5.82944e-05	0.00102189
ENSG00000086589	1304.17	0.374976	0.0933053	4.01881	5.8493e-05	0.0010236	RBM22
ENSG00000158352	73.3439	1.42331	0.354145	4.019	5.84455e-05	0.0010236	SHROOM4
ENSG00000164576	1882.13	0.528464	0.131563	4.01681	5.8991e-05	0.00102878	SAP30L
ENSG00000164815	280.479	-0.604837	0.150576	-4.01682	5.89888e-05	0.00102878	ORC5
ENSG00000165801	4936.62	1.21284	0.301908	4.01725	5.8882e-05	0.00102878	ARHGEF40
ENSG00000108666	178.82	-0.642721	0.160006	-4.01685	5.89808e-05	0.00102878	C17orf75
ENSG00000166938	584.973	-0.512665	0.127656	-4.016	5.91952e-05	0.00103146	DIS3L
ENSG00000166313	710.275	-0.822369	0.204786	-4.01574	5.92584e-05	0.00103167	APBB1
ENSG00000115368	502.425	-0.560181	0.139511	-4.01533	5.93637e-05	0.00103262	WDR75
ENSG00000212257	36.754	0.884934	0.220416	4.01484	5.94852e-05	0.00103347	RNU6-1176P
ENSG00000143437	1608.31	0.362163	0.0902085	4.01473	5.95137e-05	0.00103347	ARNT
ENSG00000145907	2943.9	-0.299373	0.0745729	-4.01451	5.95705e-05	0.00103357	G3BP1
ENSG00000198860	292.672	-0.519596	0.129452	-4.01381	5.97456e-05	0.00103525	TSEN15
ENSG00000105640	8969.89	-0.561392	0.139868	-4.01372	5.9769e-05	0.00103525	RPL18A
ENSG00000146350	202.152	-0.646617	0.161153	-4.01243	6.00968e-05	0.00104004	TBC1D32
ENSG00000261758	35.1053	0.770824	0.192123	4.01213	6.01722e-05	0.00104046	STAG1-DT
ENSG00000230415	17.1523	-1.02452	0.255409	-4.01131	6.03834e-05	0.00104189	LINC01786
ENSG00000037749	703.519	0.362753	0.0904394	4.01101	6.04598e-05	0.00104189	MFAP3
ENSG00000283041	45.4377	-0.77024	0.192026	-4.01113	6.04301e-05	0.00104189
ENSG00000239306	2352.14	-0.369634	0.0921504	-4.0112	6.04109e-05	0.00104189	RBM14
ENSG00000144231	524.844	-0.298083	0.0743314	-4.01018	6.06714e-05	0.00104219	POLR2D
ENSG00000197713	1024.92	-0.435789	0.10867	-4.0102	6.06672e-05	0.00104219	RPE
ENSG00000113048	648.164	-0.409482	0.102112	-4.01014	6.06816e-05	0.00104219	MRPS27
ENSG00000172795	5111.74	0.577323	0.14396	4.0103	6.06427e-05	0.00104219	DCP2
ENSG00000021355	4851.88	0.898691	0.224176	4.00887	6.101e-05	0.00104606	SERPINB1
ENSG00000184925	15.084	-1.1717	0.292266	-4.00902	6.09708e-05	0.00104606	LCN12
ENSG00000109911	621.649	-0.481759	0.120186	-4.00845	6.11173e-05	0.00104702	ELP4
ENSG00000276809	64.5264	0.761147	0.189899	4.00816	6.11936e-05	0.00104745
ENSG00000243284	19.2614	1.50491	0.375485	4.00792	6.12566e-05	0.00104764	VSIG8
ENSG00000264743	110.764	0.758133	0.189182	4.00743	6.13818e-05	0.0010489	DPRXP4
ENSG00000198755	3727.48	-0.651569	0.162622	-4.00664	6.15895e-05	0.00104985	RPL10A
ENSG00000125962	115.268	-0.484357	0.120899	-4.0063	6.16766e-05	0.00104985	ARMCX5
ENSG00000234160	50.7233	-0.732949	0.182959	-4.00608	6.17341e-05	0.00104985
ENSG00000111269	794.46	-0.522721	0.130495	-4.00568	6.18381e-05	0.00104985	CREBL2
ENSG00000213995	622.471	-0.380567	0.0950011	-4.00592	6.17772e-05	0.00104985	NAXD
ENSG00000274376	90.4509	-1.73716	0.433602	-4.00633	6.16685e-05	0.00104985	ADAMTS7P1
ENSG00000140943	2616.96	-0.279699	0.0698263	-4.00564	6.18497e-05	0.00104985	MBTPS1
ENSG00000105176	788.654	-0.59142	0.147635	-4.00597	6.17642e-05	0.00104985	URI1
ENSG00000163961	1254.39	0.245329	0.0612609	4.00466	6.21077e-05	0.00105335	RNF168
ENSG00000144642	15.4416	-2.17111	0.542216	-4.00414	6.22436e-05	0.00105395	RBMS3
ENSG00000176953	1631.43	-0.303598	0.0758213	-4.00413	6.2247e-05	0.00105395	NFATC2IP
ENSG00000186230	143.441	-0.834628	0.208458	-4.00383	6.23259e-05	0.00105441	ZNF749
ENSG00000147224	370.433	-0.448335	0.112	-4.003	6.25435e-05	0.00105641	PRPS1
ENSG00000278318	19.5552	-1.68117	0.41998	-4.00299	6.2548e-05	0.00105641	ZNF229
ENSG00000113716	1231.29	-0.337015	0.0842009	-4.00251	6.26737e-05	0.00105722	HMGXB3
ENSG00000089876	199.46	-0.525416	0.131288	-4.00201	6.28059e-05	0.00105722	DHX32
ENSG00000148832	188.32	-0.63637	0.159016	-4.00191	6.28319e-05	0.00105722	PAOX
ENSG00000111647	1995.48	0.637982	0.159423	4.00183	6.28554e-05	0.00105722	UHRF1BP1L
ENSG00000181396	526.087	-0.370849	0.0926611	-4.00221	6.27535e-05	0.00105722	OGFOD3
ENSG00000137441	483.027	-1.17138	0.292751	-4.0013	6.29961e-05	0.00105783	FGFBP2
ENSG00000278156	73.9947	-0.787026	0.196683	-4.00149	6.29449e-05	0.00105783	TSC22D1-AS1
ENSG00000258565	130.119	1.00208	0.250532	3.99982	6.3391e-05	0.00106359	BLZF2P
ENSG00000121210	3406.98	0.293465	0.0733767	3.99944	6.34936e-05	0.00106409	TMEM131L
ENSG00000006530	529.754	-0.498756	0.12471	-3.99932	6.35256e-05	0.00106409	AGK
ENSG00000162729	666.45	-0.492124	0.123134	-3.99665	6.42453e-05	0.00107184	IGSF8
ENSG00000236535	175.27	0.520531	0.130264	3.99598	6.44285e-05	0.00107184	RC3H1-IT1
ENSG00000198315	942.112	-0.494391	0.12371	-3.99635	6.43254e-05	0.00107184	ZKSCAN8
ENSG00000137270	43.2047	1.24572	0.311693	3.99664	6.42475e-05	0.00107184	GCM1
ENSG00000164970	600.381	0.397122	0.0993716	3.99634	6.43304e-05	0.00107184	FAM219A
ENSG00000272764	33.0962	-0.974683	0.243947	-3.99546	6.45675e-05	0.00107184
ENSG00000204954	134.903	-0.634391	0.158771	-3.99564	6.45202e-05	0.00107184	C12orf73
ENSG00000156858	1249.3	0.485149	0.121412	3.99588	6.44547e-05	0.00107184	PRR14
ENSG00000004139	1150.61	-0.582191	0.145665	-3.99679	6.42081e-05	0.00107184	SARM1
ENSG00000181513	340.165	-0.481947	0.120587	-3.99667	6.42411e-05	0.00107184	ACBD4
ENSG00000188283	464.609	-0.520079	0.13016	-3.99569	6.45072e-05	0.00107184	ZNF383
ENSG00000124177	1883.77	-0.501703	0.125578	-3.99515	6.46545e-05	0.00107241	CHD6
ENSG00000140350	3640.62	0.549734	0.137611	3.99483	6.47399e-05	0.00107295	ANP32A
ENSG00000118420	173.48	-0.6048	0.151431	-3.9939	6.49942e-05	0.00107629	UBE3D
ENSG00000018699	339.207	-0.613535	0.153662	-3.99275	6.53117e-05	0.00107979	TTC27
ENSG00000159496	673.301	1.13841	0.285112	3.99284	6.52853e-05	0.00107979	RGL4
ENSG00000111913	39553.9	0.775523	0.194255	3.99229	6.54394e-05	0.00108103	RIPOR2
ENSG00000013725	3601.42	-0.861391	0.215799	-3.99164	6.56171e-05	0.00108308	CD6
ENSG00000213366	109.13	-1.15917	0.290455	-3.99088	6.58297e-05	0.0010851	GSTM2
ENSG00000223865	2732.83	-0.871871	0.21847	-3.9908	6.58518e-05	0.0010851	HLA-DPB1
ENSG00000146592	8510.04	1.14288	0.286392	3.99062	6.58994e-05	0.0010851	CREB5
ENSG00000125772	5104.72	0.647271	0.162207	3.99039	6.59642e-05	0.00108529	GPCPD1
ENSG00000065600	312.268	-0.463541	0.116229	-3.98818	6.65833e-05	0.00108671	PACC1
ENSG00000143514	1105.08	0.393417	0.0986226	3.98911	6.6321e-05	0.00108671	TP53BP2
ENSG00000114316	5497.37	0.607953	0.152425	3.98853	6.64854e-05	0.00108671	USP4
ENSG00000144893	204.383	1.21749	0.305172	3.98951	6.62089e-05	0.00108671	MED12L
ENSG00000228409	182.049	-0.546718	0.137028	-3.98981	6.61255e-05	0.00108671	CCT6P1
ENSG00000198034	5731.22	-0.566005	0.141888	-3.98908	6.63291e-05	0.00108671	RPS4X
ENSG00000167118	738.984	-0.3108	0.0779316	-3.98811	6.66023e-05	0.00108671	URM1
ENSG00000176422	480.886	-0.590679	0.148115	-3.98798	6.66378e-05	0.00108671	SPRYD4
ENSG00000177192	497.465	-0.437614	0.109699	-3.98922	6.62897e-05	0.00108671	PUS1
ENSG00000266947	346.074	-0.628628	0.157596	-3.98885	6.63957e-05	0.00108671
ENSG00000128016	6553.52	0.794633	0.199243	3.98826	6.65585e-05	0.00108671	ZFP36
ENSG00000197860	936.921	0.457388	0.114701	3.98765	6.67302e-05	0.00108734	SGTB
ENSG00000175556	443.219	0.642049	0.161028	3.98718	6.68642e-05	0.00108779	LONRF3
ENSG00000275454	99.7902	-0.65076	0.163208	-3.98731	6.68275e-05	0.00108779
ENSG00000204314	19.5138	-1.15708	0.290217	-3.98693	6.69346e-05	0.00108806	PRRT1
ENSG00000248092	223.779	-0.523841	0.131398	-3.98667	6.70084e-05	0.00108839	NNT-AS1
ENSG00000164941	1576.14	0.367427	0.0921765	3.98612	6.71612e-05	0.00108932	INTS8
ENSG00000228782	142.471	-0.583518	0.146389	-3.98608	6.71725e-05	0.00108932	MRPL45P2
ENSG00000096070	1653.64	0.456161	0.114508	3.98366	6.78629e-05	0.00109876	BRPF3
ENSG00000167625	741.786	-0.35736	0.0897029	-3.98382	6.78176e-05	0.00109876	ZNF526
ENSG00000182923	2032.53	0.685292	0.172037	3.9834	6.79358e-05	0.00109907	CEP63
ENSG00000234436	88.6583	1.49869	0.376265	3.98308	6.80281e-05	0.00109969
ENSG00000250577	5.37863	2.34374	0.58856	3.98215	6.82932e-05	0.0011031
ENSG00000011198	2184.55	1.11555	0.280178	3.98159	6.84548e-05	0.00110483	ABHD5
ENSG00000114021	431.056	-0.60036	0.150794	-3.98133	6.85298e-05	0.00110517	NIT2
ENSG00000232940	68.5697	-0.576372	0.144848	-3.97915	6.91633e-05	0.0011145	HCG25
ENSG00000229325	182.924	0.569839	0.143242	3.97816	6.94497e-05	0.00111823	ACAP2-IT1
ENSG00000211672	20.153	3.26106	0.819781	3.97796	6.95088e-05	0.0011183	IGLV4-3
ENSG00000157800	1321.13	1.09006	0.274046	3.97766	6.9596e-05	0.00111881	SLC37A3
ENSG00000135999	1391.17	0.255009	0.0641255	3.97671	6.98742e-05	0.00112156	EPC2
ENSG00000128245	1628.72	0.621904	0.156387	3.9767	6.98771e-05	0.00112156	YWHAH
ENSG00000101150	4327.83	0.725446	0.182438	3.9764	6.9967e-05	0.00112212	TPD52L2
ENSG00000111203	1102.5	-0.538069	0.135327	-3.97607	7.00649e-05	0.0011228	ITFG2
ENSG00000124486	5584.79	0.429687	0.108077	3.97574	7.01601e-05	0.00112345	USP9X
ENSG00000241860	389.952	1.11178	0.2797	3.9749	7.04074e-05	0.00112563
ENSG00000104129	596.847	-0.415015	0.104409	-3.97491	7.04069e-05	0.00112563	DNAJC17
ENSG00000272506	52.4468	0.822237	0.206934	3.97344	7.08433e-05	0.00113029
ENSG00000164463	4603.52	0.619472	0.155911	3.97323	7.09048e-05	0.00113029	CREBRF
ENSG00000214975	105.361	1.47679	0.371658	3.97353	7.08163e-05	0.00113029	PPIAP29
ENSG00000196712	1978.56	0.441502	0.111121	3.97317	7.09211e-05	0.00113029	NF1
ENSG00000172965	1530.74	0.75293	0.189534	3.97252	7.11152e-05	0.00113086	MIR4435-2HG
ENSG00000197363	283.852	-0.566109	0.142514	-3.97231	7.11787e-05	0.00113086	ZNF517
ENSG00000110066	1561.08	0.292476	0.0736239	3.97257	7.11006e-05	0.00113086	KMT5B
ENSG00000103356	302.276	-0.442452	0.11138	-3.97247	7.11326e-05	0.00113086	EARS2
ENSG00000130520	517.729	-0.443448	0.111648	-3.97184	7.13189e-05	0.0011322	LSM4
ENSG00000132334	8333.02	0.689594	0.173635	3.97152	7.14143e-05	0.00113283	PTPRE
ENSG00000197323	2643.57	0.334238	0.0841713	3.97093	7.15941e-05	0.00113407	TRIM33
ENSG00000266145	15.3602	-1.47392	0.371187	-3.97084	7.16208e-05	0.00113407	RHOT1P1
ENSG00000100300	4688.63	0.779723	0.196369	3.97071	7.16596e-05	0.00113407	TSPO
ENSG00000231793	41.8583	-1.27051	0.320018	-3.97011	7.18393e-05	0.00113508	DOC2GP
ENSG00000070423	1265.62	-0.336871	0.0848519	-3.97011	7.18399e-05	0.00113508	RNF126
ENSG00000128159	2674.4	-0.379302	0.0955434	-3.96994	7.18904e-05	0.00113508	TUBGCP6
ENSG00000103227	837.299	-0.591113	0.148911	-3.96958	7.19998e-05	0.00113592	LMF1
ENSG00000186594	258.249	0.702351	0.176942	3.96939	7.20559e-05	0.00113593	MIR22HG
ENSG00000205981	275.09	-0.610633	0.153858	-3.9688	7.22359e-05	0.00113788	DNAJC19
ENSG00000144535	1095.03	-0.504655	0.127176	-3.96814	7.24343e-05	0.00114013	DIS3L2
ENSG00000006025	447.961	-0.566422	0.142761	-3.96763	7.25917e-05	0.00114084	OSBPL7
ENSG00000267731	170.256	-1.46232	0.368552	-3.96774	7.25579e-05	0.00114084
ENSG00000102007	1990.38	0.626798	0.157986	3.96743	7.26509e-05	0.00114089	PLP2
ENSG00000267309	34.8613	-1.10929	0.279611	-3.96724	7.27084e-05	0.00114091	ZNF566-AS1
ENSG00000131368	930.172	-0.494439	0.124665	-3.96614	7.30473e-05	0.00114378	MRPS25
ENSG00000047644	4442.58	0.698619	0.176138	3.96632	7.29902e-05	0.00114378	WWC3
ENSG00000188917	938.942	-0.394793	0.0995448	-3.96599	7.30928e-05	0.00114378	TRMT2B
ENSG00000274213	135.744	1.19352	0.300946	3.96591	7.31158e-05	0.00114378
ENSG00000117118	749.563	0.39279	0.0990669	3.9649	7.34281e-05	0.00114514	SDHB
ENSG00000143622	1545.33	0.670646	0.169142	3.96498	7.34006e-05	0.00114514	RIT1
ENSG00000117153	796.327	0.340043	0.0857569	3.96519	7.33364e-05	0.00114514	KLHL12
ENSG00000120899	14062.5	0.5493	0.138533	3.96512	7.33594e-05	0.00114514	PTK2B
ENSG00000163932	6451.84	0.819216	0.206642	3.96443	7.35727e-05	0.00114652	PRKCD
ENSG00000271746	16.6223	-1.39423	0.351741	-3.96379	7.37705e-05	0.00114696
ENSG00000196290	215.698	-0.485546	0.122494	-3.96382	7.37603e-05	0.00114696	NIF3L1
ENSG00000141510	1272.17	-0.445339	0.112343	-3.96412	7.36683e-05	0.00114696	TP53
ENSG00000186409	322.534	0.505686	0.127645	3.96165	7.44339e-05	0.00115301	CCDC30
ENSG00000148384	452.861	-0.564594	0.142502	-3.96202	7.43182e-05	0.00115301	INPP5E
ENSG00000280237	110.182	-1.06187	0.268039	-3.96162	7.44426e-05	0.00115301	NA
ENSG00000206053	484.922	-0.40906	0.103248	-3.96191	7.4354e-05	0.00115301	JPT2
ENSG00000267672	49.2787	-0.77351	0.195244	-3.96177	7.43958e-05	0.00115301
ENSG00000159445	515.56	-0.75343	0.190192	-3.96143	7.45037e-05	0.00115308	THEM4
ENSG00000165609	1332.68	0.868576	0.219297	3.96072	7.47244e-05	0.00115474	NUDT5
ENSG00000124203	2999.62	-0.859438	0.21699	-3.96073	7.47202e-05	0.00115474	ZNF831
ENSG00000113580	4709.4	0.396574	0.100136	3.96034	7.48418e-05	0.00115552	NR3C1
ENSG00000110944	49.706	-1.35265	0.341562	-3.9602	7.48882e-05	0.00115552	IL23A
ENSG00000144791	2249.24	-0.488741	0.123445	-3.95918	7.52077e-05	0.00115823	LIMD1
ENSG00000027001	165.793	-0.605981	0.153056	-3.9592	7.52001e-05	0.00115823	MIPEP
ENSG00000166233	2611.67	0.166781	0.042126	3.95909	7.52346e-05	0.00115823	ARIH1
ENSG00000163681	2692.79	0.415041	0.104843	3.95871	7.53556e-05	0.00115834	SLMAP
ENSG00000166452	96.647	-0.608987	0.153835	-3.95871	7.53552e-05	0.00115834	AKIP1
ENSG00000278231	524.823	0.759986	0.19199	3.95846	7.54339e-05	0.00115866
ENSG00000054793	480.239	1.26122	0.318776	3.95644	7.60761e-05	0.00116765	ATP9A
ENSG00000251456	37.037	2.04201	0.516194	3.9559	7.62473e-05	0.00116939
ENSG00000136404	812.773	0.881892	0.22297	3.9552	7.64698e-05	0.00117192	TM6SF1
ENSG00000134198	738.783	1.15397	0.291791	3.95479	7.66021e-05	0.00117307	TSPAN2
ENSG00000196154	6515.86	0.560743	0.141841	3.95333	7.7072e-05	0.00117672	S100A4
ENSG00000189369	117.142	-0.617797	0.156268	-3.95345	7.70309e-05	0.00117672	GSPT2
ENSG00000130956	214.373	-0.726368	0.183729	-3.95347	7.70244e-05	0.00117672	HABP4
ENSG00000136026	2868.63	1.03965	0.262974	3.95345	7.7033e-05	0.00117672	CKAP4
ENSG00000126602	690.757	-0.466034	0.117934	-3.95164	7.76182e-05	0.00118417	TRAP1
ENSG00000268220	76.6417	1.03624	0.262292	3.9507	7.79229e-05	0.00118793	NA
ENSG00000133983	32.062	-0.891544	0.225689	-3.95031	7.80488e-05	0.00118896	COX16
ENSG00000153317	5418.13	0.72544	0.18365	3.95011	7.81141e-05	0.00118906	ASAP1
ENSG00000135926	3835.57	0.464351	0.117568	3.94964	7.82677e-05	0.00118962	TMBIM1
ENSG00000274093	90.713	0.516936	0.130878	3.94976	7.82304e-05	0.00118962
ENSG00000256712	155.551	-0.630604	0.159683	-3.94909	7.84487e-05	0.00119148
ENSG00000173200	1554.67	-0.903609	0.228832	-3.9488	7.85447e-05	0.00119177	PARP15
ENSG00000100416	889.031	-0.259235	0.0656512	-3.94868	7.85848e-05	0.00119177	TRMU
ENSG00000158186	72.8873	-1.01589	0.25732	-3.94796	7.88199e-05	0.00119178	MRAS
ENSG00000086189	230.457	-0.494875	0.125338	-3.94832	7.87024e-05	0.00119178	DIMT1
ENSG00000165832	207.776	-0.552865	0.140037	-3.94799	7.88087e-05	0.00119178	TRUB1
ENSG00000167680	94.8963	1.78526	0.452194	3.94801	7.8805e-05	0.00119178	SEMA6B
ENSG00000166847	1165.41	-0.376522	0.0953815	-3.94754	7.89588e-05	0.001193	DCTN5
ENSG00000259496	20.5832	2.25375	0.570997	3.94705	7.91211e-05	0.00119456	GEMIN8P1
ENSG00000111142	290.054	-0.574499	0.145566	-3.94665	7.92538e-05	0.00119568	METAP2
ENSG00000114480	612.51	0.593983	0.150527	3.94602	7.94625e-05	0.00119705	GBE1
ENSG00000128789	469.158	-0.290581	0.0736358	-3.94619	7.94044e-05	0.00119705	PSMG2
ENSG00000168036	3500.28	0.269127	0.0682353	3.9441	8.00991e-05	0.00120486	CTNNB1
ENSG00000233746	11.4616	1.63279	0.413969	3.94423	8.00585e-05	0.00120486	LINC00656
ENSG00000235848	7.20144	2.49069	0.631615	3.94336	8.03469e-05	0.0012071	RMDN2-AS1
ENSG00000208028	29.1042	0.786552	0.199465	3.9433	8.03668e-05	0.0012071	MIR616
ENSG00000143119	13303.3	0.595332	0.150996	3.94269	8.05729e-05	0.00120931	CD53
ENSG00000198700	1434.38	-0.361697	0.0917469	-3.94234	8.06919e-05	0.0012102	IPO9
ENSG00000157617	332.118	-0.598634	0.151863	-3.94194	8.08245e-05	0.0012113	C2CD2
ENSG00000103528	40.522	-1.72528	0.437715	-3.94157	8.09491e-05	0.00121227	SYT17
ENSG00000250644	259.97	1.05342	0.267323	3.94061	8.12731e-05	0.00121623
ENSG00000129480	104.493	-0.639485	0.16234	-3.93917	8.17653e-05	0.00122269	DTD2
ENSG00000074966	1314.41	-0.843575	0.214186	-3.93851	8.19903e-05	0.00122426	TXK
ENSG00000079134	433.674	-0.522322	0.132617	-3.93858	8.19665e-05	0.00122426	THOC1
ENSG00000115607	3406.99	1.45832	0.370296	3.93824	8.208e-05	0.0012247	IL18RAP
ENSG00000112425	194.119	-0.597518	0.151729	-3.93807	8.21407e-05	0.00122471	EPM2A
ENSG00000157514	12243	1.13204	0.287531	3.9371	8.24726e-05	0.00122607	TSC22D3
ENSG00000185972	11.2534	1.59612	0.405396	3.93718	8.24458e-05	0.00122607	CCIN
ENSG00000123066	9116.94	0.580088	0.147334	3.93723	8.24267e-05	0.00122607	MED13L
ENSG00000267737	32.2906	1.58054	0.40142	3.93738	8.2375e-05	0.00122607
ENSG00000124608	529.388	-0.519495	0.131963	-3.93667	8.26204e-05	0.00122737	AARS2
ENSG00000116044	2661.58	0.596171	0.151455	3.93629	8.27524e-05	0.00122843	NFE2L2
ENSG00000279663	20.0246	1.25716	0.319405	3.93596	8.28659e-05	0.00122883
ENSG00000204390	247.555	0.576976	0.146595	3.93586	8.29004e-05	0.00122883	HSPA1L
ENSG00000118508	770.548	0.849687	0.215904	3.93549	8.3028e-05	0.00122894	RAB32
ENSG00000183307	622.453	1.10273	0.280194	3.9356	8.29893e-05	0.00122894	TMEM121B
ENSG00000104231	215.619	-0.705957	0.179404	-3.93501	8.31923e-05	0.00123047	ZFAND1
ENSG00000117602	1721.46	-0.770246	0.195769	-3.93446	8.33852e-05	0.00123064	RCAN3
ENSG00000243554	171.534	-0.660615	0.167898	-3.93461	8.33307e-05	0.00123064
ENSG00000065621	74.4525	0.743607	0.188984	3.93476	8.32783e-05	0.00123064	GSTO2
ENSG00000087299	93.7199	-0.681565	0.173249	-3.93401	8.35392e-05	0.00123202	L2HGDH
ENSG00000101695	949.799	-0.553704	0.140777	-3.93321	8.38177e-05	0.00123523	RNF125
ENSG00000158887	310.153	0.795318	0.202217	3.93299	8.38957e-05	0.00123549	MPZ
ENSG00000214279	239.642	-0.968785	0.246344	-3.93265	8.40161e-05	0.00123637	SCART1
ENSG00000076944	2637.65	0.735244	0.186968	3.93246	8.4082e-05	0.00123644	STXBP2
ENSG00000163013	877.89	-0.528231	0.134333	-3.93225	8.41529e-05	0.00123659	FBXO41
ENSG00000011201	21.8186	2.50109	0.636092	3.93196	8.42564e-05	0.00123722	ANOS1
ENSG00000145555	219.756	1.88415	0.479221	3.93169	8.4351e-05	0.00123752	MYO10
ENSG00000232869	59.2058	-1.30032	0.330753	-3.9314	8.44543e-05	0.00123752	TRBV29-1
ENSG00000100504	9889.11	1.21477	0.309005	3.93124	8.45099e-05	0.00123752	PYGL
ENSG00000271461	81.3894	1.13237	0.288047	3.93121	8.45204e-05	0.00123752	CKAP2LP1
ENSG00000254635	710.557	0.433065	0.110168	3.93097	8.46041e-05	0.00123786	WAC-AS1
ENSG00000107779	215.036	-0.874501	0.222528	-3.92986	8.49966e-05	0.00124271	BMPR1A
ENSG00000199357	11.6999	0.995659	0.253374	3.9296	8.50873e-05	0.00124314	Y_RNA
ENSG00000126353	3045.27	-1.03803	0.264197	-3.92901	8.52954e-05	0.00124463	CCR7
ENSG00000213999	101.095	0.602779	0.153419	3.92897	8.53113e-05	0.00124463	MEF2B
ENSG00000282173	92.8595	-1.0534	0.268152	-3.92838	8.55201e-05	0.00124505	TRBJ1-5
ENSG00000151117	132.494	-0.652143	0.165996	-3.92867	8.54183e-05	0.00124505	TMEM86A
ENSG00000207042	24.8021	1.08862	0.277117	3.92837	8.55241e-05	0.00124505	RNU6-196P
ENSG00000188636	644.559	-0.653348	0.166323	-3.9282	8.55849e-05	0.00124505	RTL6
ENSG00000176171	306.747	-0.534647	0.136124	-3.92765	8.57809e-05	0.00124612	BNIP3
ENSG00000180787	244.768	-0.698652	0.177875	-3.92777	8.57381e-05	0.00124612	ZFP3
ENSG00000115935	14540.2	0.494516	0.125918	3.92728	8.5912e-05	0.00124624	WIPF1
ENSG00000110448	1521.13	-0.85107	0.216699	-3.92743	8.58602e-05	0.00124624	CD5
ENSG00000240047	34.0637	1.41142	0.359429	3.92683	8.60719e-05	0.00124767	RPS3AP32
ENSG00000211818	12.0239	-1.71103	0.435779	-3.92637	8.62387e-05	0.0012492	TRAV39
ENSG00000107372	4252.3	0.470808	0.119927	3.92579	8.64467e-05	0.00125132	ZFAND5
ENSG00000071537	3086	0.494634	0.126015	3.9252	8.66576e-05	0.00125349	SEL1L
ENSG00000127838	887.575	0.570601	0.145406	3.92418	8.70264e-05	0.00125525	PNKD
ENSG00000160796	22939.9	0.791251	0.201635	3.92418	8.70264e-05	0.00125525	NBEAL2
ENSG00000198286	2417.52	-0.747285	0.190406	-3.92469	8.68421e-05	0.00125525	CARD11
ENSG00000103056	476.825	-1.71742	0.437618	-3.92447	8.69197e-05	0.00125525	SMPD3
ENSG00000163811	667.647	-0.412834	0.105214	-3.92375	8.71824e-05	0.00125572	WDR43
ENSG00000180855	62.1524	0.871431	0.222089	3.92379	8.71651e-05	0.00125572	ZNF443
ENSG00000185825	2339.27	0.412974	0.105284	3.92247	8.76445e-05	0.00126149	BCAP31
ENSG00000108298	6602.07	-0.486876	0.124138	-3.92204	8.78019e-05	0.00126286	RPL19
ENSG00000279598	416.631	0.650691	0.165916	3.92181	8.78852e-05	0.00126297
ENSG00000103121	354.367	-0.455332	0.116106	-3.92168	8.79336e-05	0.00126297	CMC2
ENSG00000163806	105.608	0.797526	0.20339	3.92117	8.81197e-05	0.00126475	SPDYA
ENSG00000181754	413.76	-0.914764	0.233328	-3.9205	8.83646e-05	0.00126648	AMIGO1
ENSG00000225648	201.087	-0.632752	0.16139	-3.92064	8.83131e-05	0.00126648	SBDSP1
ENSG00000138061	2889.82	1.67958	0.428447	3.92016	8.84892e-05	0.00126737	CYP1B1
ENSG00000272181	18.9301	0.934823	0.238509	3.91944	8.87555e-05	0.00127029
ENSG00000099957	12.8474	-1.68768	0.43063	-3.9191	8.88786e-05	0.00127116	P2RX6
ENSG00000279026	15.2495	-1.10591	0.282205	-3.91881	8.89865e-05	0.00127181
ENSG00000169299	1226.46	0.618931	0.157948	3.91857	8.9076e-05	0.00127219	PGM2
ENSG00000051009	2245.28	0.625526	0.159659	3.9179	8.93239e-05	0.00127395	FAM160A2
ENSG00000100983	335.089	-0.337488	0.0861379	-3.918	8.92882e-05	0.00127395	GSS
ENSG00000130518	1155.2	0.823071	0.210099	3.91754	8.94568e-05	0.00127495	IQCN
ENSG00000123329	8995.76	0.78217	0.19969	3.91692	8.96885e-05	0.00127735	ARHGAP9
ENSG00000064601	3561.5	0.733454	0.187274	3.91647	8.98544e-05	0.0012785	CTSA
ENSG00000100028	637.775	-0.328027	0.0837581	-3.91636	8.98948e-05	0.0012785	SNRPD3
ENSG00000198919	310.679	-0.738033	0.18847	-3.91592	9.00617e-05	0.00127998	DZIP3
ENSG00000185728	2419.6	0.429522	0.109692	3.91571	9.01389e-05	0.00128019	YTHDF3
ENSG00000177646	877.98	-0.374483	0.0956885	-3.91356	9.09464e-05	0.00129075	ACAD9
ENSG00000103174	466.52	-0.39433	0.10077	-3.91317	9.10935e-05	0.00129194	NAGPA
ENSG00000075151	2094.96	0.459869	0.117535	3.91261	9.13023e-05	0.0012931	EIF4G3
ENSG00000243406	78.1974	-0.697473	0.17826	-3.91267	9.12812e-05	0.0012931	MRPS31P5
ENSG00000273084	108.723	0.974411	0.249089	3.9119	9.15717e-05	0.00129601
ENSG00000177674	3976.28	0.839496	0.214613	3.91167	9.16613e-05	0.00129638	AGTRAP
ENSG00000184990	707.1	-0.301048	0.0769662	-3.91143	9.175e-05	0.00129673	SIVA1
ENSG00000101577	5116.21	0.649719	0.166116	3.91125	9.18212e-05	0.00129684	LPIN2
ENSG00000162976	459.566	-0.452578	0.115723	-3.91086	9.19699e-05	0.00129804	SLC66A3
ENSG00000103707	381.096	0.509726	0.130342	3.91067	9.20407e-05	0.00129814	MTFMT
ENSG00000151012	70.377	1.11113	0.284156	3.91028	9.21904e-05	0.0012991	SLC7A11
ENSG00000236296	38.0672	-1.58428	0.405178	-3.91009	9.22624e-05	0.0012991	GUSBP5
ENSG00000104731	1756.14	-0.519708	0.132918	-3.90999	9.23004e-05	0.0012991	KLHDC4
ENSG00000117758	810.125	0.386086	0.0987512	3.90969	9.24161e-05	0.00129983	STX12
ENSG00000273064	90.691	0.66897	0.17113	3.90913	9.26278e-05	0.00130141
ENSG00000139266	485.856	-0.715076	0.182936	-3.90889	9.27207e-05	0.00130141	MARCHF9
ENSG00000169508	433.044	-0.915679	0.234253	-3.90894	9.27023e-05	0.00130141	GPR183
ENSG00000255031	461.935	0.746322	0.190963	3.90821	9.29821e-05	0.00130419
ENSG00000183530	3455.26	0.299928	0.0767512	3.9078	9.31409e-05	0.00130551	PRR14L
ENSG00000176022	658.879	-0.349297	0.089401	-3.90708	9.34194e-05	0.00130783	B3GALT6
ENSG00000271941	18.6652	1.00044	0.256062	3.90704	9.34345e-05	0.00130783	NA
ENSG00000168140	13.9021	1.43053	0.366175	3.90669	9.35702e-05	0.00130883	VASN
ENSG00000172006	174.623	-0.554716	0.142005	-3.90633	9.371e-05	0.00130988	ZNF554
ENSG00000232973	289.123	1.66316	0.425818	3.9058	9.39125e-05	0.00131001	CYP1B1-AS1
ENSG00000171792	212.122	-0.463246	0.118598	-3.90601	9.38324e-05	0.00131001	RHNO1
ENSG00000275569	25.874	0.886345	0.226923	3.90593	9.38618e-05	0.00131001
ENSG00000153107	952.68	-0.503823	0.129022	-3.90494	9.42492e-05	0.00131381	ANAPC1
ENSG00000005302	2763.22	0.786131	0.201334	3.90462	9.43753e-05	0.00131407	MSL3
ENSG00000227032	227.443	0.649549	0.166356	3.90456	9.43968e-05	0.00131407	RPS2P36
ENSG00000084072	546.315	-0.590417	0.151274	-3.90296	9.50251e-05	0.00131555	PPIE
ENSG00000232504	43.2743	-1.3357	0.342193	-3.90336	9.48648e-05	0.00131555	ST3GAL5-AS1
ENSG00000135334	2092.78	0.636498	0.163037	3.90402	9.46094e-05	0.00131555	AKIRIN2
ENSG00000185345	53.5304	-0.987706	0.253033	-3.90347	9.48226e-05	0.00131555	PRKN
ENSG00000102057	104.617	0.999299	0.256046	3.9028	9.50852e-05	0.00131555	KCND1
ENSG00000241343	61.6938	-0.624267	0.159925	-3.9035	9.48099e-05	0.00131555	RPL36A
ENSG00000204882	22.1488	-2.87209	0.73582	-3.90325	9.49098e-05	0.00131555	GPR20
ENSG00000084112	3382.57	0.837263	0.214513	3.90308	9.49761e-05	0.00131555	SSH1
ENSG00000198429	96.3414	-0.862292	0.22091	-3.90337	9.48622e-05	0.00131555	ZNF69
ENSG00000172349	15007	0.467053	0.119686	3.90233	9.52715e-05	0.00131723	IL16
ENSG00000160803	511.075	-0.39043	0.100063	-3.90186	9.54579e-05	0.00131728	UBQLN4
ENSG00000085662	581.258	-0.470611	0.120613	-3.90183	9.54691e-05	0.00131728	AKR1B1
ENSG00000076555	657.746	-0.544868	0.139637	-3.90202	9.53921e-05	0.00131728	ACACB
ENSG00000241939	181.889	0.477391	0.122367	3.90129	9.56797e-05	0.00131826	RN7SL517P
ENSG00000198431	2073.2	0.594606	0.152414	3.90125	9.56983e-05	0.00131826	TXNRD1
ENSG00000140395	418.181	-0.389761	0.0999092	-3.90116	9.57347e-05	0.00131826	WDR61
ENSG00000276216	61.1085	-0.772033	0.197908	-3.90097	9.58092e-05	0.0013184
ENSG00000005801	516.611	-0.486277	0.124665	-3.90067	9.59279e-05	0.00131914	ZNF195
ENSG00000272754	131.317	0.640794	0.164317	3.89974	9.6295e-05	0.00132236
ENSG00000179299	640.399	1.6084	0.412454	3.89959	9.6357e-05	0.00132236	NSUN7
ENSG00000259363	75.5691	-0.98258	0.25195	-3.89991	9.62285e-05	0.00132236
ENSG00000234493	19.3366	-3.10079	0.795244	-3.89917	9.65234e-05	0.00132375	RHOXF1P1
ENSG00000149292	569.631	-0.779604	0.19998	-3.8984	9.68303e-05	0.00132661	TTC12
ENSG00000108591	1087.44	-0.336423	0.0862996	-3.89832	9.68624e-05	0.00132661	DRG2
ENSG00000123836	2225.67	1.5711	0.403074	3.89779	9.70728e-05	0.00132758	PFKFB2
ENSG00000197756	4928.7	-0.499551	0.128161	-3.89785	9.70512e-05	0.00132758	RPL37A
ENSG00000140199	10632.4	0.785796	0.201607	3.89765	9.71287e-05	0.00132758	SLC12A6
ENSG00000173744	4050.82	0.863374	0.221534	3.89725	9.72916e-05	0.00132796	AGFG1
ENSG00000136280	4679.83	0.424427	0.10892	3.89669	9.75158e-05	0.00132796	CCM2
ENSG00000225969	6.71923	2.28293	0.585875	3.89661	9.75481e-05	0.00132796	ABHD11-AS1
ENSG00000147894	3011.67	0.779964	0.200153	3.89683	9.74584e-05	0.00132796	C9orf72
ENSG00000108557	1008.59	-0.488147	0.125257	-3.89716	9.73284e-05	0.00132796	RAI1
ENSG00000124103	92.4489	0.770551	0.197735	3.89688	9.744e-05	0.00132796	FAM209A
ENSG00000169902	1302.91	1.76055	0.451922	3.89569	9.79185e-05	0.00133033	TPST1
ENSG00000276071	49.3043	-1.12107	0.287769	-3.89573	9.79026e-05	0.00133033
ENSG00000197714	1518.5	-0.259559	0.0666256	-3.89578	9.78833e-05	0.00133033	ZNF460
ENSG00000198929	49.5183	1.33477	0.342741	3.8944	9.84425e-05	0.00133536	NOS1AP
ENSG00000156026	589.212	0.545478	0.140071	3.89429	9.84857e-05	0.00133536	MCU
ENSG00000244482	3291.95	1.19538	0.306949	3.8944	9.84432e-05	0.00133536	LILRA6
ENSG00000084733	3645.15	0.450322	0.115666	3.89328	9.88971e-05	0.00133801	RAB10
ENSG00000215256	244.754	-0.439574	0.112909	-3.89317	9.89435e-05	0.00133801	DHRS4-AS1
ENSG00000141564	2278.67	-0.519812	0.133507	-3.89351	9.88022e-05	0.00133801	RPTOR
ENSG00000220008	97.8929	0.997197	0.256127	3.89337	9.88631e-05	0.00133801	LINGO3
ENSG00000163083	145.15	2.03306	0.522343	3.89218	9.93455e-05	0.00134166	INHBB
ENSG00000223768	109.845	-0.457381	0.117513	-3.89219	9.93444e-05	0.00134166	LINC00205
ENSG00000198453	184.039	-0.775356	0.199217	-3.89202	9.94137e-05	0.00134169	ZNF568
ENSG00000240682	293.619	0.365525	0.0939387	3.8911	9.97894e-05	0.00134209	ISY1
ENSG00000164296	79.0272	-0.564463	0.145064	-3.89114	9.97753e-05	0.00134209	TIGD6
ENSG00000204421	9.28925	2.12505	0.546107	3.89126	9.97232e-05	0.00134209	LY6G6C
ENSG00000066084	5235.5	0.592056	0.152161	3.89098	9.98392e-05	0.00134209	DIP2B
ENSG00000186260	457.14	-0.671337	0.172511	-3.89156	9.96029e-05	0.00134209	MRTFB
ENSG00000263874	157.83	0.756011	0.194286	3.89123	9.97361e-05	0.00134209	LINC00672
ENSG00000166888	12674.7	0.598352	0.1538	3.89044	0.000100061	0.0013433	STAT6
ENSG00000125735	2447.33	0.931054	0.239318	3.89045	0.00010006	0.0013433	TNFSF14
ENSG00000162777	4626.6	-0.431183	0.110855	-3.88962	0.0001004	0.00134391	DENND2D
ENSG00000110237	107.757	1.35792	0.349096	3.88981	0.000100323	0.00134391	ARHGEF17
ENSG00000137474	163.151	1.21171	0.311508	3.88982	0.000100321	0.00134391	MYO7A
ENSG00000205771	48.7134	-0.861853	0.221582	-3.88954	0.000100434	0.00134391	CATSPER2P1
ENSG00000129351	4596.67	-0.40539	0.104226	-3.88953	0.000100437	0.00134391	ILF3
ENSG00000253115	8.78335	1.93052	0.496383	3.88917	0.000100588	0.00134505
ENSG00000240204	10.9892	-1.54157	0.3964	-3.88893	0.000100687	0.00134548	SMKR1
ENSG00000179820	7465	0.973649	0.250414	3.88815	0.00010101	0.00134892	MYADM
ENSG00000156265	490.513	-0.828858	0.213203	-3.88765	0.000101219	0.00135082	MAP3K7CL
ENSG00000125731	490.378	-0.676391	0.174009	-3.88711	0.000101446	0.00135296	SH2D3A
ENSG00000257335	17345.9	1.39481	0.358861	3.88678	0.000101584	0.00135392	MGAM
ENSG00000272086	34.1731	0.670719	0.172582	3.88638	0.000101749	0.00135523	GOLPH3-DT
ENSG00000103091	987.395	-0.341031	0.0877642	-3.88576	0.00010201	0.00135782	WDR59
ENSG00000173334	1615.24	0.879616	0.226383	3.88552	0.000102109	0.00135825	TRIB1
ENSG00000055609	10364.6	0.454308	0.116928	3.88535	0.000102184	0.00135836	KMT2C
ENSG00000065183	412.633	-0.403934	0.103998	-3.88407	0.000102722	0.00135978	WDR3
ENSG00000057252	1626.67	0.449526	0.115726	3.8844	0.000102581	0.00135978	SOAT1
ENSG00000085511	962.564	-0.434045	0.111753	-3.88398	0.000102758	0.00135978	MAP3K4
ENSG00000185163	432.35	-0.552544	0.142252	-3.88427	0.000102637	0.00135978	DDX51
ENSG00000131876	498.467	-0.470634	0.121152	-3.88465	0.000102477	0.00135978	SNRPA1
ENSG00000108384	150.797	-0.752768	0.19377	-3.88486	0.00010239	0.00135978	RAD51C
ENSG00000161533	4342.63	0.852567	0.219478	3.88452	0.000102531	0.00135978	ACOX1
ENSG00000136536	4185.24	0.488805	0.125874	3.8833	0.000103046	0.00136094	MARCHF7
ENSG00000119314	6438.99	0.532432	0.137104	3.88341	0.000103002	0.00136094	PTBP3
ENSG00000105552	286.526	-0.484567	0.124779	-3.88341	0.000103001	0.00136094	BCAT2
ENSG00000163626	445.641	-0.36167	0.093141	-3.88304	0.00010316	0.00136155	COX18
ENSG00000179456	3227.73	0.606828	0.156314	3.8821	0.000103559	0.00136593	ZBTB18
ENSG00000169967	6519.12	0.673718	0.173555	3.88187	0.000103655	0.00136631	MAP3K2
ENSG00000137054	278.052	-0.610617	0.157359	-3.88041	0.00010428	0.00137352	POLR1E
ENSG00000246985	56.4345	-0.815676	0.210211	-3.88028	0.000104337	0.00137352	SOCS2-AS1
ENSG00000137177	2675.02	0.875322	0.225592	3.88012	0.000104407	0.00137355	KIF13A
ENSG00000134574	545.759	-0.530304	0.136682	-3.87984	0.000104523	0.00137419	DDB2
ENSG00000130193	384.791	-0.536246	0.13822	-3.87966	0.000104602	0.00137434	THEM6
ENSG00000246228	14.1476	-2.1029	0.542077	-3.87934	0.000104742	0.00137441	CASC8
ENSG00000274466	35.9721	0.66461	0.171318	3.87939	0.000104717	0.00137441	MIR1273H
ENSG00000152117	742.065	-0.506345	0.130549	-3.87857	0.000105073	0.00137698	SMPD4BP
ENSG00000175764	137.415	-0.416207	0.107305	-3.87871	0.000105012	0.00137698	TTLL11
ENSG00000188042	3346.8	-0.726809	0.187419	-3.87799	0.000105322	0.00137792	ARL4C
ENSG00000204305	554.651	0.681455	0.175715	3.87819	0.000105238	0.00137792	AGER
ENSG00000125812	353.858	0.295261	0.0761387	3.87793	0.000105348	0.00137792	GZF1
ENSG00000274963	570.755	0.926083	0.238835	3.8775	0.000105536	0.0013786	RN7SL600P
ENSG00000058063	5019.23	0.672616	0.17346	3.87763	0.000105477	0.0013786	ATP11B
ENSG00000128915	925.699	-0.525271	0.135516	-3.87608	0.000106154	0.0013849	ICE2
ENSG00000140678	16260	0.982924	0.253587	3.87608	0.000106153	0.0013849	ITGAX
ENSG00000066136	2233.21	0.464958	0.119965	3.87579	0.000106281	0.0013851	NFYC
ENSG00000136068	1380.38	-0.624154	0.161061	-3.87526	0.000106509	0.0013851	FLNB
ENSG00000131188	639.549	0.626878	0.16175	3.8756	0.000106361	0.0013851	PRR7
ENSG00000068308	2173.74	0.418758	0.108054	3.87546	0.000106424	0.0013851	OTUD5
ENSG00000233927	6009.3	-0.507152	0.130865	-3.87539	0.000106453	0.0013851	RPS28
ENSG00000171843	581.112	-0.699623	0.180556	-3.87482	0.000106702	0.00138629	MLLT3
ENSG00000087903	1173.82	1.35868	0.35065	3.87474	0.000106737	0.00138629	RFX2
ENSG00000177173	423.532	0.616313	0.159132	3.87298	0.000107514	0.0013946	NAP1L4P1
ENSG00000024862	420.791	0.4726	0.122025	3.87298	0.000107514	0.0013946	CCDC28A
ENSG00000110934	8186.68	0.565592	0.146061	3.87229	0.000107818	0.00139765	BIN2
ENSG00000188846	3663.3	-0.501866	0.129621	-3.8718	0.000108035	0.00139958	RPL14
ENSG00000104375	324.192	0.750085	0.193791	3.87059	0.000108574	0.00140566	STK3
ENSG00000158470	4760.25	1.04415	0.269786	3.87029	0.000108704	0.00140645	B4GALT5
ENSG00000143320	32.4933	0.910702	0.235332	3.86985	0.0001089	0.00140809	CRABP2
ENSG00000237753	88.5936	-0.611859	0.158156	-3.86871	0.000109413	0.00141004
ENSG00000115020	3007.35	0.300042	0.0775557	3.86872	0.000109406	0.00141004	PIKFYVE
ENSG00000112303	11963	1.2249	0.316609	3.86879	0.000109375	0.00141004	VNN2
ENSG00000276961	360.028	0.72092	0.186317	3.86932	0.000109137	0.00141004	MIR7848
ENSG00000283633	44.8058	1.52363	0.393788	3.86916	0.00010921	0.00141004
ENSG00000156273	8135.44	0.705828	0.182451	3.86859	0.000109467	0.00141004	BACH1
ENSG00000138081	2340.67	0.311928	0.0806472	3.86781	0.000109816	0.00141365	FBXO11
ENSG00000015133	5473.3	-0.431525	0.111576	-3.86755	0.000109932	0.00141425	CCDC88C
ENSG00000184903	184.809	-0.966729	0.249977	-3.86726	0.000110063	0.00141503	IMMP2L
ENSG00000213693	106.512	-0.556008	0.143802	-3.86649	0.000110415	0.00141866	SEC14L1P1
ENSG00000101384	242.137	0.875098	0.226365	3.86587	0.000110692	0.00142133	JAG1
ENSG00000236254	98.139	0.698449	0.180697	3.8653	0.000110954	0.00142158	MTND4P14
ENSG00000106692	276.694	-0.557408	0.144211	-3.86522	0.000110991	0.00142158	FKTN
ENSG00000166669	526.162	-0.622802	0.161124	-3.86537	0.000110921	0.00142158	ATF7IP2
ENSG00000022277	1562.9	0.527106	0.136356	3.86565	0.000110796	0.00142158	RTF2
ENSG00000143862	1632.76	0.663898	0.171796	3.86446	0.000111333	0.00142327	ARL8A
ENSG00000106829	4141.88	0.500162	0.129422	3.86457	0.000111284	0.00142327	TLE4
ENSG00000087448	579.073	-0.426524	0.11037	-3.8645	0.000111316	0.00142327	KLHL42
ENSG00000108826	254.975	-0.432699	0.11198	-3.86406	0.000111517	0.00142473	MRPL27
ENSG00000274322	111.944	0.639132	0.165419	3.86371	0.000111679	0.00142591
ENSG00000099904	832.651	-0.479064	0.124002	-3.86334	0.000111847	0.00142715	ZDHHC8
ENSG00000064547	2189.29	0.938195	0.24286	3.8631	0.000111956	0.00142765	LPAR2
ENSG00000131378	1264.45	-0.552055	0.142921	-3.86264	0.000112166	0.00142943	RFTN1
ENSG00000166716	4648.96	0.504321	0.130573	3.86237	0.00011229	0.00143012	ZNF592
ENSG00000140563	8743.63	0.961374	0.248921	3.86217	0.000112385	0.00143043	MCTP2
ENSG00000174021	613.051	0.74006	0.191671	3.8611	0.00011288	0.00143552	GNG5
ENSG00000135823	1260.12	0.480616	0.12449	3.86069	0.000113067	0.00143552	STX6
ENSG00000198961	4485.76	0.524586	0.135873	3.86084	0.000112997	0.00143552	PJA2
ENSG00000158483	70.2106	-0.758996	0.196588	-3.86084	0.000112998	0.00143552	FAM86C1P
ENSG00000270629	1284.84	0.593169	0.153656	3.86037	0.000113215	0.00143561	NBPF14
ENSG00000126368	184.792	-0.880002	0.227949	-3.86052	0.000113147	0.00143561	NR1D1
ENSG00000261490	780.722	0.364213	0.0943653	3.8596	0.000113572	0.00143745
ENSG00000136040	21069.3	0.986648	0.255622	3.85979	0.000113486	0.00143745	PLXNC1
ENSG00000177398	22.9191	-1.28714	0.333485	-3.85966	0.000113545	0.00143745	UMODL1
ENSG00000171307	583.012	-0.339817	0.0880515	-3.85929	0.000113715	0.00143747	ZDHHC16
ENSG00000199805	95.6315	0.651597	0.168837	3.85932	0.000113703	0.00143747	RNU1-134P
ENSG00000187147	1687.42	-0.245939	0.0637406	-3.85843	0.00011412	0.00143901	RNF220
ENSG00000230084	82.4496	0.772553	0.20021	3.85872	0.000113983	0.00143901
ENSG00000249476	378.496	0.687367	0.178142	3.85854	0.000114069	0.00143901
ENSG00000133318	7490.71	0.944128	0.244668	3.85881	0.000113941	0.00143901	RTN3
ENSG00000127463	647.821	-0.385141	0.0998278	-3.85805	0.000114293	0.00144031	EMC1
ENSG00000180769	35.0023	1.40576	0.364386	3.8579	0.000114367	0.00144034	WDFY3-AS2
ENSG00000189306	1279.75	-0.519926	0.134818	-3.85649	0.000115026	0.00144775	RRP7A
ENSG00000181827	895.711	-0.495777	0.128566	-3.85621	0.000115158	0.00144852	RFX7
ENSG00000088205	1116.99	-0.385535	0.0999827	-3.85601	0.000115252	0.0014488	DDX18
ENSG00000155850	534.585	-0.424394	0.110073	-3.85556	0.000115463	0.00145009	SLC26A2
ENSG00000162227	223.812	-0.379367	0.0983965	-3.85549	0.000115497	0.00145009	TAF6L
ENSG00000238009	191.018	1.30852	0.339437	3.85497	0.000115743	0.00145228
ENSG00000155016	166.662	-0.803651	0.208485	-3.85472	0.00011586	0.00145285	CYP2U1
ENSG00000173757	11312.8	0.794842	0.206231	3.85414	0.000116138	0.00145545	STAT5B
ENSG00000262408	85.9326	0.994306	0.258014	3.85369	0.000116352	0.00145722
ENSG00000149483	558.653	-0.357948	0.0928934	-3.85332	0.000116526	0.00145761	TMEM138
ENSG00000123159	409.581	-0.562114	0.145877	-3.85336	0.00011651	0.00145761	GIPC1
ENSG00000116473	2404.97	0.429584	0.111491	3.85307	0.000116646	0.00145815	RAP1A
ENSG00000168569	208.679	-0.562672	0.146037	-3.85293	0.000116712	0.00145815	TMEM223
ENSG00000078177	690.123	-0.603999	0.156778	-3.85257	0.000116886	0.00145822	N4BP2
ENSG00000107140	546.532	-0.459402	0.119253	-3.85233	0.000116997	0.00145822	TESK1
ENSG00000156502	336.658	-0.473428	0.122894	-3.85232	0.000117002	0.00145822	SUPV3L1
ENSG00000095906	780.462	-0.264846	0.0687496	-3.85232	0.000117004	0.00145822	NUBP2
ENSG00000168758	648.949	-0.695721	0.180617	-3.85191	0.000117198	0.00145974	SEMA4C
ENSG00000138449	3180.88	0.920991	0.239167	3.85082	0.000117722	0.00146458	SLC40A1
ENSG00000018280	15045.2	1.26649	0.328891	3.8508	0.000117731	0.00146458	SLC11A1
ENSG00000272140	63.8745	-0.539313	0.140084	-3.84994	0.000118149	0.00146799
ENSG00000139112	1315.29	0.874973	0.227262	3.85006	0.000118087	0.00146799	GABARAPL1
ENSG00000105202	1131.56	-0.548775	0.14255	-3.8497	0.000118262	0.0014685	FBL
ENSG00000104324	2082.18	0.773032	0.200871	3.84841	0.000118887	0.00147536	CPQ
ENSG00000228242	898.525	1.02529	0.266546	3.84658	0.00011978	0.00148463	XPC-AS1
ENSG00000169612	223.379	0.40823	0.106125	3.84668	0.00011973	0.00148463	RAMAC
ENSG00000068323	3715.41	0.740631	0.192559	3.84626	0.000119932	0.00148471	TFE3
ENSG00000151135	391.733	-0.636768	0.16555	-3.84639	0.000119872	0.00148471	TMEM263
ENSG00000091436	719.741	0.995663	0.258888	3.84592	0.000120103	0.00148505	MAP3K20
ENSG00000262251	120.586	-0.531536	0.138208	-3.84591	0.000120105	0.00148505	NA
ENSG00000131626	2483.64	0.463905	0.120646	3.84517	0.00012047	0.00148865	PPFIA1
ENSG00000127995	511.889	-0.708928	0.184401	-3.84448	0.000120807	0.00149174	CASD1
ENSG00000180509	1281.78	1.35062	0.351325	3.84436	0.000120867	0.00149174	KCNE1
ENSG00000189308	659.933	0.365046	0.0949661	3.84396	0.000121063	0.00149326	LIN54
ENSG00000128581	23.1005	-1.26567	0.329373	-3.84266	0.000121706	0.00149938	IFT22
ENSG00000171044	310.007	-0.66713	0.173614	-3.84261	0.000121732	0.00149938	XKR6
ENSG00000105135	367.177	-0.424869	0.110573	-3.84241	0.00012183	0.00149938	ILVBL
ENSG00000161031	12.9891	1.28312	0.333941	3.84237	0.000121854	0.00149938	PGLYRP2
ENSG00000261251	32.9222	-0.930004	0.24207	-3.84188	0.000122096	0.00150054	EFCAB6-DT
ENSG00000243927	261.719	-0.450989	0.117383	-3.84202	0.000122025	0.00150054	MRPS6
ENSG00000129292	3623.82	0.534567	0.139156	3.84149	0.000122292	0.00150204	PHF20L1
ENSG00000278829	483.881	0.623989	0.162461	3.84085	0.00012261	0.00150505
ENSG00000174945	41.8518	-1.3535	0.352482	-3.83991	0.000123082	0.0015072	AMZ1
ENSG00000182307	425.991	-0.452104	0.117727	-3.84027	0.000122898	0.0015072	C8orf33
ENSG00000111358	224.081	-0.557606	0.145213	-3.83991	0.000123079	0.0015072	GTF2H3
ENSG00000198053	10501.6	1.01335	0.263897	3.83995	0.000123057	0.0015072	SIRPA
ENSG00000117151	2719.56	0.830365	0.216283	3.83926	0.000123406	0.00150844	CTBS
ENSG00000174529	106.261	0.487104	0.126868	3.83945	0.000123311	0.00150844	TMEM81
ENSG00000164164	1410.65	-0.324037	0.0844003	-3.83929	0.00012339	0.00150844	OTUD4
ENSG00000160408	1284.61	-0.558605	0.145514	-3.83883	0.000123621	0.00151017	ST6GALNAC6
ENSG00000186056	243.127	-0.876634	0.22837	-3.83865	0.000123714	0.0015104	MATN1-AS1
ENSG00000138095	1264.29	-0.482334	0.125662	-3.83836	0.000123861	0.00151128	LRPPRC
ENSG00000235590	32.1	-1.27985	0.333476	-3.83791	0.000124087	0.00151314	GNAS-AS1
ENSG00000236770	10.9152	2.74727	0.715867	3.83769	0.000124198	0.00151358
ENSG00000116266	1868.29	0.537771	0.140146	3.83723	0.00012443	0.00151524	STXBP3
ENSG00000067113	81.7446	-0.807824	0.210528	-3.83712	0.000124483	0.00151524	PLPP1
ENSG00000197563	724.993	-0.370498	0.096583	-3.83606	0.000125023	0.00152091	PIGN
ENSG00000090447	417.033	-0.586561	0.152916	-3.83584	0.000125135	0.00152136	TFAP4
ENSG00000152495	1872.96	-0.877555	0.228818	-3.83516	0.000125483	0.00152436	CAMK4
ENSG00000166326	1779.22	-0.448158	0.116858	-3.83506	0.000125532	0.00152436	TRIM44
ENSG00000141642	110.079	-0.647483	0.168847	-3.83472	0.000125705	0.00152555	ELAC1
ENSG00000115561	1555.12	0.491937	0.128297	3.83435	0.000125895	0.00152653	CHMP3
ENSG00000174004	966.873	-0.392951	0.102484	-3.83427	0.000125936	0.00152653	NRROS
ENSG00000137815	1222.33	0.384658	0.100341	3.83352	0.000126325	0.00153033	RTF1
ENSG00000137642	63906.6	1.03225	0.269314	3.8329	0.000126643	0.00153296	SORL1
ENSG00000139572	126.47	1.44802	0.377797	3.8328	0.000126692	0.00153296	GPR84
ENSG00000163602	1598.48	0.695221	0.181431	3.83188	0.000127166	0.00153687	RYBP
ENSG00000101365	656.8	-0.230677	0.0601993	-3.8319	0.00012716	0.00153687	IDH3B
ENSG00000234329	182.376	0.368264	0.0961195	3.83131	0.000127461	0.00153951
ENSG00000161298	160.603	-0.941363	0.245726	-3.83095	0.000127651	0.0015409	ZNF382
ENSG00000261167	85.1393	-0.678097	0.177059	-3.82977	0.000128264	0.00154247
ENSG00000134851	2747.18	0.653091	0.170528	3.82981	0.000128244	0.00154247	TMEM165
ENSG00000113456	304.537	-0.561626	0.146644	-3.82986	0.000128215	0.00154247	RAD1
ENSG00000151881	170.187	-0.595084	0.155375	-3.82998	0.000128156	0.00154247	TMEM267
ENSG00000187037	1012.09	1.02312	0.267166	3.82953	0.000128388	0.00154247	GPR141
ENSG00000130150	1464.19	0.706595	0.184511	3.82955	0.000128378	0.00154247	MOSPD2
ENSG00000102043	125.929	-0.714257	0.186511	-3.82958	0.000128363	0.00154247	MTMR8
ENSG00000168004	13.9296	-2.10074	0.548514	-3.82986	0.000128215	0.00154247	PLAAT5
ENSG00000198663	2374.42	0.395119	0.103203	3.82857	0.000128892	0.00154761	C6orf89
ENSG00000182154	439.178	-0.507977	0.132702	-3.82797	0.000129207	0.00155048	MRPL41
ENSG00000101457	1243.96	0.749813	0.19599	3.82577	0.000130366	0.00156347	DNTTIP1
ENSG00000247626	337.165	-0.489463	0.12795	-3.82544	0.00013054	0.00156463	MARS2
ENSG00000025156	157.503	-0.675628	0.176627	-3.82516	0.000130687	0.00156548	HSF2
ENSG00000067533	165.606	-0.702046	0.183562	-3.82458	0.000130996	0.00156549	RRP15
ENSG00000243566	126.967	0.928439	0.242735	3.8249	0.000130823	0.00156549	UPK3B
ENSG00000166333	2228.67	0.445492	0.11648	3.82461	0.000130981	0.00156549	ILK
ENSG00000138315	17.2667	1.19565	0.31262	3.82461	0.00013098	0.00156549	OIT3
ENSG00000133302	510.46	0.503798	0.131737	3.82426	0.000131166	0.00156572	SLF1
ENSG00000140598	456.916	-0.50453	0.131929	-3.82425	0.000131169	0.00156572	EFL1
ENSG00000118454	611.02	-0.458085	0.119902	-3.82049	0.000133188	0.00157203	ANKRD13C
ENSG00000143337	2463.91	0.473144	0.123826	3.82104	0.000132892	0.00157203	TOR1AIP1
ENSG00000197872	2818.92	0.701372	0.183574	3.82064	0.000133104	0.00157203	CYRIA
ENSG00000135972	185.183	-0.486874	0.127367	-3.82261	0.000132046	0.00157203	MRPS9
ENSG00000172936	7421.97	0.759665	0.198721	3.82278	0.000131957	0.00157203	MYD88
ENSG00000136603	934.897	0.593723	0.155363	3.82152	0.000132633	0.00157203	SKIL
ENSG00000229585	113.455	0.75224	0.196884	3.82073	0.000133059	0.00157203	RPL21P44
ENSG00000164104	1223.4	1.0119	0.264829	3.82096	0.000132931	0.00157203	HMGB2
ENSG00000232533	213.142	0.753267	0.197051	3.8227	0.000131997	0.00157203
ENSG00000135049	3793.2	0.685533	0.179421	3.8208	0.000133019	0.00157203	AGTPBP1
ENSG00000158169	188.657	-0.584542	0.152924	-3.82243	0.000132142	0.00157203	FANCC
ENSG00000148303	11683.7	-0.502814	0.131557	-3.82202	0.000132361	0.00157203	RPL7A
ENSG00000254477	168.828	0.972361	0.254474	3.82107	0.000132875	0.00157203
ENSG00000162241	885.015	-0.415499	0.10872	-3.82173	0.000132521	0.00157203	SLC25A45
ENSG00000067082	12261.8	0.659698	0.172668	3.82061	0.000133124	0.00157203	KLF6
ENSG00000157306	71.5658	-0.617932	0.161685	-3.82183	0.000132465	0.00157203	ZFHX2-AS1
ENSG00000140575	16621.2	0.775506	0.202903	3.82206	0.000132341	0.00157203	IQGAP1
ENSG00000140848	908.908	0.802069	0.209944	3.82039	0.000133242	0.00157203	CPNE2
ENSG00000108306	2524.74	0.47704	0.124831	3.8215	0.000132644	0.00157203	FBXL20
ENSG00000101391	613.184	-0.392854	0.102772	-3.82258	0.000132061	0.00157203	CDK5RAP1
ENSG00000213540	16.7322	-1.22769	0.321429	-3.81947	0.000133738	0.00157275	TXN2P1
ENSG00000114648	1398.28	0.336645	0.0881384	3.81951	0.000133719	0.00157275	KLHL18
ENSG00000234292	275.309	1.05497	0.27617	3.81998	0.000133461	0.00157275
ENSG00000245937	284.655	-0.655412	0.1716	-3.81942	0.000133767	0.00157275	LINC01184
ENSG00000214765	339.231	-0.512571	0.134182	-3.81996	0.000133473	0.00157275	SEPTIN7P2
ENSG00000174886	446.539	-0.378491	0.0990952	-3.81947	0.000133739	0.00157275	NDUFA11
ENSG00000169084	983.353	0.755284	0.197758	3.81923	0.000133867	0.00157301	DHRSX
ENSG00000251161	46.527	0.832995	0.21812	3.81898	0.000134006	0.00157374
ENSG00000274902	66.1162	0.823371	0.215627	3.8185	0.000134268	0.0015759
ENSG00000198734	2139.54	1.15355	0.302133	3.81804	0.000134516	0.00157635	F5
ENSG00000124383	311.411	-0.500223	0.131024	-3.81778	0.000134656	0.00157635	MPHOSPH10
ENSG00000112130	273.174	-0.479651	0.125634	-3.81783	0.000134628	0.00157635	RNF8
ENSG00000255097	93.4958	0.82607	0.216386	3.81758	0.000134766	0.00157635
ENSG00000121297	632.445	0.961275	0.251768	3.8181	0.000134482	0.00157635	TSHZ3
ENSG00000100379	290.739	-0.461623	0.120921	-3.81757	0.00013477	0.00157635	KCTD17
ENSG00000143367	189.65	0.904625	0.236984	3.81724	0.000134953	0.00157701	TUFT1
ENSG00000158435	753.329	-0.227332	0.059557	-3.81705	0.000135055	0.00157701	CNOT11
ENSG00000177337	492.435	0.519913	0.136208	3.81704	0.00013506	0.00157701	DLGAP1-AS1
ENSG00000183780	20.4886	-1.86144	0.48775	-3.81638	0.000135424	0.00157948	SLC35F3
ENSG00000180155	64.2074	-1.53435	0.402073	-3.81609	0.000135581	0.00157948	LYNX1
ENSG00000279500	538.628	0.698962	0.183151	3.81631	0.000135465	0.00157948
ENSG00000139890	784.142	1.13039	0.296216	3.81609	0.000135581	0.00157948	REM2
ENSG00000183134	261.126	-1.97307	0.517081	-3.81579	0.00013575	0.00158054	PTGDR2
ENSG00000233431	127.892	1.41124	0.369886	3.81535	0.000135991	0.00158244	LINC02596
ENSG00000198574	350.079	-1.07463	0.281688	-3.81495	0.00013621	0.00158346	SH2D1B
ENSG00000226581	15.0506	-1.80194	0.472359	-3.81477	0.000136312	0.00158346	LINC02848
ENSG00000062716	10229.7	0.873503	0.228975	3.81484	0.000136271	0.00158346	VMP1
ENSG00000123684	4423.7	0.637527	0.167139	3.81436	0.000136538	0.00158518	LPGAT1
ENSG00000099940	1036.16	0.358234	0.093924	3.81409	0.000136688	0.00158602	SNAP29
ENSG00000206734	16.7094	0.891693	0.233811	3.81373	0.000136887	0.00158742	Y_RNA
ENSG00000071575	1704.3	-0.610285	0.160049	-3.81311	0.000137228	0.00159047	TRIB2
ENSG00000176946	484.931	-0.302746	0.0794016	-3.81284	0.00013738	0.00159132	THAP4
ENSG00000104133	5752.22	0.410734	0.10773	3.81261	0.000137509	0.00159191	SPG11
ENSG00000163026	203.721	-0.566747	0.148665	-3.81225	0.000137705	0.00159327	WDCP
ENSG00000059691	262.87	-0.412174	0.108122	-3.81211	0.000137786	0.00159331	GATB
ENSG00000120306	1049.6	1.24373	0.32628	3.81185	0.000137929	0.00159405	CYSTM1
ENSG00000231047	71.165	1.17816	0.309133	3.81116	0.000138317	0.00159763	GCNT1P3
ENSG00000155189	368.249	-0.746128	0.195842	-3.80984	0.000139057	0.00160527	AGPAT5
ENSG00000197548	2781.87	0.489579	0.128515	3.80951	0.000139241	0.0016061	ATG7
ENSG00000119979	1772.76	0.650437	0.170746	3.80939	0.000139313	0.0016061	DENND10
ENSG00000157540	5383.98	0.374582	0.0983337	3.80929	0.000139366	0.0016061	DYRK1A
ENSG00000139880	26.3546	-0.906149	0.23789	-3.80911	0.000139469	0.00160639	CDH24
ENSG00000157450	2131.79	0.440391	0.115647	3.80807	0.000140053	0.0016122	RNF111
ENSG00000203804	2829.61	0.88717	0.233018	3.80731	0.000140489	0.00161629	ADAMTSL4-AS1
ENSG00000259379	429.754	1.23986	0.325697	3.80678	0.000140786	0.0016188	MTND5P32
ENSG00000251661	355.56	0.88695	0.233004	3.80659	0.000140894	0.00161913
ENSG00000135108	839.187	-0.609893	0.160247	-3.80596	0.000141254	0.00162235	FBXO21
ENSG00000281162	1146.8	1.78226	0.468361	3.80532	0.000141621	0.00162369	LINC01127
ENSG00000091972	123.386	-1.5774	0.414539	-3.8052	0.00014169	0.00162369	CD200
ENSG00000102531	2154.68	0.406203	0.106746	3.80532	0.000141623	0.00162369	FNDC3A
ENSG00000266946	102.898	-0.564917	0.148453	-3.80537	0.000141591	0.00162369	MRPL37P1
ENSG00000196911	442.514	-0.773433	0.203293	-3.80453	0.000142072	0.00162716	KPNA5
ENSG00000213186	226.606	-0.55583	0.146103	-3.80438	0.000142162	0.00162727	TRIM59
ENSG00000173597	4719.48	1.18494	0.311518	3.80374	0.000142525	0.00162868	SULT1B1
ENSG00000124713	60.2699	0.82319	0.216404	3.80394	0.000142411	0.00162868	GNMT
ENSG00000101152	6253.91	0.544675	0.143192	3.8038	0.000142491	0.00162868	DNAJC5
ENSG00000169891	2996.92	1.1136	0.292809	3.80316	0.000142864	0.00163164	REPS2
ENSG00000177663	20677	0.873251	0.229643	3.80264	0.000143161	0.00163411	IL17RA
ENSG00000121864	366.741	-0.446726	0.117486	-3.80237	0.000143318	0.00163498	ZNF639
ENSG00000070882	883.474	-0.554042	0.145715	-3.80222	0.000143403	0.00163504	OSBPL3
ENSG00000283378	303.088	1.81756	0.478043	3.80208	0.000143484	0.00163505	CNTNAP3C
ENSG00000105821	260.045	-0.465749	0.122518	-3.80148	0.000143833	0.0016381	DNAJC2
ENSG00000154174	652.915	-0.419124	0.11026	-3.80124	0.000143971	0.00163876	TOMM70
ENSG00000226125	22.8389	1.40234	0.368975	3.80064	0.000144324	0.00164185	LINC01907
ENSG00000122224	1347.26	-0.731376	0.192488	-3.79959	0.000144938	0.00164608	LY9
ENSG00000133818	395.694	-0.661334	0.174053	-3.79962	0.000144919	0.00164608	RRAS2
ENSG00000230492	47.6089	1.68749	0.444099	3.79981	0.000144804	0.00164608
ENSG00000168610	10308	0.803881	0.211592	3.7992	0.000145162	0.0016477	STAT3
ENSG00000169918	175.781	-0.81079	0.213428	-3.7989	0.00014534	0.00164881	OTUD7A
ENSG00000260473	89.4988	-0.763673	0.201059	-3.79825	0.00014572	0.0016522
ENSG00000187554	1865.6	1.38002	0.363415	3.79736	0.000146243	0.00165569	TLR5
ENSG00000245904	113.18	-0.898634	0.23664	-3.79748	0.000146177	0.00165569
ENSG00000133104	831.866	0.457805	0.12056	3.79731	0.000146273	0.00165569	SPART
ENSG00000241058	312.775	-0.515518	0.135778	-3.79677	0.000146595	0.0016575	NSUN6
ENSG00000197050	161.906	-0.718035	0.189117	-3.79678	0.000146589	0.0016575	ZNF420
ENSG00000149177	11648.5	0.766937	0.202016	3.79641	0.000146806	0.00165896	PTPRJ
ENSG00000104228	951.514	-0.352395	0.0928302	-3.79613	0.000146975	0.00165995	TRIM35
ENSG00000100644	2979.03	0.658897	0.17358	3.79594	0.000147085	0.00166028	HIF1A
ENSG00000273133	170.761	1.13847	0.299975	3.7952	0.000147522	0.00166061
ENSG00000163625	10596.4	1.07076	0.282122	3.79537	0.000147421	0.00166061	WDFY3
ENSG00000247679	62.3002	-0.557357	0.146852	-3.79537	0.000147424	0.00166061
ENSG00000232334	963.035	0.925885	0.243954	3.79533	0.000147448	0.00166061
ENSG00000006744	1069.57	-0.312173	0.0822531	-3.79527	0.000147483	0.00166061	ELAC2
ENSG00000265808	1577.72	0.379861	0.100097	3.79494	0.000147681	0.00166096	SEC22B
ENSG00000132694	3479.84	0.797377	0.210119	3.79488	0.000147717	0.00166096	ARHGEF11
ENSG00000277763	94.2302	0.869289	0.229079	3.79472	0.00014781	0.00166109
ENSG00000100599	11159.7	0.698541	0.184093	3.79449	0.000147946	0.0016617	RIN3
ENSG00000137834	25.261	1.10576	0.291506	3.79327	0.000148678	0.00166625	SMAD6
ENSG00000092871	2483.62	0.553549	0.145921	3.79349	0.000148546	0.00166625	RFFL
ENSG00000176225	721.601	-0.537791	0.141768	-3.79346	0.000148562	0.00166625	RTTN
ENSG00000141959	3119.85	-0.344493	0.0908161	-3.79331	0.000148653	0.00166625	PFKL
ENSG00000161638	5972.19	0.694396	0.183094	3.79257	0.000149096	0.00166898	ITGA5
ENSG00000231607	1834.66	0.528398	0.139329	3.79245	0.000149168	0.00166898	DLEU2
ENSG00000271109	161.685	-0.921822	0.243058	-3.7926	0.000149079	0.00166898
ENSG00000183155	401.371	0.359116	0.0947172	3.79146	0.000149766	0.00167023	RABIF
ENSG00000254325	659.017	0.810595	0.213796	3.79145	0.000149773	0.00167023
ENSG00000173120	7735.82	0.45809	0.120812	3.79177	0.000149576	0.00167023	KDM2A
ENSG00000103274	475.801	-0.320197	0.0844492	-3.79159	0.000149683	0.00167023	NUBP1
ENSG00000103047	856.068	-0.436979	0.115244	-3.79176	0.000149582	0.00167023	TANGO6
ENSG00000159128	5577.51	0.790775	0.208536	3.79202	0.000149425	0.00167023	IFNGR2
ENSG00000059377	6664.42	0.873705	0.230453	3.79125	0.000149889	0.00167056	TBXAS1
ENSG00000123106	593.109	-0.5525	0.14574	-3.79099	0.000150048	0.00167056	CCDC91
ENSG00000135469	116.65	-0.72022	0.189981	-3.791	0.00015004	0.00167056	COQ10A
ENSG00000255723	84.1079	0.77012	0.203189	3.79016	0.000150552	0.00167232
ENSG00000058729	222.739	-0.585751	0.154552	-3.78999	0.000150652	0.00167232	RIOK2
ENSG00000130921	461.096	-0.559613	0.147649	-3.79017	0.000150547	0.00167232	C12orf65
ENSG00000089902	2574.86	0.62318	0.164403	3.79058	0.000150298	0.00167232	RCOR1
ENSG00000177410	1160.56	0.867216	0.228822	3.78991	0.000150699	0.00167232	ZFAS1
ENSG00000267871	59.0015	-0.653896	0.172534	-3.78995	0.000150676	0.00167232	ZNF460-AS1
ENSG00000116406	2225.82	0.440665	0.116282	3.78962	0.000150878	0.00167339	EDEM3
ENSG00000157152	16.8739	1.96281	0.518003	3.78919	0.000151142	0.00167541	SYN2
ENSG00000145041	866.704	-0.408951	0.107931	-3.78899	0.000151258	0.00167578	DCAF1
ENSG00000170854	455.84	-0.452327	0.119386	-3.78878	0.000151391	0.00167633	RIOX2
ENSG00000144451	52.4681	-0.994827	0.262594	-3.78846	0.000151581	0.00167662	SPAG16
ENSG00000277715	58.541	0.765323	0.202009	3.78856	0.000151524	0.00167662
ENSG00000159753	1029.54	-0.757849	0.200072	-3.78788	0.000151937	0.00167964	CARMIL2
ENSG00000150768	386.759	-0.387177	0.102227	-3.78741	0.000152225	0.00168191	DLAT
ENSG00000145819	11440.8	0.862542	0.227781	3.78672	0.000152649	0.00168324	ARHGAP26
ENSG00000247199	32.6468	0.954446	0.252051	3.78671	0.000152655	0.00168324
ENSG00000165650	2983.36	0.834713	0.220414	3.78702	0.000152462	0.00168324	PDZD8
ENSG00000126226	855.222	-0.484591	0.127977	-3.78654	0.000152759	0.00168324	PCID2
ENSG00000133422	1060.95	-0.453877	0.119864	-3.78659	0.000152731	0.00168324	MORC2
ENSG00000077420	7160.93	0.815271	0.215329	3.78616	0.000152993	0.00168491	APBB1IP
ENSG00000019582	23113.8	-0.593648	0.156824	-3.78544	0.000153439	0.00168891	CD74
ENSG00000163001	165.009	-0.640032	0.169135	-3.78414	0.000154242	0.00169248	CFAP36
ENSG00000139977	549.731	-0.437968	0.115727	-3.7845	0.000154015	0.00169248	NAA30
ENSG00000257621	2832.31	0.303416	0.0801809	3.78414	0.00015424	0.00169248	PSMA3-AS1
ENSG00000259671	519.269	1.25662	0.332042	3.78452	0.000154007	0.00169248	MTCYBP23
ENSG00000198646	2568.89	0.419536	0.110869	3.78406	0.000154291	0.00169248	NCOA6
ENSG00000187650	458.108	-0.33288	0.087971	-3.78397	0.000154345	0.00169248	VMAC
ENSG00000130758	509.104	-0.392523	0.10373	-3.78409	0.000154269	0.00169248	MAP3K10
ENSG00000177606	551.959	0.734859	0.194228	3.78349	0.000154645	0.00169485	JUN
ENSG00000174137	38.7476	-1.00168	0.264779	-3.78306	0.000154909	0.00169683	FAM53A
ENSG00000135272	1159.98	-0.5839	0.154352	-3.78292	0.000155001	0.00169692	MDFIC
ENSG00000204623	763.564	-0.498112	0.131704	-3.78205	0.000155545	0.00170196	ZNRD1ASP
ENSG00000116874	138.784	-0.482188	0.127537	-3.78078	0.000156341	0.00170707	WARS2
ENSG00000108187	88.5078	0.593033	0.156851	3.78087	0.000156278	0.00170707	PBLD
ENSG00000185950	6648.79	1.27323	0.336772	3.78069	0.000156393	0.00170707	IRS2
ENSG00000119688	797.32	-0.34774	0.0919793	-3.78063	0.000156431	0.00170707	ABCD4
ENSG00000267365	321.802	1.25827	0.332799	3.78088	0.000156278	0.00170707	KCNJ2-AS1
ENSG00000238446	29.9363	0.650706	0.172135	3.7802	0.0001567	0.00170908	RNU7-38P
ENSG00000156017	281.95	-0.487319	0.128928	-3.77976	0.000156977	0.00171119	CARNMT1
ENSG00000131389	18863.8	0.887869	0.234924	3.77938	0.000157217	0.00171289	SLC6A6
ENSG00000116455	358.757	-0.407012	0.107722	-3.77836	0.000157866	0.00171813	WDR77
ENSG00000115604	3818.8	1.65775	0.438749	3.77836	0.000157862	0.00171813	IL18R1
ENSG00000242485	451.062	-0.283232	0.07497	-3.77793	0.000158135	0.00171885	MRPL20
ENSG00000116688	4074.67	0.793759	0.210116	3.77772	0.000158271	0.00171885	MFN2
ENSG00000257093	1641.4	-0.674224	0.178469	-3.77783	0.000158203	0.00171885	DENND11
ENSG00000167220	270.063	-0.405563	0.107345	-3.77811	0.000158022	0.00171885	HDHD2
ENSG00000177576	314.855	0.394764	0.104529	3.77659	0.000158987	0.00172571	C18orf32
ENSG00000243836	94.2222	-0.972235	0.25746	-3.77626	0.000159202	0.00172713	WDR86-AS1
ENSG00000225940	29.848	1.51573	0.401498	3.77518	0.000159891	0.00173367	C5orf67
ENSG00000214189	101.122	0.878718	0.23281	3.77441	0.000160389	0.00173814	ZNF788P
ENSG00000112576	8869.95	0.52074	0.137984	3.77391	0.000160709	0.00174069	CCND3
ENSG00000114423	1832.33	-0.666326	0.176591	-3.77328	0.000161114	0.00174322	CBLB
ENSG00000271344	15.4705	1.46212	0.387487	3.77334	0.000161079	0.00174322
ENSG00000083807	156.192	-0.525716	0.139351	-3.77261	0.000161548	0.00174698	SLC27A5
ENSG00000141040	129.885	-0.821879	0.217864	-3.77245	0.000161654	0.00174721	ZNF287
ENSG00000232021	166.609	-1.10584	0.293193	-3.7717	0.000162142	0.00175155	LEF1-AS1
ENSG00000117139	1865.32	0.513672	0.1362	3.77146	0.000162298	0.00175179	KDM5B
ENSG00000221739	36.0508	-0.83443	0.221252	-3.7714	0.000162337	0.00175179	MIR1203
ENSG00000143409	3297.78	0.748893	0.198601	3.77085	0.000162695	0.00175416	MINDY1
ENSG00000143376	4379.58	0.724265	0.192098	3.77029	0.000163055	0.00175416	SNX27
ENSG00000075785	4239.29	0.716987	0.190143	3.77078	0.000162735	0.00175416	RAB7A
ENSG00000156804	554.493	-0.680378	0.18044	-3.77066	0.000162817	0.00175416	FBXO32
ENSG00000166900	6043.17	0.926472	0.24574	3.77013	0.00016316	0.00175416	STX3
ENSG00000242999	147.738	0.52176	0.13839	3.77022	0.000163104	0.00175416	RN7SL239P
ENSG00000074201	692.839	-0.493317	0.130835	-3.77053	0.000162902	0.00175416	CLNS1A
ENSG00000125912	2209.45	0.49037	0.130072	3.76998	0.000163263	0.00175434	NCLN
ENSG00000005889	2175.51	0.22052	0.0585037	3.76933	0.000163685	0.00175795	ZFX
ENSG00000114735	1409.89	-0.514218	0.136501	-3.76713	0.000165136	0.0017633	HEMK1
ENSG00000163960	2426.92	0.361029	0.0958075	3.76827	0.000164382	0.0017633	UBXN7
ENSG00000163138	160.104	-0.545924	0.144917	-3.76716	0.000165117	0.0017633	PACRGL
ENSG00000005483	4420.28	0.328199	0.0871135	3.76748	0.000164902	0.0017633	KMT2E
ENSG00000090266	294.062	-0.541164	0.143622	-3.76797	0.000164584	0.0017633	NDUFB2
ENSG00000169895	685.391	0.330733	0.0877773	3.76786	0.00016465	0.0017633	SYAP1
ENSG00000147533	1154.82	0.544285	0.144473	3.76737	0.000164974	0.0017633	GOLGA7
ENSG00000110107	1080.41	-0.358234	0.0950901	-3.76732	0.000165012	0.0017633	PRPF19
ENSG00000151702	7405.43	0.450416	0.119528	3.76828	0.000164374	0.0017633	FLI1
ENSG00000273599	114.145	1.00507	0.266797	3.76716	0.000165114	0.0017633
ENSG00000255441	84.6222	-0.893993	0.237263	-3.76794	0.000164601	0.0017633	SIGLEC10-AS1
ENSG00000280138	2269.34	0.592532	0.157311	3.76663	0.000165469	0.00176593
ENSG00000075426	11888.4	0.98804	0.26237	3.76583	0.000165999	0.00176984	FOSL2
ENSG00000246263	935.922	0.810848	0.215325	3.76569	0.000166089	0.00176984	UBR5-AS1
ENSG00000248476	243.806	0.55539	0.147487	3.76568	0.000166096	0.00176984	BACH1-IT1
ENSG00000130638	682.045	-0.420198	0.111601	-3.76517	0.000166435	0.00177252	ATXN10
ENSG00000265972	62620.5	0.799033	0.212262	3.76437	0.000166969	0.00177264	TXNIP
ENSG00000206337	5475.89	0.49307	0.130975	3.7646	0.000166815	0.00177264	HCP5
ENSG00000162139	688.418	-0.241025	0.0640263	-3.76447	0.000166905	0.00177264	NEU3
ENSG00000148814	193.754	-0.669255	0.177775	-3.76462	0.000166803	0.00177264	LRRC27
ENSG00000100461	3880.28	0.521346	0.138481	3.76476	0.000166709	0.00177264	RBM23
ENSG00000100181	218.396	1.65219	0.438879	3.76456	0.000166843	0.00177264	TPTEP1
ENSG00000102921	4423.77	0.678094	0.180144	3.76419	0.000167092	0.00177302	N4BP1
ENSG00000224959	224.31	0.791419	0.210275	3.76373	0.0001674	0.00177352	NA
ENSG00000062524	137.226	-1.21085	0.321708	-3.76381	0.000167342	0.00177352	LTK
ENSG00000258632	124.572	1.00852	0.267952	3.76379	0.000167356	0.00177352
ENSG00000166166	353.612	-0.518502	0.137777	-3.76334	0.000167661	0.00177536	TRMT61A
ENSG00000000938	15261.9	0.770656	0.204809	3.76281	0.000168016	0.00177612	FGR
ENSG00000139083	3137.57	0.534371	0.142018	3.76271	0.000168082	0.00177612	ETV6
ENSG00000101290	4493.23	0.509411	0.135383	3.76274	0.00016806	0.00177612	CDS2
ENSG00000203326	195.833	-0.83935	0.223051	-3.76304	0.000167861	0.00177612	ZNF525
ENSG00000130449	1830	0.600412	0.159601	3.76195	0.000168592	0.00178058	ZSWIM6
ENSG00000104687	2207.49	0.49	0.130256	3.76182	0.000168679	0.00178058	GSR
ENSG00000188242	252.88	-0.575964	0.153148	-3.76084	0.000169341	0.00178479	PP7080
ENSG00000109118	5038.64	0.570715	0.151751	3.76086	0.000169329	0.00178479	PHF12
ENSG00000182173	584.087	-0.667519	0.177491	-3.76087	0.000169325	0.00178479	TSEN54
ENSG00000129450	3647.45	0.912963	0.242819	3.75985	0.000170014	0.00179095	SIGLEC9
ENSG00000058453	865.982	-0.637598	0.169587	-3.75972	0.000170104	0.00179098	CROCC
ENSG00000153250	3683.88	0.565678	0.150464	3.75956	0.000170213	0.00179102	RBMS1
ENSG00000198346	116.867	-0.760464	0.20228	-3.75946	0.000170284	0.00179102	ZNF813
ENSG00000004487	811.93	-0.339792	0.0904029	-3.75864	0.000170836	0.00179481	KDM1A
ENSG00000106608	549.882	-0.494131	0.131469	-3.75854	0.000170909	0.00179481	URGCP
ENSG00000129467	273.368	0.75556	0.201018	3.75866	0.000170824	0.00179481	ADCY4
ENSG00000278876	34.4864	-0.797507	0.212194	-3.75839	0.000171012	0.00179497
ENSG00000106477	160.381	-0.490452	0.130511	-3.75792	0.000171331	0.00179693	CEP41
ENSG00000265625	486.07	0.800897	0.213134	3.75771	0.000171473	0.00179693
ENSG00000266173	721.025	0.367659	0.0978414	3.7577	0.000171484	0.00179693	STRADA
ENSG00000160214	330.069	-0.370383	0.0985692	-3.7576	0.000171552	0.00179693	RRP1
ENSG00000284154	88.8403	1.21313	0.322873	3.75729	0.000171761	0.00179723	MIR3605
ENSG00000274307	133.365	-0.89747	0.238869	-3.75717	0.000171846	0.00179723	NA
ENSG00000100226	4704.52	0.647946	0.172446	3.75739	0.000171693	0.00179723	GTPBP1
ENSG00000200834	61.4441	0.788989	0.21005	3.75619	0.000172521	0.00180244	Y_RNA
ENSG00000150457	1154.3	0.668886	0.178075	3.75621	0.000172506	0.00180244	LATS2
ENSG00000087884	46.8226	-0.559978	0.149088	-3.75601	0.000172642	0.00180277	AAMDC
ENSG00000060971	2754.65	0.521368	0.138818	3.75575	0.00017282	0.00180278	ACAA1
ENSG00000100813	7178.18	0.269027	0.0716291	3.75583	0.000172768	0.00180278	ACIN1
ENSG00000113719	11839.7	1.02748	0.273587	3.75559	0.00017293	0.00180301	ERGIC1
ENSG00000273597	37.6358	0.848993	0.226081	3.75525	0.000173167	0.00180455
ENSG00000137038	202.021	-0.642206	0.171048	-3.75455	0.000173656	0.00180873	DMAC1
ENSG00000184517	124.048	-0.555791	0.148038	-3.75439	0.000173767	0.00180896	ZFP1
ENSG00000204116	210.685	-0.837444	0.223069	-3.75419	0.000173902	0.00180944	CHIC1
ENSG00000082196	46.2707	-0.983741	0.262052	-3.75399	0.000174042	0.00180997	C1QTNF3
ENSG00000167136	163.433	-0.557019	0.148389	-3.75378	0.000174189	0.00181057	ENDOG
ENSG00000022567	6045.49	0.97387	0.259494	3.75296	0.000174758	0.00181556	SLC45A4
ENSG00000119599	239.975	-0.844837	0.225136	-3.75256	0.000175037	0.00181753	DCAF4
ENSG00000204922	104.415	-0.472831	0.126009	-3.75237	0.000175173	0.00181755	UQCC3
ENSG00000266589	26.8557	-0.749363	0.199707	-3.7523	0.000175218	0.00181755	MIR4512
ENSG00000127948	2195.89	0.956313	0.254897	3.75177	0.00017559	0.00181956	POR
ENSG00000108061	2405.08	0.523957	0.139651	3.75189	0.000175506	0.00181956	SHOC2
ENSG00000082212	2035.79	0.326432	0.0870379	3.75045	0.000176515	0.00182821	ME2
ENSG00000121542	201.209	-0.443541	0.118273	-3.75014	0.000176737	0.00182958	SEC22A
ENSG00000225808	120.502	0.690714	0.1842	3.7498	0.000176978	0.00183021	DNAJC19P5
ENSG00000273882	24.365	0.783	0.20881	3.74982	0.000176963	0.00183021	MIR8066
ENSG00000204624	21.5644	-1.3348	0.356032	-3.7491	0.000177473	0.00183347	DISP3
ENSG00000224159	12.7377	1.62819	0.434285	3.74913	0.000177446	0.00183347	HMGB1P9
ENSG00000143314	218.345	-0.404906	0.108011	-3.74876	0.000177714	0.00183502	MRPL24
ENSG00000138002	196.918	-0.501277	0.13373	-3.74842	0.000177952	0.00183656	IFT172
ENSG00000211839	33.3245	-1.01488	0.270757	-3.74829	0.000178043	0.00183656	TRAJ50
ENSG00000265996	158.25	0.598098	0.1596	3.74747	0.000178624	0.00184006	MIR3671
ENSG00000116679	4415.9	0.499259	0.133232	3.74728	0.000178762	0.00184006	IVNS1ABP
ENSG00000109220	993.151	0.63596	0.169717	3.74718	0.000178835	0.00184006	CHIC2
ENSG00000223496	787.54	-0.530565	0.141585	-3.74734	0.000178722	0.00184006	EXOSC6
ENSG00000136451	1903.18	0.321364	0.085758	3.74734	0.000178722	0.00184006	VEZF1
ENSG00000267546	92.1764	0.818937	0.218571	3.74677	0.000179124	0.0018421
ENSG00000270393	19.3983	1.22869	0.327951	3.74656	0.000179275	0.00184273
ENSG00000152672	24.7273	-3.56905	0.952768	-3.74598	0.000179694	0.00184427	CLEC4F
ENSG00000136866	35.9938	-1.37503	0.367093	-3.74572	0.000179878	0.00184427	ZFP37
ENSG00000148824	197.635	-0.53926	0.143952	-3.74611	0.000179596	0.00184427	MTG1
ENSG00000227051	99.9491	-1.38169	0.368849	-3.74596	0.000179708	0.00184427	C14orf132
ENSG00000100395	760.034	-0.302457	0.0807473	-3.74572	0.000179874	0.00184427	L3MBTL2
ENSG00000213386	13.5426	1.74722	0.4665	3.74538	0.00018012	0.00184582
ENSG00000073921	9863	0.637115	0.170114	3.74522	0.000180237	0.00184609	PICALM
ENSG00000160410	7991.18	0.904502	0.241528	3.74492	0.000180451	0.00184736	SHKBP1
ENSG00000248445	123.913	-0.655079	0.174952	-3.74433	0.000180875	0.00184983	SEMA6A-AS1
ENSG00000005812	1681.89	0.412134	0.110069	3.74434	0.000180871	0.00184983	FBXL3
ENSG00000090020	1656.84	0.778249	0.207865	3.74402	0.000181099	0.00185119	SLC9A1
ENSG00000150527	208.333	0.390058	0.10419	3.74372	0.000181315	0.00185248	MIA2
ENSG00000169718	1348.83	-0.281625	0.075248	-3.74262	0.000182112	0.00185968	DUS1L
ENSG00000185963	3891.51	0.466106	0.124545	3.74247	0.000182222	0.00185987	BICD2
ENSG00000138069	1716.08	0.522629	0.139672	3.74183	0.000182688	0.00185997	RAB1A
ENSG00000280003	68.6853	0.761169	0.20342	3.74186	0.000182664	0.00185997
ENSG00000119048	2410.61	0.696241	0.186067	3.74189	0.000182643	0.00185997	UBE2B
ENSG00000166689	104.283	-0.725457	0.193874	-3.7419	0.000182633	0.00185997	PLEKHA7
ENSG00000008405	302.324	-0.477501	0.127598	-3.74222	0.000182399	0.00185997	CRY1
[truncated: 6,972 more rows]

## Sheet: Genes_Cell_Corrected
	baseMean	log2FoldChange	lfcSE	stat	pvalue	padj	gene
ENSG00000064300	16.2059	-1.69171	0.352163	-4.80377	1.55705e-06	0.0317249	NGFR

## Sheet: Pathways_Treatment_Corrected
© 2000-2021 QIAGEN. All rights reserved.
Ingenuity Canonical Pathways	-log(B-H p-value)	B-H p-value	Ratio	z-score	Molecules
Th1 and Th2 Activation Pathway	11.7	1.99526e-12	0.407	#NUM!	ACVR1B,ACVR1C,ACVR2A,ACVR2B,CCR4,CCR5,CD247,CD28,CD3D,CD3E,CD3G,CD4,CD40,CD40LG,CXCR3,DLL1,GATA3,GRB2,HAVCR1,HLA-DMA,HLA-DMB,HLA-DOA,HLA-DPA1,HLA-DPB1,HLA-DQA1,HLA-DRA,HLA-DRB1,ICAM1,ICOS,IFNAR1,IFNG,IFNGR1,IFNGR2,IL10RB,IL12RB2,IL18,IL18R1,IL1RL1,IL2RA,IL2RB,IL4R,IL6R,IRF1,ITGB2,JAG1,JAK2,JAK3,JUN,KLRC1,MAP2K6,NCSTN,NFATC2,NFIL3,NOTCH1,NOTCH2,NOTCH3,PIK3CB,PIK3CD,PRKCQ,PSEN1,PTGDR2,RUNX3,SOCS3,S…
Natural Killer Cell Signalling	10	1e-10	0.367	2.492	AKT3,CD244,CD247,CFL2,COL11A2,FCER1G,FCGR2A,FCGR3A/FCGR3B,FYN,GRB2,HLA-C,HLA-E,HRAS,HSPA1A/HSPA1B,HSPA1L,HSPA6,IFNG,IL12RB2,IL18,IL18R1,IL18RAP,IL2RB,JAK2,JAK3,KLRB1,KLRC1,KLRC3,KLRC4-KLRK1/KLRK1,KRAS,LAT,LCK,LIMK2,MAP2K3,MAP3K15,MAP3K2,MAP3K3,MAP3K5,MAP3K6,MAP3K9,MAPK1,MAPK11,MAPK13,MAPK14,MAPK3,MRAS,MYD88,NCR3,NFAT5,NFATC2,PAK1,PAK2,PIK3CB,PIK3CD,PLCG1,PLCG2,PRKCQ,PTK2B,PXN,RAC1,RAC2,RAF1,RALB,…
Th1 Pathway	10	1e-10	0.434	-0.302	CCR5,CD247,CD28,CD3D,CD3E,CD3G,CD4,CD40,CD40LG,CXCR3,DLL1,GATA3,GRB2,HLA-DMA,HLA-DMB,HLA-DOA,HLA-DPA1,HLA-DPB1,HLA-DQA1,HLA-DRA,HLA-DRB1,ICAM1,ICOS,IFNAR1,IFNG,IFNGR1,IFNGR2,IL10RB,IL12RB2,IL18,IL18R1,IL6R,IRF1,ITGB2,JAK2,JAK3,KLRC1,MAP2K6,NCSTN,NFATC2,NFIL3,NOTCH1,NOTCH2,NOTCH3,PIK3CB,PIK3CD,PRKCQ,PSEN1,RUNX3,SOCS3,STAT3,TBX21,TYK2
Th2 Pathway	9.64	2.29087e-10	0.409	1.441	ACVR1B,ACVR1C,ACVR2A,ACVR2B,CCR4,CCR5,CD247,CD28,CD3D,CD3E,CD3G,CD4,CD40,DLL1,GATA3,GRB2,HAVCR1,HLA-DMA,HLA-DMB,HLA-DOA,HLA-DPA1,HLA-DPB1,HLA-DQA1,HLA-DRA,HLA-DRB1,ICAM1,ICOS,IFNG,IL12RB2,IL1RL1,IL2RA,IL2RB,IL4R,ITGB2,JAG1,JAK2,JAK3,JUN,NCSTN,NFATC2,NOTCH1,NOTCH2,NOTCH3,PIK3CB,PIK3CD,PRKCQ,PSEN1,PTGDR2,RUNX3,SOCS3,SPI1,STAT5B,STAT6,TBX21,TGFBR3,TYK2
STAT3 Pathway	9.47	3.38844e-10	0.407	1.808	BCL2,BMPR1A,CSF2RB,CXCR1,CXCR2,FGFR2,FGFR4,FLT4,HRAS,IFNAR1,IGF1R,IGF2R,IL10RB,IL11RA,IL12RB2,IL13RA1,IL17RA,IL18R1,IL18RAP,IL1B,IL1R1,IL1R2,IL1RL1,IL21R,IL2RA,IL2RB,IL4R,IL5RA,IL6R,IL7R,JAK2,KRAS,MAP2K4,MAP3K20,MAP3K9,MAPK1,MAPK11,MAPK13,MAPK14,MAPK3,MRAS,NGFR,PDGFRB,RAC1,RAF1,RALB,RRAS2,SOCS2,SOCS3,SOCS5,STAT3,TGFA,TGFBR3,TYK2,VEGFA
TREM1 Signalling	9.2	6.30957e-10	0.494	4.218	AKT3,CASP1,CASP5,CD40,CD83,CIITA,GRB2,ICAM1,IL18,IL1B,IL1RL1,ITGA5,ITGAX,JAK2,LAT2,MAPK1,MAPK3,MYD88,NLRC3,NLRC4,NLRP12,NLRP3,NLRP6,NOD2,PLCG1,PLCG2,STAT3,STAT5B,TLR1,TLR10,TLR2,TLR4,TLR5,TLR6,TLR8,TLR9,TREM1,TYROBP
Cardiac Hypertrophy Signalling (Enhanced)	8.88	1.31826e-09	0.27	3.053	ACE,ACVR1B,ACVR1C,ACVR2A,ACVR2B,ADCY10,ADCY4,ADCY6,ADRA2A,AKT3,ATF6,ATP2A1,CACNA1E,CACNA2D3,CACNG6,CACNG8,CAMK2D,CAMK2G,CAMK4,CD40LG,CSF2RB,CXCR1,CXCR2,EP300,FGF13,FGF8,FGFR2,FGFR4,FGFRL1,FZD3,FZD6,GDE1,GDPD1,GDPD3,GNA15,GNAI3,GNAQ,GNB2,GNB4,GNG5,GSK3B,HDAC4,HDAC9,HRAS,IFNAR1,IFNG,IGF1R,IL10RB,IL11RA,IL12RB2,IL13RA1,IL17RA,IL18,IL18R1,IL18RAP,IL1B,IL1R1,IL1R2,IL1RL1,IL21R,IL2RA,IL2RB,IL4R,IL5RA,I…
Hepatic Fibrosis Signalling Pathway	7.99	1.02329e-08	0.279	2.376	ACVR1B,ACVR1C,ACVR2A,ACVR2B,AKT3,BCL2,CACNA1E,CACNA2D3,CACNG6,CACNG8,CAMK4,CD40,CD40LG,CEBPB,COL11A2,CREB3L4,CREB5,CREBBP,CSNK1D,FLT4,FOS,FTH1,FTL,FZD3,FZD6,GLIS2,GNAI3,GSK3B,HIF1A,HRAS,ICAM1,IL17RA,IL18,IL18RAP,IL1B,IL1R1,IL1R2,IL1RAP,IL1RL1,IL1RN,IRAK3,IRS2,ITGA2B,ITGA4,ITGA5,ITGA7,ITGAD,ITGAM,ITGAX,ITGB2,ITGB4,ITGB6,ITGB7,JAK2,JUN,KLF9,KRAS,LEF1,MAP2K3,MAP2K4,MAP2K6,MAPK1,MAPK11,MAPK13,MAPK14,…
Role of Macrophages, Fibroblasts and Endothelial Cells in Rheumatoid Arthritis	7.44	3.63078e-08	0.292	#NUM!	ADAMTS4,AKT3,C5AR1,CAMK2D,CAMK2G,CAMK4,CEBPA,CEBPB,CEBPD,CREB3L4,CREB5,CREBBP,CSF1,CSNK1D,DKK3,F2RL1,FCGR3A/FCGR3B,FOS,FZD3,FZD6,GNAQ,GSK3B,HRAS,ICAM1,IGHG2,IL17RA,IL18,IL18R1,IL18RAP,IL1B,IL1R1,IL1R2,IL1RAP,IL1RL1,IL1RN,IL6R,IL7,IRAK3,JAK2,JUN,KRAS,LEF1,LTBR,MAP2K3,MAP2K4,MAP2K6,MAPK1,MAPK14,MAPK3,MAPKAPK2,MRAS,MYD88,NFAT5,NFATC2,NFKBIA,NGFR,OSM,PIK3CB,PIK3CD,PLCG1,PLCG2,PLCH2,PLCL1,PPP3CC,PRKCB…
NF-κB Signalling	6.97	1.07152e-07	0.255	2.066	AKT3,BMP2,BMPR1A,CARD11,CD247,CD3D,CD3E,CD3G,CD40,CD40LG,CREBBP,EP300,FADD,FCER1G,FGFR2,FGFR4,FLT4,GSK3B,HRAS,IGF1R,IGF2R,IL18,IL1B,IL1R1,IL1R2,IL1RN,IRAK3,KRAS,LCK,LTBR,MAP2K6,MAP3K3,MAP4K4,MRAS,MYD88,NFKBIA,NGFR,PDGFRB,PELI1,PIK3CB,PIK3CD,PLCG2,PRKACA,PRKACB,PRKCB,PRKCQ,RAF1,RALB,RRAS2,TANK,TDP2,TGFA,TGFBR3,TLR1,TLR10,TLR2,TLR4,TLR5,TLR6,TLR8,TLR9,TNFAIP3,TNFRSF1A,TNIP1,TRAF5,TRAJ1,TRAJ10,TRAJ1…
Axonal Guidance Signalling	6.92	1.20226e-07	0.259	#NUM!	ABLIM1,ACE,ADAM12,ADAM17,ADAM19,ADAM23,ADAM28,ADAM32,ADAM8,ADAM9,ADAMTS1,ADAMTS10,ADAMTS13,ADAMTS2,ADAMTS3,ADAMTS4,ADAMTS5,ADAMTS6,AKT3,ARHGEF11,ARPC5,BMP2,CFL2,CRK,EFNA1,EPHA1,EPHB1,EPHB4,ERBB2,FES,FYN,FZD3,FZD6,GDF7,GLIS2,GNA15,GNAI3,GNAQ,GNB2,GNB4,GNG5,GRB2,GSK3B,HRAS,ITGA2B,ITGA4,ITGA5,ITGA7,ITGAD,ITGAM,ITGAX,ITGB2,ITGB4,ITGB6,ITGB7,KALRN,KRAS,L1CAM,LIMK2,MAPK1,MAPK3,MICAL1,MKNK1,MME,MMP15,MM…
Tec Kinase Signalling	6.92	1.20226e-07	0.254	2.111	ACTB,BLK,BMX,CD247,CD3D,CD3E,CD3G,FADD,FCER1A,FCER1G,FGR,FOS,FYN,GNA15,GNAI3,GNAQ,GNB2,GNB4,GNG5,HCK,ITGA2B,ITGA4,ITGA5,ITGA7,ITGAD,ITGAM,ITGAX,ITGB2,ITGB4,ITGB6,ITGB7,ITK,JAK2,JAK3,LCK,LYN,MAP2K4,MRAS,PAK1,PAK2,PIK3CB,PIK3CD,PLCG1,PLCG2,PRKCB,PRKCD,PRKCH,PRKCQ,PTK2B,RAC1,RAC2,RHOB,RHOBTB2,RHOG,RHOH,STAT3,STAT5B,STAT6,TLR4,TNFRSF25,TNFSF10,TRAJ1,TRAJ10,TRAJ12,TRAJ13,TRAJ16,TRAJ17,TRAJ18,TRAJ19,TR…
HIF1α Signalling	6.92	1.20226e-07	0.322	2.109	ADM,AKT3,CAMK2D,CAMK2G,CAMK4,CCNG2,CREBBP,EGLN1,EP300,FLT4,FOXP3,HIF1A,HK2,HK3,HRAS,HSPA1A/HSPA1B,HSPA1L,HSPA6,IL6R,JUN,KRAS,LDHA,LDHB,MAP2K3,MAP2K4,MAP2K6,MAPK1,MAPK3,MDM2,MKNK1,MMP15,MMP17,MMP25,MMP28,MMP8,MMP9,MRAS,NCF1,NCF2,NCOA1,P4HTM,PIK3CB,PIK3CD,PKM,PLCG1,PLCG2,PPP3CC,PRKCB,PRKCD,PRKCH,PRKCQ,RAC1,RAC2,RAF1,RALB,RORC,RPS6,RRAS2,SAT1,SERPINE1,SLC2A14,SLC2A3,SLC2A8,STAT3,TGFA,VEGFA,VEGFB
HGF Signalling	6.6	2.51189e-07	0.364	2.744	AKT3,ELF2,ELF3,ETS1,ETS2,FOS,GRB2,HRAS,ITGA2B,ITGA4,ITGA5,ITGA7,ITGAD,ITGAM,ITGAX,ITGB2,ITGB4,ITGB6,ITGB7,JUN,KRAS,MAP2K4,MAP3K15,MAP3K2,MAP3K3,MAP3K5,MAP3K6,MAP3K9,MAPK1,MAPK3,MRAS,PAK1,PIK3CB,PIK3CD,PLCG1,PLCG2,PRKCB,PRKCD,PRKCH,PRKCQ,PTGS2,PXN,RAC1,RAF1,RALB,RRAS2,SOS2,STAT3
PI3K/AKT Signalling	6.6	2.51189e-07	0.322	1.095	AKT3,BCL2,CSF2RB,CXCR1,CXCR2,EPM2A,GAB2,GDF15,GRB2,GSK3B,HRAS,IFNAR1,IL10RB,IL11RA,IL12RB2,IL13RA1,IL17RA,IL18R1,IL18RAP,IL1R1,IL1R2,IL1RL1,IL21R,IL2RA,IL2RB,IL4R,IL5RA,IL6R,IL7R,INPP5F,ITGA2B,ITGA4,ITGA5,ITGA7,ITGAD,ITGAM,ITGAX,ITGB2,ITGB4,ITGB6,ITGB7,JAK2,JAK3,KRAS,MAP3K5,MAPK1,MAPK3,MCL1,MDM2,MRAS,NFKBIA,NOS3,PIK3CB,PIK3CD,PTEN,PTGS2,RAF1,RALB,RRAS2,SFN,SOS2,THEM4,TYK2,YWHAH
B Cell Receptor Signalling	6.27	5.37032e-07	0.32	2.994	AKT3,APBB1IP,BCL2A1,BCL6,CAMK2D,CAMK2G,CAMK4,CD19,CD22,CD79B,CFL2,CREB3L4,CREB5,CREBBP,EGR1,ETS1,FCGR2A,GAB2,GRB2,GSK3B,HRAS,IGHG2,INPP5F,JUN,KRAS,LYN,MAP2K3,MAP2K4,MAP2K6,MAP3K15,MAP3K2,MAP3K3,MAP3K5,MAP3K6,MAP3K9,MAPK1,MAPK11,MAPK13,MAPK14,MAPK3,MRAS,NFAT5,NFATC2,NFKBIA,PAG1,PIK3AP1,PIK3CB,PIK3CD,PLCG2,PPP3CC,PRKCB,PRKCQ,PTEN,PTK2B,RAC1,RAC2,RAF1,RALB,RRAS2,SOS2,VAV2,VAV3
PKCθ Signalling in T Lymphocytes	6.23	5.88844e-07	0.25	-0.42	CACNA1E,CACNA1H,CACNA1I,CACNA2D3,CACNG6,CACNG8,CAMK2D,CAMK2G,CARD11,CD247,CD28,CD3D,CD3E,CD3G,CD4,FCER1G,FOS,FYN,GRB2,HLA-DMA,HLA-DMB,HLA-DOA,HLA-DPA1,HLA-DPB1,HLA-DQA1,HLA-DRA,HLA-DRB1,HRAS,ITPR3,JUN,KRAS,LAT,LCK,MAP2K4,MAP3K15,MAP3K2,MAP3K3,MAP3K5,MAP3K6,MAP3K9,MAPK1,MAPK3,MRAS,NFAT5,NFATC2,NFKBIA,PIK3CB,PIK3CD,PLCG1,PLCG2,PPP3CC,PRKCQ,RAC1,RAC2,RALB,RRAS2,SOS2,TRAJ1,TRAJ10,TRAJ12,TRAJ13,TRAJ16…
Neuroinflammation Signalling Pathway	6.08	8.31764e-07	0.279	2.557	ACVR1B,ACVR1C,ACVR2A,ACVR2B,AGER,AKT3,BCL2,BIRC3,CASP1,CD200,CD40,CFLAR,CREB3L4,CREB5,CREBBP,CX3CR1,FOS,GABRR2,GLUL,GSK3B,HLA-C,HLA-DMA,HLA-DMB,HLA-DOA,HLA-DPA1,HLA-DPB1,HLA-DQA1,HLA-DRA,HLA-DRB1,HLA-E,ICAM1,IFNG,IFNGR1,IFNGR2,IL18,IL1B,IL1R1,IL34,IL6R,IRAK3,JAK2,JAK3,JUN,MAP2K4,MAPK1,MAPK11,MAPK13,MAPK14,MAPK3,MAPT,MMP9,MYD88,NAIP,NCF1,NCF2,NCSTN,NFAT5,NFATC2,NFE2L2,NLRP3,PIK3CB,PIK3CD,PLCG1,PLC…
PD-1, PD-L1 cancer immunotherapy pathway	6	1e-06	0.377	1.333	AKT3,CBLB,CD247,CD28,FBXO38,FOXP3,GSK3B,HLA-C,HLA-DMA,HLA-DMB,HLA-DOA,HLA-DPA1,HLA-DPB1,HLA-DQA1,HLA-DRA,HLA-DRB1,HLA-E,IFNG,IFNGR1,IFNGR2,IL2RA,IL2RB,JAK2,JAK3,LAT,LATS2,LCK,NGFR,PIK3CB,PIK3CD,PLCG1,PRKCQ,PTEN,RASGRP1,STAT5B,TGFB3,TNFRSF1A,TYK2,ZAP70,ZBTB12
T Cell Receptor Signalling	6	1e-06	0.243	-7.553	AKT3,CAMK4,CARD11,CBL,CD247,CD28,CD3D,CD3E,CD3G,CD4,CD8B,CTLA4,FCER1G,FOS,FYN,GRB2,GSK3B,HLA-C,HLA-DMA,HLA-DMB,HLA-DOA,HLA-DPA1,HLA-DPB1,HLA-DQA1,HLA-DRA,HLA-DRB1,HLA-E,HRAS,ICAM1,ICOS,IFNG,ITGB2,ITK,JUN,KRAS,LAT,LCK,LEF1,MAP2K3,MAP2K4,MAP2K6,MAPK1,MAPK11,MAPK13,MAPK14,MAPK3,MRAS,NFAT5,NFATC2,NFKBIA,PAG1,PIK3CB,PIK3CD,PLCG1,PPP3CC,PRKCQ,PTK2B,RAC1,RAF1,RALB,RASGRP1,RPTOR,RRAS2,SKAP1,SOS2,TCF7,TCF…
Molecular Mechanisms of Cancer	5.59	2.5704e-06	0.254	#NUM!	ADCY10,ADCY4,ADCY6,AKT3,APAF1,ARHGEF11,ARHGEF17,ARHGEF9,BCL2,BCL2L11,BID,BIRC3,BMP2,BMPR1A,CAMK2D,CAMK2G,CBL,CCND3,CDC25B,CDK11A,CDK14,CDK15,CDK19,CDKN2D,CFLAR,CREBBP,CRK,E2F3,E2F5,EP300,FADD,FOS,FYN,FZD3,FZD6,GAB2,GNA15,GNAI3,GNAQ,GNB2,GNB4,GNG5,GRB2,GSK3B,HDAC4,HDAC9,HIF1A,HRAS,ITGA2B,ITGA4,ITGA5,ITGA7,ITGAD,ITGAM,ITGAX,ITGB2,ITGB4,ITGB6,ITGB7,JAK2,JAK3,JUN,KRAS,LEF1,MAP2K3,MAP2K4,MAP2K6,MAP3K5…
Prolactin Signalling	5.59	2.5704e-06	0.395	1.976	CEBPB,CREBBP,EP300,FOS,FYN,GRB2,HRAS,IRF1,JAK2,JUN,KRAS,MAPK1,MAPK3,MRAS,PIK3CB,PIK3CD,PLCG1,PLCG2,PRKCB,PRKCD,PRKCH,PRKCQ,PRL,RAF1,RALB,RRAS2,SOCS2,SOCS3,SOCS5,SOS2,SP1,STAT3,STAT5B,TCF7
Systemic Lupus Erythematosus In B Cell Signalling Pathway	5.57	2.69153e-06	0.282	0.906	AKT3,BCL2,BCL2L11,CAMK4,CARD11,CBL,CCND3,CD19,CD22,CD40,CD40LG,CD5,CD72,CD79B,FCGR2A,FGR,FOS,FYN,GRB2,GSK3B,HCK,HRAS,IFNAR1,IFNG,IFNGR1,IFNGR2,IL18,IL1B,IL6R,INPP5F,JAK2,JUN,KRAS,LCK,LILRA6,LILRB3,LYN,MAP4K4,MAPK1,MAPK3,MCL1,MRAS,MYD88,NFAT5,NFATC2,OSM,PAG1,PIK3AP1,PIK3CB,PIK3CD,PLAAT4,PLCG2,PPP3CC,PRKCB,PRKCD,PRKCH,PRKCQ,RAC1,RAC2,RAF1,RALB,RASGRP1,RRAS2,SHF,SOS2,STAT3,TGFB3,TLR8,TLR9,TNFRSF13C,…
Role of NFAT in Regulation of the Immune Response	5.57	2.69153e-06	0.242	-0.405	AKAP5,AKT3,CAMK4,CD247,CD28,CD3D,CD3E,CD3G,CD4,CD79B,CSNK1D,FCER1A,FCER1G,FCGR1B,FCGR2A,FCGR3A/FCGR3B,FOS,FYN,GNA15,GNAI3,GNAQ,GNB2,GNB4,GNG5,GRB2,GSK3B,HLA-DMA,HLA-DMB,HLA-DOA,HLA-DPA1,HLA-DPB1,HLA-DQA1,HLA-DRA,HLA-DRB1,HRAS,ITK,ITPR3,JUN,KPNA5,KRAS,LAT,LCK,LYN,MAPK1,MAPK3,MEF2A,MEF2B,MRAS,NFAT5,NFATC2,NFKBIA,PIK3CB,PIK3CD,PLCG1,PLCG2,PPP3CC,PRKCQ,RAF1,RALB,RCAN3,RRAS2,SOS2,TRAJ1,TRAJ10,TRAJ12,T…
T Helper Cell Differentiation	5.44	3.63078e-06	0.252	#NUM!	BCL6,CD247,CD28,CD3D,CD3E,CD3G,CD40,CD40LG,CXCR5,FCER1G,FOXP3,GATA3,HLA-DMA,HLA-DMB,HLA-DOA,HLA-DPA1,HLA-DPB1,HLA-DQA1,HLA-DRA,HLA-DRB1,ICOS,IFNG,IFNGR1,IFNGR2,IL10RB,IL12RB2,IL18,IL18R1,IL21R,IL23R,IL2RA,IL4R,IL6R,NGFR,RORC,STAT3,STAT6,TBX21,TNFRSF1A,TRAJ1,TRAJ10,TRAJ12,TRAJ13,TRAJ16,TRAJ17,TRAJ18,TRAJ19,TRAJ2,TRAJ21,TRAJ25,TRAJ26,TRAJ27,TRAJ3,TRAJ30,TRAJ32,TRAJ35,TRAJ39,TRAJ4,TRAJ41,TRAJ42,TRAJ…
GNRH Signalling	5.44	3.63078e-06	0.309	4.041	ADCY10,ADCY4,ADCY6,CACNA1E,CACNA1H,CACNA1I,CACNA2D3,CACNG6,CACNG8,CAMK2D,CAMK2G,CAMK4,CREB3L4,CREB5,CREBBP,EGR1,FOS,GNA15,GNAI3,GNAQ,GNB2,GNB4,GNG5,GRB2,HRAS,ITPR3,JUN,KRAS,MAP2K3,MAP2K4,MAP2K6,MAP3K15,MAP3K2,MAP3K3,MAP3K5,MAP3K6,MAP3K9,MAPK1,MAPK11,MAPK13,MAPK14,MAPK3,MRAS,PAK1,PAK2,PRKACA,PRKACB,PRKCB,PRKCD,PRKCH,PRKCQ,PTK2B,PXN,RAC1,RAF1,RALB,RRAS2,SOS2
EIF2 Signalling	5.44	3.63078e-06	0.295	-2.655	ACTB,AGO2,AGO4,AKT3,BCL2,CDK11A,DDIT3,EIF3E,GRB2,GSK3B,HRAS,IGF1R,KRAS,MAPK1,MAPK3,MRAS,MT-RNR1,PIK3CB,PIK3CD,PPP1R15A,RAF1,RALB,RPL10,RPL10A,RPL12,RPL13,RPL13A,RPL14,RPL18,RPL18A,RPL22,RPL23A,RPL3,RPL30,RPL32,RPL35,RPL35A,RPL36A,RPL3L,RPL4,RPL5,RPL7,RPL7A,RPS13,RPS14,RPS18,RPS19,RPS2,RPS20,RPS21,RPS23,RPS25,RPS27,RPS27A,RPS27L,RPS28,RPS29,RPS3,RPS4X,RPS5,RPS6,RPS8,RPSA,RRAS2,SOS2,VEGFA
Osteoarthritis Pathway	5.39	4.0738e-06	0.291	2.546	ACVRL1,ADAMTS4,ADAMTS5,AGER,ALPL,BMP2,BMPR1A,CASP1,CASP4,CASP5,CEBPB,CREB3L4,CREB5,CREBBP,CXCR2,ELF3,EPAS1,FADD,FGF8,FZD3,FZD6,GLIS2,HDAC4,HES1,HIF1A,HTRA1,IL18RAP,IL1B,IL1R1,IL1R2,IL1RAP,IL1RL1,ITGA2B,ITGA4,ITGA5,ITGA7,ITGAD,ITGAM,ITGAX,ITGB2,ITGB4,ITGB6,ITGB7,JAG1,LEF1,MMP9,MTF1,NAMPT,NOTCH1,PPARG,PTCH1,PTGS2,RAC1,RBPJ,S100A8,S100A9,S1PR2,SMAD6,SP1,TCF7,TCF7L2,TIMP3,TLR2,TLR4,TNFRSF1A,VEGFA,VEG…
Type I Diabetes Mellitus Signalling	5.36	4.36516e-06	0.246	2.694	APAF1,BCL2,BID,CD247,CD28,CD3D,CD3E,CD3G,FADD,FCER1G,HLA-C,HLA-DMA,HLA-DMB,HLA-DOA,HLA-DPA1,HLA-DPB1,HLA-DQA1,HLA-DRA,HLA-DRB1,HLA-E,ICA1,IFNG,IFNGR1,IFNGR2,IL1B,IL1R1,IL1RAP,IRF1,JAK2,MAP2K3,MAP2K4,MAP2K6,MAP3K5,MAPK1,MAPK11,MAPK13,MAPK14,MYD88,NFKBIA,NGFR,PRF1,PTPRN,SOCS2,SOCS3,SOCS5,TNFRSF1A,TRAJ1,TRAJ10,TRAJ12,TRAJ13,TRAJ16,TRAJ17,TRAJ18,TRAJ19,TRAJ2,TRAJ21,TRAJ25,TRAJ26,TRAJ27,TRAJ3,TRAJ30,T…
Phagosome Formation	5.06	8.70964e-06	0.322	#NUM!	C3AR1,C5AR1,CLEC7A,CR1,FCAR,FCER1A,FCER1G,FCER2,FCGR1B,FCGR2A,FCGR3A/FCGR3B,IGHG2,ITGA2B,ITGA4,ITGA5,ITGA7,ITGAD,ITGAM,ITGAX,ITGB2,ITGB4,ITGB6,ITGB7,MARCKS,PIK3CB,PIK3CD,PLCG1,PLCG2,PLCH2,PLCL1,PRKCB,PRKCD,PRKCH,PRKCQ,RAC1,RAC2,RHOB,RHOBTB2,RHOG,RHOH,TLR1,TLR10,TLR2,TLR4,TLR5,TLR6,TLR8,TLR9
Leukocyte Extravasation Signalling	5.06	8.70964e-06	0.301	2.219	ACTB,ACTN1,AFDN,ARHGAP9,BMX,CLDN9,CRK,F11R,GNAI3,ICAM1,ICAM3,ITGA4,ITGAM,ITGB2,ITK,JAM2,MAP2K4,MAPK1,MAPK11,MAPK13,MAPK14,MMP15,MMP17,MMP25,MMP28,MMP8,MMP9,NCF1,NCF2,NCF4,PECAM1,PIK3CB,PIK3CD,PLCG1,PLCG2,PRKCB,PRKCD,PRKCH,PRKCQ,PTK2B,PXN,RAC1,RAC2,RAPGEF3,RASGRP1,RHOH,ROCK1,SELPLG,SPN,TIMP1,TIMP2,TIMP3,TIMP4,TXK,VASP,VAV2,VAV3,WAS
IL-6 Signalling	5.04	9.12011e-06	0.336	4.32	ABCB1,AKT3,CEBPB,CYP19A1,FOS,GRB2,HRAS,IL18,IL18RAP,IL1B,IL1R1,IL1R2,IL1RAP,IL1RL1,IL1RN,IL6R,JAK2,JUN,KRAS,MAP2K3,MAP2K4,MAP2K6,MAP4K4,MAPK1,MAPK11,MAPK13,MAPK14,MAPK3,MAPKAPK2,MCL1,MRAS,NFKBIA,NGFR,PIK3CB,PIK3CD,RAF1,RALB,RRAS2,SOCS3,SOS2,STAT3,TNFRSF1A,VEGFA
Coronavirus Pathogenesis Pathway	5.03	9.33254e-06	0.296	4.99	ACE,ADAM17,ADAM9,ATP6AP1,ATP6V1A,BCL2,BCL2L11,CASP1,DDIT3,E2F3,E2F5,EEF1A1,EP300,FOS,FURIN,HDAC4,HDAC9,HIF1A,IFNAR1,IFNG,IL17RA,IL1B,JUN,MAP2K4,MAPK1,MAPK11,MAPK13,MAPK14,MAPK3,MT-RNR1,NFKBIA,NLRP3,PTGS2,PYCARD,RAB7A,RN7SL2,RPS13,RPS14,RPS18,RPS19,RPS2,RPS20,RPS21,RPS23,RPS25,RPS27,RPS27A,RPS27L,RPS28,RPS29,RPS3,RPS4X,RPS5,RPS6,RPS8,RPSA,SERPINE1,STAT3,TRIM25,TYK2
Role of Tissue Factor in Cancer	5	1e-05	0.345	#NUM!	AKT3,ARRB2,BLK,CFL2,CSF1,CXCL1,EGR1,F2RL1,FGR,FYN,GNA15,GNAQ,HCK,HRAS,IL1B,JAK2,KRAS,LCK,LIMK2,LYN,MAPK1,MAPK11,MAPK13,MAPK14,MAPK3,MRAS,PAK1,PIK3CB,PIK3CD,PLAUR,PTEN,PTK2B,RAC1,RALB,RPS6KA1,RPS6KA3,RRAS2,STAT5B,VEGFA,YES1
TGF-β Signalling	4.97	1.07152e-05	0.365	1.461	ACVR1B,ACVR1C,ACVR2A,ACVR2B,BCL2,BMP2,BMPR1A,CREBBP,EP300,FOS,GRB2,HRAS,INHBB,JUN,KRAS,MAP2K3,MAP2K4,MAP2K6,MAP4K1,MAPK1,MAPK11,MAPK13,MAPK14,MAPK3,MRAS,RAF1,RALB,RRAS2,RUNX3,SERPINE1,SMAD6,SOS2,TFE3,TGFB3,VDR
Phospholipase C Signalling	4.97	1.07152e-05	0.23	1.109	ADCY10,ADCY4,ADCY6,ARHGEF11,ARHGEF17,ARHGEF9,CAMK4,CD247,CD3D,CD3E,CD3G,CD79B,CREB3L4,CREB5,CREBBP,EP300,FCER1G,FCGR2A,FYN,GNAQ,GNB2,GNB4,GNG5,GRB2,HDAC4,HDAC9,HRAS,IGHG2,ITGA2B,ITGA4,ITGA5,ITGA7,ITGAD,ITGAM,ITGAX,ITGB2,ITGB4,ITGB6,ITGB7,ITK,ITPR3,KRAS,LAT,LCK,LYN,MAPK1,MAPK3,MARCKS,MEF2A,MEF2B,MRAS,NFAT5,NFATC2,PEBP1,PLCG1,PLCG2,PLD1,PPP1R12A,PPP3CC,PRKCB,PRKCD,PRKCH,PRKCQ,RAC1,RAC2,RAF1,RALB,RA…
T Cell Exhaustion Signalling Pathway	4.94	1.14815e-05	0.237	1.061	ACVR1B,ACVR1C,ACVR2A,ACVR2B,AKT3,BCL6,BTLA,CD247,CD28,CD3D,CD3E,CD3G,CTLA4,FCER1G,FOS,HLA-C,HLA-DMA,HLA-DMB,HLA-DOA,HLA-DPA1,HLA-DPB1,HLA-DQA1,HLA-DRA,HLA-DRB1,HLA-E,HRAS,IFNAR1,IFNG,IL10RB,IL12RB2,IL6R,JAK2,JAK3,JUN,KRAS,MAP2K4,MAPK1,MAPK3,MRAS,NFAT5,NFATC2,PIK3CB,PIK3CD,PLCG1,PLCG2,PRKCQ,RALB,RRAS2,STAT3,TBX21,TCF7,TGFBR3,TRAJ1,TRAJ10,TRAJ12,TRAJ13,TRAJ16,TRAJ17,TRAJ18,TRAJ19,TRAJ2,TRAJ21,TRAJ2…
Dendritic Cell Maturation	4.84	1.44544e-05	0.235	1.633	AKT3,CCR7,CD247,CD3D,CD3E,CD3G,CD40,CD40LG,CD58,CD83,COL11A2,CREB3L4,CREB5,CREBBP,FCER1G,FCGR1B,FCGR2A,FCGR3A/FCGR3B,HLA-C,HLA-DMA,HLA-DMB,HLA-DOA,HLA-DPA1,HLA-DPB1,HLA-DQA1,HLA-DRA,HLA-DRB1,HLA-E,ICAM1,IFNAR1,IGHG2,IL18,IL1B,IL1RN,IL23A,IRF8,JAK2,LTBR,MAP2K4,MAPK1,MAPK11,MAPK13,MAPK14,MAPK3,MYD88,NFKBIA,NGFR,PIK3CB,PIK3CD,PLCG1,PLCG2,PLCH2,PLCL1,TLR2,TLR4,TLR9,TNFRSF1A,TRAJ1,TRAJ10,TRAJ12,TRAJ13…
iCOS-iCOSL Signalling in T Helper Cells	4.84	1.44544e-05	0.241	-3.307	AKT3,CAMK2D,CAMK2G,CAMK4,CD247,CD28,CD3D,CD3E,CD3G,CD4,CD40,CD40LG,FCER1G,GAB2,GRB2,HLA-DMA,HLA-DMB,HLA-DOA,HLA-DPA1,HLA-DPB1,HLA-DQA1,HLA-DRA,HLA-DRB1,ICOS,IL2RA,IL2RB,ITK,ITPR3,LAT,LCK,NFAT5,NFATC2,NFKBIA,PIK3CB,PIK3CD,PLCG1,PLEKHA1,PPP3CC,PRKCQ,PTEN,RAC1,TRAJ1,TRAJ10,TRAJ12,TRAJ13,TRAJ16,TRAJ17,TRAJ18,TRAJ19,TRAJ2,TRAJ21,TRAJ25,TRAJ26,TRAJ27,TRAJ3,TRAJ30,TRAJ32,TRAJ35,TRAJ39,TRAJ4,TRAJ41,TRAJ4…
Toll-like Receptor Signalling	4.8	1.58489e-05	0.385	4.264	FOS,IL18,IL1B,IL1RL1,IL1RN,IRAK3,JUN,LY96,MAP2K3,MAP2K4,MAP2K6,MAP4K4,MAPK1,MAPK11,MAPK13,MAPK14,MYD88,NFKBIA,RPS27A,TLR1,TLR10,TLR2,TLR4,TLR5,TLR6,TLR8,TLR9,TNFAIP3,TRAF1,TRAF4
IL-10 Signalling	4.56	2.75423e-05	0.389	#NUM!	ARG2,CCR5,FCGR2A,FOS,IL10RB,IL18,IL18RAP,IL1B,IL1R1,IL1R2,IL1RAP,IL1RL1,IL1RN,IL4R,JUN,MAP2K3,MAP2K4,MAP2K6,MAP4K4,MAPK1,MAPK11,MAPK13,MAPK14,NFKBIA,SOCS3,SP1,STAT3,TYK2
FAK Signalling	4.55	2.81838e-05	0.333	#NUM!	ACTB,AKT3,ARHGAP26,ASAP1,CRK,FYN,GIT2,GRB2,HRAS,ITGA2B,ITGA4,ITGA5,ITGA7,ITGAD,ITGAM,ITGAX,ITGB2,ITGB4,ITGB6,ITGB7,KRAS,MAPK1,MAPK3,MRAS,PAK1,PAK2,PIK3CB,PIK3CD,PLCG1,PLCG2,PTEN,PXN,RAC1,RAF1,RALB,RRAS2,SOS2,TLN1,WAS
MSP-RON Signalling In Macrophages Pathway	4.55	2.81838e-05	0.333	2.92	ARG1,CIITA,CREB3L4,CREB5,CREBBP,FOS,GAB2,GRB2,HLA-DMA,HLA-DMB,HLA-DOA,HLA-DPA1,HLA-DPB1,HLA-DQA1,HLA-DRA,HLA-DRB1,HRAS,IFNG,IFNGR1,IFNGR2,ITGAM,ITGB2,JAK2,JUN,KRAS,MAPK1,MAPK3,MRAS,NFKBIZ,PIK3CB,PIK3CD,PTGS2,RALB,RRAS2,SBNO2,SOCS3,SOS2,STAT3,TLR4
Fcγ Receptor-mediated Phagocytosis in Macrophages and Monocytes	4.35	4.46684e-05	0.351	2.959	ACTB,AKT3,ARPC5,CBL,CRK,FCGR2A,FCGR3A/FCGR3B,FGR,FYN,GAB2,HCK,LYN,MAPK1,MAPK3,NCF1,PAK1,PLCG1,PLD1,PRKCB,PRKCD,PRKCH,PRKCQ,PTEN,PTK2B,PXN,RAC1,RAC2,TLN1,VASP,VAV2,VAV3,WAS,YES1
Systemic Lupus Erythematosus In T Cell Signalling Pathway	4.35	4.46684e-05	0.227	-2.286	AKT3,BCL6,CAMK4,CASP1,CASP4,CASP5,CBL,CD247,CD28,CD3D,CD3E,CD3G,CD40LG,CREB3L4,CREB5,CREBBP,FCER1G,FOS,FOXP3,GADD45A,GNAI3,GRB2,HLA-C,HLA-DMA,HLA-DMB,HLA-DOA,HLA-DPA1,HLA-DPB1,HLA-DQA1,HLA-DRA,HLA-DRB1,HLA-E,HRAS,ICOS,IL23A,JUN,KRAS,LAT,MAP2K3,MAP2K4,MAP2K6,MAPK1,MAPK3,MRAS,NFATC2,NOS3,PIK3CB,PIK3CD,PLCG1,PPP3CC,RAC1,RAC2,RALB,RHOB,RHOBTB2,RHOG,RHOH,ROCK1,RORC,RPTOR,RRAS2,SELPLG,SOS2,SP1,STAT3,TR…
Regulation of IL-2 Expression in Activated and Anergic T Lymphocytes	4.35	4.46684e-05	0.239	-7.246	CAMK4,CARD11,CD247,CD28,CD3D,CD3E,CD3G,FCER1G,FOS,FYN,GRB2,HRAS,JUN,KRAS,LAT,LCK,MAP2K4,MAPK1,MAPK3,MRAS,NFAT5,NFATC2,NFKBIA,PLCG1,PLCG2,PPP3CC,PRKCQ,RAC1,RAF1,RALB,RRAS2,SOS2,TGFB3,TRAJ1,TRAJ10,TRAJ12,TRAJ13,TRAJ16,TRAJ17,TRAJ18,TRAJ19,TRAJ2,TRAJ21,TRAJ25,TRAJ26,TRAJ27,TRAJ3,TRAJ30,TRAJ32,TRAJ35,TRAJ39,TRAJ4,TRAJ41,TRAJ42,TRAJ46,TRAJ47,TRAJ5,TRAJ50,TRAJ52,TRAJ53,TRAJ58,TRAJ6,TRAJ7,TRAJ9,TRAV1-2,…
Ephrin Receptor Signalling	4.28	5.24807e-05	0.284	3.162	AKT3,ANGPT1,ARPC5,CFL2,CREB3L4,CREB5,CREBBP,CRK,EFNA1,EPHA1,EPHB1,EPHB4,FYN,GNA15,GNAI3,GNAQ,GNB2,GNB4,GNG5,GRB2,HRAS,ITGA2B,ITGA4,ITGA5,ITGA7,ITGAD,ITGAM,ITGAX,ITGB2,ITGB4,ITGB6,ITGB7,JAK2,KALRN,KRAS,LIMK2,MAP4K4,MAPK1,MAPK3,MRAS,PAK1,PAK2,PTPN13,PXN,RAC1,RAC2,RAF1,RALB,RGS3,ROCK1,RRAS2,SDCBP,SOS2,STAT3,VEGFA,VEGFB,WAS
Renin-Angiotensin Signalling	4.28	5.24807e-05	0.325	2.401	ACE,ADCY10,ADCY4,ADCY6,FOS,GNAQ,GRB2,HRAS,ITPR3,JAK2,JUN,KRAS,MAP2K4,MAPK1,MAPK11,MAPK13,MAPK14,MAPK3,MRAS,PAK1,PAK2,PIK3CB,PIK3CD,PLCG1,PLCG2,PRKACA,PRKACB,PRKCB,PRKCD,PRKCH,PRKCQ,PTK2B,RAC1,RAF1,RALB,RRAS2,SHF,SOS2,STAT3
IL-8 Signalling	4.26	5.49541e-05	0.28	4.341	AKT3,ANGPT1,ARRB2,BCL2,CCND3,CXCL1,CXCR1,CXCR2,FLT4,FOS,GNA15,GNAI3,GNAQ,GNB2,GNB4,GNG5,HRAS,ICAM1,IQGAP1,IRAK3,ITGAM,ITGAX,ITGB2,JUN,KRAS,LASP1,LIMK2,MAP2K4,MAP4K4,MAPK1,MAPK3,MMP9,MRAS,NCF1,NCF2,NFKBIA,PAK2,PIK3CB,PIK3CD,PLD1,PRKCB,PRKCD,PRKCH,PRKCQ,PTGS2,PTK2B,RAC1,RAC2,RAF1,RALB,RHOB,RHOBTB2,RHOG,RHOH,ROCK1,RRAS2,VASP,VEGFA,VEGFB
CD40 Signalling	4.26	5.49541e-05	0.388	1.706	CD40,CD40LG,FCER2,FOS,ICAM1,JAK3,JUN,MAP2K3,MAP2K4,MAP2K6,MAPK1,MAPK11,MAPK13,MAPK14,MAPK3,MAPKAPK2,NFKBIA,PIK3CB,PIK3CD,PTGS1,PTGS2,STAT3,TANK,TNFAIP3,TRAF1,TRAF5
Paxillin Signalling	4.23	5.88844e-05	0.333	3.138	ACTB,ACTN1,CRK,GIT2,GRB2,HRAS,ITGA2B,ITGA4,ITGA5,ITGA7,ITGAD,ITGAM,ITGAX,ITGB2,ITGB4,ITGB6,ITGB7,KRAS,MAP2K4,MAPK1,MAPK11,MAPK13,MAPK14,MRAS,PAK1,PAK2,PIK3CB,PIK3CD,PTK2B,PTPN12,PXN,RAC1,RALB,RRAS2,SOS2,TLN1
Regulation of eIF4 and p70S6K Signalling	4.23	5.88844e-05	0.291	1	AGO2,AGO4,AKT3,EIF3E,GRB2,HRAS,ITGA2B,ITGA4,ITGA5,ITGA7,ITGAD,ITGAM,ITGAX,ITGB2,ITGB4,ITGB6,ITGB7,KRAS,MAPK1,MAPK11,MAPK13,MAPK14,MAPK3,MKNK1,MRAS,MT-RNR1,PIK3CB,PIK3CD,RAF1,RALB,RPS13,RPS14,RPS18,RPS19,RPS2,RPS20,RPS21,RPS23,RPS25,RPS27,RPS27A,RPS27L,RPS28,RPS29,RPS3,RPS4X,RPS5,RPS6,RPS8,RPSA,RRAS2,SOS2
PI3K Signalling in B Lymphocytes	4.23	5.88844e-05	0.308	0.632	AKT3,ATF6,BLK,CAMK2D,CAMK2G,CAMK4,CBL,CD19,CD40,CD79B,CD81,FOS,FYN,HRAS,IL4R,IRS2,ITPR3,JUN,KRAS,LYN,MAPK1,MAPK3,MRAS,NFAT5,NFATC2,NFKBIA,PIK3AP1,PIK3CB,PIK3CD,PLCG1,PLCG2,PLCH2,PLCL1,PLEKHA1,PPP3CC,PRKCB,PTEN,RAC1,RAF1,RALB,RRAS2,TLR4,VAV2,VAV3
Neuregulin Signalling	4.21	6.16595e-05	0.325	1.177	ADAM17,AKT3,CDK5R1,CRK,ERBB2,GRB2,HRAS,ITGA2B,ITGA4,ITGA5,ITGA7,ITGAD,ITGAM,ITGAX,ITGB2,ITGB4,ITGB6,ITGB7,KRAS,MAPK1,MAPK3,MATK,MRAS,PLCG1,PLCG2,PRKCB,PRKCD,PRKCH,PRKCQ,PSEN1,PTEN,RAF1,RALB,RPS6,RRAS2,SOS2,STAT5B,TGFA
CD28 Signalling in T Helper Cells	4.07	8.51138e-05	0.232	-0.577	AKT3,ARPC5,CAMK4,CARD11,CD247,CD28,CD3D,CD3E,CD3G,CD4,CTLA4,FCER1G,FOS,FYN,GRB2,HLA-DMA,HLA-DMB,HLA-DOA,HLA-DPA1,HLA-DPB1,HLA-DQA1,HLA-DRA,HLA-DRB1,ITK,ITPR3,JUN,LAT,LCK,MAP2K4,NFAT5,NFATC2,NFKBIA,PAK1,PIK3CB,PIK3CD,PLCG1,PPP3CC,PRKCQ,RAC1,TRAJ1,TRAJ10,TRAJ12,TRAJ13,TRAJ16,TRAJ17,TRAJ18,TRAJ19,TRAJ2,TRAJ21,TRAJ25,TRAJ26,TRAJ27,TRAJ3,TRAJ30,TRAJ32,TRAJ35,TRAJ39,TRAJ4,TRAJ41,TRAJ42,TRAJ46,TRAJ47,TR…
RAR Activation	4.04	9.12011e-05	0.281	#NUM!	ACTB,ADCY10,ADCY4,ADCY6,AKT3,ALDH1A2,BMP2,CRABP2,CREBBP,CSF2RB,DHRS3,DUSP1,EP300,FOS,GTF2H2,GTF2H3,IGFBP3,JAK2,JUN,MAP2K4,MAP3K5,MAPK1,MAPK11,MAPK13,MAPK14,MAPKAPK2,MNAT1,NCOA1,PHF10,PIK3CB,PIK3CD,PRKACA,PRKACB,PRKCB,PRKCD,PRKCH,PRKCQ,PTEN,RAC1,RARA,RBP7,RDH13,RDH14,RDH16,RPL7A,RXRA,SMAD6,SMARCD3,SORBS3,SRA1,STAT5B,TGFB3,TNIP1,VEGFA,ZBTB16
Sertoli Cell-Sertoli Cell Junction Signalling	4.01	9.77237e-05	0.277	#NUM!	ACTB,ACTN1,ADCY10,AFDN,AKT3,CLDN9,F11R,GSK3B,HRAS,ITGA2B,ITGA4,ITGA5,ITGA7,ITGAD,ITGAM,ITGAX,ITGB2,ITGB4,ITGB6,ITGB7,JAM2,JUN,KRAS,MAP2K3,MAP2K4,MAP3K15,MAP3K2,MAP3K20,MAP3K3,MAP3K5,MAP3K6,MAP3K9,MAPK1,MAPK11,MAPK13,MAPK14,MAPK3,MPP6,MRAS,MYO7A,NECTIN3,NOS3,PRKACA,PRKACB,PTEN,RAC1,RAF1,RALB,RRAS2,SPTA1,TGFB3,TGFBR3,TJP3,TNFRSF1A,TUBA1A,TUBA4A,WAS
iNOS Signalling	3.94	0.000114815	0.426	3.638	CAMK4,CREBBP,FOS,IFNG,IFNGR1,IFNGR2,IRAK3,IRF1,JAK2,JAK3,JUN,LY96,MAPK1,MAPK11,MAPK13,MAPK14,MYD88,NFKBIA,TLR4,TYK2
GM-CSF Signalling	3.93	0.00011749	0.371	2.858	AKT3,BCL2A1,CAMK2D,CAMK2G,CSF2RA,CSF2RB,ETS1,GRB2,HCK,HRAS,JAK2,KRAS,LYN,MAPK1,MAPK3,MRAS,PIK3CB,PIK3CD,PPP3CC,PRKCB,RAF1,RALB,RRAS2,SOS2,STAT3,STAT5B
Thrombopoietin Signalling	3.82	0.000151356	0.381	2.449	FOS,GAB2,GRB2,HRAS,IRS2,JAK2,JUN,KRAS,MAPK1,MAPK3,MRAS,PIK3CB,PIK3CD,PLCG1,PLCG2,PRKCB,PRKCD,PRKCH,PRKCQ,RAF1,RALB,RRAS2,STAT3,STAT5B
Production of Nitric Oxide and Reactive Oxygen Species in Macrophages	3.77	0.000169824	0.277	3.571	AKT3,ARG2,CREBBP,FOS,IFNG,IFNGR1,IFNGR2,IRF1,IRF8,JAK2,JAK3,JUN,MAP2K4,MAP3K15,MAP3K2,MAP3K3,MAP3K5,MAP3K6,MAP3K9,MAPK1,MAPK11,MAPK13,MAPK14,MAPK3,NCF1,NCF2,NCF4,NFKBIA,NGFR,PIK3CB,PIK3CD,PLCG1,PLCG2,PPP1R12A,PPP1R3D,PRKCB,PRKCD,PRKCH,PRKCQ,RAC1,RAC2,RHOB,RHOBTB2,RHOG,RHOH,S100A8,SERPINA1,SIRPA,SPI1,TLR2,TLR4,TNFRSF1A,TYK2
CCR5 Signalling in Macrophages	3.77	0.000169824	0.231	1.213	CACNA1E,CACNA1H,CACNA1I,CACNA2D3,CACNG6,CACNG8,CAMK4,CCR5,CD247,CD3D,CD3E,CD3G,CD4,FCER1G,FOS,GNA15,GNAI3,GNAQ,GNB2,GNB4,GNG5,ITPR3,JUN,MAP2K4,MAPK1,MAPK11,MAPK13,MAPK14,MRAS,PLCG1,PLCG2,PRKCB,PRKCD,PRKCH,PRKCQ,PTK2B,TRAJ1,TRAJ10,TRAJ12,TRAJ13,TRAJ16,TRAJ17,TRAJ18,TRAJ19,TRAJ2,TRAJ21,TRAJ25,TRAJ26,TRAJ27,TRAJ3,TRAJ30,TRAJ32,TRAJ35,TRAJ39,TRAJ4,TRAJ41,TRAJ42,TRAJ46,TRAJ47,TRAJ5,TRAJ50,TRAJ52,TRAJ5…
IL-12 Signalling and Production in Macrophages	3.76	0.00017378	0.301	#NUM!	AKT3,ALOX15,CD40,CD40LG,CEBPB,EP300,FOS,IFNG,IFNGR1,IL12RB2,IL18,IL23A,IL23R,IRF1,IRF8,JUN,MAP2K4,MAPK1,MAPK11,MAPK13,MAPK14,MAPK3,MYD88,NCOA1,NFKBIA,PIK3CB,PIK3CD,PPARG,PRKCB,PRKCD,PRKCH,PRKCQ,RAB7A,RXRA,S100A8,SERPINA1,SPI1,STAT6,TGFB3,TLR2,TLR4
Role of PKR in Interferon Induction and Antiviral Response	3.76	0.00017378	0.301	3.333	APAF1,BID,CASP1,CASP5,DNAJC3,FADD,FANCC,FOS,HSPA1A/HSPA1B,HSPA1L,HSPA6,IFNAR1,IFNG,IFNGR1,IFNGR2,IL18,IL1B,IRF1,JUN,MAP2K3,MAP2K4,MAP2K6,MAPK1,MAPK11,MAPK13,MAPK14,MAPK3,METAP2,MYD88,NFKBIA,NLRP12,NLRP3,NLRP6,PDGFRB,PYCARD,SP1,STAT3,TLR4,TLR9,TNFRSF1A,TYK2
Colorectal Cancer Metastasis Signalling	3.76	0.00017378	0.257	3.255	ADCY10,ADCY4,ADCY6,AKT3,FOS,FZD3,FZD6,GNA15,GNAI3,GNAQ,GNB2,GNB4,GNG5,GRB2,GSK3B,HRAS,IFNG,IFNGR1,IL6R,JAK2,JAK3,JUN,KRAS,LEF1,MAP2K4,MAPK1,MAPK3,MMP15,MMP17,MMP25,MMP28,MMP8,MMP9,MRAS,MSH2,PIK3CB,PIK3CD,PRKACA,PRKACB,PTGS2,RAC1,RAC2,RALB,RHOB,RHOBTB2,RHOG,RHOH,RRAS2,SOS2,STAT3,TCF7,TCF7L2,TGFB3,TLR1,TLR10,TLR2,TLR4,TLR5,TLR6,TLR8,TLR9,TNFRSF1A,TYK2,VEGFA,VEGFB,WNT10B,WNT2B,WNT5B,WNT7A
Role of NFAT in Cardiac Hypertrophy	3.76	0.00017378	0.268	1.511	ADCY10,ADCY4,ADCY6,AKAP5,AKT3,CACNA1E,CACNA1H,CACNA1I,CACNA2D3,CACNG6,CACNG8,CAMK2D,CAMK2G,CAMK4,EP300,GNAI3,GNAQ,GNB2,GNB4,GNG5,GRB2,GSK3B,HDAC4,HDAC9,HRAS,IGF1R,ITPR3,KRAS,MAP2K3,MAP2K4,MAP2K6,MAPK1,MAPK11,MAPK13,MAPK14,MAPK3,MEF2A,MEF2B,MRAS,PIK3CB,PIK3CD,PLCG1,PLCG2,PLCH2,PLCL1,PPP3CC,PRKACA,PRKACB,PRKCB,PRKCD,PRKCH,PRKCQ,RAF1,RALB,RCAN3,RRAS2,SLC8A1,SOS2,TGFB3
FLT3 Signalling in Hematopoietic Progenitor Cells	3.75	0.000177828	0.35	2.887	AKT3,CBL,CREB3L4,CREB5,CREBBP,FLT3,FLT3LG,GAB2,GRB2,HRAS,KRAS,MAPK1,MAPK11,MAPK13,MAPK14,MAPK3,MRAS,PIK3CB,PIK3CD,RAF1,RALB,RPS6KA1,RPS6KA3,RRAS2,SOS2,STAT3,STAT5B,STAT6
Cdc42 Signalling	3.73	0.000186209	0.224	1.671	ARPC5,CD247,CD3D,CD3E,CD3G,CDC42EP2,CDC42SE1,CFL2,CLIP1,EXOC6,FCER1G,FGD3,FOS,GSK3B,HLA-C,HLA-DMA,HLA-DMB,HLA-DOA,HLA-DPA1,HLA-DPB1,HLA-DQA1,HLA-DRA,HLA-DRB1,HLA-E,IQGAP1,ITGA2B,ITGA4,ITGA5,ITGA7,ITGAD,ITGAM,ITGAX,ITGB2,ITGB4,ITGB6,ITGB7,ITK,JUN,LIMK2,MAP2K4,MAPK1,MAPK11,MAPK13,MAPK14,PAK1,PAK2,PPP1R12A,RAF1,TRAJ1,TRAJ10,TRAJ12,TRAJ13,TRAJ16,TRAJ17,TRAJ18,TRAJ19,TRAJ2,TRAJ21,TRAJ25,TRAJ26,TRAJ27,…
Cholecystokinin/Gastrin-mediated Signalling	3.72	0.000190546	0.311	3.43	FOS,GNAQ,GRB2,HRAS,IL18,IL1B,IL1RN,ITPR3,JUN,KRAS,MAP2K3,MAP2K4,MAP2K6,MAPK1,MAPK14,MAPK3,MEF2A,MEF2B,MRAS,PRKCB,PRKCD,PRKCH,PRKCQ,PTGS2,PTK2B,PXN,RAC1,RAC2,RAF1,RALB,RHOB,RHOBTB2,RHOG,RHOH,ROCK1,RRAS2,SOS2
Role of JAK1 and JAK3 in γc Cytokine Signalling	3.63	0.000234423	0.362	#NUM!	FES,GRB2,HRAS,IL21R,IL2RA,IL2RB,IL4R,IL7,IL7R,IRS2,JAK2,JAK3,KRAS,MAPK1,MAPK3,MRAS,PIK3CB,PIK3CD,PTK2B,RALB,RRAS2,SOCS3,STAT3,STAT5B,STAT6
Integrin Signalling	3.63	0.000234423	0.268	3.111	ACTB,ACTN1,AKT3,ARHGAP26,ARPC5,ASAP1,CRK,FYN,GRB2,GSK3B,GSN,HRAS,ITGA2B,ITGA4,ITGA5,ITGA7,ITGAD,ITGAM,ITGAX,ITGB2,ITGB4,ITGB6,ITGB7,KRAS,MAP2K4,MAPK1,MAPK3,MRAS,MYLK3,NEDD9,PAK1,PAK2,PIK3CB,PIK3CD,PLCG1,PLCG2,PPP1R12A,PTEN,PXN,RAC1,RAC2,RAF1,RALB,RHOB,RHOBTB2,RHOG,RHOH,ROCK1,RRAS2,SOS2,TLN1,TSPAN2,TSPAN3,TTN,VASP,WAS,ZYX
ErbB Signalling	3.63	0.000234423	0.33	2.785	ERBB2,FOS,GRB2,GSK3B,HRAS,JUN,KRAS,MAP2K3,MAP2K4,MAP2K6,MAPK1,MAPK11,MAPK13,MAPK14,MAPK3,MRAS,PAK1,PAK2,PIK3CB,PIK3CD,PLCG1,PLCG2,PRKCB,PRKCD,PRKCH,PRKCQ,RAF1,RALB,RRAS2,SOS2,TGFA
Role of JAK family kinases in IL-6-type Cytokine Signalling	3.62	0.000239883	0.52	#NUM!	IL6R,JAK2,MAP2K4,MAPK1,MAPK11,MAPK13,MAPK14,MAPK3,OSM,SOCS3,STAT3,STAT5B,TYK2
Xenobiotic Metabolism General Signalling Pathway	3.62	0.000239883	0.294	2.777	ABCA2,AKT3,CREBBP,EP300,FTL,GSTA4,GSTM1,GSTM2,GSTO2,HRAS,KRAS,MAP2K3,MAP2K4,MAP2K6,MAP3K15,MAP3K2,MAP3K3,MAP3K5,MAP3K6,MAP3K9,MAPK1,MAPK11,MAPK13,MAPK14,MAPK3,MGST1,MGST2,MRAS,NFE2L2,NQO2,PIK3CB,PIK3CD,PRKCB,PRKCD,PRKCH,PRKCQ,RAF1,RALB,RRAS2,RXRA,SLC51A,UGT8
Role of Osteoblasts, Osteoclasts and Chondrocytes in Rheumatoid Arthritis	3.58	0.000263027	0.263	#NUM!	ADAM17,ADAMTS4,ADAMTS5,AKT3,ALPL,BCL2,BIRC3,BMP2,BMPR1A,CAMK4,CBL,CSF1,CSNK1D,DKK3,FOS,FZD3,FZD6,GSK3B,GSN,IFNG,IL18,IL18R1,IL18RAP,IL1B,IL1R1,IL1R2,IL1RAP,IL1RL1,IL1RN,IL7,ITGA5,JUN,LEF1,MAP2K3,MAP2K4,MAP2K6,MAP3K5,MAPK1,MAPK14,MAPK3,MMP8,NAIP,NFAT5,NFATC2,NFKBIA,NGFR,PIK3CB,PIK3CD,PPP3CC,PTK2B,SMAD6,TCF7,TCF7L2,TNFRSF1A,TRAF5,WNT10B,WNT2B,WNT5B,WNT7A
Sperm Motility	3.55	0.000281838	0.256	-0.218	AATK,ABHD3,ADCY10,BLK,BMX,CACNA1H,CACNA1I,CAMK4,CNGA4,CSF2RA,EPHA1,EPHB1,EPHB4,ERBB2,FES,FGFR2,FGFR4,FGR,FLT3LG,FLT4,FYN,GNA15,GNAI3,GNAQ,GNB2,GNB4,GNG5,HCK,IGF1R,ITK,ITPR3,JAK2,JAK3,LCK,LMTK2,LTK,LYN,MAP2K3,MAP2K4,MAP2K6,MATK,MRAS,PDE2A,PDGFRB,PLAAT4,PLAAT5,PLB1,PLCG1,PLCG2,PLCH2,PLCL1,PRKACA,PRKACB,PRKCB,PRKCD,PRKCH,PRKCQ,PTK2B,ROR1,SLC16A10,TNK1,TXK,TYK2,YES1,ZAP70
Calcium-induced T Lymphocyte Apoptosis	3.53	0.000295121	0.231	-3.545	ATP2A1,CAMK4,CD247,CD3D,CD3E,CD3G,CD4,EP300,FCER1G,HLA-DMA,HLA-DMB,HLA-DOA,HLA-DPA1,HLA-DPB1,HLA-DQA1,HLA-DRA,HLA-DRB1,ITPR3,LCK,NFATC2,PLCG1,PPP3CC,PRKCB,PRKCD,PRKCH,PRKCQ,TRAJ1,TRAJ10,TRAJ12,TRAJ13,TRAJ16,TRAJ17,TRAJ18,TRAJ19,TRAJ2,TRAJ21,TRAJ25,TRAJ26,TRAJ27,TRAJ3,TRAJ30,TRAJ32,TRAJ35,TRAJ39,TRAJ4,TRAJ41,TRAJ42,TRAJ46,TRAJ47,TRAJ5,TRAJ50,TRAJ52,TRAJ53,TRAJ58,TRAJ6,TRAJ7,TRAJ9,TRAV1-2,TRAV12-2,…
Altered T Cell and B Cell Signalling in Rheumatoid Arthritis	3.52	0.000301995	0.228	#NUM!	CD247,CD28,CD3D,CD3E,CD3G,CD40,CD40LG,CD79B,CSF1,FCER1G,HLA-DMA,HLA-DMB,HLA-DOA,HLA-DPA1,HLA-DPB1,HLA-DQA1,HLA-DRA,HLA-DRB1,IFNG,IL18,IL1B,IL1RN,IL23A,SLAMF1,TLR1,TLR10,TLR2,TLR4,TLR5,TLR6,TLR8,TLR9,TNFRSF13C,TRAJ1,TRAJ10,TRAJ12,TRAJ13,TRAJ16,TRAJ17,TRAJ18,TRAJ19,TRAJ2,TRAJ21,TRAJ25,TRAJ26,TRAJ27,TRAJ3,TRAJ30,TRAJ32,TRAJ35,TRAJ39,TRAJ4,TRAJ41,TRAJ42,TRAJ46,TRAJ47,TRAJ5,TRAJ50,TRAJ52,TRAJ53,TRAJ58…
Oncostatin M Signalling	3.52	0.000301995	0.419	2.668	EPAS1,GRB2,HRAS,JAK2,JAK3,KRAS,MAPK1,MAPK3,MRAS,OSM,PLAU,RAF1,RALB,RRAS2,STAT3,STAT5B,TIMP3,TYK2
IL-3 Signalling	3.48	0.000331131	0.342	2.502	AKT3,CSF2RB,FOS,GAB2,GRB2,HRAS,JAK2,JUN,KRAS,MAPK1,MAPK3,MRAS,PAK1,PIK3CB,PIK3CD,PPP3CC,PRKCB,PRKCD,PRKCH,PRKCQ,RAC1,RAF1,RALB,RRAS2,STAT3,STAT5B,STAT6
Opioid Signalling Pathway	3.47	0.000338844	0.25	-0.128	ADCY10,ADCY4,ADCY6,AKT3,ARRB2,BLK,CACNA1E,CACNA1H,CACNA1I,CACNA2D3,CACNG6,CACNG8,CAMK2D,CAMK2G,CAMK4,CLTCL1,CREB3L4,CREB5,CREBBP,EP300,FGR,FOS,FYN,GNA15,GNAI3,GNAQ,GNB2,GNB4,GNG5,GSK3B,HCK,HRAS,ITPR3,KRAS,LCK,LEF1,LYN,MAP2K3,MAP2K4,MAP2K6,MAPK1,MAPK3,MRAS,NFKBIA,NOS3,OPRL1,PPP3CC,PRKACA,PRKACB,PRKCB,PRKCD,PRKCH,PRKCQ,RAC1,RAC2,RAF1,RALB,RGS14,RGS16,RGS19,RGS3,RGS5,RPS6KA1,RPS6KA3,RRAS2,SOS2,TCF7,…
PTEN Signalling	3.47	0.000338844	0.287	-0.174	AKT3,BCL2,BCL2L11,BMPR1A,CBL,FGFR2,FGFR4,FLT4,GRB2,GSK3B,HRAS,IGF1R,IGF2R,INPP5F,ITGA2B,ITGA4,ITGA5,ITGA7,ITGAD,ITGAM,ITGAX,ITGB2,ITGB4,ITGB6,ITGB7,KRAS,MAGI3,MAPK1,MAPK3,MRAS,NGFR,PDGFRB,PIK3CB,PIK3CD,PTEN,RAC1,RAC2,RAF1,RALB,RRAS2,SOS2,TGFBR3,YWHAH
IL-15 Production	3.45	0.000354813	0.301	0.493	AATK,BLK,BMX,CSF2RA,EPHA1,EPHB1,EPHB4,ERBB2,FES,FGFR2,FGFR4,FGR,FLT3LG,FLT4,FYN,HCK,IGF1R,IRF1,ITK,JAK2,JAK3,LCK,LMTK2,LTK,LYN,MAP2K3,MAP2K4,MAP2K6,MATK,PDGFRB,PTK2B,ROR1,TNK1,TXK,TYK2,YES1,ZAP70
PPARα/RXRα Activation	3.45	0.000354813	0.269	-0.302	ABCA1,ACAA1,ACOX1,ACVR1B,ACVR1C,ACVR2A,ACVR2B,ADCY10,ADCY4,ADCY6,BCL3,CREBBP,EP300,GK,GNA15,GNAQ,GRB2,HRAS,IL18RAP,IL1B,IL1R1,IL1R2,IL1RAP,IL1RL1,JAK2,JUN,KRAS,MAP2K3,MAP2K4,MAP2K6,MAP4K4,MAPK1,MAPK14,MAPK3,MED12,MRAS,NFKBIA,PLCG1,PLCG2,PLCH2,PLCL1,PRKACA,PRKACB,PRKCB,RAF1,RALB,RRAS2,RXRA,SOS2,STAT5B,TGFB3,TGFBR3
FGF Signalling	3.42	0.000380189	0.333	2.887	AKT3,CREB3L4,CREB5,CREBBP,CRK,FGF13,FGF8,FGFR2,FGFR4,FGFRL1,GRB2,HRAS,MAP2K3,MAP2K6,MAP3K5,MAPK1,MAPK11,MAPK13,MAPK14,MAPK3,MAPKAPK2,PIK3CB,PIK3CD,PLCG1,RAC1,RAF1,SOS2,STAT3
Hepatic Fibrosis / Hepatic Stellate Cell Activation	3.4	0.000398107	0.268	#NUM!	BCL2,CCR5,CCR7,CD40,CD40LG,COL11A2,COL13A1,COL17A1,COL19A1,COL23A1,COL24A1,COL6A3,COL7A1,COL9A2,CSF1,CXCR3,ECE1,FGFR2,FLT4,ICAM1,IFNAR1,IFNG,IFNGR1,IFNGR2,IGF1R,IGFBP3,IGFBP4,IL18RAP,IL1B,IL1R1,IL1R2,IL1RAP,IL1RL1,IL4R,IL6R,KLF6,LY96,MMP9,MYH9,MYO10,MYO18B,NGFR,PDGFRB,SERPINE1,TGFA,TGFB3,TIMP1,TIMP2,TLR4,TNFRSF1A,VEGFA,VEGFB
Adrenomedullin Signalling pathway	3.39	0.00040738	0.266	2.546	ADCY10,ADCY4,ADCY6,ADM,AKT3,BCL2,CALCRL,CAMK4,CEBPB,FOS,GNA15,GNAQ,GRB2,GSK3B,HIF1A,HRAS,IL18,IL1B,IL1RN,ITPR3,KCNN4,KRAS,MAP2K3,MAP2K4,MAP2K6,MAPK1,MAPK11,MAPK13,MAPK14,MAPK3,MATK,MRAS,MYLK3,NOS3,NPR2,PIK3CB,PIK3CD,PLCG1,PLCG2,PLCH2,PLCL1,PPARG,PRKACA,PRKACB,PTK2B,RAF1,RALB,RRAS2,RXRA,SHF,SOS2,TFAP2E,TTN
Actin Nucleation by ARP-WASP Complex	3.39	0.00040738	0.323	1.414	ARPC5,GRB2,HRAS,ITGA2B,ITGA4,ITGA5,ITGA7,ITGAD,ITGAM,ITGAX,ITGB2,ITGB4,ITGB6,ITGB7,KRAS,MRAS,PPP1R12A,RAC1,RAC2,RALB,RHOB,RHOBTB2,RHOG,RHOH,ROCK1,RRAS2,SOS2,VASP,WAS,WASF1
Acute Phase Response Signalling	3.38	0.000416869	0.27	4.523	AKT3,C1R,C2,CEBPB,CRABP2,F8,FOS,FTL,GRB2,HPX,HRAS,IL18,IL1B,IL1R1,IL1RAP,IL1RN,IL6R,ITIH4,JAK2,JUN,KRAS,MAP2K3,MAP2K4,MAP2K6,MAP3K5,MAPK1,MAPK11,MAPK13,MAPK14,MAPK3,MRAS,MYD88,NFKBIA,NGFR,OSM,PIK3CB,PIK3CD,RAF1,RALB,RBP7,RRAS2,SERPINA1,SERPINE1,SOCS2,SOCS3,SOCS5,SOD2,SOS2,STAT3,TNFRSF1A
Inflammasome pathway	3.38	0.000416869	0.55	3.317	CASP1,CASP5,IL18,IL1B,MYD88,NAIP,NLRC4,NLRP3,NOD2,PYCARD,TLR4
ERK/MAPK Signalling	3.38	0.000416869	0.262	2.534	CREB3L4,CREB5,CREBBP,CRK,DUSP1,ELF2,ELF3,ETS1,ETS2,FOS,FYN,GRB2,H3-3A/H3-3B,HRAS,ITGA2B,ITGA4,ITGA5,ITGA7,ITGAD,ITGAM,ITGAX,ITGB2,ITGB4,ITGB6,ITGB7,KRAS,MAPK1,MAPK3,MKNK1,MRAS,PAK1,PAK2,PIK3CB,PIK3CD,PLCG1,PLCG2,PPARG,PPP1R12A,PPP1R3D,PRKACA,PRKACB,PRKCB,PRKCD,PTK2B,PXN,RAC1,RAC2,RAF1,RALB,RAPGEF3,RPS6KA1,RRAS2,SOS2,STAT3,TLN1,YWHAH
Rac Signalling	3.38	0.000416869	0.29	2.414	ABI2,ARPC5,CDK5R1,CFL2,HRAS,IQGAP1,ITGA2B,ITGA4,ITGA5,ITGA7,ITGAD,ITGAM,ITGAX,ITGB2,ITGB4,ITGB6,ITGB7,JUN,KRAS,LIMK2,MAP2K4,MAPK1,MAPK3,MCF2L,MRAS,NCF1,NCF2,PAK1,PAK2,PIK3CB,PIK3CD,PLD1,PTK2B,RAC1,RAC2,RAF1,RALB,RRAS2,TIAM1,WASF1
P2Y Purigenic Receptor Signalling Pathway	3.38	0.000416869	0.295	1.521	ADCY10,ADCY4,ADCY6,AKT3,CREB3L4,CREB5,CREBBP,FOS,GNAI3,GNAQ,GNB2,GNB4,GNG5,HRAS,ITGA2B,JUN,KRAS,MAPK1,MAPK3,MRAS,P2RY1,P2RY11,P2RY4,PIK3CB,PIK3CD,PLCG1,PLCG2,PLCH2,PLCL1,PRKACA,PRKACB,PRKCB,PRKCD,PRKCH,PRKCQ,RAF1,RALB,RRAS2
PPAR Signalling	3.34	0.000457088	0.308	-1.915	CREBBP,EP300,FOS,GRB2,HRAS,IL18,IL18RAP,IL1B,IL1R1,IL1R2,IL1RAP,IL1RL1,IL1RN,JUN,KRAS,MAP4K4,MAPK1,MAPK3,MRAS,NCOA1,NFKBIA,NGFR,PDGFRB,PPARG,PTGS2,RAF1,RALB,RRAS2,RXRA,SOS2,SRA1,STAT5B,TNFRSF1A
HER-2 Signalling in Breast Cancer	3.32	0.00047863	0.265	1.109	AKT3,BCL2L11,BLK,COX11,COX6B2,COX7C,ELF2,ELF3,ERBB2,ETS1,ETS2,FCER1A,FCER1G,FGR,FOS,FYN,GRB2,GSK3B,HCK,HRAS,ITGB2,ITGB4,ITGB6,ITGB7,JUN,KRAS,LCK,LYN,MAPK1,MAPK3,MDM2,MRAS,NFKBIA,PIK3CB,PIK3CD,PLCG1,PRKCB,PRKCD,PRKCH,PRKCQ,PTEN,PTGS2,RAF1,RALB,RPS6,RPTOR,RRAS2,SOS2,SP1,STAT3,TGFA,YES1
Communication between Innate and Adaptive Immune Cells	3.29	0.000512861	0.224	#NUM!	CCR7,CD247,CD28,CD3D,CD3E,CD3G,CD4,CD40,CD40LG,CD79B,CD83,CD8B,FCER1G,HLA-C,HLA-DRA,HLA-DRB1,HLA-E,IFNG,IGHG2,IL18,IL1B,IL1RN,TLR1,TLR10,TLR2,TLR4,TLR5,TLR6,TLR8,TLR9,TNFRSF13C,TRAJ1,TRAJ10,TRAJ12,TRAJ13,TRAJ16,TRAJ17,TRAJ18,TRAJ19,TRAJ2,TRAJ21,TRAJ25,TRAJ26,TRAJ27,TRAJ3,TRAJ30,TRAJ32,TRAJ35,TRAJ39,TRAJ4,TRAJ41,TRAJ42,TRAJ46,TRAJ47,TRAJ5,TRAJ50,TRAJ52,TRAJ53,TRAJ58,TRAJ6,TRAJ7,TRAJ9,TRAV1-2,TRAV1…
Fc Epsilon RI Signalling	3.27	0.000537032	0.299	2.058	AKT3,FCER1A,FCER1G,FYN,GRB2,HRAS,INPP5F,KRAS,LAT,LYN,MAP2K3,MAP2K4,MAP2K6,MAPK1,MAPK11,MAPK13,MAPK14,MAPK3,MRAS,PIK3CB,PIK3CD,PLCG1,PLCG2,PRKCB,PRKCD,PRKCH,PRKCQ,RAC1,RAC2,RAF1,RALB,RRAS2,SOS2,VAV2,VAV3
Reelin Signalling in Neurons	3.27	0.000537032	0.294	0.845	AFDN,AKT3,APBB1,ARHGEF11,ARHGEF9,ARPC5,BLK,CAMK2D,CAMK2G,CDK5R1,CNR2,CRK,DAB1,DNAH10,FGR,FYN,GSK3B,HCK,ITGA5,LCK,LYN,MAP2K3,MAP2K4,MAP2K6,MAP3K9,MAP4K1,MAPK1,MAPK3,MAPT,NDEL1,NECTIN3,PDK3,PIK3CB,PIK3CD,RAC1,WASF1,YES1
Notch Signalling	3.22	0.00060256	0.421	2.111	ADAM17,DLL1,DTX2,DTX3,FURIN,HES1,JAG1,LFNG,MAML3,NCSTN,NOTCH1,NOTCH2,NOTCH3,NUMB,PSEN1,RBPJ
IL-22 Signalling	3.22	0.00060256	0.5	2.111	AKT3,IL10RB,MAP2K4,MAPK1,MAPK11,MAPK13,MAPK14,MAPK3,SOCS3,STAT3,STAT5B,TYK2
Acute Myeloid Leukemia Signalling	3.22	0.00060256	0.319	1.177	AKT3,CEBPA,CSF2RA,CSF2RB,CSF3R,FLT3,FLT3LG,GRB2,HRAS,KRAS,LEF1,MAP2K3,MAP2K4,MAP2K6,MAPK1,MAPK3,MRAS,PIK3CB,PIK3CD,RAF1,RALB,RARA,RRAS2,SOS2,SPI1,STAT3,STAT5B,TCF7,TCF7L2
p38 MAPK Signalling	3.21	0.000616595	0.297	3.9	CDC25B,CREB3L4,CREB5,CREBBP,DDIT3,DUSP1,EEF2K,FADD,H3-3A/H3-3B,IL18,IL18RAP,IL1B,IL1R1,IL1R2,IL1RAP,IL1RL1,IL1RN,IRAK3,MAP2K3,MAP2K4,MAP2K6,MAP3K5,MAP4K1,MAPK11,MAPK13,MAPK14,MAPKAPK2,MAPT,MEF2A,MEF2B,MKNK1,RPS6KA1,RPS6KA3,TGFB3,TNFRSF1A
NGF Signalling	3.21	0.000616595	0.297	2.611	AKT3,CREB3L4,CREB5,CREBBP,CRK,GRB2,HRAS,KRAS,MAP2K4,MAP3K15,MAP3K2,MAP3K3,MAP3K5,MAP3K6,MAP3K9,MAPK1,MAPK3,MRAS,NGFR,PIK3CB,PIK3CD,PLCG1,PLCG2,PRKCD,RAC1,RAF1,RALB,RHOG,ROCK1,RPS6KA1,RPS6KA3,RRAS2,SMPD3,SOS2,TRAF4
IL-4 Signalling	3.14	0.000724436	0.315	#NUM!	AKT3,FCER2,GRB2,HLA-DMA,HLA-DMB,HLA-DOA,HLA-DPA1,HLA-DPB1,HLA-DQA1,HLA-DRA,HLA-DRB1,HRAS,IL13RA1,IL4R,INPP5F,JAK2,JAK3,KRAS,MRAS,NFAT5,NFATC2,NR3C2,PIK3CB,PIK3CD,RALB,RRAS2,SOS2,STAT6,TYK2
CREB Signalling in Neurons	3.14	0.000724436	0.214	-1.449	ACKR3,ADCY10,ADCY4,ADCY6,ADGRA2,ADGRA3,ADGRB1,ADGRB2,ADGRD1,ADGRE2,ADGRE5,ADGRG1,ADGRG3,ADGRG5,ADGRL1,ADRA2A,AKT3,BMPR1A,C3AR1,C5AR1,C5AR2,CACNA1E,CACNA1H,CACNA1I,CACNA2D3,CACNG6,CACNG8,CALCRL,CAMK2D,CAMK2G,CAMK4,CCR4,CCR5,CCR7,CCR9,CELSR1,CELSR2,CELSR3,CNR2,CREB3L4,CREB5,CREBBP,CX3CR1,CXCR1,CYSLTR2,EP300,F2RL1,FFAR3,FGFR2,FGFR4,FLT4,FPR1,FPR2,FZD3,FZD6,GIPR,GNA15,GNAI3,GNAQ,GNB2,GNB4,GNG5,GPER1,…
MSP-RON Signalling In Cancer Cells Pathway	3.1	0.000794328	0.283	2.271	AKT3,CREB3L4,CREB5,CREBBP,CSF2RB,ELF2,ELF3,ETS1,ETS2,FOS,GRB2,GSK3B,HIF1A,HRAS,ITGB4,JUN,KRAS,LEF1,MAPK1,MAPK3,MRAS,NFKBIA,PIK3CB,PIK3CD,PLAUR,PTK2B,RAF1,RALB,RPS6KA3,RRAS2,SFN,SOS2,SP1,STAT3,TCF7,TCF7L2,VEGFA,VEGFB,YWHAH
α-Adrenergic Signalling	3.09	0.000812831	0.302	1.279	ADCY10,ADCY4,ADCY6,ADRA2A,CAMK4,EPM2A,GNA15,GNAI3,GNAQ,GNB2,GNB4,GNG5,HRAS,ITPR3,KRAS,MAPK1,MAPK3,MRAS,PLCG1,PLCG2,PRKACA,PRKACB,PRKCB,PRKCD,PRKCH,PRKCQ,PYGL,PYGM,RAF1,RALB,RRAS2,SLC8A1
SAPK/JNK Signalling	3.08	0.000831764	0.221	2.353	CD247,CD3D,CD3E,CD3G,CRK,FADD,FCER1G,GADD45A,GNB2,GNB4,GNG5,GRB2,HRAS,JUN,KRAS,LCK,MAP2K4,MAP3K2,MAP3K20,MAP3K3,MAP3K5,MAP3K9,MAP4K1,MAP4K4,MRAS,PIK3CB,PIK3CD,RAC1,RAC2,RALB,RRAS2,SOS2,TRAJ1,TRAJ10,TRAJ12,TRAJ13,TRAJ16,TRAJ17,TRAJ18,TRAJ19,TRAJ2,TRAJ21,TRAJ25,TRAJ26,TRAJ27,TRAJ3,TRAJ30,TRAJ32,TRAJ35,TRAJ39,TRAJ4,TRAJ41,TRAJ42,TRAJ46,TRAJ47,TRAJ5,TRAJ50,TRAJ52,TRAJ53,TRAJ58,TRAJ6,TRAJ7,TRAJ9,TRAV1…
Renal Cell Carcinoma Signalling	3.06	0.000870964	0.325	2.236	AKT3,CREBBP,CRK,EP300,ETS1,FOS,GRB2,HIF1A,HRAS,JUN,KRAS,MAPK1,MAPK3,MRAS,PAK1,PAK2,PIK3CB,PIK3CD,RAC1,RAF1,RALB,RPS27A,RRAS2,SOS2,TGFA,VEGFA
UVC-Induced MAPK Signalling	3.05	0.000891251	0.373	1.414	FOS,HRAS,JUN,KRAS,MAP2K4,MAPK1,MAPK11,MAPK13,MAPK14,MAPK3,MRAS,PRKCB,PRKCD,PRKCH,PRKCQ,RAF1,RALB,RRAS2,SMPD3
Neurotrophin/TRK Signalling	3.04	0.000912011	0.329	2.2	CREB3L4,CREB5,CREBBP,FOS,GRB2,HRAS,JUN,KRAS,MAP2K3,MAP2K4,MAP2K6,MAP3K5,MAPK1,MAPK3,MRAS,NGFR,PIK3CB,PIK3CD,PLCG1,RAF1,RALB,RPS6KA1,RRAS2,SOS2,SPRY1
LPS-stimulated MAPK Signalling	3.01	0.000977237	0.318	3	FOS,HRAS,JUN,KRAS,MAP2K3,MAP2K4,MAP2K6,MAP3K5,MAPK1,MAPK11,MAPK13,MAPK14,MAPK3,MRAS,NFKBIA,PAK1,PIK3CB,PIK3CD,PRKCB,PRKCD,PRKCH,PRKCQ,RAC1,RAF1,RALB,RRAS2,TLR4
Ephrin B Signalling	3.01	0.000977237	0.333	1.606	CAP1,CBL,CFL2,EPHB1,EPHB4,GNA15,GNAI3,GNAQ,GNB2,GNB4,GNG5,HRAS,KALRN,MAPK1,MAPK3,MRAS,PAK1,PXN,RAC1,RAC2,RGS3,ROCK1,VAV2,VAV3
Graft-versus-Host Disease Signalling	3	0.001	0.224	#NUM!	CD247,CD28,CD3D,CD3E,CD3G,FCER1G,HLA-C,HLA-DMA,HLA-DMB,HLA-DOA,HLA-DPA1,HLA-DPB1,HLA-DQA1,HLA-DRA,HLA-DRB1,HLA-E,IFNG,IL18,IL1B,IL1RN,PRF1,TRAJ1,TRAJ10,TRAJ12,TRAJ13,TRAJ16,TRAJ17,TRAJ18,TRAJ19,TRAJ2,TRAJ21,TRAJ25,TRAJ26,TRAJ27,TRAJ3,TRAJ30,TRAJ32,TRAJ35,TRAJ39,TRAJ4,TRAJ41,TRAJ42,TRAJ46,TRAJ47,TRAJ5,TRAJ50,TRAJ52,TRAJ53,TRAJ58,TRAJ6,TRAJ7,TRAJ9,TRAV1-2,TRAV12-2,TRAV12-3,TRAV13-2,TRAV14DV4,TRAV16…
Role of MAPK Signalling in Promoting the Pathogenesis of Influenza	3	0.001	0.295	2.959	ABHD3,ATP6AP1,ATP6V0B,ATP6V0D1,ATP6V0E1,ATP6V0E2,ATP6V1A,ATP6V1B2,ATP6V1C1,BCL2,HRAS,JUN,KRAS,MAP2K3,MAP2K4,MAP2K6,MAP3K5,MAPK1,MAPK11,MAPK13,MAPK14,MAPK3,MRAS,NFKBIA,PLAAT4,PLAAT5,PLB1,PTGS2,RAF1,RALB,RPS6KA3,RRAS2,TCIRG1
Cardiac Hypertrophy Signalling	2.99	0.00102329	0.244	3.709	ADCY10,ADCY4,ADCY6,ADRA2A,CACNA1E,CACNA2D3,CACNG6,CACNG8,CAMK4,CREBBP,EP300,GNA15,GNAI3,GNAQ,GNB2,GNB4,GNG5,GRB2,GSK3B,HRAS,IGF1R,IL6R,JUN,KRAS,MAP2K3,MAP2K4,MAP2K6,MAP3K15,MAP3K2,MAP3K3,MAP3K5,MAP3K6,MAP3K9,MAPK1,MAPK11,MAPK13,MAPK14,MAPK3,MAPKAPK2,MEF2A,MEF2B,MRAS,PIK3CB,PIK3CD,PLCG1,PLCG2,PLCH2,PLCL1,PPP3CC,PRKACA,PRKACB,RAC1,RAC2,RAF1,RALB,RHOB,RHOBTB2,RHOG,RHOH,ROCK1,RPS6KA1,RRAS2,TGFB3
Nur77 Signalling in T Lymphocytes	2.94	0.00114815	0.218	1.043	APAF1,BCL2,CAMK4,CD247,CD28,CD3D,CD3E,CD3G,EP300,FCER1G,HDAC9,HLA-C,HLA-DMA,HLA-DMB,HLA-DOA,HLA-DPA1,HLA-DPB1,HLA-DQA1,HLA-DRA,HLA-DRB1,HLA-E,MAP3K2,MAP3K3,MAPK1,MAPK3,PPP3CC,PRKCB,PRKCD,PRKCH,PRKCQ,RPS6KA3,RXRA,TNFSF10,TRAJ1,TRAJ10,TRAJ12,TRAJ13,TRAJ16,TRAJ17,TRAJ18,TRAJ19,TRAJ2,TRAJ21,TRAJ25,TRAJ26,TRAJ27,TRAJ3,TRAJ30,TRAJ32,TRAJ35,TRAJ39,TRAJ4,TRAJ41,TRAJ42,TRAJ46,TRAJ47,TRAJ5,TRAJ50,TRAJ52,TR…
GP6 Signalling Pathway	2.93	0.0011749	0.283	2.121	AKT3,APBB1IP,CAMK4,COL11A2,COL13A1,COL17A1,COL19A1,COL23A1,COL24A1,COL6A3,COL7A1,COL9A2,FCER1G,FYN,GRB2,GSK3B,ITGA2B,ITK,LAMA2,LAMB3,LAMC1,LAT,LYN,PIK3CB,PIK3CD,PLCG1,PLCG2,PRKCB,PRKCD,PRKCH,PRKCQ,RAC1,RHOG,TLN1,VAV2,VAV3
JAK/Stat Signalling	2.91	0.00123027	0.317	2.746	AKT3,CEBPB,FOS,GNAQ,GRB2,HRAS,JAK2,JAK3,JUN,KRAS,MAPK1,MAPK3,MRAS,PIK3CB,PIK3CD,RAF1,RALB,RRAS2,SOCS2,SOCS3,SOCS5,SOS2,STAT3,STAT5B,STAT6,TYK2
Semaphorin Neuronal Repulsive Signalling Pathway	2.91	0.00123027	0.272	0	AKT3,CFL2,ERBB2,FES,FYN,GSK3B,ITGA2B,ITGA4,ITGA5,ITGA7,ITGAD,ITGAM,ITGAX,ITGB2,ITGB4,ITGB6,ITGB7,LIMK2,MAP2K3,MAP2K4,MAP2K6,MAPT,MICAL1,NRP2,PAK1,PAK2,PIK3CB,PIK3CD,PLCG1,PLCG2,PLXNA1,PLXNA2,PLXNA3,PPP1R12A,PRKACA,PRKACB,RAC1,ROCK1,SEMA3A,SEMA4D,SEMA6B
RANK Signalling in Osteoclasts	2.9	0.00125893	0.308	2.6	AKT3,BIRC3,CAMK4,CBL,FOS,GSN,JUN,MAP2K4,MAP2K6,MAP3K15,MAP3K2,MAP3K3,MAP3K5,MAP3K6,MAP3K9,MAPK1,MAPK11,MAPK13,MAPK14,MAPK3,NFATC2,NFKBIA,PIK3CB,PIK3CD,PPP3CC,PTK2B,RAF1,TRAF5
Endocannabinoid Developing Neuron Pathway	2.89	0.00128825	0.285	1.461	ADCY10,ADCY4,ADCY6,AKT3,CNR2,CREB3L4,CREB5,CREBBP,GNAI3,GNB2,GNB4,GNG5,GSK3B,HRAS,KRAS,MAP2K3,MAP2K4,MAP2K6,MAPK1,MAPK11,MAPK13,MAPK14,MAPK3,MRAS,PIK3CB,PIK3CD,PRKACA,PRKACB,RAC1,RAC2,RAF1,RALB,RPTOR,RRAS2,STAT3
IL-2 Signalling	2.88	0.00131826	0.344	1.342	AKT3,FOS,GRB2,HRAS,IL2RA,IL2RB,JAK3,JUN,KRAS,LCK,MAPK1,MAPK3,MRAS,PIK3CB,PIK3CD,PTK2B,RAF1,RALB,RRAS2,SOS2,STAT5B
HMGB1 Signalling	2.82	0.00151356	0.263	2.874	AGER,AKT3,CD40LG,FOS,HRAS,ICAM1,IFNG,IFNGR1,IFNGR2,IL18,IL1B,IL1R1,JUN,KAT6A,KRAS,MAP2K3,MAP2K4,MAP2K6,MAPK1,MAPK11,MAPK13,MAPK14,MAPK3,MRAS,NGFR,OSM,PIK3CB,PIK3CD,RAC1,RAC2,RALB,RHOB,RHOBTB2,RHOG,RHOH,RRAS2,SERPINE1,SP1,TGFB3,TLR4,TNFRSF1A,TNFSF10,TNFSF14,TNFSF9
Endocannabinoid Cancer Inhibition Pathway	2.82	0.00151356	0.273	1.298	ADCY10,ADCY4,ADCY6,AKT3,CAMKK2,CASP1,CASP4,CASP5,CCND3,CNR2,CREB3L4,CREB5,CREBBP,DDIT3,GNAI3,GNAQ,GSK3B,HIF1A,LEF1,MAP2K3,MAP2K4,MAP2K6,MAPK1,MAPK14,MAPK3,NOS3,PIK3CB,PIK3CD,PRKACA,PRKACB,RAF1,ROCK1,RPTOR,SMPD3,SPTLC2,TCF7,TCF7L2,VEGFA,VEGFB
Systemic Lupus Erythematosus Signalling	2.8	0.00158489	0.21	#NUM!	AKT3,C8G,CAMK4,CBL,CD22,CD247,CD28,CD3D,CD3E,CD3G,CD40,CD40LG,CD72,CD79B,FCER1G,FCGR1B,FCGR2A,FCGR3A/FCGR3B,FOS,GRB2,HLA-C,HLA-E,HRAS,IGHG2,IL18,IL1B,IL1RN,IL6R,JUN,KRAS,LAT,LCK,LSM5,LSM7,LYN,MAPK1,MAPK3,MRAS,NFAT5,NFATC2,PIK3CB,PIK3CD,PLCG1,PLCG2,PRPF40B,RALB,RNU4-1,RRAS2,SNRPN,SOS2,TLR9,TNFRSF13C,TRAJ1,TRAJ10,TRAJ12,TRAJ13,TRAJ16,TRAJ17,TRAJ18,TRAJ19,TRAJ2,TRAJ21,TRAJ25,TRAJ26,TRAJ27,TRAJ3,TRAJ…
Autoimmune Thyroid Disease Signalling	2.79	0.00162181	0.22	#NUM!	CD247,CD28,CD3D,CD3E,CD3G,CD40,CD40LG,FCER1G,HLA-C,HLA-DMA,HLA-DMB,HLA-DOA,HLA-DPA1,HLA-DPB1,HLA-DQA1,HLA-DRA,HLA-DRB1,HLA-E,IGHG2,PRF1,TG,TRAJ1,TRAJ10,TRAJ12,TRAJ13,TRAJ16,TRAJ17,TRAJ18,TRAJ19,TRAJ2,TRAJ21,TRAJ25,TRAJ26,TRAJ27,TRAJ3,TRAJ30,TRAJ32,TRAJ35,TRAJ39,TRAJ4,TRAJ41,TRAJ42,TRAJ46,TRAJ47,TRAJ5,TRAJ50,TRAJ52,TRAJ53,TRAJ58,TRAJ6,TRAJ7,TRAJ9,TRAV1-2,TRAV12-2,TRAV12-3,TRAV13-2,TRAV14DV4,TRAV16…
Signalling by Rho Family GTPases	2.79	0.00162181	0.239	3.618	ACTB,ARHGEF11,ARHGEF17,ARHGEF9,ARPC5,CDC42EP1,CDC42EP2,CDC42EP3,CDC42EP4,CDH24,CDH26,CDH4,CFL2,CLIP1,FOS,GNA15,GNAI3,GNAQ,GNB2,GNB4,GNG5,IQGAP1,ITGA2B,ITGA4,ITGA5,ITGA7,ITGAD,ITGAM,ITGAX,ITGB2,ITGB4,ITGB6,ITGB7,JUN,LIMK2,MAP2K4,MAP3K20,MAP3K9,MAPK1,MAPK3,MRAS,NCF1,NCF2,PAK1,PAK2,PIK3CB,PIK3CD,PLD1,PPP1R12A,PTK2B,RAC1,RAC2,RAF1,RHOB,RHOBTB2,RHOG,RHOH,ROCK1,SEPTIN1,SEPTIN5,SEPTIN8,SLC9A1,WAS,WASF1
Corticotropin Releasing Hormone Signalling	2.76	0.0017378	0.268	2.744	ADCY10,ADCY4,ADCY6,ARPC5,CACNA1E,CACNA1H,CACNA1I,CACNA2D3,CACNG6,CACNG8,CAMK4,CREB3L4,CREB5,CREBBP,FOS,GNAI3,GNAQ,ITPR3,JUN,MAPK1,MAPK11,MAPK13,MAPK14,MAPK3,MEF2A,MEF2B,NOS3,NPR2,PLCG1,PLCG2,PRKACA,PRKACB,PRKCB,PRKCD,PRKCH,PRKCQ,PTCH1,PTGS2,RAF1,VEGFA
Growth Hormone Signalling	2.74	0.0018197	0.324	2.132	CEBPA,FOS,IGF1R,IGFBP3,JAK2,MAPK1,MAPK3,PIK3CB,PIK3CD,PLCG1,PLCG2,PRKCB,PRKCD,PRKCH,PRKCQ,PRL,RPS6KA1,RPS6KA3,SOCS2,SOCS3,SOCS5,STAT3,STAT5B
Tumor Microenvironment Pathway	2.72	0.00190546	0.257	2.654	AKT3,ARG1,BCL2,CFLAR,CSF1,CTLA4,FGF13,FGF8,FOS,HIF1A,HLA-C,HLA-E,HRAS,ICAM1,IDO1,IL1B,IL6R,ITGA5,JAK2,JUN,KRAS,MAPK1,MAPK3,MMP15,MMP17,MMP25,MMP28,MMP8,MMP9,MRAS,OSM,PIK3CB,PIK3CD,PLAU,PTGS2,RAC1,RAF1,RALB,RRAS2,SLC2A3,STAT3,TGFB3,TIAM1,TNFRSF1A,VEGFA,VEGFB
Chemokine Signalling	2.72	0.00190546	0.312	1.633	CAMK2D,CAMK2G,CAMK4,CCR5,FOS,GNAI3,GNAQ,HRAS,JUN,KRAS,LIMK2,MAPK1,MAPK11,MAPK13,MAPK14,MAPK3,MRAS,PLCG1,PLCG2,PPP1R12A,PRKCB,PTK2B,RAF1,RALB,RRAS2
Synaptogenesis Signalling Pathway	2.69	0.00204174	0.231	0.717	ADCY10,ADCY4,ADCY6,AFDN,AKT3,ARPC5,CAMK2D,CAMK2G,CAMK4,CDH24,CDH26,CDH4,CNTNAP1,CNTNAP2,CREB3L4,CREB5,CREBBP,CRK,DAB1,DNAJC5,EFNA1,EPHA1,EPHB1,EPHB4,FGR,FYN,GRB2,GSK3B,HCK,HRAS,KALRN,KRAS,LCK,LYN,MAPK1,MAPK14,MAPK3,MAPT,MARCKS,MRAS,NECTIN3,NLGN3,NRXN2,PAK1,PIK3CB,PIK3CD,PLCG1,PLCG2,PRKACA,PRKACB,PRKCD,RAC1,RAF1,RALB,RASGRF1,RASGRP1,RRAS2,SHF,SOS2,STXBP2,STXBP3,STXBP4,STXBP5,SYN2,SYNGAP1,SYT17,THB…
Melanocyte Development and Pigmentation Signalling	2.68	0.0020893	0.298	2.502	ADCY10,ADCY4,ADCY6,BCL2,CREB3L4,CREB5,CREBBP,CRK,EP300,GRB2,HRAS,KRAS,MAPK1,MAPK3,MRAS,PIK3CB,PIK3CD,PLCG1,PLCG2,PRKACA,PRKACB,RAF1,RALB,RPS6KA1,RPS6KA3,RRAS2,SH2B2,SOS2
Regulation of the Epithelial-Mesenchymal Transition Pathway	2.67	0.00213796	0.251	#NUM!	ADAM17,AKT3,EGR1,ETS1,FGF13,FGF8,FGFR2,FGFR4,FGFRL1,FZD3,FZD6,GRB2,GSK3B,HIF1A,HRAS,JAG1,JAK2,JAK3,KRAS,LEF1,MAP2K3,MAP2K4,MAP2K6,MAPK1,MAPK3,MMP9,MRAS,NCSTN,NOTCH1,NOTCH2,NOTCH3,PDGFRB,PIK3CB,PIK3CD,PSEN1,RAF1,RALB,RBPJ,RRAS2,SOS2,STAT3,TCF7,TCF7L2,TGFB3,TYK2,WNT10B,WNT2B,WNT5B,WNT7A
Th17 Activation Pathway	2.67	0.00213796	0.216	1.279	CD247,CD3D,CD3E,CD3G,FCER1G,FOXP3,HIF1A,IFNG,IL12RB2,IL1B,IL1R1,IL21R,IL23A,IL23R,IL6R,IRAK3,JAK2,JAK3,MYD88,NFAT5,NFATC2,RORA,RORC,SOCS3,STAT3,TRAJ1,TRAJ10,TRAJ12,TRAJ13,TRAJ16,TRAJ17,TRAJ18,TRAJ19,TRAJ2,TRAJ21,TRAJ25,TRAJ26,TRAJ27,TRAJ3,TRAJ30,TRAJ32,TRAJ35,TRAJ39,TRAJ4,TRAJ41,TRAJ42,TRAJ46,TRAJ47,TRAJ5,TRAJ50,TRAJ52,TRAJ53,TRAJ58,TRAJ6,TRAJ7,TRAJ9,TRAV1-2,TRAV12-2,TRAV12-3,TRAV13-2,TRAV14DV4,T…
Melatonin Signalling	2.67	0.00213796	0.319	0.853	CAMK2D,CAMK2G,CAMK4,GNAI3,GNAQ,MAP2K3,MAP2K4,MAP2K6,MAPK1,MAPK3,PLCG1,PLCG2,PLCH2,PLCL1,PRKACA,PRKACB,PRKCB,PRKCD,PRKCH,PRKCQ,RAF1,RORA,RORC
PAK Signalling	2.63	0.00234423	0.28	2.558	ARHGAP10,CFL2,GRB2,HRAS,ITGA2B,ITGA4,ITGA5,ITGA7,ITGAD,ITGAM,ITGAX,ITGB2,ITGB4,ITGB6,ITGB7,KRAS,LIMK2,MAP2K4,MAPK1,MAPK3,MRAS,PAK1,PAK2,PDGFRB,PIK3CB,PIK3CD,PTK2B,PXN,RAC1,RAF1,RALB,RRAS2,SOS2
IGF-1 Signalling	2.63	0.00234423	0.288	2.353	AKT3,FOS,GRB10,GRB2,HRAS,IGF1R,IGFBP3,IGFBP4,IRS2,JAK2,JUN,KRAS,MAPK1,MAPK3,MRAS,PIK3CB,PIK3CD,PRKACA,PRKACB,PXN,RAF1,RALB,RRAS2,SFN,SOCS2,SOCS3,SOCS5,SOS2,STAT3,YWHAH
Mouse Embryonic Stem Cell Pluripotency	2.63	0.00234423	0.288	1.89	AKT3,BMPR1A,CREBBP,FZD3,FZD6,GRB2,GSK3B,HRAS,ID3,JAK2,JAK3,KRAS,LEF1,MAPK1,MAPK11,MAPK13,MAPK14,MAPK3,MRAS,PIK3CB,PIK3CD,POU5F1,RAF1,RALB,RRAS2,SOS2,STAT3,TCF7,TCF7L2,TYK2
IL-15 Signalling	2.62	0.00239883	0.312	1.225	AKT3,HRAS,IL2RB,IL5RA,JAK2,JAK3,KRAS,LCK,MAPK1,MAPK11,MAPK13,MAPK14,MAPK3,MRAS,PIK3CB,PIK3CD,RAF1,RALB,RPTOR,RRAS2,STAT3,STAT5B,STAT6,TYK2
CXCR4 Signalling	2.59	0.0025704	0.257	2	ADCY10,ADCY4,ADCY6,AKT3,ARHGEF11,CD4,CRK,EGR1,FOS,GNA15,GNAI3,GNAQ,GNB2,GNB4,GNG5,HRAS,ITPR3,JUN,KRAS,LYN,MAP2K4,MAPK1,MAPK3,MRAS,PAK1,PAK2,PIK3CB,PIK3CD,PRKCB,PRKCD,PRKCH,PRKCQ,PXN,RAC1,RAC2,RAF1,RALB,RHOB,RHOBTB2,RHOG,RHOH,ROCK1,RRAS2
mTOR Signalling	2.59	0.0025704	0.245	0.962	AKT3,EIF3E,FKBP1A,HIF1A,HRAS,KRAS,MAPK1,MAPK3,MRAS,MT-RNR1,PIK3CB,PIK3CD,PLD1,PRKCB,PRKCD,PRKCH,PRKCQ,PRR5,RAC1,RAC2,RALB,RHOB,RHOBTB2,RHOG,RHOH,RPS13,RPS14,RPS18,RPS19,RPS2,RPS20,RPS21,RPS23,RPS25,RPS27,RPS27A,RPS27L,RPS28,RPS29,RPS3,RPS4X,RPS5,RPS6,RPS6KA1,RPS6KA3,RPS8,RPSA,RPTOR,RRAS2,ULK1,VEGFA,VEGFB
Crosstalk between Dendritic Cells and Natural Killer Cells	2.59	0.0025704	0.297	-0.626	ACTB,CAMK2D,CAMK2G,CCR7,CD28,CD40,CD40LG,CD69,CD83,CSF2RB,HLA-C,HLA-DRA,HLA-DRB1,HLA-E,ICAM3,IFNG,IL18,IL2RB,KLRC4-KLRK1/KLRK1,LTBR,NCR3,PRF1,TLN1,TLR4,TLR9,TNFSF10,TYROBP
Glioma Signalling	2.56	0.00275423	0.274	0.962	AKT3,CAMK2D,CAMK2G,CAMK4,CCND3,CDKN2D,E2F3,E2F5,GRB2,HDAC4,HDAC9,HRAS,IGF1R,IGF2R,KRAS,MAPK1,MAPK3,MDM2,MRAS,PDGFRB,PIK3CB,PIK3CD,PLCG1,PLCG2,PRKCB,PRKCD,PRKCH,PRKCQ,PTEN,RAF1,RALB,RRAS2,SOS2,TGFA
CTLA4 Signalling in Cytotoxic T Lymphocytes	2.55	0.00281838	0.215	#NUM!	AKT3,AP1S3,CD247,CD28,CD3D,CD3E,CD3G,CD8B,CLTCL1,CTLA4,FCER1G,FYN,GRB2,HLA-C,HLA-E,JAK2,LAT,LCK,PIK3CB,PIK3CD,PLCG1,TRAJ1,TRAJ10,TRAJ12,TRAJ13,TRAJ16,TRAJ17,TRAJ18,TRAJ19,TRAJ2,TRAJ21,TRAJ25,TRAJ26,TRAJ27,TRAJ3,TRAJ30,TRAJ32,TRAJ35,TRAJ39,TRAJ4,TRAJ41,TRAJ42,TRAJ46,TRAJ47,TRAJ5,TRAJ50,TRAJ52,TRAJ53,TRAJ58,TRAJ6,TRAJ7,TRAJ9,TRAT1,TRAV1-2,TRAV12-2,TRAV12-3,TRAV13-2,TRAV14DV4,TRAV16,TRAV21,TRAV23DV6…
Autophagy	2.55	0.00281838	0.244	3.501	AKT3,ATG9A,ATG9B,BCL2,BNIP3,CAMK4,CAMKK2,CREB3L4,CREB5,CREBBP,DAPK2,DDIT3,DRAM1,ERN1,FOS,GABARAP,GABARAPL1,GNAI3,GSK3B,HIF1A,IRS2,JUN,LAMP2,MAP1LC3B,MAP1LC3B2,MAP2K4,MAPK1,MAPK3,MYD88,NGFR,NOD2,NRBF2,PIK3CB,PIK3CD,PLEKHM1,PPP3CC,PRKACA,PRKACB,PRKCQ,PTEN,RAB7A,RAF1,RALB,RGS19,RPTOR,TFEB,TGFA,TLR4,TNFRSF1A,ULK1,VEGFA,WIPI1
IL-7 Signalling Pathway	2.55	0.00281838	0.308	1.528	AKT3,BCL2,BCL6,CCND3,CXCR5,FYN,GRB2,GSK3B,IFNG,IL7,IL7R,JAK3,JUN,LYN,MAPK1,MAPK11,MAPK13,MAPK14,MAPK3,MCL1,PIK3CB,PIK3CD,SOS2,STAT5B
ErbB2-ErbB3 Signalling	2.54	0.00288403	0.323	1.789	ERBB2,GRB2,GSK3B,HRAS,JAK3,JUN,KRAS,MAPK1,MAPK3,MRAS,PIK3CB,PIK3CD,PTEN,RAF1,RALB,RRAS2,SOS2,SP1,STAT3,STAT5B,TYK2
Actin Cytoskeleton Signalling	2.5	0.00316228	0.237	2.897	ABI2,ACTB,ACTN1,ARPC5,CFL2,CRK,FGD3,FGF13,FGF8,GRB2,GSN,HRAS,IQGAP1,ITGA2B,ITGA4,ITGA5,ITGA7,ITGAD,ITGAM,ITGAX,ITGB2,ITGB4,ITGB6,ITGB7,KRAS,LIMK2,MAPK1,MAPK3,MATK,MRAS,MYH9,MYLK3,MYO10,MYO18B,PAK1,PAK2,PIK3CB,PIK3CD,PPP1R12A,PXN,RAC1,RAC2,RAF1,RALB,ROCK1,RRAS2,SLC9A1,SOS2,SSH1,SSH2,TIAM1,TIAM2,TLN1,TTN,VAV2,VAV3,WAS,WASF1
VEGF Family Ligand-Receptor Interactions	2.43	0.00371535	0.298	0.816	AKT3,FLT4,FOS,GRB2,HRAS,KRAS,MAPK1,MAPK3,MRAS,NOS3,NRP2,PIK3CB,PIK3CD,PLCG1,PLCG2,PRKCB,PRKCD,PRKCH,PRKCQ,RAF1,RALB,RRAS2,SOS2,VEGFA,VEGFB
Semaphorin Signalling in Neurons	2.41	0.00389045	0.323	#NUM!	CFL2,FES,FYN,LIMK2,MAPK1,MAPK3,PAK1,PAK2,PLXNA1,PLXNA2,PLXNA3,RAC1,RAC2,RHOB,RHOBTB2,RHOG,RHOH,ROCK1,SEMA3A,SEMA4D
14-3-3-mediated Signalling	2.39	0.0040738	0.268	2.191	AKT3,CBL,FOS,GRB2,GSK3B,HRAS,JUN,KRAS,MAP2K4,MAP3K5,MAPK1,MAPK3,MAPT,MRAS,PIK3CB,PIK3CD,PLCG1,PLCG2,PLCH2,PLCL1,PRKCB,PRKCD,PRKCH,PRKCQ,RAF1,RALB,RPS6KA1,RRAS2,SFN,SRPK2,TNFRSF1A,TUBA1A,TUBA4A,YWHAH
Protein Kinase A Signalling	2.37	0.0042658	0.216	0.728	ADCY10,ADCY4,ADCY6,AKAP11,AKAP12,AKAP5,AKAP6,AKAP7,ANAPC1,CAMK2D,CAMK2G,CAMK4,CDC25B,CNGA4,CREB3L4,CREB5,CREBBP,DUSP1,EPM2A,FLNB,GDE1,GDPD1,GDPD3,GNAI3,GNAQ,GNB2,GNB4,GNG5,GSK3B,H1-6,H3-3A/H3-3B,ITPR3,LEF1,MAPK1,MAPK3,MTMR3,MYLK3,NFAT5,NFATC2,NFKBIA,NGFR,NOS3,PDE2A,PDE6B,PDE6H,PDE7B,PLCG1,PLCG2,PLCH2,PLCL1,PPP1R12A,PPP1R3D,PPP3CC,PRKACA,PRKACB,PRKCB,PRKCD,PRKCH,PRKCQ,PTCH1,PTEN,PTGS2,PTK2B,PTP4A1…
GDNF Family Ligand-Receptor Interactions	2.36	0.00436516	0.303	2.4	DOK3,DOK7,FOS,GRB2,HRAS,IRS2,ITPR3,JUN,KRAS,MAP2K4,MAPK1,MAPK3,MRAS,PDLIM7,PIK3CB,PIK3CD,PLCG1,PLCG2,RAC1,RAF1,RALB,RRAS2,SOS2
Regulation Of The Epithelial Mesenchymal Transition By Growth Factors Pathway	2.36	0.00436516	0.245	1.64	AKT3,CD40LG,DOCK10,EGR1,ERBB2,ETS1,FGF13,FGF8,FGFR2,FGFR4,FGFRL1,FOS,GRB2,GSK3B,HRAS,IL6R,JAK2,JAK3,JUN,KRAS,LATS2,MAP2K3,MAP2K4,MAP2K6,MAPK1,MAPK11,MAPK13,MAPK14,MAPK3,MMP9,MRAS,NGFR,PDGFRB,PIK3CB,PIK3CD,RAC1,RAF1,RALB,RRAS2,SOS2,STAT3,TGFB3,TNFRSF1A,TNFSF10,TNFSF14,TNFSF9,TYK2
VEGF Signalling	2.36	0.00436516	0.283	1.512	ACTB,ACTN1,AKT3,BCL2,FLT4,GRB2,HIF1A,HRAS,KRAS,MAPK1,MAPK3,MRAS,NOS3,PIK3CB,PIK3CD,PLCG1,PLCG2,PRKCB,PTK2B,PXN,RAF1,RALB,ROCK1,RRAS2,SFN,SOS2,VEGFA,VEGFB
Erythropoietin Signalling Pathway	2.36	0.00436516	0.249	1.206	AKT3,APAF1,BIRC3,CD40LG,CSF2RB,EPOR,FOS,GRB2,GSK3B,HIF1A,HRAS,IFNG,IL18,IL1B,IRS2,ITPR3,JAK2,JUN,KRAS,MAPK1,MAPK3,MDM2,MRAS,NFKBIA,NOS3,OSM,PIK3CB,PIK3CD,PLCG1,PRKCB,PRKCD,PRKCH,PRKCQ,RAC1,RAC2,RAF1,RALB,RRAS2,SOS2,STAT5B,TGFB3,TNFSF10,TNFSF14,TNFSF9
Cytotoxic T Lymphocyte-mediated Apoptosis of Target Cells	2.35	0.00446684	0.216	0	APAF1,BCL2,BID,CD247,CD3D,CD3E,CD3G,FADD,FCER1G,HLA-C,HLA-E,PRF1,TRAJ1,TRAJ10,TRAJ12,TRAJ13,TRAJ16,TRAJ17,TRAJ18,TRAJ19,TRAJ2,TRAJ21,TRAJ25,TRAJ26,TRAJ27,TRAJ3,TRAJ30,TRAJ32,TRAJ35,TRAJ39,TRAJ4,TRAJ41,TRAJ42,TRAJ46,TRAJ47,TRAJ5,TRAJ50,TRAJ52,TRAJ53,TRAJ58,TRAJ6,TRAJ7,TRAJ9,TRAV1-2,TRAV12-2,TRAV12-3,TRAV13-2,TRAV14DV4,TRAV16,TRAV21,TRAV23DV6,TRAV30,TRAV39,TRAV4,TRAV5,TRAV6,TRAV8-1,TRAV8-2,TRAV8-3,…
IL-23 Signalling Pathway	2.33	0.00467735	0.348	0	AKT3,FOXP3,HIF1A,IL12RB2,IL1B,IL23A,IL23R,JAK2,NFKBIA,PIK3CB,PIK3CD,RORA,RORC,SOCS3,STAT3,TYK2
Epithelial Adherens Junction Signalling	2.32	0.0047863	0.253	#NUM!	ACTB,ACTN1,ACVR1B,ACVR1C,ACVR2A,ACVR2B,AFDN,AKT3,ARPC5,CLIP1,CRK,DLL1,HRAS,IQGAP1,KRAS,LEF1,LMO7,MRAS,MYH9,MYO10,MYO18B,MYO7A,NECTIN3,NOTCH1,NOTCH2,NOTCH3,PTEN,RAC1,RALB,RRAS2,TCF7,TCF7L2,TGFBR3,TUBA1A,TUBA4A,VAV2,WAS,WASF1,YES1,ZYX
G-Protein Coupled Receptor Signalling	2.32	0.0047863	0.228	#NUM!	ADCY10,ADCY4,ADCY6,ADRA2A,AKT3,CAMK2D,CAMK2G,CAMK4,CCR4,CNR2,CREB3L4,CREB5,CREBBP,CXCR2,DUSP1,FFAR3,FPR1,FPR2,FYN,GDE1,GDPD1,GDPD3,GNA15,GNAI3,GNAQ,GPER1,GRB2,HRAS,HRH2,HTR7,KRAS,LTB4R,MAPK1,MAPK3,MRAS,NFKBIA,OPRL1,P2RY13,PDE2A,PDE6B,PDE6H,PDE7B,PIK3CB,PIK3CD,PRKACA,PRKACB,PRKCB,PTGDR,PTK2B,RAF1,RALB,RAPGEF3,RASGRP1,RGS14,RGS16,RPS6KA1,RRAS2,SMPDL3A,SMPDL3B,SOS2,STAT3,SYNGAP1,TDP2
Inhibition of Angiogenesis by TSP1	2.32	0.0047863	0.382	0.905	AKT3,FYN,HSPG2,JUN,MAP2K4,MAPK1,MAPK11,MAPK13,MAPK14,MMP9,NOS3,THBS1,VEGFA
PDGF Signalling	2.31	0.00489779	0.291	2.6	CRK,FOS,GRB2,HRAS,INPP5F,JAK2,JAK3,JUN,KRAS,MAP2K4,MAPK1,MAPK3,MRAS,PDGFRB,PIK3CB,PIK3CD,PLCG1,PLCG2,PRKCB,RAF1,RALB,RRAS2,SOS2,STAT3,TYK2
Breast Cancer Regulation by Stathmin1	2.31	0.00489779	0.204	-0.736	ACKR3,ADGRA2,ADGRA3,ADGRB1,ADGRB2,ADGRD1,ADGRE2,ADGRE5,ADGRG1,ADGRG3,ADGRG5,ADGRL1,ADRA2A,ARHGEF11,ARHGEF17,ARHGEF9,C3AR1,C5AR1,C5AR2,CALCRL,CAMK2D,CAMK2G,CAMK4,CCND3,CCR4,CCR5,CCR7,CCR9,CELSR1,CELSR2,CELSR3,CNR2,CREB3L4,CREB5,CREBBP,CX3CR1,CXCR1,CYSLTR2,E2F3,E2F5,F2RL1,FFAR3,FPR1,FPR2,FZD3,FZD6,GIPR,GNAQ,GNB2,GNB4,GNG5,GPER1,GPR137C,GPR141,GPR150,GPR153,GPR160,GPR171,GPR174,GPR18,GPR183,GPR19,GP…
ErbB4 Signalling	2.3	0.00501187	0.309	1.606	ADAM17,GRB2,HRAS,KRAS,MAPK1,MAPK3,MRAS,NCSTN,PIK3CB,PIK3CD,PLCG1,PLCG2,PRKCB,PRKCD,PRKCH,PRKCQ,PSEN1,RAF1,RALB,RRAS2,SOS2
EGF Signalling	2.29	0.00512861	0.327	2.183	AKT3,FOS,GRB2,HRAS,ITPR3,JUN,MAP2K4,MAPK1,MAPK11,MAPK13,MAPK14,MAPK3,PIK3CB,PIK3CD,PLCG1,RAF1,SOS2,STAT3
Apelin Endothelial Signalling Pathway	2.28	0.00524807	0.259	1.257	ADCY10,ADCY4,ADCY6,AKT3,ANGPT1,CAMK4,FOS,GNA15,GNAI3,GNAQ,GNB2,GNB4,GNG5,HDAC4,HIF1A,HRAS,ICAM1,JUN,KRAS,MAP2K4,MAPK1,MAPK3,MEF2A,MEF2B,MRAS,NOS3,PIK3CB,PIK3CD,PRKCB,PRKCD,PRKCH,PRKCQ,RAF1,RALB,RRAS2,SP1
Glioma Invasiveness Signalling	2.26	0.00549541	0.301	0.688	HRAS,KRAS,MAPK1,MAPK3,MMP9,MRAS,PIK3CB,PIK3CD,PLAU,PLAUR,RAC1,RAC2,RALB,RHOB,RHOBTB2,RHOG,RHOH,RRAS2,TIMP1,TIMP2,TIMP3,TIMP4
Xenobiotic Metabolism Signalling	2.24	0.0057544	0.225	#NUM!	ABCB1,ABCC2,ALDH1A2,ALDH1B1,ALDH1L2,ALDH7A1,CAMK2D,CAMK2G,CAMK4,CES4A,CHST12,CHST15,CREBBP,CYP1B1,EP300,FTL,GSTA4,GSTM1,GSTM2,GSTO2,HDAC4,HRAS,HS3ST1,HS3ST3A1,HS3ST3B1,IL1B,IL4I1,KRAS,MAOB,MAP2K3,MAP2K4,MAP2K6,MAP3K15,MAP3K2,MAP3K3,MAP3K5,MAP3K6,MAP3K9,MAPK1,MAPK11,MAPK13,MAPK14,MAPK3,MGMT,MGST1,MGST2,MRAS,NCOA1,NFE2L2,NQO2,PIK3CB,PIK3CD,PRKCB,PRKCD,PRKCH,PRKCQ,RAF1,RALB,RRAS2,RXRA,SMOX,SRA1,SULT…
VDR/RXR Activation	2.23	0.00588844	0.295	0	CEBPA,CEBPB,COL13A1,EP300,GADD45A,HES1,IFNG,IGFBP3,IL1RL1,MXD1,NCOA1,NCOA2,PRKCB,PRKCD,PRKCH,PRKCQ,RXRA,SEMA3B,SERPINB1,SP1,THBD,TRPV5,VDR
fMLP Signalling in Neutrophils	2.19	0.00645654	0.26	1.347	ARPC5,CAMK4,FPR1,FPR2,GNA15,GNAI3,GNAQ,GNB2,GNB4,GNG5,HRAS,ITPR3,KRAS,MAPK1,MAPK3,MRAS,NCF1,NCF2,NFAT5,NFATC2,NFKBIA,PIK3CB,PIK3CD,PPP3CC,PRKCB,PRKCD,PRKCH,PRKCQ,RAC1,RAC2,RAF1,RALB,RRAS2,WAS
Germ Cell-Sertoli Cell Junction Signalling	2.18	0.00660693	0.246	#NUM!	ACTB,ACTN1,AFDN,CFL2,GSN,HRAS,IQGAP1,KRAS,LIMK2,MAP2K3,MAP2K4,MAP2K6,MAP3K15,MAP3K2,MAP3K3,MAP3K5,MAP3K6,MAP3K9,MAPK1,MAPK14,MAPK3,MRAS,MYO7A,NECTIN3,PAK1,PAK2,PIK3CB,PIK3CD,PXN,RAC1,RAC2,RALB,RHOB,RHOBTB2,RHOG,RHOH,RRAS2,TGFB3,TNFRSF1A,TUBA1A,TUBA4A,ZYX
Gustation Pathway	2.14	0.00724436	0.246	#NUM!	ADCY10,ADCY4,ADCY6,CACNA1E,CACNA1H,CACNA1I,CACNA2D3,CACNG6,CACNG8,GDE1,GDPD1,GDPD3,GNB2,GNB4,GNG5,ITPR3,LPAR6,P2RX1,P2RX6,P2RY1,P2RY10,P2RY11,P2RY13,P2RY4,PDE2A,PDE6B,PDE6H,PDE7B,PKD1L3,PRKACA,PRKACB,SMPDL3A,SMPDL3B,TAS2R13,TAS2R14,TAS2R19,TAS2R20,TAS2R30,TAS2R31,TAS2R50,TDP2
p70S6K Signalling	2.14	0.00724436	0.258	1.414	AKT3,CD19,CD79B,EEF2K,F2RL1,GNAI3,GNAQ,GRB2,HRAS,IL4R,KRAS,LYN,MAPK1,MAPK3,MAPT,MRAS,PIK3CB,PIK3CD,PLCG1,PLCG2,PLCH2,PLCL1,PLD1,PRKCB,PRKCD,PRKCH,PRKCQ,RAF1,RALB,RPS6,RRAS2,SFN,SOS2,YWHAH
PEDF Signalling	2.14	0.00724436	0.286	1.279	AKT3,BCL2,CFLAR,HRAS,KRAS,MAPK1,MAPK11,MAPK13,MAPK14,MAPK3,MRAS,NFKBIA,PIK3CB,PIK3CD,PNPLA2,PPARG,RAC1,RAF1,RALB,ROCK1,RRAS2,SOD2,TCF7,TCF7L2
Salvage Pathways of Pyrimidine Ribonucleotides	2.14	0.00724436	0.276	1.177	ACVR2A,AK1,AK5,APOBEC3A,CDA,CSNK1D,HIPK1,LIMK2,MAK,MAP2K3,MAP2K4,MAP2K6,MAP3K6,MAP3K9,MAPK1,MAPK3,NME3,PAK1,PAK2,PRKCD,PRKCH,PRKCQ,PRKX,PSTK,PYCR3,UCKL1,UPP1
Phosphatidylglycerol Biosynthesis II (Non-plastidic)	2.12	0.00758578	0.417	1.265	ABHD5,AGPAT5,CDS1,CDS2,GPAT3,LPCAT2,MBOAT2,MBOAT7,PGS1,TAMM41
IL-1 Signalling	2.1	0.00794328	0.277	3	ADCY10,ADCY4,ADCY6,FOS,GNA15,GNAI3,GNAQ,GNB2,GNB4,GNG5,IL1R1,IL1RAP,IRAK3,JUN,MAP2K3,MAP2K4,MAP2K6,MAPK1,MAPK11,MAPK13,MAPK14,MRAS,MYD88,NFKBIA,PRKACA,PRKACB
Sphingosine-1-phosphate Signalling	2.1	0.00794328	0.263	-0.192	ADCY10,ADCY4,ADCY6,AKT3,ASAH1,ASAH2B,CASP1,CASP4,CASP5,GNAI3,GNAQ,MAPK1,MAPK3,PDGFRB,PIK3CB,PIK3CD,PLCG1,PLCG2,PLCH2,PLCL1,PTK2B,RAC1,RAC2,RHOB,RHOBTB2,RHOG,RHOH,S1PR2,S1PR4,S1PR5,SMPD3
OX40 Signalling Pathway	2.09	0.00812831	0.208	-0.905	BCL2,CD247,CD3D,CD3E,CD3G,CD4,FCER1G,HLA-C,HLA-DMA,HLA-DMB,HLA-DOA,HLA-DPA1,HLA-DPB1,HLA-DQA1,HLA-DRA,HLA-DRB1,HLA-E,JUN,MAP2K4,NFKBIA,TRAF5,TRAJ1,TRAJ10,TRAJ12,TRAJ13,TRAJ16,TRAJ17,TRAJ18,TRAJ19,TRAJ2,TRAJ21,TRAJ25,TRAJ26,TRAJ27,TRAJ3,TRAJ30,TRAJ32,TRAJ35,TRAJ39,TRAJ4,TRAJ41,TRAJ42,TRAJ46,TRAJ47,TRAJ5,TRAJ50,TRAJ52,TRAJ53,TRAJ58,TRAJ6,TRAJ7,TRAJ9,TRAV1-2,TRAV12-2,TRAV12-3,TRAV13-2,TRAV14DV4,TRAV…
Virus Entry via Endocytic Pathways	2.08	0.00831764	0.269	#NUM!	ACTB,CD55,CLTCL1,FLNB,FYN,HLA-C,HLA-E,HRAS,ITGA5,ITGB2,ITGB4,ITGB6,ITGB7,KRAS,MRAS,PIK3CB,PIK3CD,PLCG1,PLCG2,PRKCB,PRKCD,PRKCH,PRKCQ,RAC1,RAC2,RALB,RRAS2,ZBTB12
Granulocyte Adhesion and Diapedesis	2.08	0.00831764	0.238	#NUM!	ACKR3,C5AR1,CCL28,CCR4,CCR5,CCR7,CCR9,CKLF,CLDN9,CSF3R,CXCL1,CXCL16,CXCR1,CXCR2,CXCR3,CXCR5,FPR1,FPR2,GNAI3,HRH2,HRH4,ICAM1,IL18,IL18RAP,IL1B,IL1R1,IL1R2,IL1RAP,IL1RL1,IL1RN,ITGA4,ITGAM,ITGB2,MMP15,MMP17,MMP25,MMP28,MMP8,MMP9,NGFR,PECAM1,PF4,SELL,SELPLG,TNFRSF1A
Apoptosis Signalling	2.08	0.00831764	0.269	0.962	APAF1,BCL2,BCL2A1,BCL2L11,BID,BIRC3,ENDOG,HRAS,KRAS,LMNA,MAP2K4,MAP3K5,MAP4K4,MAPK1,MAPK3,MCL1,MRAS,NAIP,NFKBIA,PLCG1,PLCG2,PRKCQ,RAF1,RALB,ROCK1,RPS6KA1,RRAS2,TNFRSF1A
Role of MAPK Signalling in Inhibiting the Pathogenesis of Influenza	2.06	0.00870964	0.289	2.558	ABHD3,IFNG,IL1B,JUN,MAP2K3,MAP2K4,MAP2K6,MAP3K5,MAPK1,MAPK11,MAPK13,MAPK14,MAPK3,MYD88,NFKBIA,PLAAT4,PLAAT5,PLB1,PTGS2,RAF1,RPS6KA3,TLR4
Cancer Drug Resistance By Drug Efflux	2.05	0.00891251	0.31	#NUM!	ABCB1,ABCC2,AKT3,HRAS,KRAS,MAPK1,MAPK3,MDM2,mir-130,mir-328,MRAS,PIK3CB,PIK3CD,PTEN,PTGS2,RAF1,RALB,RRAS2
Iron homeostasis Signalling pathway	2.05	0.00891251	0.252	#NUM!	ATP6AP1,ATP6V0B,ATP6V0D1,ATP6V0E1,ATP6V0E2,ATP6V1A,ATP6V1B2,ATP6V1C1,BMP2,BMPR1A,CD163,CYBRD1,EPAS1,ERFE,FBXL5,FTH1,FTL,GDF15,HEPH,HIF1A,HPX,IL6R,JAK2,JAK3,MAPK1,MAPK3,PDGFRB,SLC11A1,SLC25A37,SLC40A1,SLC46A1,STAT3,STAT5B,TCIRG1,TYK2
G Beta Gamma Signalling	2.05	0.00891251	0.256	0.73	AKT3,CACNA1E,CACNA1H,CACNA1I,CACNA2D3,CACNG6,CACNG8,GNA15,GNAI3,GNAQ,GNB2,GNB4,GNG5,GRB2,HRAS,ITPR3,KRAS,MAPK1,MAPK3,MRAS,PAK1,PLCG1,PLCG2,PRKACA,PRKACB,PRKCB,PRKCD,PRKCH,PRKCQ,RAF1,RALB,RRAS2,SOS2
Synaptic Long Term Potentiation	2.05	0.00891251	0.256	0.354	CAMK2D,CAMK2G,CAMK4,CREB3L4,CREB5,CREBBP,EP300,GNA15,GNAQ,HRAS,ITPR3,KRAS,MAPK1,MAPK3,MRAS,PLCG1,PLCG2,PLCH2,PLCL1,PPP1R12A,PPP1R3D,PPP3CC,PRKACA,PRKACB,PRKCB,PRKCD,PRKCH,PRKCQ,RAF1,RALB,RAPGEF3,RPS6KA1,RRAS2
Role of MAPK Signalling in the Pathogenesis of Influenza	2.04	0.00912011	0.284	#NUM!	ABHD3,AKT3,BCL2,HRAS,IFNG,KRAS,MAP2K3,MAP2K4,MAP2K6,MAP3K5,MAPK1,MAPK11,MAPK13,MAPK14,MAPK3,MRAS,PLAAT4,PLAAT5,PLB1,PTGS2,RAF1,RALB,RRAS2
Allograft Rejection Signalling	2	0.01	0.206	#NUM!	CD247,CD28,CD3D,CD3E,CD3G,CD40,CD40LG,FCER1G,HLA-C,HLA-DMA,HLA-DMB,HLA-DOA,HLA-DPA1,HLA-DPB1,HLA-DQA1,HLA-DRA,HLA-DRB1,HLA-E,IFNG,IGHG2,PRF1,TRAJ1,TRAJ10,TRAJ12,TRAJ13,TRAJ16,TRAJ17,TRAJ18,TRAJ19,TRAJ2,TRAJ21,TRAJ25,TRAJ26,TRAJ27,TRAJ3,TRAJ30,TRAJ32,TRAJ35,TRAJ39,TRAJ4,TRAJ41,TRAJ42,TRAJ46,TRAJ47,TRAJ5,TRAJ50,TRAJ52,TRAJ53,TRAJ58,TRAJ6,TRAJ7,TRAJ9,TRAV1-2,TRAV12-2,TRAV12-3,TRAV13-2,TRAV14DV4,TRAV…
Endothelin-1 Signalling	2	0.01	0.236	2.03	ABHD3,ADCY10,ADCY4,ADCY6,CASP1,CASP4,CASP5,ECE1,FOS,GNA15,GNAI3,GNAQ,GRB2,HRAS,ITPR3,JUN,KRAS,MAPK1,MAPK11,MAPK13,MAPK14,MAPK3,MRAS,NOS3,NPR2,PIK3CB,PIK3CD,PLAAT4,PLAAT5,PLB1,PLCG1,PLCG2,PLCH2,PLCL1,PLD1,PRKCB,PRKCD,PRKCH,PRKCQ,PTGS1,PTGS2,RAF1,RALB,RRAS2,SHF
FAT10 Cancer Signalling Pathway	1.98	0.0104713	0.32	-1.807	ACKR3,ACVR1B,ACVR1C,ACVR2A,ACVR2B,AKT3,EEF1A1,GSK3B,IFNG,NFKBIA,NGFR,STAT3,TCF7L2,TGFB3,TGFBR3,TNFRSF1A
PFKFB4 Signalling Pathway	1.95	0.0112202	0.326	2.324	CREB3L4,CREB5,CREBBP,HK2,HK3,MAP2K3,MAP2K4,MAP2K6,MAPK1,MAPK3,PFKFB4,PRKACA,PRKACB,TGFB3,TKT
cAMP-mediated Signalling	1.95	0.0112202	0.227	2.064	ADCY10,ADCY4,ADCY6,ADRA2A,AKAP11,AKAP12,AKAP5,AKAP6,AKAP7,CAMK2D,CAMK2G,CAMK4,CCR4,CNGA4,CNR2,CREB3L4,CREB5,CREBBP,CXCR2,DUSP1,FFAR3,FPR1,FPR2,GDE1,GDPD1,GDPD3,GNAI3,GPER1,HRH2,HTR7,LTB4R,MAPK1,MAPK3,OPRL1,P2RY13,PDE2A,PDE6B,PDE6H,PDE7B,PKIA,PPP3CC,PRKACA,PRKACB,PTGDR,RAF1,RAPGEF3,RGS14,RPS6KA1,SMPDL3A,SMPDL3B,STAT3,TDP2
IL-17A Signalling in Fibroblasts	1.9	0.0125893	0.342	#NUM!	CEBPB,CEBPD,FOS,GSK3B,IL17RA,JUN,MAPK1,MAPK11,MAPK13,MAPK14,MAPK3,NFKBIA,NFKBIZ
Role of JAK2 in Hormone-like Cytokine Signalling	1.88	0.0131826	0.353	#NUM!	EPOR,IRS2,JAK2,PRL,SH2B2,SIRPA,SOCS2,SOCS3,SOCS5,STAT3,STAT5B,TYK2
CDP-diacylglycerol Biosynthesis I	1.88	0.0131826	0.409	1	ABHD5,AGPAT5,CDS1,CDS2,GPAT3,LPCAT2,MBOAT2,MBOAT7,TAMM41
IL-17A Signalling in Gastric Cells	1.87	0.0134896	0.385	3	CXCL1,FOS,IL17RA,JUN,MAP2K4,MAPK1,MAPK11,MAPK13,MAPK14,MAPK3
Agrin Interactions at Neuromuscular Junction	1.84	0.0144544	0.286	1.698	ACTB,ERBB2,HRAS,ITGA4,JUN,KRAS,LAMA2,LAMC1,MAP2K4,MAPK1,MAPK3,MRAS,PAK1,PAK2,PXN,RAC1,RAC2,RALB,RAPSN,RRAS2
Regulation of Cellular Mechanics by Calpain Protease	1.84	0.0144544	0.27	0.632	ACTN1,CCND3,CNGA4,GRB2,HRAS,ITGA2B,ITGA4,ITGA5,ITGA7,ITGAD,ITGAM,ITGAX,ITGB2,ITGB4,ITGB6,ITGB7,KRAS,MAPK1,MAPK3,MRAS,PXN,RALB,RRAS2,TLN1
B Cell Development	1.83	0.0147911	0.326	#NUM!	CD19,CD40,CD79B,HLA-DMA,HLA-DMB,HLA-DOA,HLA-DPA1,HLA-DPB1,HLA-DQA1,HLA-DRA,HLA-DRB1,IL7,IL7R,SPN
Glucocorticoid Receptor Signalling	1.82	0.0151356	0.198	#NUM!	ACTB,AKT3,ARG2,BCL2,BCL2L11,CD163,CD247,CD3D,CD3E,CD3G,CDKN1C,CEBPA,CREBBP,CSF2RB,CXCR1,CXCR2,DNAH10,DUSP1,EP300,FKBP5,FOS,GRB2,GTF2H2,GTF2H3,H3-3A/H3-3B,HLA-C,HLA-DMA,HLA-DMB,HLA-DOA,HLA-DPA1,HLA-DPB1,HLA-DQA1,HLA-DRA,HLA-DRB1,HLA-E,HRAS,HSPA1A/HSPA1B,HSPA1L,HSPA6,ICAM1,IFNAR1,IFNG,IL10RB,IL11RA,IL12RB2,IL13RA1,IL17RA,IL18R1,IL18RAP,IL1B,IL1R1,IL1R2,IL1RL1,IL1RN,IL21R,IL2RA,IL2RB,IL4R,IL5RA,IL6R…
Caveolar-mediated Endocytosis Signalling	1.82	0.0151356	0.28	#NUM!	ACTB,CD55,FLNB,FLOT1,FLOT2,FYN,HLA-C,HLA-E,ITGA2B,ITGA4,ITGA5,ITGA7,ITGAD,ITGAM,ITGAX,ITGB2,ITGB4,ITGB6,ITGB7,MAP3K2,ZBTB12
UVB-Induced MAPK Signalling	1.82	0.0151356	0.308	2.673	FOS,H3-3A/H3-3B,JUN,MAP2K4,MAPK1,MAPK11,MAPK13,MAPK14,MAPK3,PIK3CB,PIK3CD,PRKCB,PRKCD,PRKCH,PRKCQ,RPS6KA3
Antigen Presentation Pathway	1.81	0.0154882	0.333	#NUM!	CD74,CIITA,HLA-C,HLA-DMA,HLA-DMB,HLA-DOA,HLA-DPA1,HLA-DPB1,HLA-DQA1,HLA-DRA,HLA-DRB1,HLA-E,IFNG
Inhibition of Matrix Metalloproteases	1.81	0.0154882	0.333	0.577	ADAM12,ADAM17,HSPG2,MMP15,MMP17,MMP25,MMP28,MMP8,MMP9,TIMP1,TIMP2,TIMP3,TIMP4
Pyridoxal 5'-phosphate Salvage Pathway	1.8	0.0158489	0.288	1.886	ACVR2A,CSNK1D,HIPK1,LIMK2,MAK,MAP2K3,MAP2K4,MAP2K6,MAP3K6,MAP3K9,MAPK1,MAPK3,PAK1,PAK2,PRKCD,PRKCH,PRKCQ,PRKX,PSTK
Glioblastoma Multiforme Signalling	1.77	0.0169824	0.234	0.343	AKT3,CCND3,E2F3,E2F5,FZD3,FZD6,GRB2,GSK3B,HRAS,IGF1R,ITPR3,KRAS,LEF1,MAPK1,MAPK3,MDM2,MRAS,PDGFRB,PIK3CB,PIK3CD,PLCG1,PLCG2,PLCH2,PLCL1,PRKCD,PTEN,RAC1,RAC2,RAF1,RALB,RHOB,RHOBTB2,RHOG,RHOH,RRAS2,SOS2,WNT10B,WNT2B,WNT5B,WNT7A
Estrogen Receptor Signalling	1.76	0.017378	0.205	3.989	ADCY10,ADCY4,ADCY6,AKT3,ARG2,BCL2,CACNA1E,CACNA2D3,CACNG6,CACNG8,CFL2,CREB3L4,CREB5,CREBBP,EP300,ESR2,FBXO32,FOS,GNA15,GNAI3,GNAQ,GNB2,GNB4,GNG5,GPER1,GRB2,GSK3B,HES1,HIF1A,HRAS,IGF1R,IGF2R,JAK2,JAK3,JUN,KRAS,LIMK2,MAPK1,MAPK3,MCU,MED12,MED12L,MED13L,MMP15,MMP17,MMP25,MMP28,MMP8,MMP9,MRAS,NCOA1,NCOA2,NDUFB2,NOS3,NOTCH1,PAK1,PIK3CB,PIK3CD,PLCG1,PLCG2,PLCH2,PLCL1,PPP1R12A,PRKACA,PRKACB,PRKCB,PRKCD,…
Macropinocytosis Signalling	1.76	0.017378	0.276	1.213	CSF1,HRAS,ITGA5,ITGB2,ITGB4,ITGB6,ITGB7,KRAS,MRAS,PAK1,PIK3CB,PIK3CD,PLCG1,PLCG2,PRKCB,PRKCD,PRKCH,PRKCQ,RAC1,RALB,RRAS2
Antiproliferative Role of TOB in T Cell Signalling	1.76	0.017378	0.205	0.707	CD247,CD28,CD3D,CD3E,CD3G,FCER1G,MAPK1,RPS6KA1,TGFB3,TRAJ1,TRAJ10,TRAJ12,TRAJ13,TRAJ16,TRAJ17,TRAJ18,TRAJ19,TRAJ2,TRAJ21,TRAJ25,TRAJ26,TRAJ27,TRAJ3,TRAJ30,TRAJ32,TRAJ35,TRAJ39,TRAJ4,TRAJ41,TRAJ42,TRAJ46,TRAJ47,TRAJ5,TRAJ50,TRAJ52,TRAJ53,TRAJ58,TRAJ6,TRAJ7,TRAJ9,TRAV1-2,TRAV12-2,TRAV12-3,TRAV13-2,TRAV14DV4,TRAV16,TRAV21,TRAV23DV6,TRAV30,TRAV39,TRAV4,TRAV5,TRAV6,TRAV8-1,TRAV8-2,TRAV8-3,TRAV8-6,TRAV…
tRNA Splicing	1.76	0.017378	0.318	0.277	GDE1,GDPD1,GDPD3,PDE2A,PDE6B,PDE6H,PDE7B,SMPDL3A,SMPDL3B,TDP2,TSEN15,TSEN2,TSEN34,TSEN54
Eicosanoid Signalling	1.74	0.018197	0.284	1.89	ABHD3,ALOX15,ALOX15B,ALOX5,ALOX5AP,CYSLTR2,DPEP3,FPR2,GGT1,LTA4H,LTB4R,PLAAT4,PLAAT5,PLB1,PTGDR,PTGDS,PTGS1,PTGS2,TBXAS1
Dilated Cardiomyopathy Signalling Pathway	1.74	0.018197	0.24	0.577	ACTB,ADCY10,ADCY4,ADCY6,AKT3,BAG3,BCL2,CACNA1E,CACNA1H,CACNA1I,CACNA2D3,CACNG6,CACNG8,CAMK2D,CAMK2G,CAMK4,GSK3B,ITPR3,LMNA,MAP3K3,MAPK1,MAPK11,MAPK13,MAPK14,MAPK3,MYBPC3,MYH9,MYO10,MYO18B,PDE2A,PRKACA,PRKACB,TNNT3,TPM1,TTN
Thrombin Signalling	1.69	0.0204174	0.224	0.649	ADCY10,ADCY4,ADCY6,AKT3,ARHGEF11,ARHGEF9,CAMK2D,CAMK2G,CAMK4,GATA3,GNA15,GNAI3,GNAQ,GNB2,GNB4,GNG5,GRB2,HRAS,ITPR3,KRAS,MAPK1,MAPK11,MAPK13,MAPK14,MAPK3,MRAS,PIK3CB,PIK3CD,PLCG1,PLCG2,PLCH2,PLCL1,PPP1R12A,PRKCB,PRKCD,PRKCH,PRKCQ,RAC1,RAC2,RAF1,RALB,RHOB,RHOBTB2,RHOG,RHOH,ROCK1,RRAS2
Gαi Signalling	1.64	0.0229087	0.239	1.671	ADCY10,ADCY4,ADCY6,ADRA2A,CCR4,CNR2,CXCR2,FFAR3,FPR1,FPR2,GNA15,GNAI3,GNAQ,GNB2,GNB4,GNG5,GRB2,HRAS,KRAS,LTB4R,MAPK1,MAPK3,MRAS,OPRL1,P2RY13,PRKACA,PRKACB,RAF1,RALB,RGS14,RRAS2,SOS2,STAT3
UVA-Induced MAPK Signalling	1.61	0.0245471	0.255	1.291	FOS,HRAS,JUN,KRAS,MAP2K4,MAPK1,MAPK11,MAPK13,MAPK14,MAPK3,MRAS,PARP15,PARP3,PARP9,PIK3CB,PIK3CD,PLCG1,PLCG2,PLCH2,PLCL1,RALB,RPS6KA1,RPS6KA3,RRAS2,SMPD3
Estrogen-Dependent Breast Cancer Signalling	1.58	0.0263027	0.266	2.065	AKT3,CREB3L4,CREB5,CREBBP,CYP19A1,FOS,HRAS,HSD17B11,HSD17B13,IGF1R,JUN,KRAS,MAPK1,MAPK3,MRAS,PIK3CB,PIK3CD,RALB,RRAS2,SP1,STAT5B
Endometrial Cancer Signalling	1.57	0.0269153	0.283	1.387	AKT3,ERBB2,GRB2,GSK3B,HRAS,KRAS,LEF1,MAPK1,MAPK3,MRAS,PIK3CB,PIK3CD,PTEN,RAF1,RALB,RRAS2,SOS2
Non-Small Cell Lung Cancer Signalling	1.56	0.0275423	0.255	0.943	AKT3,CCND3,E2F3,E2F5,ERBB2,FHIT,GRB2,HDAC4,HDAC9,HRAS,ITPR3,KRAS,MAPK1,MAPK3,MRAS,PIK3CB,PIK3CD,PLCG1,RAF1,RALB,RRAS2,RXRA,SOS2,TGFA
Hematopoiesis from Pluripotent Stem Cells	1.55	0.0281838	0.201	#NUM!	CD247,CD3D,CD3E,CD3G,CD4,CD8B,CSF1,FCER1G,IGHG2,IL7,TRAJ1,TRAJ10,TRAJ12,TRAJ13,TRAJ16,TRAJ17,TRAJ18,TRAJ19,TRAJ2,TRAJ21,TRAJ25,TRAJ26,TRAJ27,TRAJ3,TRAJ30,TRAJ32,TRAJ35,TRAJ39,TRAJ4,TRAJ41,TRAJ42,TRAJ46,TRAJ47,TRAJ5,TRAJ50,TRAJ52,TRAJ53,TRAJ58,TRAJ6,TRAJ7,TRAJ9,TRAV1-2,TRAV12-2,TRAV12-3,TRAV13-2,TRAV14DV4,TRAV16,TRAV21,TRAV23DV6,TRAV30,TRAV39,TRAV4,TRAV5,TRAV6,TRAV8-1,TRAV8-2,TRAV8-3,TRAV8-6,TRAV9…
CCR3 Signalling in Eosinophils	1.54	0.0288403	0.237	2.065	CAMK4,CFL2,GNA15,GNAI3,GNAQ,GNB2,GNB4,GNG5,HRAS,ITPR3,KRAS,LIMK2,MAPK1,MAPK11,MAPK13,MAPK14,MAPK3,MRAS,PAK1,PAK2,PIK3CB,PIK3CD,PPP1R12A,PRKCB,PRKCD,PRKCH,PRKCQ,RAC1,RAF1,RALB,ROCK1,RRAS2
Role of NANOG in Mammalian Embryonic Stem Cell Pluripotency	1.53	0.0295121	0.242	1.528	AKT3,BMP2,BMPR1A,FZD3,FZD6,GRB2,GSK3B,HRAS,JAK2,JAK3,KRAS,MAPK1,MAPK3,MRAS,PIK3CB,PIK3CD,POU5F1,RAF1,RALB,RRAS2,SALL4,SOS2,STAT3,TCL1A,TYK2,WNT10B,WNT2B,WNT5B,WNT7A
Factors Promoting Cardiogenesis in Vertebrates	1.53	0.0295121	0.232	-0.845	ACVR1B,ACVR1C,ACVR2A,ACVR2B,BMP2,BMPR1A,CAMK2D,CAMK2G,CREB3L4,CREB5,CREBBP,FZD3,FZD6,GSK3B,LEF1,MAP2K4,MAPK14,NOG,PLCG1,PLCG2,PLCH2,PLCL1,PRKCB,PRKCD,PRKCH,PRKCQ,ROCK1,TCF7,TCF7L2,TGFB3,TGFBR3,WNT10B,WNT2B,WNT5B,WNT7A
Docosahexaenoic Acid (DHA) Signalling	1.51	0.030903	0.316	#NUM!	AKT3,ALOX15,APAF1,BCL2,BCL2A1,BID,BIK,GSK3B,IL1B,PIK3CB,PIK3CD,PNPLA2
White Adipose Tissue Browning Pathway	1.5	0.0316228	0.235	1.461	ADCY10,ADCY4,ADCY6,CACNA1E,CACNA1H,CACNA1I,CACNA2D3,CACNG6,CACNG8,CAMKK2,CEBPB,CREB3L4,CREB5,CREBBP,FCER1A,FCER1G,FGFR2,FGFR4,FGFRL1,ITPR3,LDHA,LDHB,MAPK1,MAPK11,MAPK13,MAPK14,PPARG,PRKACA,PRKACB,RARA,RXRA,VEGFA
Hepatic Cholestasis	1.49	0.0323594	0.222	#NUM!	ABCB1,ABCB4,ABCC2,ADCY10,ADCY4,ADCY6,CD40LG,CYP7B1,FGFR4,HSD3B7,IFNG,IL18,IL18RAP,IL1B,IL1R1,IL1R2,IL1RAP,IL1RL1,IL1RN,IRAK3,JUN,LY96,MAP2K4,MYD88,NFKBIA,NGFR,OSM,PRKACA,PRKACB,PRKCB,PRKCD,PRKCH,PRKCQ,RARA,RXRA,SLCO3A1,TGFB3,TLR4,TNFRSF1A,TNFSF10,TNFSF14,TNFSF9
Ferroptosis Signalling Pathway	1.49	0.0323594	0.238	0.365	ABCA1,ACSL4,ALOX15,ALOX15B,ALOX5,BID,CBS/CBSL,DPP4,EMP1,FTH1,FTL,GLS2,HMGCR,HRAS,KRAS,LPCAT3,MACROH2A1,MAPK1,MAPK3,MRAS,NFE2L2,PEBP1,RAF1,RALB,RRAS2,SAT1,SLC7A11,SP1,STAT3,TXNRD1
4-1BB Signalling in T Lymphocytes	1.48	0.0331131	0.324	1.667	JUN,MAP2K4,MAP3K5,MAPK1,MAPK11,MAPK13,MAPK14,MAPK3,NFKBIA,TNFSF9,TRAF1
Pentose Phosphate Pathway	1.48	0.0331131	0.5	1.342	G6PD,PGD,TALDO1,TKT,TKTL1
HOTAIR Regulatory Pathway	1.48	0.0331131	0.227	0	AGO2,AGO4,AKT3,ATXN1,CREBBP,DZIP3,EP300,ERBB2,ESR2,H3-3A/H3-3B,ICAM1,IRF1,JAM2,LAMTOR5,LEF1,MDM2,mir-130,MMP15,MMP17,MMP25,MMP28,MMP8,MMP9,NFKBIA,PIK3CB,PIK3CD,PTEN,RCOR1,ROCK1,STAT3,TCF7,TCF7L2,TLR4,WNT10B,WNT2B,WNT5B,WNT7A
Lipid Antigen Presentation by CD1	1.47	0.0338844	0.201	#NUM!	CD247,CD3D,CD3E,CD3G,FCER1G,TRAJ1,TRAJ10,TRAJ12,TRAJ13,TRAJ16,TRAJ17,TRAJ18,TRAJ19,TRAJ2,TRAJ21,TRAJ25,TRAJ26,TRAJ27,TRAJ3,TRAJ30,TRAJ32,TRAJ35,TRAJ39,TRAJ4,TRAJ41,TRAJ42,TRAJ46,TRAJ47,TRAJ5,TRAJ50,TRAJ52,TRAJ53,TRAJ58,TRAJ6,TRAJ7,TRAJ9,TRAV1-2,TRAV12-2,TRAV12-3,TRAV13-2,TRAV14DV4,TRAV16,TRAV21,TRAV23DV6,TRAV30,TRAV39,TRAV4,TRAV5,TRAV6,TRAV8-1,TRAV8-2,TRAV8-3,TRAV8-6,TRAV9-2,TRBC1,TRBC2,TRBJ1-3,T…
Role of IL-17A in Arthritis	1.47	0.0338844	0.281	#NUM!	CXCL1,IL17RA,MAP2K3,MAP2K4,MAP2K6,MAPK1,MAPK11,MAPK13,MAPK14,MAPK3,MAPKAPK2,NFKBIA,PIK3CB,PIK3CD,PTGS2,RPS6KA1
CNTF Signalling	1.47	0.0338844	0.281	2.5	GRB2,HRAS,JAK2,KRAS,MAPK1,MAPK3,MRAS,PIK3CB,PIK3CD,RAF1,RALB,RPS6KA1,RPS6KA3,RRAS2,STAT3,TYK2
CD27 Signalling in Lymphocytes	1.47	0.0338844	0.281	1.069	APAF1,BID,CD27,FOS,JUN,MAP2K3,MAP2K4,MAP2K6,MAP3K15,MAP3K2,MAP3K3,MAP3K5,MAP3K6,MAP3K9,NFKBIA,TRAF5
B Cell Activating Factor Signalling	1.47	0.0338844	0.302	0.632	FOS,JUN,MAP2K4,MAPK1,MAPK11,MAPK13,MAPK14,NFAT5,NFATC2,NFKBIA,TNFRSF13C,TRAF1,TRAF5
Spermine and Spermidine Degradation I	1.45	0.0354813	0.75	#NUM!	PAOX,SAT1,SMOX
Melatonin Degradation II	1.45	0.0354813	0.75	#NUM!	IL4I1,MAOB,SMOX
Acetate Conversion to Acetyl-CoA	1.45	0.0354813	0.75	#NUM!	ACSL1,ACSS2,ACSS3
IL-17A Signalling in Airway Cells	1.45	0.0354813	0.269	2.324	AKT3,CXCL1,GSK3B,IL17RA,JAK2,JAK3,MAP2K4,MAPK1,MAPK11,MAPK13,MAPK14,MAPK3,NFKBIA,PIK3CB,PIK3CD,PTEN,STAT3,TYK2
Antioxidant Action of Vitamin C	1.45	0.0354813	0.241	-2.828	ABHD3,CSF2RA,CSF2RB,GSTO2,JAK2,MAP2K4,MAPK1,MAPK11,MAPK13,MAPK14,MAPK3,NFKBIA,PLAAT4,PLAAT5,PLB1,PLCG1,PLCG2,PLCH2,PLCL1,PLD1,SLC2A14,SLC2A3,SLC2A8,STAT5B,TXN,TXNRD1,TXNRD3
Leukotriene Biosynthesis	1.43	0.0371535	0.429	1.633	ALOX5,DPEP3,GGT1,GGT7,LTA4H,MGST2
Glycogen Degradation III	1.43	0.0371535	0.429	1.633	MGAM,MTAP,PGM1,PGM2,PYGL,PYGM
BMP Signalling pathway	1.43	0.0371535	0.253	1.528	BMP2,BMPR1A,CAMK4,CREBBP,GRB2,HRAS,JUN,KRAS,MAP2K4,MAPK1,MAPK11,MAPK13,MAPK14,MAPK3,MRAS,NOG,PRKACA,PRKACB,RAF1,RALB,RRAS2,SMAD6
Regulation Of The Epithelial Mesenchymal Transition In Development Pathway	1.43	0.0371535	0.253	0.688	ADAM17,AXIN2,FZD3,FZD6,GLIS2,GSK3B,HIF1A,JAG1,LEF1,NCSTN,NOTCH1,PSEN1,PTCH1,RBPJ,S100A4,TCF7,TCF7L2,WNT10B,WNT2B,WNT5B,WNT7A,ZNF875
ILK Signalling	1.39	0.040738	0.217	3.087	ACTB,ACTN1,AKT3,BMP2,CFL2,CREB3L4,CREB5,CREBBP,FLNB,FOS,GSK3B,HIF1A,IRS2,ITGB2,ITGB4,ITGB6,ITGB7,JUN,LEF1,MAP2K4,MAP2K6,MAPK1,MAPK3,MMP9,MYH9,MYO10,MYO18B,PIK3CB,PIK3CD,PPP1R12A,PTEN,PTGS2,PXN,RAC1,RAC2,RHOB,RHOBTB2,RHOG,RHOH,TGFB1I1,TNFRSF1A,VEGFA,VEGFB
NF-κB Activation by Viruses	1.39	0.040738	0.256	0.229	AKT3,CCR5,CD4,CXCR5,HRAS,KRAS,LCK,MAPK1,MAPK3,MRAS,NFKBIA,PIK3CB,PIK3CD,PRKCB,PRKCD,PRKCH,PRKCQ,RAF1,RALB,RRAS2
p53 Signalling	1.39	0.040738	0.245	0	ADGRB1,AKT3,APAF1,BCL2,CSNK1D,DRAM1,EP300,GADD45A,GADD45B,GSK3B,HDAC9,HIF1A,JMY,JUN,MAPK14,MDM2,PIK3CB,PIK3CD,PTEN,SFN,THBS1,TP53I3,TP53INP1,TP63
RhoA Signalling	1.38	0.0416869	0.234	1.8	ACTB,ARHGAP9,ARHGEF11,ARPC5,CDC42EP1,CDC42EP2,CDC42EP3,CDC42EP4,CFL2,EPHA1,IGF1R,LIMK2,LPAR2,LPAR6,MYLK3,NRP2,PLD1,PLEKHG5,PLXNA1,PPP1R12A,PTK2B,RAPGEF2,ROCK1,RTKN,SEPTIN1,SEPTIN5,SEPTIN8,TTN,WASF1
AMPK Signalling	1.38	0.0416869	0.211	1.768	ACACB,ACTB,ADRA2A,AK1,AK5,AK6,AKT3,CAB39,CAMKK2,CHRNA10,CREB3L4,CREB5,CREBBP,EEF2K,EP300,EPM2A,GNA15,GNAI3,GNAQ,GNB2,GNB4,GNG5,HMGCR,IRS2,MAP2K3,MAPK1,MAPK11,MAPK13,MAPK14,MRAS,NOS3,ORAI2,PFKFB1,PFKFB2,PFKFB3,PFKFB4,PHF10,PHLPP1,PIK3CB,PIK3CD,PPM1F,PPM1H,PRKACA,PRKACB,RAB1A,RAB27A,RAB7A,RAB9B,RPTOR,SMARCD3,ULK1
Primary Immunodeficiency Signalling	1.37	0.042658	0.278	#NUM!	ADA,CD19,CD3D,CD3E,CD4,CD40,CD40LG,CIITA,ICOS,IGHG2,IL7R,JAK3,LCK,TNFRSF13C,ZAP70
Role of Pattern Recognition Receptors in Recognition of Bacteria and Viruses	1.37	0.042658	0.224	3.962	C3AR1,C5AR1,CASP1,CD40LG,CLEC7A,IFNG,IL18,IL1B,MAP2K4,MAPK1,MAPK3,MYD88,NLRC4,NLRP3,NOD2,OSM,PIK3CB,PIK3CD,PLCG2,PRKCB,PRKCD,PRKCH,PRKCQ,PTX3,TGFB3,TLR1,TLR2,TLR4,TLR5,TLR6,TLR8,TLR9,TNFSF10,TNFSF14,TNFSF9
Adipogenesis pathway	1.36	0.0436516	0.23	#NUM!	ARNTL,BMP2,BMPR1A,CEBPA,CEBPB,CEBPD,DDIT3,FGFR2,FGFR4,FGFRL1,FZD3,FZD6,GTF2H2,GTF2H3,HDAC4,HDAC9,HIF1A,KAT6A,KLF3,KLF5,MNAT1,NR1D2,PPARG,RPS6KA1,SAP30,SAP30L,STAT5B,TCF7,TNFRSF1A,TXNIP,WNT10B
Hypoxia Signalling in the Cardiovascular System	1.34	0.0457088	0.257	1.732	CREB3L4,CREB5,CREBBP,CSNK1D,EP300,HIF1A,JUN,LDHA,MDM2,NFKBIA,NOS3,PTEN,UBE2B,UBE2C,UBE2D1,UBE2J1,UBE2Q2,UBE2R2,VEGFA
Leptin Signalling in Obesity	1.34	0.0457088	0.257	1.667	ADCY10,ADCY4,ADCY6,AKT3,GHRL,GRB2,JAK2,MAPK1,MAPK3,PIK3CB,PIK3CD,PLCG1,PLCG2,PLCH2,PLCL1,PRKACA,PRKACB,SOCS3,STAT3
γ-glutamyl Cycle	1.33	0.0467735	0.455	1.342	ANPEP,GCLM,GGT1,GGT7,OPLAH
Type II Diabetes Mellitus Signalling	1.32	0.047863	0.224	0.943	ACSL1,ACSL3,ACSL4,AKT3,CACNA1E,CACNA1H,CACNA1I,CACNA2D3,CACNG6,CACNG8,CEBPB,IRS2,ITPR3,MAP2K4,MAP3K5,MAPK1,MAPK3,NFKBIA,NGFR,PIK3CB,PIK3CD,PKM,PPARG,PRKCB,PRKCD,PRKCH,PRKCQ,SLC27A5,SMPD3,SMPD5,SOCS2,SOCS3,SOCS5,TNFRSF1A
Pancreatic Adenocarcinoma Signalling	1.31	0.0489779	0.23	2.858	AKT3,BCL2,E2F3,E2F5,ERBB2,GRB2,HDAC4,HDAC9,JAK2,JAK3,KRAS,MAP2K4,MAPK1,MAPK3,MDM2,MMP9,NOTCH1,PIK3CB,PIK3CD,PLD1,PTGS2,RAC1,RAF1,STAT3,TGFA,TGFB3,TYK2,VEGFA,VEGFB
Lymphotoxin β Receptor Signalling	1.31	0.0489779	0.273	0.832	AKT3,APAF1,CREBBP,CXCL1,EP300,LTBR,MAPK1,MAPK3,NFKBIA,PIK3CB,PIK3CD,TNFSF14,TRAF1,TRAF4,TRAF5
