# Supplementary material for: Characterisation of the blood RNA host response underpinning severity in COVID-19 patients
Source: Sci Rep. 2022 Jul 17;12:12216. doi: 10.1038/s41598-022-15547-2 (PMC9288817; doi:10.1038/s41598-022-15547-2)
Supplement: Supplementary file 5 — Supplementary Information 5. [file 41598_2022_15547_MOESM5_ESM.xlsx]

## Sheet: Genes_Treatment_Corrected
	baseMean	log2FoldChange	lfcSE	stat	pvalue	padj	gene
ENSG00000179869	1192.41	2.3284	0.319569	7.28606	3.19151e-13	6.49505e-09	ABCA13
ENSG00000118113	1376.74	2.63518	0.38565	6.83309	8.31034e-12	5.63745e-08	MMP8
ENSG00000204936	3497.06	2.98915	0.435253	6.86762	6.52802e-12	5.63745e-08	CD177
ENSG00000005381	903.423	2.43841	0.361782	6.74	1.58386e-11	6.72204e-08	MPO
ENSG00000197561	724.545	2.81991	0.418761	6.73392	1.65153e-11	6.72204e-08	ELANE
ENSG00000196415	230.002	3.05741	0.45877	6.66436	2.65817e-11	9.01608e-08	PRTN3
ENSG00000111796	188.334	-1.51407	0.229162	-6.607	3.92181e-11	1.14018e-07	KLRB1
ENSG00000124469	792.817	2.51858	0.382413	6.58604	4.51724e-11	1.14913e-07	CEACAM8
ENSG00000102837	1360.74	2.99225	0.45614	6.55992	5.3835e-11	1.16367e-07	OLFM4
ENSG00000197063	1198.95	0.748678	0.114286	6.55093	5.71799e-11	1.16367e-07	MAFG
ENSG00000148346	1167.24	2.14468	0.331078	6.47787	9.3029e-11	1.67437e-07	LCN2
ENSG00000101425	889.528	2.21366	0.342843	6.45678	1.06957e-10	1.67437e-07	BPI
ENSG00000086548	208.436	2.68364	0.41546	6.45945	1.05081e-10	1.67437e-07	CEACAM6
ENSG00000111886	129.154	1.04891	0.164874	6.36187	1.99306e-10	2.88022e-07	GABRR2
ENSG00000224940	74.2341	1.83585	0.28912	6.34981	2.15587e-10	2.88022e-07	PRRT4
ENSG00000164821	370.126	2.91684	0.460657	6.33191	2.42147e-10	2.88022e-07	DEFA4
ENSG00000064270	131.565	1.99128	0.314159	6.33844	2.321e-10	2.88022e-07	ATP2C2
ENSG00000268833	61.2285	1.94782	0.308001	6.32407	2.54757e-10	2.88022e-07
ENSG00000070371	542.991	1.08367	0.171583	6.31572	2.68901e-10	2.88022e-07	CLTCL1
ENSG00000139572	126.47	1.57863	0.252963	6.24056	4.36005e-10	4.43657e-07	GPR84
ENSG00000172232	560.419	2.5805	0.414229	6.22964	4.67513e-10	4.53065e-07	AZU1
ENSG00000012223	5228.96	2.42096	0.391412	6.18519	6.20296e-10	4.86584e-07	LTF
ENSG00000138767	3134.49	-0.329361	0.0530882	-6.20404	5.50332e-10	4.86584e-07	CNOT6L
ENSG00000177721	304.765	-0.563732	0.091242	-6.17843	6.47427e-10	4.86584e-07	ANXA2R
ENSG00000212802	22.4436	-0.836523	0.135193	-6.18763	6.10762e-10	4.86584e-07	RPL15P3
ENSG00000083099	295.085	-0.64422	0.10457	-6.16064	7.2453e-10	4.86584e-07	LYRM2
ENSG00000147604	1589.14	-1.79708	0.292241	-6.14931	7.78218e-10	4.86584e-07	RPL7
ENSG00000156017	281.95	-0.520489	0.0842651	-6.1768	6.54143e-10	4.86584e-07	CARNMT1
ENSG00000065618	72.9806	2.30684	0.374606	6.15805	7.3647e-10	4.86584e-07	COL17A1
ENSG00000169508	433.044	-0.94854	0.154286	-6.14795	7.8491e-10	4.86584e-07	GPR183
ENSG00000104918	277.801	1.52647	0.248323	6.14712	7.89016e-10	4.86584e-07	RETN
ENSG00000248476	243.806	0.604123	0.0979735	6.16618	6.99573e-10	4.86584e-07	BACH1-IT1
ENSG00000157554	117.599	1.8552	0.300583	6.17201	6.7426e-10	4.86584e-07	ERG
ENSG00000051128	137.108	0.764969	0.124721	6.13343	8.60057e-10	5.14795e-07	HOMER3
ENSG00000152219	375.274	-0.753985	0.123257	-6.11716	9.52557e-10	5.53871e-07	ARL14EP
ENSG00000263120	70.3475	0.596961	0.0980036	6.09122	1.12055e-09	6.33455e-07
ENSG00000242550	61.1213	2.07769	0.341881	6.07725	1.22259e-09	6.61551e-07	SERPINB10
ENSG00000228817	298.695	0.703598	0.115807	6.0756	1.23527e-09	6.61551e-07	BACH1-IT2
ENSG00000139154	719.909	-0.340898	0.0565282	-6.03057	1.63382e-09	8.5256e-07	AEBP2
ENSG00000283646	223.767	2.20554	0.367571	6.00031	1.96946e-09	1.00201e-06	LINC02009
ENSG00000067225	11202.8	0.535314	0.0895539	5.97757	2.26495e-09	1.12424e-06	PKM
ENSG00000169442	1947.46	-1.00391	0.168166	-5.96977	2.37591e-09	1.12447e-06	CD52
ENSG00000137038	202.021	-0.667395	0.111725	-5.97353	2.32176e-09	1.12447e-06	DMAC1
ENSG00000248385	30.1002	2.17688	0.366976	5.93194	2.99369e-09	1.38465e-06	TARM1
ENSG00000133063	587.083	1.37776	0.23262	5.9228	3.16501e-09	1.41083e-06	CHIT1
ENSG00000204524	420.033	-0.292911	0.0494651	-5.92156	3.18895e-09	1.41083e-06	ZNF805
ENSG00000142875	1541.3	-0.77402	0.13134	-5.89328	3.78612e-09	1.60623e-06	PRKACB
ENSG00000168283	206.157	-0.636636	0.108029	-5.89317	3.78847e-09	1.60623e-06	BMI1
ENSG00000183856	39.6206	1.67325	0.284642	5.87843	4.14175e-09	1.68578e-06	IQGAP3
ENSG00000170846	270.349	-0.558816	0.0950241	-5.88079	4.08317e-09	1.68578e-06
ENSG00000096006	221.736	1.88989	0.322651	5.85738	4.70235e-09	1.84888e-06	CRISP3
ENSG00000215252	622.571	-0.867161	0.148065	-5.85661	4.72419e-09	1.84888e-06	GOLGA8B
ENSG00000145649	311.259	-1.3226	0.226465	-5.84018	5.21447e-09	2.00226e-06	GZMA
ENSG00000158352	73.3439	1.37248	0.23706	5.78959	7.0558e-09	2.65912e-06	SHROOM4
ENSG00000177954	595.532	-1.26466	0.21878	-5.78053	7.44652e-09	2.70615e-06	RPS27
ENSG00000164114	78.016	-0.818808	0.141585	-5.78318	7.3303e-09	2.70615e-06	MAP9
ENSG00000142541	11825.4	-0.712581	0.123421	-5.77356	7.76148e-09	2.77112e-06	RPL13A
ENSG00000090266	294.062	-0.540899	0.0940059	-5.75388	8.72159e-09	3.06022e-06	NDUFB2
ENSG00000261366	80.9086	-0.728182	0.126787	-5.74333	9.28339e-09	3.15506e-06	MANEA-DT
ENSG00000250644	259.97	1.01924	0.177476	5.74299	9.30193e-09	3.15506e-06
ENSG00000163710	31.8827	2.56374	0.447174	5.7332	9.85539e-09	3.28799e-06	PCOLCE2
ENSG00000197653	74.6328	1.03904	0.181646	5.72013	1.06441e-08	3.49383e-06	DNAH10
ENSG00000089169	626.868	1.87479	0.328176	5.71276	1.11161e-08	3.59087e-06	RPH3A
ENSG00000106460	967.827	-0.442303	0.0775599	-5.70273	1.17903e-08	3.69146e-06	TMEM106B
ENSG00000243144	12.405	2.7542	0.482781	5.70485	1.16443e-08	3.69146e-06
ENSG00000142583	191.836	1.44195	0.253298	5.69268	1.25062e-08	3.85628e-06	SLC2A5
ENSG00000145425	2466	-1.65012	0.290582	-5.67866	1.35751e-08	4.02848e-06	RPS3A
ENSG00000211937	147.573	1.85717	0.327075	5.67811	1.36194e-08	4.02848e-06	IGHV2-5
ENSG00000198464	241.554	-0.71307	0.125593	-5.67762	1.36586e-08	4.02848e-06	ZNF480
ENSG00000160180	21.4963	1.84842	0.326185	5.66677	1.45515e-08	4.23053e-06	TFF3
ENSG00000122641	61.2847	2.09185	0.369878	5.65553	1.5537e-08	4.45342e-06	INHBA
ENSG00000211933	87.0323	2.02353	0.358702	5.64125	1.68822e-08	4.70643e-06	IGHV6-1
ENSG00000072954	139.378	0.722095	0.127952	5.64351	1.6662e-08	4.70643e-06	TMEM38A
ENSG00000165169	107.453	-0.850281	0.150816	-5.63788	1.72155e-08	4.7345e-06	DYNLT3
ENSG00000058729	222.739	-0.566631	0.100824	-5.61999	1.90971e-08	5.18194e-06	RIOK2
ENSG00000177932	197.991	-0.715789	0.127735	-5.60372	2.09799e-08	5.61792e-06	ZNF354C
ENSG00000136010	30.9315	1.8221	0.325324	5.60087	2.13273e-08	5.63678e-06	ALDH1L2
ENSG00000106853	11.9309	1.40866	0.252707	5.57428	2.48554e-08	6.40295e-06	PTGR1
ENSG00000137770	1029.27	-0.394707	0.0707958	-5.57528	2.47131e-08	6.40295e-06	CTDSPL2
ENSG00000132170	43.97	1.60683	0.288534	5.56894	2.563e-08	6.51996e-06	PPARG
ENSG00000163682	1638.76	-1.25958	0.226815	-5.55336	2.80234e-08	7.0408e-06	RPL9
ENSG00000278196	43.5605	1.57156	0.283182	5.54964	2.86261e-08	7.10452e-06	IGLV2-8
ENSG00000145919	274.115	-0.49531	0.0894332	-5.53832	3.05385e-08	7.47899e-06	BOD1
ENSG00000015171	663.174	-0.525612	0.0949369	-5.53643	3.087e-08	7.47899e-06	ZMYND11
ENSG00000164172	155.936	-0.562792	0.102	-5.51757	3.43714e-08	8.13363e-06	MOCS2
ENSG00000213741	752.073	-0.818923	0.14842	-5.51761	3.4364e-08	8.13363e-06	RPS29
ENSG00000281183	386.273	0.380487	0.069017	5.51295	3.52868e-08	8.25427e-06	NPTN-IT1
ENSG00000238078	43.2042	1.30482	0.237149	5.50211	3.75275e-08	8.40055e-06	LINC01352
ENSG00000164323	497.911	-0.556805	0.101168	-5.50376	3.71776e-08	8.40055e-06	CFAP97
ENSG00000111678	571.692	-0.769045	0.13969	-5.50535	3.68435e-08	8.40055e-06	C12orf57
ENSG00000182774	248	-0.715872	0.130113	-5.50194	3.75633e-08	8.40055e-06	RPS17
ENSG00000156482	3360.66	-0.913772	0.166227	-5.49714	3.85991e-08	8.53837e-06	RPL30
ENSG00000183161	402.726	-0.444369	0.0809795	-5.48743	4.07812e-08	8.82913e-06	FANCF
ENSG00000105372	8362.53	-0.474424	0.0864506	-5.4878	4.06961e-08	8.82913e-06	RPS19
ENSG00000231500	4815.24	-0.981253	0.178903	-5.48482	4.13889e-08	8.86636e-06	RPS18
ENSG00000127838	887.575	0.528337	0.096412	5.47999	4.25339e-08	8.92379e-06	PNKD
ENSG00000197958	3667.99	-0.552868	0.100878	-5.48056	4.23993e-08	8.92379e-06	RPL12
ENSG00000147403	14822.9	-0.58285	0.106398	-5.47803	4.30095e-08	8.93149e-06	RPL10
ENSG00000105373	5316.95	-0.596891	0.109	-5.47606	4.34898e-08	8.94001e-06	NOP53
ENSG00000213186	226.606	-0.521078	0.0952327	-5.47163	4.45914e-08	9.0748e-06	TRIM59
ENSG00000007264	1021.45	-0.833597	0.152427	-5.46881	4.53065e-08	9.12904e-06	MATK
ENSG00000224650	115.267	1.56685	0.287145	5.45665	4.85209e-08	9.68087e-06	IGHV3-74
ENSG00000179841	42.8377	-1.01755	0.186598	-5.45318	4.9476e-08	9.77558e-06	AKAP5
ENSG00000181523	1747.69	0.497271	0.0913392	5.44423	5.20312e-08	1.01816e-05	SGSH
ENSG00000188487	67.2995	1.38838	0.255306	5.4381	5.38528e-08	1.04377e-05	INSC
ENSG00000128918	247.579	1.31564	0.242062	5.43516	5.47475e-08	1.0511e-05	ALDH1A2
ENSG00000008988	1857.17	-0.798023	0.146882	-5.4331	5.5383e-08	1.05336e-05	RPS20
ENSG00000174946	231.37	-0.772275	0.14233	-5.42595	5.76467e-08	1.08294e-05	GPR171
ENSG00000262580	667.049	0.587821	0.108357	5.42485	5.80024e-08	1.08294e-05
ENSG00000144713	3991.03	-0.597733	0.110564	-5.4062	6.43749e-08	1.13921e-05	RPL32
ENSG00000182899	1422.21	-0.864532	0.159909	-5.40641	6.42999e-08	1.13921e-05	RPL35A
ENSG00000100448	221.245	2.48219	0.458824	5.4099	6.30602e-08	1.13921e-05	CTSG
ENSG00000103024	356.371	-0.362522	0.0670273	-5.40856	6.3533e-08	1.13921e-05	NME3
ENSG00000140859	418.61	0.925254	0.171141	5.40639	6.43061e-08	1.13921e-05	KIFC3
ENSG00000211665	18.1848	1.89381	0.350189	5.40797	6.37427e-08	1.13921e-05	IGLV3-16
ENSG00000115419	3174.41	-0.374103	0.0692635	-5.40116	6.62098e-08	1.16158e-05	GLS
ENSG00000176055	234.169	-0.551529	0.102144	-5.39954	6.68138e-08	1.16216e-05	MBLAC2
ENSG00000064601	3561.5	0.67089	0.124312	5.39681	6.7835e-08	1.16992e-05	CTSA
ENSG00000171490	1048.27	-0.401006	0.0743616	-5.39265	6.94243e-08	1.18727e-05	RSL1D1
ENSG00000169583	156.369	-0.889677	0.16507	-5.38968	7.05842e-08	1.19182e-05	CLIC3
ENSG00000165512	186.097	-0.898263	0.166685	-5.38897	7.08616e-08	1.19182e-05	ZNF22
ENSG00000169740	149.512	-0.788979	0.146532	-5.38435	7.27057e-08	1.20295e-05	ZNF32
ENSG00000196296	38.8476	0.784782	0.145751	5.38439	7.26893e-08	1.20295e-05	ATP2A1
ENSG00000196911	442.514	-0.719972	0.133931	-5.37571	7.62828e-08	1.24195e-05	KPNA5
ENSG00000100316	12286.4	-0.701149	0.130397	-5.37702	7.57301e-08	1.24195e-05	RPL3
ENSG00000163281	153.557	-0.693592	0.129103	-5.37241	7.76897e-08	1.25481e-05	GNPDA2
ENSG00000171858	936.612	-1.01746	0.189518	-5.36866	7.93255e-08	1.27114e-05	RPS21
ENSG00000163661	79.0329	1.17959	0.219812	5.36636	8.03395e-08	1.27734e-05	PTX3
ENSG00000144668	115.825	1.38956	0.259153	5.36195	8.23289e-08	1.27899e-05	ITGA9
ENSG00000172262	940.715	-0.2368	0.0441466	-5.36396	8.1419e-08	1.27899e-05	ZNF131
ENSG00000211942	41.3269	2.21518	0.413109	5.36223	8.22e-08	1.27899e-05	IGHV3-13
ENSG00000116251	894.932	-0.562919	0.10503	-5.35958	8.34148e-08	1.28604e-05	RPL22
ENSG00000272506	52.4468	0.739819	0.138245	5.35152	8.72186e-08	1.32258e-05
ENSG00000196950	953.794	-0.569381	0.106436	-5.34952	8.81861e-08	1.32258e-05	SLC39A10
ENSG00000127184	109.256	-0.864068	0.161472	-5.35119	8.73793e-08	1.32258e-05	COX7C
ENSG00000109971	6658.37	-0.522289	0.0976403	-5.34912	8.8384e-08	1.32258e-05	HSPA8
ENSG00000256043	361.428	-0.463539	0.0867895	-5.34095	9.24585e-08	1.33904e-05	CTSO
ENSG00000198918	736.672	-1.47609	0.276341	-5.34155	9.21575e-08	1.33904e-05	RPL39
ENSG00000151835	933.385	-0.666198	0.124636	-5.34515	9.03443e-08	1.33904e-05	SACS
ENSG00000140367	574.101	-0.424781	0.0795271	-5.34134	9.22634e-08	1.33904e-05	UBE2Q2
ENSG00000168792	686.673	-0.4738	0.0887211	-5.34034	9.27743e-08	1.33904e-05	ABHD15
ENSG00000228923	20.0703	1.04078	0.195069	5.33542	9.53221e-08	1.36613e-05
ENSG00000137563	65.1224	1.07172	0.201062	5.3303	9.80528e-08	1.39544e-05	GGH
ENSG00000188846	3663.3	-0.45748	0.0858837	-5.32674	9.99907e-08	1.41313e-05	RPL14
ENSG00000122026	1543.06	-1.29183	0.242788	-5.32083	1.03296e-07	1.44977e-05	RPL21
ENSG00000163607	216.368	-0.399448	0.0751393	-5.3161	1.06016e-07	1.46771e-05	GTPBP8
ENSG00000199805	95.6315	0.599004	0.112653	5.31726	1.05339e-07	1.46771e-05	RNU1-134P
ENSG00000071082	1084.14	-1.31785	0.247963	-5.31468	1.06845e-07	1.4692e-05	RPL31
ENSG00000179639	111.17	-2.07251	0.390475	-5.30766	1.11043e-07	1.49657e-05	FCER1A
ENSG00000266139	23.4937	1.05306	0.198399	5.30778	1.10969e-07	1.49657e-05	MIR4435-2
ENSG00000112379	17.0266	2.07388	0.390653	5.30875	1.10381e-07	1.49657e-05	ARFGEF3
ENSG00000198574	350.079	-0.985069	0.186005	-5.29592	1.18417e-07	1.58547e-05	SH2D1B
ENSG00000211959	313.054	1.658	0.313154	5.29451	1.19338e-07	1.58735e-05	IGHV4-39
ENSG00000126804	1323.54	-0.37218	0.0704862	-5.28019	1.29052e-07	1.69442e-05	ZBTB1
ENSG00000167526	15944.3	-0.598919	0.113425	-5.2803	1.28972e-07	1.69442e-05	RPL13
ENSG00000196205	285.07	-0.830798	0.157389	-5.27863	1.30152e-07	1.69791e-05	EEF1A1P5
ENSG00000221598	34.1729	0.619698	0.11747	5.27538	1.32483e-07	1.7173e-05	MIR1249
ENSG00000123124	1268.4	-0.396575	0.075207	-5.27311	1.34132e-07	1.72767e-05	WWP1
ENSG00000212257	36.754	0.778141	0.147688	5.26881	1.37313e-07	1.75752e-05	RNU6-1176P
ENSG00000180787	244.768	-0.613728	0.116537	-5.26636	1.39153e-07	1.76994e-05	ZFP3
ENSG00000198791	1072.35	-0.306988	0.0585039	-5.24731	1.54333e-07	1.93878e-05	CNOT7
ENSG00000055950	419.916	-0.266462	0.0507698	-5.24844	1.53394e-07	1.93878e-05	MRPL43
ENSG00000137970	5.42577	-2.79747	0.533473	-5.24388	1.57236e-07	1.95038e-05	RPL7P9
ENSG00000158163	86.6917	1.41184	0.269336	5.24192	1.58918e-07	1.95038e-05	DZIP1L
ENSG00000123545	90.7976	-0.623358	0.11894	-5.24097	1.59739e-07	1.95038e-05	NDUFAF4
ENSG00000136942	1598.49	-0.874411	0.166811	-5.24194	1.58897e-07	1.95038e-05	RPL35
ENSG00000135424	251.87	1.70041	0.324469	5.24061	1.60048e-07	1.95038e-05	ITGA7
ENSG00000104979	322.085	-0.323668	0.0617935	-5.23789	1.62419e-07	1.96749e-05	C19orf53
ENSG00000108298	6602.07	-0.431322	0.0824092	-5.2339	1.65971e-07	1.99863e-05	RPL19
ENSG00000122406	3019.23	-0.716999	0.137031	-5.23239	1.67337e-07	2.00322e-05	RPL5
ENSG00000198755	3727.48	-0.564752	0.108075	-5.22558	1.7361e-07	2.06616e-05	RPL10A
ENSG00000102265	999.351	0.835059	0.159863	5.22358	1.755e-07	2.07651e-05	TIMP1
ENSG00000234284	130.036	-0.600586	0.115036	-5.22086	1.78097e-07	2.07767e-05	ZNF879
ENSG00000255929	18.5865	2.1021	0.40268	5.22027	1.78661e-07	2.07767e-05
ENSG00000265688	9.32313	1.15613	0.22138	5.22237	1.76647e-07	2.07767e-05	MAFG-DT
ENSG00000125633	2255.19	0.251714	0.0483191	5.2094	1.89451e-07	2.12994e-05	CCDC93
ENSG00000169964	250.954	-0.507455	0.0973422	-5.2131	1.85706e-07	2.12994e-05	TMEM42
ENSG00000229512	210.468	0.684031	0.131263	5.21116	1.87667e-07	2.12994e-05
ENSG00000236552	84.6775	-0.749097	0.143825	-5.20839	1.90482e-07	2.12994e-05	RPL13AP5
ENSG00000125245	119.455	-0.876663	0.1683	-5.20893	1.89929e-07	2.12994e-05	GPR18
ENSG00000117906	285.809	-0.454641	0.0872466	-5.21099	1.87835e-07	2.12994e-05	RCN2
ENSG00000264659	13.9657	1.08939	0.209041	5.21138	1.87446e-07	2.12994e-05
ENSG00000198242	6176.38	-0.483608	0.0929384	-5.20354	1.95532e-07	2.17446e-05	RPL23A
ENSG00000160746	633.023	0.632347	0.121564	5.20175	1.97424e-07	2.18357e-05	ANO10
ENSG00000204287	6590.27	-0.673153	0.129499	-5.19815	2.0128e-07	2.21418e-05	HLA-DRA
ENSG00000227627	86.2658	-0.515211	0.0992238	-5.19241	2.07587e-07	2.2713e-05
ENSG00000124224	1177.52	0.625171	0.120458	5.18995	2.10353e-07	2.28048e-05	PPP4R1L
ENSG00000186272	161.741	-0.624327	0.120302	-5.18967	2.10668e-07	2.28048e-05	ZNF17
ENSG00000162244	6176.71	-0.448698	0.0865145	-5.18639	2.14412e-07	2.30873e-05	RPL29
ENSG00000105640	8969.89	-0.482163	0.0930406	-5.18228	2.19188e-07	2.34773e-05	RPL18A
ENSG00000211966	286.004	1.75922	0.339681	5.17902	2.23054e-07	2.37664e-05	IGHV5-51
ENSG00000114686	398.323	-0.546584	0.105564	-5.17775	2.24583e-07	2.38047e-05	MRPL3
ENSG00000168528	132.314	1.14739	0.221723	5.17487	2.28071e-07	2.38442e-05	SERINC2
ENSG00000197894	654	-0.416776	0.080588	-5.17169	2.31986e-07	2.38442e-05	ADH5
ENSG00000118520	654.495	1.49411	0.288814	5.17325	2.30055e-07	2.38442e-05	ARG1
ENSG00000147669	72.2619	-1.16456	0.225175	-5.17179	2.31863e-07	2.38442e-05	POLR2K
ENSG00000137154	4515.1	-0.826779	0.15979	-5.17417	2.28923e-07	2.38442e-05	RPS6
ENSG00000258337	159.416	0.649781	0.1256	5.1734	2.29869e-07	2.38442e-05
ENSG00000182175	19.0959	1.43466	0.277656	5.16705	2.37818e-07	2.43208e-05	RGMA
ENSG00000250280	28.7458	1.18272	0.229016	5.16437	2.41247e-07	2.45481e-05
ENSG00000226287	70.9772	-0.488523	0.0946292	-5.1625	2.43678e-07	2.46721e-05	TMEM191A
ENSG00000122861	47.5881	1.14153	0.221199	5.16066	2.46085e-07	2.47422e-05	PLAU
ENSG00000188636	644.559	-0.56838	0.110149	-5.16011	2.46802e-07	2.47422e-05	RTL6
ENSG00000070214	1112.45	0.471482	0.0914211	5.15726	2.50593e-07	2.48771e-05	SLC44A1
ENSG00000108405	2173.9	0.637562	0.123621	5.15739	2.5041e-07	2.48771e-05	P2RX1
ENSG00000156508	64937.4	-0.762942	0.148004	-5.15488	2.5379e-07	2.49753e-05	EEF1A1
ENSG00000162341	2155.8	0.469608	0.0911029	5.1547	2.54036e-07	2.49753e-05	TPCN2
ENSG00000142937	5005.98	-0.697564	0.13535	-5.15378	2.55292e-07	2.49781e-05	RPS8
ENSG00000197050	161.906	-0.634628	0.123308	-5.14669	2.65126e-07	2.58162e-05	ZNF420
ENSG00000279035	90.4613	0.464424	0.0902943	5.14345	2.69732e-07	2.61396e-05
ENSG00000278845	190.461	-0.443911	0.0863216	-5.14252	2.7108e-07	2.61457e-05	MRPL45
ENSG00000259293	62.2036	1.28274	0.249499	5.14125	2.72915e-07	2.61986e-05	LIPC-AS1
ENSG00000211669	132.483	2.22244	0.432677	5.13648	2.79935e-07	2.67463e-05	IGLV3-10
ENSG00000197548	2781.87	0.437676	0.0853597	5.12743	2.93729e-07	2.79331e-05	ATG7
ENSG00000132749	254.707	0.627102	0.122358	5.12516	2.97278e-07	2.80088e-05	TESMIN
ENSG00000198346	116.867	-0.672281	0.131158	-5.12572	2.96409e-07	2.80088e-05	ZNF813
ENSG00000174748	6443.69	-0.542547	0.105927	-5.1219	3.02476e-07	2.83672e-05	RPL15
ENSG00000273015	603.396	-0.489041	0.095644	-5.11313	3.16857e-07	2.95796e-05
ENSG00000105829	236.919	-0.504508	0.0987358	-5.10968	3.2271e-07	2.99885e-05	BET1
ENSG00000204933	21.1477	4.24238	0.831309	5.10326	3.33855e-07	3.08831e-05	CD177P1
ENSG00000116260	2388.78	0.558601	0.1095	5.10136	3.37229e-07	3.10541e-05	QSOX1
ENSG00000198929	49.5183	1.19112	0.233592	5.09917	3.41151e-07	3.12737e-05	NOS1AP
ENSG00000112996	806.09	-0.417447	0.0819071	-5.09659	3.45833e-07	3.15607e-05	MRPS30
ENSG00000104231	215.619	-0.599559	0.117721	-5.09304	3.52376e-07	3.1872e-05	ZFAND1
ENSG00000182141	571.381	-0.486059	0.095421	-5.09383	3.50894e-07	3.1872e-05	ZNF708
ENSG00000205981	275.09	-0.514797	0.101108	-5.09155	3.55144e-07	3.19802e-05	DNAJC19
ENSG00000075089	194.297	-0.605581	0.119013	-5.08836	3.61182e-07	3.23807e-05	ACTR6
ENSG00000050344	142.709	-0.680255	0.133776	-5.08501	3.67601e-07	3.28116e-05	NFE2L3
ENSG00000069535	27.8208	1.90169	0.374193	5.08212	3.73253e-07	3.31706e-05	MAOB
ENSG00000174173	142.9	-0.621851	0.122455	-5.07822	3.80984e-07	3.3453e-05	TRMT10C
ENSG00000085563	251.813	-0.727393	0.143243	-5.07803	3.81361e-07	3.3453e-05	ABCB1
ENSG00000166526	639.744	-0.252761	0.0497714	-5.07844	3.80554e-07	3.3453e-05	ZNF3
ENSG00000144407	34.3415	0.839946	0.165509	5.07492	3.87653e-07	3.38589e-05	PTH2R
ENSG00000149313	460.964	-0.290545	0.057283	-5.0721	3.93451e-07	3.40728e-05	AASDHPPT
ENSG00000253719	1652.68	-0.225854	0.0445252	-5.0725	3.92619e-07	3.40728e-05	ATXN7L3B
ENSG00000214194	49.0712	-0.847965	0.16721	-5.07125	3.95216e-07	3.40807e-05	SMIM30
ENSG00000260895	33.018	0.703003	0.13865	5.07033	3.97122e-07	3.41006e-05
ENSG00000227200	247.628	0.563535	0.111281	5.0641	4.10341e-07	3.50876e-05
ENSG00000183918	307.642	-0.996359	0.196859	-5.06129	4.16423e-07	3.53109e-05	SH2D1A
ENSG00000182359	95.3941	-0.576001	0.11379	-5.06198	4.14915e-07	3.53109e-05	KBTBD3
ENSG00000110848	138.122	-1.06358	0.210538	-5.05174	4.37794e-07	3.6969e-05	CD69
ENSG00000234797	11.3681	-2.21161	0.438042	-5.04885	4.4448e-07	3.73786e-05	RPS3AP6
ENSG00000148362	503.664	-0.385986	0.0764743	-5.04726	4.48184e-07	3.74389e-05	PAXX
ENSG00000252021	70.2175	0.47511	0.0941377	5.04697	4.48877e-07	3.74389e-05	Y_RNA
ENSG00000254838	4281.24	-0.49937	0.0989813	-5.04509	4.53297e-07	3.75002e-05	GVINP1
ENSG00000275898	22.7334	1.23429	0.244614	5.04586	4.51496e-07	3.75002e-05
ENSG00000137441	483.027	-0.980721	0.194484	-5.04267	4.59079e-07	3.78247e-05	FGFBP2
ENSG00000130811	1866.57	-0.229466	0.0455429	-5.03846	4.69304e-07	3.84103e-05	EIF3G
ENSG00000018869	63.052	-0.579457	0.115013	-5.03819	4.6996e-07	3.84103e-05	ZNF582
ENSG00000224950	630.812	0.579141	0.115022	5.03503	4.77786e-07	3.88937e-05
ENSG00000198919	310.679	-0.625913	0.124354	-5.03331	4.82091e-07	3.90878e-05	DZIP3
ENSG00000164338	193.511	-0.414495	0.0824005	-5.03024	4.89858e-07	3.95599e-05	UTP15
ENSG00000185115	376.79	-0.423804	0.0843312	-5.02547	5.02208e-07	4.0397e-05	NSMCE3
ENSG00000143947	1951.64	-0.782708	0.155904	-5.02045	5.15499e-07	4.1137e-05	RPS27A
ENSG00000278949	301.817	0.346174	0.0689629	5.01972	5.17472e-07	4.1137e-05
ENSG00000174444	5799.4	-0.681517	0.135757	-5.02013	5.1636e-07	4.1137e-05	RPL4
ENSG00000169174	164.397	3.10527	0.619052	5.01617	5.2713e-07	4.17417e-05	PCSK9
ENSG00000185088	333.937	-0.524013	0.104516	-5.0137	5.33925e-07	4.21159e-05	RPS27L
ENSG00000233154	152.429	0.7734	0.154313	5.01188	5.39021e-07	4.23538e-05	LINC01762
ENSG00000280128	424.132	-0.555737	0.111062	-5.00386	5.6195e-07	4.34838e-05
ENSG00000106993	226.341	-0.407966	0.0815091	-5.00516	5.58148e-07	4.34838e-05	CDC37L1
ENSG00000152782	39.4117	-0.585316	0.116948	-5.00491	5.58891e-07	4.34838e-05	PANK1
ENSG00000211648	318.672	1.62085	0.323908	5.00406	5.61345e-07	4.34838e-05	IGLV1-47
ENSG00000266173	721.025	0.324736	0.0649971	4.99616	5.84841e-07	4.50837e-05	STRADA
ENSG00000096654	209.758	-0.568495	0.113876	-4.99221	5.96908e-07	4.56679e-05	ZNF184
ENSG00000255529	208.809	-0.54746	0.109652	-4.99271	5.95374e-07	4.56679e-05	POLR2M
ENSG00000139679	373.136	-1.11068	0.222567	-4.99032	6.0278e-07	4.58856e-05	LPAR6
ENSG00000165943	477.105	-0.247994	0.0496997	-4.98985	6.04262e-07	4.58856e-05	MOAP1
ENSG00000272754	131.317	0.548643	0.109984	4.98838	6.08882e-07	4.58939e-05
ENSG00000111142	290.054	-0.478274	0.0958716	-4.98869	6.0789e-07	4.58939e-05	METAP2
ENSG00000075651	548.055	0.655987	0.131537	4.9871	6.12931e-07	4.59239e-05	PLD1
ENSG00000156711	3628.06	0.644242	0.129189	4.98683	6.13793e-07	4.59239e-05	MAPK13
ENSG00000146757	141.037	-0.806492	0.161777	-4.98521	6.18946e-07	4.61398e-05	ZNF92
ENSG00000196290	215.698	-0.398263	0.0799535	-4.98118	6.31966e-07	4.66492e-05	NIF3L1
ENSG00000140848	908.908	0.696122	0.139729	4.98196	6.29444e-07	4.66492e-05	CPNE2
ENSG00000142556	193.253	-0.505472	0.101481	-4.98097	6.32656e-07	4.66492e-05	ZNF614
ENSG00000164047	586.981	1.32638	0.266729	4.97277	6.60043e-07	4.84929e-05	CAMP
ENSG00000088179	2238.82	-0.507859	0.102167	-4.97086	6.66577e-07	4.87968e-05	PTPN4
ENSG00000171863	1107.54	-1.30187	0.262027	-4.96845	6.74909e-07	4.91916e-05	RPS7
ENSG00000172175	1663.36	-0.394633	0.0794365	-4.9679	6.76804e-07	4.91916e-05	MALT1
ENSG00000269893	78.4034	-0.893366	0.17991	-4.96562	6.84807e-07	4.95961e-05	SNHG8
ENSG00000204396	76.4394	0.875883	0.176496	4.96262	6.95491e-07	4.97611e-05	VWA7
ENSG00000170439	44.2712	2.1384	0.430963	4.9619	6.98066e-07	4.97611e-05	METTL7B
ENSG00000131634	848.551	-0.773011	0.155753	-4.96307	6.93877e-07	4.97611e-05	TMEM204
ENSG00000267731	170.256	-1.20992	0.243859	-4.96155	6.99311e-07	4.97611e-05
ENSG00000211672	20.153	2.70336	0.544691	4.96311	6.93731e-07	4.97611e-05	IGLV4-3
ENSG00000170801	69.2255	1.95908	0.395169	4.95756	7.13833e-07	5.06175e-05	HTRA3
ENSG00000168028	6258.22	-0.673052	0.135844	-4.95458	7.24865e-07	5.12213e-05	RPSA
ENSG00000197056	267.985	-0.465052	0.0938906	-4.95312	7.30319e-07	5.14281e-05	ZMYM1
ENSG00000144893	204.383	1.01177	0.204408	4.94974	7.43143e-07	5.19747e-05	MED12L
ENSG00000187950	10.5469	1.77658	0.358924	4.94972	7.43189e-07	5.19747e-05	OVCH1
ENSG00000224707	84.2872	0.704669	0.142397	4.94863	7.47365e-07	5.20878e-05	E2F3-IT1
ENSG00000241244	19.9893	1.83546	0.370968	4.94778	7.50659e-07	5.21388e-05	IGKV1D-16
ENSG00000173320	22.0645	1.93651	0.391641	4.94462	7.62942e-07	5.26326e-05	STOX2
ENSG00000152380	175.276	0.761369	0.153978	4.94467	7.62745e-07	5.26326e-05	FAM151B
ENSG00000213463	368.655	-0.492257	0.0995694	-4.94386	7.65922e-07	5.26597e-05	SYNJ2BP
ENSG00000233476	61.0698	-0.892594	0.180627	-4.94164	7.74697e-07	5.30261e-05	EEF1A1P6
ENSG00000137040	420.095	-0.57319	0.116002	-4.94119	7.76462e-07	5.30261e-05	RANBP6
ENSG00000033867	1181.43	-0.534259	0.108149	-4.94003	7.81115e-07	5.31655e-05	SLC4A7
ENSG00000115816	414.132	-0.534122	0.108234	-4.93489	8.01961e-07	5.3209e-05	CEBPZ
ENSG00000156976	2819.9	-0.386093	0.0782238	-4.93575	7.98433e-07	5.3209e-05	EIF4A2
ENSG00000153130	130.302	-0.801727	0.162329	-4.93891	7.85602e-07	5.3209e-05	SCOC
ENSG00000164587	6678.15	-0.75303	0.152601	-4.93463	8.03029e-07	5.3209e-05	RPS14
ENSG00000204475	178.265	-0.72613	0.147196	-4.93309	8.09398e-07	5.3209e-05	NCR3
ENSG00000271204	850.201	0.367928	0.0745707	4.93395	8.05823e-07	5.3209e-05
ENSG00000168615	706.684	0.671875	0.136131	4.93551	7.99406e-07	5.3209e-05	ADAM9
ENSG00000245910	96.3416	-0.531243	0.107688	-4.93316	8.09085e-07	5.3209e-05	SNHG6
ENSG00000228166	133.237	0.59904	0.12144	4.93282	8.10515e-07	5.3209e-05	MTND1P11
ENSG00000089009	2029.65	-0.719056	0.145718	-4.93457	8.03278e-07	5.3209e-05	RPL6
ENSG00000140006	172.357	-0.71169	0.144181	-4.93608	7.97102e-07	5.3209e-05	WDR89
ENSG00000147679	366.18	-0.380478	0.0771958	-4.92874	8.27616e-07	5.4157e-05	UTP23
ENSG00000272636	67.292	1.49718	0.303875	4.92696	8.35194e-07	5.44777e-05	DOC2B
ENSG00000148019	919.002	-0.65089	0.132152	-4.92531	8.4225e-07	5.47624e-05	CEP78
ENSG00000078596	407.117	-0.777946	0.157999	-4.92375	8.48992e-07	5.48503e-05	ITM2A
ENSG00000170903	311.146	-0.405453	0.0823449	-4.92384	8.48603e-07	5.48503e-05	MSANTD4
ENSG00000149273	11358.8	-0.549571	0.111864	-4.91285	8.97628e-07	5.7809e-05	RPS3
ENSG00000111875	364.442	-0.456919	0.0930879	-4.90847	9.17899e-07	5.88269e-05	ASF1A
ENSG00000111640	17721.8	0.475767	0.0969333	4.90819	9.19215e-07	5.88269e-05	GAPDH
ENSG00000120784	201.084	-0.748259	0.152551	-4.90497	9.34439e-07	5.96137e-05	ZFP30
ENSG00000115827	474.332	-0.402506	0.0820781	-4.90394	9.39317e-07	5.97376e-05	DCAF17
ENSG00000223773	438.249	0.342458	0.0698467	4.903	9.43857e-07	5.98394e-05	CD99P1
ENSG00000136897	143.367	-0.718528	0.146582	-4.9019	9.49156e-07	5.99885e-05	MRPL50
ENSG00000232956	176.888	-0.349225	0.0712524	-4.90124	9.52327e-07	6.00025e-05	SNHG15
ENSG00000153933	557.382	-0.522806	0.106689	-4.90028	9.56996e-07	6.01106e-05	DGKE
ENSG00000124383	311.411	-0.421413	0.0860462	-4.89751	9.70563e-07	6.07752e-05	MPHOSPH10
ENSG00000196420	21.7712	0.697015	0.142464	4.89255	9.95358e-07	6.157e-05	S100A5
ENSG00000241597	38.9908	0.951332	0.194401	4.89365	9.8984e-07	6.157e-05
ENSG00000211965	102.574	1.93564	0.39561	4.89279	9.94173e-07	6.157e-05	IGHV3-49
ENSG00000211677	2607.36	1.55504	0.31773	4.89421	9.87024e-07	6.157e-05	IGLC2
ENSG00000253738	145.419	-0.791451	0.161823	-4.89085	1.00404e-06	6.17359e-05	OTUD6B-AS1
ENSG00000138326	910.628	-0.918317	0.187763	-4.89083	1.00411e-06	6.17359e-05	RPS24
ENSG00000169019	105.893	-0.937826	0.191814	-4.88924	1.01229e-06	6.19364e-05	COMMD8
ENSG00000169288	109.446	-0.681252	0.139352	-4.88871	1.01499e-06	6.19364e-05	MRPL1
ENSG00000118922	1894.32	-0.65492	0.133974	-4.88842	1.0165e-06	6.19364e-05	KLF12
ENSG00000163362	18.3442	1.35093	0.276619	4.88372	1.04103e-06	6.32421e-05	INAVA
ENSG00000119335	2404.94	-0.32426	0.0664502	-4.87975	1.06221e-06	6.43367e-05	SET
ENSG00000089335	399.469	-0.592898	0.121526	-4.87878	1.06742e-06	6.44598e-05	ZNF302
ENSG00000105202	1131.56	-0.461666	0.0946572	-4.87725	1.07577e-06	6.47722e-05	FBL
ENSG00000273133	170.761	0.976805	0.200422	4.87375	1.095e-06	6.55424e-05
ENSG00000118181	1409.2	-0.755008	0.154907	-4.87394	1.09396e-06	6.55424e-05	RPS25
ENSG00000131469	1348.28	-0.956006	0.19618	-4.87311	1.09854e-06	6.55615e-05	RPL27
ENSG00000104408	1475.13	-0.629728	0.129252	-4.87211	1.10413e-06	6.57025e-05	EIF3E
ENSG00000231621	24.3574	-1.35727	0.278717	-4.86971	1.11765e-06	6.63125e-05	ANKRD44-AS1
ENSG00000233757	54.8836	-0.57171	0.117464	-4.86709	1.13252e-06	6.69998e-05
ENSG00000121900	5.82246	2.1751	0.447089	4.86503	1.14441e-06	6.75067e-05	TMEM54
ENSG00000159713	75.6389	-1.28728	0.264782	-4.86167	1.16398e-06	6.84631e-05	TPPP3
ENSG00000051382	1588.89	0.414406	0.0852597	4.86052	1.17079e-06	6.86651e-05	PIK3CB
ENSG00000120686	531.076	-0.551186	0.113419	-4.85972	1.17555e-06	6.87459e-05	UFM1
ENSG00000164236	696.151	0.620764	0.12783	4.85618	1.19672e-06	6.9757e-05	ANKRD33B
ENSG00000189227	108.647	-0.3902	0.0803594	-4.85569	1.19969e-06	6.9757e-05	C15orf61
ENSG00000105849	137.672	-0.585987	0.120842	-4.84919	1.23969e-06	7.12392e-05	POLR1F
ENSG00000110700	2688.31	-0.532646	0.109819	-4.85021	1.23331e-06	7.12392e-05	RPS13
ENSG00000109911	621.649	-0.386822	0.0797784	-4.84871	1.24269e-06	7.12392e-05	ELP4
ENSG00000257017	372.305	1.73047	0.356798	4.85001	1.23453e-06	7.12392e-05	HP
ENSG00000100364	4197.49	0.432802	0.0892443	4.84963	1.23691e-06	7.12392e-05	KIAA0930
ENSG00000259834	612.365	-0.635103	0.13102	-4.84737	1.25112e-06	7.14658e-05
ENSG00000148655	174.641	0.851297	0.175655	4.84641	1.25717e-06	7.14658e-05	LRMDA
ENSG00000183955	632.112	0.295173	0.060904	4.84653	1.25641e-06	7.14658e-05	KMT5A
ENSG00000244720	205.531	-0.798738	0.164989	-4.84116	1.29086e-06	7.31766e-05	NT5C3AP2
ENSG00000127334	2711.64	-0.602457	0.124483	-4.83967	1.30052e-06	7.35191e-05	DYRK2
ENSG00000274765	89.0245	0.681241	0.14079	4.8387	1.30694e-06	7.36773e-05
ENSG00000105193	4183.81	-0.479909	0.0992461	-4.83554	1.32784e-06	7.46489e-05	RPS16
ENSG00000122034	1085.6	-0.350043	0.0724645	-4.83055	1.36155e-06	7.63331e-05	GTF3A
ENSG00000116791	165.353	-0.711711	0.147384	-4.82894	1.37259e-06	7.67407e-05	CRYZ
ENSG00000144476	107.511	-0.556358	0.115271	-4.82651	1.38947e-06	7.74716e-05	ACKR3
ENSG00000122043	62.4271	-0.940535	0.195023	-4.82268	1.41639e-06	7.87565e-05	LINC00544
ENSG00000224631	16.4244	-1.06942	0.221783	-4.8219	1.42194e-06	7.88501e-05	RPS27AP16
ENSG00000188042	3346.8	-0.602137	0.124906	-4.82072	1.43044e-06	7.91059e-05	ARL4C
ENSG00000197506	37.8632	1.37718	0.285724	4.81998	1.43569e-06	7.9181e-05	SLC28A3
ENSG00000125149	714.2	0.38787	0.0804865	4.81907	1.44229e-06	7.93299e-05	C16orf70
ENSG00000179144	944.154	-0.696005	0.144502	-4.81658	1.46042e-06	8.01108e-05	GIMAP7
ENSG00000078900	43.333	1.06275	0.22078	4.81363	1.48216e-06	8.06512e-05	TP73
ENSG00000214367	316.047	-0.410772	0.0853236	-4.81428	1.47735e-06	8.06512e-05	HAUS3
ENSG00000214189	101.122	0.748658	0.15552	4.81391	1.48002e-06	8.06512e-05	ZNF788P
ENSG00000177888	387.923	-0.650462	0.135178	-4.81191	1.49498e-06	8.11316e-05	ZBTB41
ENSG00000279814	35.9215	0.931938	0.193698	4.81128	1.49964e-06	8.11682e-05
ENSG00000099849	397.34	-0.371317	0.0772145	-4.80891	1.51756e-06	8.16388e-05	RASSF7
ENSG00000125691	585.132	-1.06612	0.221714	-4.80854	1.52037e-06	8.16388e-05	RPL23
ENSG00000189164	142.795	-0.65766	0.136765	-4.8087	1.51915e-06	8.16388e-05	ZNF527
ENSG00000206341	413.449	1.05113	0.218772	4.80469	1.5499e-06	8.29599e-05	HLA-H
ENSG00000167842	307.039	-0.404614	0.0842287	-4.80375	1.55721e-06	8.29599e-05	MIS12
ENSG00000101695	949.799	-0.450024	0.0936792	-4.80388	1.55618e-06	8.29599e-05	RNF125
ENSG00000169567	377.92	-0.705503	0.146912	-4.8022	1.56933e-06	8.31702e-05	HINT1
ENSG00000272505	88.3338	0.551675	0.114873	4.8025	1.56699e-06	8.31702e-05
ENSG00000116016	383.33	1.18919	0.247717	4.80059	1.58196e-06	8.34056e-05	EPAS1
ENSG00000198455	339.712	-0.444574	0.0926017	-4.80092	1.57935e-06	8.34056e-05	ZXDB
ENSG00000196295	4868.38	0.229415	0.0477959	4.79989	1.58752e-06	8.34821e-05	GARS1-DT
ENSG00000143971	160.056	-0.675562	0.140806	-4.79782	1.60405e-06	8.41342e-05	ETAA1
ENSG00000138246	2450.6	0.352637	0.0735276	4.79599	1.61877e-06	8.46877e-05	DNAJC13
ENSG00000232229	46.3771	-0.808147	0.168589	-4.79359	1.63825e-06	8.54872e-05	LINC00865
ENSG00000134545	92.5351	-1.07737	0.224974	-4.78888	1.67718e-06	8.70722e-05	KLRC1
ENSG00000088881	50.411	-0.852296	0.177963	-4.78917	1.67469e-06	8.70722e-05	EBF4
ENSG00000197756	4928.7	-0.409202	0.0854682	-4.78777	1.68648e-06	8.71149e-05	RPL37A
ENSG00000158691	205.438	-0.598301	0.124978	-4.78725	1.69085e-06	8.71149e-05	ZSCAN12
ENSG00000140939	87.2018	0.892449	0.186419	4.78732	1.69023e-06	8.71149e-05	NOL3
ENSG00000196683	286.931	-0.846595	0.176943	-4.78456	1.71359e-06	8.7681e-05	TOMM7
ENSG00000256433	84.9623	0.941353	0.196754	4.78443	1.71476e-06	8.7681e-05
ENSG00000211673	757.115	2.01316	0.420686	4.78543	1.70623e-06	8.7681e-05	IGLV3-1
ENSG00000134827	251.133	1.35621	0.283661	4.78108	1.74352e-06	8.89285e-05	TCN1
ENSG00000198331	95.7758	-0.392214	0.0820711	-4.77896	1.76206e-06	8.96493e-05	HYLS1
ENSG00000134852	499.693	-0.342684	0.0717178	-4.77823	1.76845e-06	8.97499e-05	CLOCK
ENSG00000116717	439.803	1.00471	0.210517	4.77257	1.81893e-06	9.20824e-05	GADD45A
ENSG00000101132	62.1507	-0.696391	0.145946	-4.77156	1.82806e-06	9.23148e-05	PFDN4
ENSG00000248971	372.303	0.531418	0.111433	4.76894	1.85202e-06	9.32933e-05	KRT8P46
ENSG00000034533	349.161	-0.291355	0.0611154	-4.76729	1.86724e-06	9.35963e-05	ASTE1
ENSG00000186468	2776.13	-0.697416	0.146287	-4.76746	1.86564e-06	9.35963e-05	RPS23
ENSG00000008394	210.546	0.729674	0.153097	4.7661	1.87831e-06	9.38217e-05	MGST1
ENSG00000066654	854.861	-0.326691	0.068549	-4.76581	1.88095e-06	9.38217e-05	THUMPD1
ENSG00000112144	504.062	-0.231636	0.0486112	-4.76507	1.88789e-06	9.39376e-05	CILK1
ENSG00000005469	178.319	-0.451414	0.0948026	-4.76161	1.92051e-06	9.50955e-05	CROT
ENSG00000204977	492.327	-0.326729	0.0686126	-4.76194	1.91745e-06	9.50955e-05	TRIM13
ENSG00000146350	202.152	-0.505453	0.106229	-4.75816	1.9537e-06	9.62708e-05	TBC1D32
ENSG00000211962	180.749	1.69304	0.355819	4.75816	1.95363e-06	9.62708e-05	IGHV1-46
ENSG00000081386	444.455	-0.524691	0.110305	-4.75672	1.96768e-06	9.64922e-05	ZNF510
ENSG00000128000	1030.4	-0.481746	0.101277	-4.75673	1.96751e-06	9.64922e-05	ZNF780B
ENSG00000100024	287.159	0.998383	0.20999	4.75443	1.99009e-06	9.73564e-05	UPB1
ENSG00000283041	45.4377	-0.571363	0.120254	-4.75128	2.02133e-06	9.86475e-05
ENSG00000144671	17.7117	1.10318	0.232235	4.75027	2.03147e-06	9.87069e-05	SLC22A14
ENSG00000165832	207.776	-0.43638	0.0918679	-4.75008	2.03335e-06	9.87069e-05	TRUB1
ENSG00000160209	4109.02	0.414913	0.0873554	4.74971	2.03709e-06	9.87069e-05	PDXK
ENSG00000243238	137.069	1.70719	0.359494	4.74886	2.04563e-06	9.88822e-05	IGKV2-30
ENSG00000114391	1611.17	-0.710992	0.14976	-4.74754	2.05906e-06	9.88822e-05	RPL24
ENSG00000164163	560.659	-0.487005	0.102583	-4.74743	2.06015e-06	9.88822e-05	ABCE1
ENSG00000183718	1115.23	-0.312916	0.0659029	-4.74813	2.05304e-06	9.88822e-05	TRIM52
ENSG00000272219	126.795	0.642655	0.13542	4.74565	2.07841e-06	9.95243e-05
ENSG00000187325	78.7918	-0.688467	0.14533	-4.73726	2.16629e-06	0.000103246	TAF9B
ENSG00000154001	1275.74	-0.108832	0.0229731	-4.73737	2.16508e-06	0.000103246	PPP2R5E
ENSG00000109189	287.838	-0.46914	0.0990512	-4.73634	2.1761e-06	0.000103472	USP46
ENSG00000115756	3488.73	0.501588	0.106029	4.73067	2.23781e-06	0.000106158	HPCAL1
ENSG00000121210	3406.98	0.232711	0.0491971	4.73016	2.2434e-06	0.000106175	TMEM131L
ENSG00000227536	60.5451	0.426571	0.0902087	4.72871	2.2595e-06	0.000106595	SOCS5P4
ENSG00000197457	929.733	-0.563414	0.119155	-4.72842	2.26273e-06	0.000106595	STMN3
ENSG00000120837	177.583	-0.579443	0.122558	-4.72789	2.26867e-06	0.000106627	NFYB
ENSG00000204116	210.685	-0.695173	0.147121	-4.72516	2.29933e-06	0.000107269	CHIC1
ENSG00000165233	1310.38	0.470028	0.0994621	4.7257	2.29322e-06	0.000107269	CARD19
ENSG00000229117	2099.81	-1.22236	0.258733	-4.7244	2.30796e-06	0.000107269	RPL41
ENSG00000213373	138.74	1.10077	0.232999	4.72434	2.30868e-06	0.000107269	LINC00671
ENSG00000124207	709.706	-0.346214	0.0732578	-4.72597	2.2902e-06	0.000107269	CSE1L
ENSG00000138660	208.647	-0.514798	0.109018	-4.72214	2.3338e-06	0.000107964	AP1AR
ENSG00000240225	135.501	-0.728742	0.154326	-4.7221	2.33425e-06	0.000107964	ZNF542P
ENSG00000109184	378.007	-0.386415	0.0818701	-4.71985	2.36014e-06	0.000108914	DCUN1D4
ENSG00000130024	682.865	-0.432325	0.091616	-4.71887	2.37153e-06	0.000109192	PHF10
ENSG00000239839	4966.66	2.85699	0.605557	4.71795	2.38228e-06	0.00010944	DEFA3
ENSG00000106591	126.296	-0.623092	0.132145	-4.71521	2.41463e-06	0.000109717	MRPL32
ENSG00000117984	4333.38	0.701472	0.14877	4.71515	2.41527e-06	0.000109717	CTSD
ENSG00000257218	395.977	-0.246309	0.0522199	-4.71677	2.39616e-06	0.000109717	GATC
ENSG00000276248	288.489	0.674674	0.143075	4.71551	2.41101e-06	0.000109717
ENSG00000264853	565.307	0.429077	0.0909758	4.71638	2.40076e-06	0.000109717
ENSG00000087995	229.861	-0.356458	0.0756324	-4.71303	2.44059e-06	0.00011062	METTL2A
ENSG00000279276	49.6291	0.779937	0.165526	4.71187	2.45452e-06	0.000111004
ENSG00000139163	2222.97	-0.288564	0.061256	-4.71079	2.46755e-06	0.000111346	ETNK1
ENSG00000116750	507.21	-0.355758	0.0755481	-4.70902	2.48906e-06	0.000111575	UCHL5
ENSG00000243836	94.2222	-0.789049	0.167542	-4.70957	2.48244e-06	0.000111575	WDR86-AS1
ENSG00000125510	1081.16	0.738925	0.156916	4.70905	2.48871e-06	0.000111575	OPRL1
ENSG00000142676	796.095	-0.851481	0.180945	-4.70573	2.52954e-06	0.00011314	RPL11
ENSG00000163577	102.005	-0.625825	0.133013	-4.70498	2.53892e-06	0.00011331	EIF5A2
ENSG00000143603	32.6764	1.41917	0.301781	4.70265	2.56808e-06	0.000114246	KCNN3
ENSG00000143499	542.708	-0.422939	0.089941	-4.70241	2.5711e-06	0.000114246	SMYD2
ENSG00000112782	127.583	-0.658077	0.139971	-4.70153	2.58223e-06	0.00011449	CLIC5
ENSG00000151012	70.377	0.898433	0.191201	4.6989	2.61569e-06	0.000115722	SLC7A11
ENSG00000152133	227.756	-0.620042	0.132054	-4.69538	2.66112e-06	0.000117476	GPATCH11
ENSG00000127995	511.889	-0.574523	0.122402	-4.69373	2.68267e-06	0.000118171	CASD1
ENSG00000005436	245.513	-0.517484	0.110295	-4.69181	2.70797e-06	0.000118997	GCFC2
ENSG00000279608	406.435	0.474802	0.101206	4.69142	2.71312e-06	0.000118997
ENSG00000152409	717.479	-0.399195	0.08511	-4.69034	2.72748e-06	0.00011937	JMY
ENSG00000168939	239.449	0.590757	0.126005	4.68838	2.75373e-06	0.00012026	SPRY3
ENSG00000042832	486.922	0.913602	0.194918	4.68712	2.77077e-06	0.000120487	TG
ENSG00000224373	223.286	1.36685	0.291605	4.68732	2.76804e-06	0.000120487	IGHV4-59
ENSG00000178338	235.149	-0.526283	0.11232	-4.68555	2.79211e-06	0.000121145	ZNF354B
ENSG00000029993	38.7878	0.92722	0.197914	4.68495	2.80023e-06	0.000121145	HMGB3
ENSG00000147677	1532.62	-0.319232	0.0681435	-4.6847	2.80375e-06	0.000121145	EIF3H
ENSG00000204387	795.511	-0.444503	0.094895	-4.68416	2.81113e-06	0.000121206	SNHG32
ENSG00000171827	156.464	-0.548733	0.117186	-4.68259	2.83266e-06	0.000121876	ZNF570
ENSG00000198890	338.622	-0.497262	0.10625	-4.68009	2.86745e-06	0.000122813	PRMT6
ENSG00000115484	1081.66	-0.342345	0.0731548	-4.67973	2.87252e-06	0.000122813	CCT4
ENSG00000166037	639.56	-0.421267	0.0900118	-4.68013	2.86687e-06	0.000122813	CEP57
ENSG00000251022	240.904	-0.429803	0.0918531	-4.67924	2.87937e-06	0.000122847	THAP9-AS1
ENSG00000171786	17.555	0.871492	0.186339	4.67691	2.91223e-06	0.000123929	NHLH1
ENSG00000271795	77.9285	0.639616	0.136786	4.67602	2.92489e-06	0.000123929
ENSG00000270259	31.5113	0.637535	0.13635	4.67573	2.92908e-06	0.000123929
ENSG00000079393	101.534	1.28794	0.275444	4.67587	2.92716e-06	0.000123929	DUSP13
ENSG00000233954	44.0995	0.615805	0.131741	4.67435	2.94883e-06	0.000124248	UQCRHL
ENSG00000279359	7.0754	3.25404	0.696109	4.67461	2.94507e-06	0.000124248
ENSG00000152760	23.3184	1.73619	0.37152	4.67322	2.96517e-06	0.000124486	DYNLT5
ENSG00000168724	553.231	-0.347697	0.0744039	-4.67311	2.96671e-06	0.000124486	DNAJC21
ENSG00000167232	627.347	-0.606589	0.129839	-4.67185	2.98493e-06	0.000124993	ZNF91
ENSG00000107625	451.627	-0.389235	0.0833674	-4.66891	3.02806e-06	0.000126538	DDX50
ENSG00000198707	293.777	-0.65	0.139249	-4.66791	3.0428e-06	0.000126894	CEP290
ENSG00000198034	5731.22	-0.443291	0.0949776	-4.66732	3.05155e-06	0.000126998	RPS4X
ENSG00000225697	489.245	0.580823	0.124467	4.6665	3.06377e-06	0.000127247	SLC26A6
ENSG00000159884	223.266	-0.445122	0.095407	-4.6655	3.07863e-06	0.000127344	CCDC107
ENSG00000108395	467.766	-0.308091	0.0660326	-4.66574	3.07503e-06	0.000127344	TRIM37
ENSG00000279311	38.2329	0.853171	0.182893	4.66486	3.08822e-06	0.000127481
ENSG00000074935	214.712	-0.497257	0.10665	-4.66251	3.12381e-06	0.000128669	TUBE1
ENSG00000107679	1011.34	-0.629343	0.134991	-4.66212	3.12962e-06	0.000128669	PLEKHA1
ENSG00000168268	198.876	0.937823	0.201279	4.65932	3.17261e-06	0.000130173	NT5DC2
ENSG00000163959	107.77	1.98733	0.426707	4.65735	3.203e-06	0.000131049	SLC51A
ENSG00000180917	505.898	-0.527192	0.113202	-4.65711	3.20684e-06	0.000131049	CMTR2
ENSG00000080822	684.231	-0.352524	0.0757123	-4.6561	3.22248e-06	0.000131424	CLDND1
ENSG00000163754	2280.43	0.868493	0.186561	4.65528	3.23549e-06	0.000131454	GYG1
ENSG00000151332	152.235	-0.461468	0.0991289	-4.65523	3.23614e-06	0.000131454	MBIP
ENSG00000240891	571.53	-0.536904	0.115352	-4.65449	3.24787e-06	0.000131596	PLCXD2
ENSG00000241127	74.277	-0.623754	0.13402	-4.65419	3.25255e-06	0.000131596	YAE1
ENSG00000112715	676.668	0.582734	0.125238	4.65303	3.27094e-06	0.000132077	VEGFA
ENSG00000164291	89.385	-0.459118	0.0987037	-4.65148	3.29558e-06	0.000132285	ARSK
ENSG00000168116	185.7	-0.657285	0.141294	-4.65189	3.28906e-06	0.000132285	KIAA1586
ENSG00000023445	1987.18	-0.657399	0.141322	-4.65178	3.29078e-06	0.000132285	BIRC3
ENSG00000033627	2002.62	0.414479	0.0891446	4.64952	3.32716e-06	0.000133289	ATP6V0A1
ENSG00000166441	2793.32	-0.582023	0.125212	-4.6483	3.34682e-06	0.000133814	RPL27A
ENSG00000175928	314.977	1.23981	0.26675	4.64782	3.35458e-06	0.000133861	LRRN1
ENSG00000054793	480.239	0.993464	0.213806	4.64657	3.37505e-06	0.000134414	ATP9A
ENSG00000130255	1601.34	-0.384687	0.08286	-4.64261	3.44035e-06	0.000136747	RPL36
ENSG00000135862	210.282	0.910144	0.196125	4.64064	3.47333e-06	0.000136944	LAMC1
ENSG00000174705	135.03	1.21448	0.261724	4.64031	3.47895e-06	0.000136944	SH3PXD2B
ENSG00000237372	15.8843	1.13787	0.245197	4.64062	3.47366e-06	0.000136944	UNQ6494
ENSG00000104131	464.102	-0.30299	0.0652905	-4.64065	3.47308e-06	0.000136944	EIF3J
ENSG00000063177	8396.42	-0.385437	0.0830409	-4.64153	3.45836e-06	0.000136944	RPL18
ENSG00000138050	183.608	-0.396531	0.0855077	-4.63738	3.5286e-06	0.00013863	THUMPD2
ENSG00000197841	158.325	-0.754015	0.162669	-4.63528	3.56452e-06	0.000139772	ZNF181
ENSG00000188649	166.208	0.893542	0.192805	4.63444	3.57898e-06	0.000140069	CC2D2B
ENSG00000198753	54.9243	1.49054	0.321674	4.63369	3.59196e-06	0.000140307	PLXNB3
ENSG00000083845	4367.1	-0.550984	0.118933	-4.63273	3.60868e-06	0.00014069	RPS5
ENSG00000152382	156.366	-0.387264	0.0836149	-4.63151	3.63002e-06	0.000141043	TADA1
ENSG00000102032	739.657	0.460669	0.0994828	4.63064	3.64546e-06	0.000141043	RENBP
ENSG00000256537	300.465	-0.411875	0.0889357	-4.63115	3.63633e-06	0.000141043	SMIM10L1
ENSG00000128245	1628.72	0.486415	0.105036	4.63093	3.64032e-06	0.000141043	YWHAH
ENSG00000280543	175.251	0.591052	0.12766	4.62989	3.65865e-06	0.000141285	ASAP1-IT2
ENSG00000164976	28.6694	-0.687703	0.148601	-4.62786	3.69457e-06	0.000142402	MYORG
ENSG00000047932	437.966	-0.321474	0.0694904	-4.62617	3.72494e-06	0.000143301	GOPC
ENSG00000184517	124.048	-0.443869	0.0959562	-4.62574	3.73262e-06	0.000143325	ZFP1
ENSG00000277548	91.662	0.607574	0.131413	4.6234	3.77493e-06	0.000144677
ENSG00000163001	165.009	-0.512296	0.110848	-4.62158	3.80823e-06	0.000145406	CFAP36
ENSG00000109475	704.62	-1.30915	0.283249	-4.62191	3.8022e-06	0.000145406	RPL34
ENSG00000151014	102.011	0.694402	0.150267	4.62111	3.81699e-06	0.000145467	NOCT
ENSG00000163655	818.101	-0.316387	0.0684922	-4.61931	3.85025e-06	0.00014646	GMPS
ENSG00000120253	773.358	-0.314836	0.0681729	-4.61821	3.87074e-06	0.000146965	NUP43
ENSG00000174738	755.421	-0.558335	0.120959	-4.61589	3.91421e-06	0.000147976	NR1D2
ENSG00000120162	287.239	0.48859	0.105843	4.61616	3.90903e-06	0.000147976	MOB3B
ENSG00000121064	1685.31	0.444495	0.0963022	4.61562	3.91918e-06	0.000147976	SCPEP1
ENSG00000240137	50.1273	-0.653948	0.141696	-4.61513	3.92843e-06	0.000148051	ERICH6-AS1
ENSG00000243155	115.863	0.638566	0.138381	4.61454	3.93973e-06	0.000148202
ENSG00000244242	63.62	0.858327	0.186143	4.61113	4.00489e-06	0.000150375	IFITM10
ENSG00000092421	20.2842	1.33401	0.28942	4.60924	4.04135e-06	0.000151187	SEMA6A
ENSG00000235530	256.466	0.468881	0.101725	4.6093	4.04018e-06	0.000151187
ENSG00000226928	73.3438	0.803938	0.174452	4.60837	4.05844e-06	0.000151547	RPS14P4
ENSG00000232216	36.1955	1.82296	0.395816	4.60557	4.11333e-06	0.000153316	IGHV3-43
ENSG00000240382	107.397	1.5744	0.341971	4.60391	4.14627e-06	0.000154261	IGKV1-17
ENSG00000104043	1198.24	0.71324	0.154948	4.6031	4.16255e-06	0.000154303	ATP8B4
ENSG00000197566	138.607	-0.437702	0.0950857	-4.60323	4.1598e-06	0.000154303	ZNF624
ENSG00000172172	99.319	-0.667419	0.145023	-4.60216	4.18129e-06	0.000154715	MRPL13
ENSG00000095383	1647.65	0.524174	0.113926	4.60102	4.20428e-06	0.000155284	TBC1D2
ENSG00000223629	9.22701	2.95804	0.643011	4.6003	4.21882e-06	0.000155538	DEFA8P
ENSG00000143702	1855.27	0.274651	0.0597661	4.59543	4.31856e-06	0.000158928	CEP170
ENSG00000198018	248.016	0.476196	0.103657	4.59396	4.34915e-06	0.000159765	ENTPD7
ENSG00000211964	115.054	1.94232	0.422839	4.59352	4.35827e-06	0.000159811	IGHV3-48
ENSG00000173611	353.352	-0.426335	0.092835	-4.59239	4.38189e-06	0.000160226	SCAI
ENSG00000203326	195.833	-0.674977	0.146982	-4.59223	4.38534e-06	0.000160226	ZNF525
ENSG00000267632	110.292	0.472614	0.102941	4.59111	4.40885e-06	0.000160797
ENSG00000173726	870.502	-0.321537	0.0700572	-4.58964	4.44011e-06	0.000160867	TOMM20
ENSG00000034693	154.872	-0.469943	0.102392	-4.58967	4.43946e-06	0.000160867	PEX3
ENSG00000204839	346.746	0.684953	0.149242	4.58953	4.4424e-06	0.000160867	MROH6
ENSG00000139977	549.731	-0.35177	0.0766354	-4.59018	4.42863e-06	0.000160867	NAA30
ENSG00000165714	769.387	0.312846	0.0681835	4.5883	4.46872e-06	0.000161278	BORCS5
ENSG00000196437	125.351	-0.618748	0.134855	-4.58826	4.46959e-06	0.000161278	ZNF569
ENSG00000150593	1958.81	-0.332285	0.0725098	-4.58262	4.59188e-06	0.000165397	PDCD4
ENSG00000134049	61.072	-0.553096	0.120718	-4.58172	4.61169e-06	0.000165817	IER3IP1
ENSG00000255559	82.2695	-0.452077	0.0987005	-4.5803	4.64319e-06	0.000166655	ZNF252P-AS1
ENSG00000276644	312.806	0.983398	0.214728	4.57974	4.65565e-06	0.000166808	DACH1
ENSG00000163291	216.56	-0.314037	0.0685874	-4.57863	4.68022e-06	0.000167394	PAQR3
ENSG00000188785	340.824	-0.533257	0.116511	-4.57686	4.72e-06	0.000168521	ZNF548
ENSG00000170091	14.7755	1.52678	0.333786	4.57412	4.78231e-06	0.000170148	NSG2
ENSG00000120526	156.114	-0.706417	0.154432	-4.5743	4.77813e-06	0.000170148	NUDCD1
ENSG00000270120	174.587	0.719865	0.157398	4.57354	4.79552e-06	0.000170321
ENSG00000235840	10.2306	1.34004	0.293033	4.57301	4.80762e-06	0.000170453
ENSG00000160781	222.345	0.82695	0.180883	4.57174	4.83679e-06	0.000171189	PAQR6
ENSG00000166340	3509.37	0.402984	0.0881904	4.56948	4.88943e-06	0.000172752	TPP1
ENSG00000151366	74.0628	-0.418601	0.0916708	-4.56634	4.96303e-06	0.000175048	NDUFC2
ENSG00000165506	101.331	-0.524671	0.114936	-4.5649	4.99726e-06	0.00017595	DNAAF2
ENSG00000248697	54.509	0.823387	0.180411	4.56395	5.02008e-06	0.000176448	TOX4P1
ENSG00000126524	245.118	-0.394573	0.0864624	-4.56352	5.03023e-06	0.0001765	SBDS
ENSG00000036549	738.934	-0.435763	0.0955184	-4.56209	5.06475e-06	0.000176588	ZZZ3
ENSG00000242299	12.6674	-1.22736	0.269083	-4.56126	5.08482e-06	0.000176588
ENSG00000272316	143.147	-0.604037	0.132412	-4.56179	5.07184e-06	0.000176588
ENSG00000187037	1012.09	0.817205	0.179176	4.5609	5.09348e-06	0.000176588	GPR141
ENSG00000189403	1818.89	-0.486642	0.106684	-4.56153	5.07829e-06	0.000176588	HMGB1
ENSG00000176438	5552.75	0.260192	0.0570311	4.56229	5.05985e-06	0.000176588	SYNE3
ENSG00000211640	130.464	1.57404	0.345021	4.56216	5.06302e-06	0.000176588	IGLV6-57
ENSG00000065548	344.625	-0.429064	0.0941183	-4.55877	5.14533e-06	0.000178083	ZC3H15
ENSG00000223916	27.1927	0.902262	0.197993	4.55703	5.18825e-06	0.000179263
ENSG00000280213	171.42	0.759168	0.166612	4.55649	5.20157e-06	0.000179419	UCKL1-AS1
ENSG00000180257	112.1	-0.526112	0.115488	-4.55556	5.22465e-06	0.00017991	ZNF816
ENSG00000164346	213.825	-0.528594	0.116059	-4.55454	5.25006e-06	0.00018048	NSA2
ENSG00000198912	487.434	-0.257476	0.0565453	-4.55345	5.27734e-06	0.000180807	C1orf174
ENSG00000279598	416.631	0.508288	0.111625	4.55351	5.27572e-06	0.000180807
ENSG00000186687	383.638	-0.432581	0.095039	-4.55162	5.3234e-06	0.000182078	LYRM7
ENSG00000240047	34.0637	1.11079	0.244302	4.54678	5.44722e-06	0.000185689	RPS3AP32
ENSG00000183160	148.017	1.43753	0.316163	4.5468	5.44677e-06	0.000185689	TMEM119
ENSG00000147224	370.433	-0.337667	0.0743451	-4.54188	5.57542e-06	0.000189741	PRPS1
ENSG00000138382	149.707	-0.448589	0.098782	-4.5412	5.59341e-06	0.000190036	METTL5
ENSG00000185031	118.069	0.675968	0.148878	4.54042	5.61414e-06	0.000190254	SLC2A3P2
ENSG00000163104	486.415	-0.454376	0.100077	-4.54026	5.61854e-06	0.000190254	SMARCAD1
ENSG00000255717	289.229	-0.47544	0.104758	-4.53845	5.66683e-06	0.000191253	SNHG1
ENSG00000166275	110.512	-0.547975	0.12074	-4.53846	5.66675e-06	0.000191253	BORCS7
ENSG00000168795	311.039	-0.446379	0.0984261	-4.53516	5.75586e-06	0.000193936	ZBTB5
ENSG00000005961	2912.98	1.3376	0.294992	4.53434	5.77838e-06	0.000194373	ITGA2B
ENSG00000167635	581.572	-0.432446	0.0953843	-4.53372	5.79542e-06	0.000194625	ZNF146
ENSG00000216035	28.8829	0.762348	0.168244	4.5312	5.86502e-06	0.000196638	MIR938
ENSG00000100031	481.289	0.576323	0.127201	4.53082	5.87548e-06	0.000196664	GGT1
ENSG00000169918	175.781	-0.637971	0.140837	-4.52985	5.90257e-06	0.000197247	OTUD7A
ENSG00000095002	417.126	-0.500169	0.110434	-4.52913	5.92259e-06	0.000197591	MSH2
ENSG00000241351	409.803	1.32043	0.291802	4.52509	6.03691e-06	0.000201076	IGKV3-11
ENSG00000120694	664.002	-0.528485	0.116826	-4.52369	6.07707e-06	0.000202082	HSPH1
ENSG00000173391	87.6014	1.8492	0.408958	4.52173	6.1337e-06	0.000203633	OLR1
ENSG00000109689	1335.38	-0.315761	0.0698488	-4.52063	6.1656e-06	0.000204358	STIM2
ENSG00000198821	2811.19	-0.601731	0.133228	-4.51654	6.28577e-06	0.00020744	CD247
ENSG00000118418	183.643	-0.448745	0.0993583	-4.51643	6.28915e-06	0.00020744	HMGN3
ENSG00000184939	648.577	-0.446645	0.0988827	-4.51691	6.27472e-06	0.00020744	ZFP90
ENSG00000122484	726.411	-0.399042	0.0884044	-4.51383	6.36674e-06	0.000208311	RPAP2
ENSG00000148303	11683.7	-0.397185	0.0879864	-4.51416	6.35671e-06	0.000208311	RPL7A
ENSG00000149311	11991.4	-0.288821	0.0639817	-4.51412	6.35816e-06	0.000208311	ATM
ENSG00000136383	177.117	0.908509	0.20123	4.51479	6.338e-06	0.000208311	ALPK3
ENSG00000169896	9325.32	0.730169	0.161753	4.51409	6.35886e-06	0.000208311	ITGAM
ENSG00000246228	14.1476	-1.52505	0.337922	-4.51302	6.39096e-06	0.000208768	CASC8
ENSG00000139324	241.794	-0.501457	0.111122	-4.51267	6.40151e-06	0.000208778	TMTC3
ENSG00000162623	194.06	-0.452829	0.100399	-4.51032	6.47303e-06	0.0002101	TYW3
ENSG00000187607	110.533	-0.535152	0.118635	-4.51093	6.45437e-06	0.0002101	ZNF286A
ENSG00000105708	241.918	-0.505813	0.112141	-4.5105	6.46738e-06	0.0002101	ZNF14
ENSG00000251379	46.9224	1.02131	0.226513	4.50882	6.51891e-06	0.000211252
ENSG00000176022	658.879	-0.267559	0.0593719	-4.5065	6.59056e-06	0.000212896	B3GALT6
ENSG00000111615	502.501	-0.487416	0.108154	-4.50669	6.58465e-06	0.000212896	KRR1
ENSG00000145414	363.868	-0.366519	0.0813537	-4.50525	6.62942e-06	0.000213474	NAF1
ENSG00000249855	19.9828	-0.736299	0.16343	-4.50529	6.6281e-06	0.000213474	EEF1A1P19
ENSG00000116824	1444.25	-0.664991	0.147634	-4.50433	6.65821e-06	0.000213956	CD2
ENSG00000039123	1023.67	-0.343525	0.0762694	-4.5041	6.66543e-06	0.000213956	MTREX
ENSG00000113088	295.837	-1.07484	0.238743	-4.50209	6.72894e-06	0.000215655	GZMK
ENSG00000221944	178.544	-0.563076	0.125098	-4.50109	6.76056e-06	0.000216327	TIGD1
ENSG00000164180	611.016	-0.410958	0.091317	-4.50034	6.78448e-06	0.000216752	TMEM161B
ENSG00000105879	844.081	-0.180935	0.0402095	-4.49981	6.80139e-06	0.000216952	CBLL1
ENSG00000105711	230.666	0.896629	0.199313	4.49861	6.84e-06	0.000217842	SCN1B
ENSG00000258479	9.41451	1.08389	0.241106	4.49549	6.94093e-06	0.000220711	LINC00640
ENSG00000207368	56.0616	0.512546	0.11405	4.49405	6.98804e-06	0.000221517	Y_RNA
ENSG00000124713	60.2699	0.654573	0.145653	4.49406	6.98781e-06	0.000221517	GNMT
ENSG00000173208	510.433	-0.774079	0.172321	-4.49209	7.05274e-06	0.00022322	ABCD2
ENSG00000164022	208.133	-0.499162	0.111173	-4.48997	7.12337e-06	0.000224061	AIMP1
ENSG00000166226	526.379	-0.485325	0.108089	-4.49004	7.12089e-06	0.000224061	CCT2
ENSG00000237361	7.28355	2.35861	0.52527	4.49028	7.11284e-06	0.000224061	TUSC8
ENSG00000254004	190.05	-0.644289	0.14349	-4.49013	7.11813e-06	0.000224061	ZNF260
ENSG00000105176	788.654	-0.44392	0.0989021	-4.48848	7.17339e-06	0.000225286	URI1
ENSG00000111181	173.561	0.726793	0.161942	4.488	7.18957e-06	0.000225294	SLC6A12
ENSG00000211663	376.507	1.83171	0.408151	4.48781	7.19577e-06	0.000225294	IGLV3-19
ENSG00000115129	217.897	0.716043	0.159589	4.48679	7.23039e-06	0.000225887	TP53I3
ENSG00000248188	49.2033	0.823727	0.183597	4.4866	7.2369e-06	0.000225887
ENSG00000168569	208.679	-0.431064	0.0960954	-4.48579	7.26451e-06	0.000226401	TMEM223
ENSG00000185056	11.6733	1.4323	0.319376	4.48468	7.30242e-06	0.000227235	C5orf47
ENSG00000115884	112.562	2.03038	0.452773	4.48431	7.31497e-06	0.000227278	SDC1
ENSG00000091106	1395.2	0.792866	0.176853	4.48319	7.35347e-06	0.000227778	NLRC4
ENSG00000170265	982.01	0.262797	0.058617	4.48328	7.35035e-06	0.000227778	ZNF282
ENSG00000133112	8931.25	-1.0141	0.226443	-4.4784	7.52061e-06	0.000232602	TPT1
ENSG00000148229	569.565	-0.276725	0.0618501	-4.47413	7.67228e-06	0.000236861	POLE3
ENSG00000100985	10904.2	1.25078	0.279574	4.47387	7.68159e-06	0.000236861	MMP9
ENSG00000162407	69.6992	1.11374	0.249046	4.47201	7.74869e-06	0.000238568	PLPP3
ENSG00000222011	179.764	-0.375399	0.083992	-4.46946	7.8416e-06	0.0002407	FAM185A
ENSG00000069667	2964.87	-0.66444	0.148662	-4.46947	7.84137e-06	0.0002407	RORA
ENSG00000169251	329.484	-0.501946	0.112361	-4.46725	7.9231e-06	0.000242471	NMD3
ENSG00000198453	184.039	-0.588674	0.131773	-4.46734	7.91976e-06	0.000242471	ZNF568
ENSG00000166289	766.845	-0.636106	0.142426	-4.46622	7.9613e-06	0.000243274	PLEKHF1
ENSG00000147138	387	-0.735602	0.164756	-4.4648	8.01437e-06	0.000244528	GPR174
ENSG00000066583	212.883	-0.44468	0.0996471	-4.46255	8.09888e-06	0.000246001	ISOC1
ENSG00000180316	318.017	0.923472	0.20691	4.46315	8.07627e-06	0.000246001	PNPLA1
ENSG00000174917	208.034	-0.349676	0.0783576	-4.46256	8.09846e-06	0.000246001	MICOS13
ENSG00000180964	75.9339	-0.650099	0.145717	-4.46139	8.14307e-06	0.000246974	TCEAL8
ENSG00000115318	306.3	0.49511	0.111007	4.46018	8.18899e-06	0.000247503	LOXL3
ENSG00000155636	262.475	-0.351692	0.0788709	-4.45908	8.23114e-06	0.000247503	RBM45
ENSG00000006576	887.66	-0.351098	0.0787187	-4.46017	8.18951e-06	0.000247503	PHTF2
ENSG00000133805	2717.99	0.548718	0.123048	4.45938	8.21967e-06	0.000247503	AMPD3
ENSG00000167286	627.104	-0.757392	0.169856	-4.45902	8.23346e-06	0.000247503	CD3D
ENSG00000185875	84.9081	-0.759845	0.170405	-4.45905	8.23224e-06	0.000247503	THNSL1
ENSG00000008438	1363.37	1.10536	0.247914	4.45865	8.24764e-06	0.000247563	PGLYRP1
ENSG00000183513	487.839	-0.228944	0.0513606	-4.45757	8.28927e-06	0.000247716	COA5
ENSG00000240003	16.8453	0.822416	0.184496	4.45764	8.28679e-06	0.000247716	RPL7P24
ENSG00000111530	1622.55	-0.323866	0.0726476	-4.45804	8.27118e-06	0.000247716	CAND1
ENSG00000107672	501.652	-0.365661	0.082055	-4.45629	8.3389e-06	0.000248834	NSMCE4A
ENSG00000160883	9349.35	0.762543	0.171162	4.45509	8.38568e-06	0.000249864	HK3
ENSG00000100353	2030.86	-0.199206	0.0447214	-4.45438	8.41363e-06	0.00025033	EIF3D
ENSG00000242324	193.592	0.693475	0.155713	4.45354	8.44654e-06	0.000250942
ENSG00000280407	362.179	0.982929	0.220803	4.45161	8.52304e-06	0.000252846
ENSG00000106049	173.646	-0.386369	0.086809	-4.45079	8.55545e-06	0.00025307	HIBADH
ENSG00000230225	106.615	0.492647	0.110685	4.4509	8.55126e-06	0.00025307	MTND5P14
ENSG00000198865	57.0627	-0.855837	0.192414	-4.44788	8.67206e-06	0.000255776	CCDC152
ENSG00000186106	301.847	-0.479909	0.10789	-4.44814	8.6616e-06	0.000255776	ANKRD46
ENSG00000136522	99.1109	-0.592557	0.133256	-4.44676	8.71736e-06	0.00025674	MRPL47
ENSG00000090612	257.5	-0.504531	0.113496	-4.44536	8.77444e-06	0.000257675	ZNF268
ENSG00000198440	88.389	-0.607421	0.136641	-4.44538	8.77377e-06	0.000257675	ZNF583
ENSG00000156239	221.132	-0.515384	0.115946	-4.44503	8.78799e-06	0.000257701	N6AMT1
ENSG00000204922	104.415	-0.359383	0.0808616	-4.44442	8.81291e-06	0.00025806	UQCC3
ENSG00000197961	991.52	-0.390332	0.0878544	-4.44294	8.87367e-06	0.000259466	ZNF121
ENSG00000279202	177.607	0.388568	0.0875013	4.44071	8.96643e-06	0.000261802
ENSG00000274466	35.9721	0.514829	0.116028	4.43712	9.11707e-06	0.000265819	MIR1273H
ENSG00000271959	91.7532	0.76463	0.172367	4.43605	9.16256e-06	0.000266763
ENSG00000226891	377.413	0.640317	0.144391	4.43461	9.22382e-06	0.000268163	LINC01359
ENSG00000127081	385.938	-0.469423	0.105917	-4.43201	9.33605e-06	0.000271038	ZNF484
ENSG00000144827	317.191	-0.460657	0.103989	-4.42986	9.42962e-06	0.000273365	ABHD10
ENSG00000233775	17.4149	0.716633	0.161831	4.42828	9.4988e-06	0.000273938
ENSG00000164162	146.143	-0.41006	0.0925869	-4.42892	9.47062e-06	0.000273938	ANAPC10
ENSG00000279476	478.182	0.519461	0.117308	4.42818	9.50321e-06	0.000273938
ENSG00000172315	524.766	-0.371931	0.0839885	-4.42836	9.49523e-06	0.000273938	TP53RK
ENSG00000111269	794.46	-0.386651	0.0873897	-4.42444	9.6691e-06	0.000278325	CREBL2
ENSG00000139343	79.315	-0.50996	0.11528	-4.42368	9.70345e-06	0.000278919	SNRPF
ENSG00000196569	41.7357	-0.752381	0.170094	-4.42334	9.71883e-06	0.000278967	LAMA2
ENSG00000236567	532.795	0.533182	0.120558	4.42263	9.75076e-06	0.00027949	TCF3P1
ENSG00000090470	555.899	-0.351527	0.079509	-4.42122	9.81444e-06	0.000280919	PDCD7
ENSG00000224067	108.783	1.14861	0.259843	4.42042	9.85111e-06	0.000281573
ENSG00000181450	231.69	-0.606794	0.137345	-4.41803	9.96051e-06	0.000284301	ZNF678
ENSG00000078177	690.123	-0.462528	0.104698	-4.41771	9.97498e-06	0.000284315	N4BP2
ENSG00000249309	202.93	1.08392	0.245464	4.41579	1.00641e-05	0.000285654
ENSG00000205339	1080.24	-0.310864	0.0703953	-4.41598	1.00554e-05	0.000285654	IPO7
ENSG00000110696	1443.83	-0.327893	0.074248	-4.41619	1.00456e-05	0.000285654	C11orf58
ENSG00000106070	2278.5	1.36676	0.309626	4.41421	1.01381e-05	0.000286954	GRB10
ENSG00000265100	51.3182	-0.526969	0.119375	-4.4144	1.01292e-05	0.000286954
ENSG00000117133	223.672	-0.449323	0.101821	-4.41285	1.02018e-05	0.000288357	RPF1
ENSG00000198363	3543.03	0.998832	0.226383	4.41214	1.02355e-05	0.000288908	ASPH
ENSG00000243508	73.6345	0.476514	0.108039	4.41057	1.031e-05	0.000290607	DNAJB6P7
ENSG00000164850	97.4084	1.19194	0.270314	4.40945	1.03632e-05	0.000291703	GPER1
ENSG00000151093	95.5256	-0.384849	0.0873335	-4.40666	1.04975e-05	0.000294828	OXSM
ENSG00000213203	1115.74	-0.392734	0.0891251	-4.40655	1.05032e-05	0.000294828	GIMAP1
ENSG00000251456	37.037	1.57587	0.35776	4.40484	1.05862e-05	0.000295612
ENSG00000256235	432.936	0.61172	0.138876	4.40478	1.05892e-05	0.000295612	SMIM3
ENSG00000227032	227.443	0.494229	0.112181	4.40565	1.05465e-05	0.000295612	RPS2P36
ENSG00000258632	124.572	0.795346	0.180548	4.40518	1.05698e-05	0.000295612
ENSG00000175063	111.337	0.784365	0.178116	4.40366	1.06437e-05	0.000296727	UBE2C
ENSG00000232486	15.2665	-1.17446	0.266772	-4.40246	1.07028e-05	0.000297965	DEPDC1P2
ENSG00000117281	131.758	-1.08585	0.246666	-4.40211	1.07203e-05	0.000298045	CD160
ENSG00000112576	8869.95	0.407216	0.0925288	4.40096	1.07771e-05	0.000299214	CCND3
ENSG00000142892	288.412	-0.459011	0.104315	-4.40023	1.08136e-05	0.000299613	PIGK
ENSG00000176410	296.198	-0.434467	0.0987502	-4.39965	1.08425e-05	0.000299613	DNAJC30
ENSG00000176978	1504.21	-0.295017	0.0670614	-4.3992	1.0865e-05	0.000299613	DPP7
ENSG00000165914	320.374	0.673485	0.15309	4.39926	1.0862e-05	0.000299613	TTC7B
ENSG00000274341	52.2156	0.487168	0.11072	4.4	1.0825e-05	0.000299613
ENSG00000179862	289.615	0.79391	0.180481	4.39887	1.08817e-05	0.000299667	CITED4
ENSG00000266472	294.821	-0.450508	0.102445	-4.39757	1.09471e-05	0.000300047	MRPS21
ENSG00000138663	213.146	-0.471597	0.107244	-4.39742	1.09545e-05	0.000300047	COPS4
ENSG00000255097	93.4958	0.641769	0.145933	4.39769	1.09411e-05	0.000300047
ENSG00000104154	149.723	-0.540926	0.122995	-4.39794	1.09284e-05	0.000300047	SLC30A4
ENSG00000263753	617.71	-0.41985	0.095506	-4.39606	1.10235e-05	0.000301126	LINC00667
ENSG00000075336	126.864	-0.435969	0.0991692	-4.39621	1.10156e-05	0.000301126	TIMM21
ENSG00000198612	330.913	-0.337765	0.0768831	-4.39322	1.11682e-05	0.000303852	COPS8
ENSG00000082458	195.137	-0.589519	0.134172	-4.39374	1.11415e-05	0.000303852	DLG3
ENSG00000139537	58.0257	-0.787793	0.179332	-4.39294	1.1183e-05	0.000303852	CCDC65
ENSG00000135404	1448.42	0.569649	0.129668	4.39314	1.11725e-05	0.000303852	CD63
ENSG00000255135	34.9377	-0.64449	0.146735	-4.3922	1.12211e-05	0.000304481
ENSG00000164070	9.70084	1.64572	0.374718	4.39191	1.12361e-05	0.000304482	HSPA4L
ENSG00000272398	1001.13	1.05553	0.240366	4.39134	1.12652e-05	0.000304598	CD24
ENSG00000278740	56.3633	-1.14529	0.260812	-4.39125	1.12703e-05	0.000304598
ENSG00000120159	249.706	-0.384393	0.0875533	-4.39038	1.13152e-05	0.000305404	CAAP1
ENSG00000100442	211.347	-0.503224	0.11471	-4.38691	1.14973e-05	0.000309909	FKBP3
ENSG00000230069	317.203	0.512603	0.116912	4.38453	1.16236e-05	0.000312898	LRRC37A15P
ENSG00000177485	529.171	-0.497384	0.113469	-4.38342	1.1683e-05	0.000314082	ZBTB33
ENSG00000278546	9.5847	0.996612	0.227412	4.38241	1.17376e-05	0.000314937
ENSG00000270714	28.5529	0.673363	0.153657	4.38226	1.17457e-05	0.000314937	MICOS10P2
ENSG00000214796	6.38346	1.83119	0.418045	4.38037	1.18476e-05	0.000317252	TUBA5P
ENSG00000241294	83.2992	1.51808	0.346661	4.37915	1.19145e-05	0.00031823	IGKV2-24
ENSG00000070404	155.754	0.866256	0.197815	4.37913	1.19154e-05	0.00031823	FSTL3
ENSG00000224959	224.31	0.619119	0.141392	4.37874	1.19368e-05	0.000318382	NA
ENSG00000146587	258.3	-0.559218	0.127722	-4.3784	1.19554e-05	0.00031846	RBAK
ENSG00000145390	487.66	-0.62935	0.143775	-4.37734	1.20138e-05	0.000319597	USP53
ENSG00000112237	420.773	-0.370669	0.0846851	-4.37703	1.2031e-05	0.000319637	CCNC
ENSG00000198756	73.8221	-1.02464	0.234159	-4.37584	1.20965e-05	0.00032054	COLGALT2
ENSG00000213442	48.9193	-0.514358	0.117542	-4.37595	1.20904e-05	0.00032054	RPL18AP3
ENSG00000083535	426.871	-0.35103	0.0802278	-4.37542	1.21198e-05	0.00032074	PIBF1
ENSG00000226822	190.403	0.783127	0.179021	4.3745	1.21709e-05	0.000321598	LINC02785
ENSG00000157778	178.075	-0.341063	0.0779701	-4.37427	1.21838e-05	0.000321598	PSMG3
ENSG00000144815	1588.24	0.277866	0.0635414	4.37299	1.22554e-05	0.000323071	NXPE3
ENSG00000014641	652.164	-0.344324	0.0787488	-4.37244	1.22868e-05	0.000323477	MDH1
ENSG00000257365	139.594	0.345888	0.0791134	4.37205	1.23086e-05	0.000323633	FNTB
ENSG00000068400	1627.48	0.307901	0.0704457	4.37076	1.23815e-05	0.00032471	GRIPAP1
ENSG00000211967	79.5832	1.6973	0.388317	4.37092	1.23725e-05	0.00032471	IGHV3-53
ENSG00000249930	55.5721	1.03282	0.236327	4.37029	1.24082e-05	0.000324994
ENSG00000254288	34.8714	1.01391	0.232038	4.36958	1.24487e-05	0.000325635
ENSG00000248727	118.527	0.878831	0.201216	4.36761	1.25614e-05	0.000327809	LINC01948
ENSG00000176222	17.0253	-1.02959	0.235737	-4.36756	1.2564e-05	0.000327809	ZNF404
ENSG00000120885	2122.2	1.00748	0.230715	4.36675	1.26107e-05	0.000328606	CLU
ENSG00000109265	29.1782	1.07848	0.247016	4.36602	1.26531e-05	0.000329287	CRACD
ENSG00000137801	1442.62	1.01207	0.23188	4.36462	1.27341e-05	0.000330974	THBS1
ENSG00000164902	326.069	-0.3505	0.0803259	-4.36347	1.28014e-05	0.000332297	PHAX
ENSG00000113456	304.537	-0.424246	0.097264	-4.3618	1.28997e-05	0.000334422	RAD1
ENSG00000186017	161.055	-0.60373	0.138427	-4.36137	1.29252e-05	0.000334564	ZNF566
ENSG00000142188	560.886	-0.460152	0.105512	-4.36115	1.2938e-05	0.000334564	TMEM50B
ENSG00000168152	53.2314	-0.628866	0.14421	-4.36076	1.29614e-05	0.000334743	THAP9
ENSG00000154473	1576.58	-0.271611	0.0622904	-4.3604	1.29825e-05	0.000334864	BUB3
ENSG00000182287	1126.82	-0.537292	0.123253	-4.35926	1.30503e-05	0.000335337	AP1S2
ENSG00000197140	20.6762	0.853022	0.19568	4.35927	1.30497e-05	0.000335337	ADAM32
ENSG00000099821	1117.66	-0.318961	0.0731634	-4.35957	1.30319e-05	0.000335337	POLRMT
ENSG00000142657	8652.17	0.767652	0.176139	4.35821	1.31129e-05	0.000336192	PGD
ENSG00000135720	2367.55	0.220166	0.0505183	4.35815	1.31166e-05	0.000336192	DYNC1LI2
ENSG00000213846	19.6962	-0.86142	0.197681	-4.35763	1.31479e-05	0.000336569	NA
ENSG00000279227	33.2426	0.945552	0.217143	4.3545	1.33368e-05	0.000340977
ENSG00000196338	201.25	0.543395	0.124816	4.35355	1.33949e-05	0.000341469	NLGN3
ENSG00000155158	842.396	-0.492304	0.113073	-4.35385	1.33768e-05	0.000341469	TTC39B
ENSG00000107485	501.077	-0.579347	0.13308	-4.35336	1.34064e-05	0.000341469	GATA3
ENSG00000204882	22.1488	-1.8876	0.43369	-4.35242	1.34644e-05	0.000342517	GPR20
ENSG00000052723	571.624	-0.359119	0.082532	-4.35127	1.3535e-05	0.000343448	SIKE1
ENSG00000274209	6.85401	1.89366	0.435223	4.351	1.35516e-05	0.000343448	ANTXRL
ENSG00000184702	881.768	0.812764	0.18679	4.35121	1.35387e-05	0.000343448	SEPTIN5
ENSG00000224216	19.2443	0.728252	0.167396	4.35046	1.3585e-05	0.000343866
ENSG00000164815	280.479	-0.43618	0.100278	-4.34971	1.3632e-05	0.000344301	ORC5
ENSG00000123360	313.855	0.422584	0.0971538	4.34964	1.3636e-05	0.000344301	PDE1B
ENSG00000151532	1359.52	0.190328	0.0437833	4.34704	1.37987e-05	0.00034787	VTI1A
ENSG00000172809	2811.89	-0.382501	0.0879952	-4.34684	1.38116e-05	0.00034787	RPL38
ENSG00000198113	2181.29	0.388003	0.0892792	4.34595	1.38672e-05	0.000347979	TOR4A
ENSG00000111728	193.664	-0.771907	0.177594	-4.34646	1.3835e-05	0.000347979	ST8SIA1
ENSG00000174099	200.141	0.744343	0.171269	4.34604	1.38614e-05	0.000347979	MSRB3
ENSG00000108826	254.975	-0.320624	0.0737836	-4.34547	1.38978e-05	0.000348317	MRPL27
ENSG00000198885	201.994	-0.64494	0.148441	-4.34475	1.39432e-05	0.000348507	ITPRIPL1
ENSG00000165029	6046.37	0.799479	0.184002	4.34494	1.39314e-05	0.000348507	ABCA1
ENSG00000136026	2868.63	0.771824	0.177654	4.34454	1.39567e-05	0.000348507	CKAP4
ENSG00000172965	1530.74	0.556611	0.128137	4.34388	1.3999e-05	0.000349081	MIR4435-2HG
ENSG00000141696	90.6388	-0.52173	0.120114	-4.34364	1.4014e-05	0.000349081	P3H4
ENSG00000110931	6918.06	0.673482	0.155071	4.34304	1.40522e-05	0.000349605	CAMKK2
ENSG00000040531	354.389	0.250771	0.0577596	4.34163	1.41433e-05	0.00035144	CTNS
ENSG00000152952	23.0432	1.03252	0.237874	4.34061	1.4209e-05	0.000352643	PLOD2
ENSG00000103253	126.388	-0.711936	0.164059	-4.33952	1.42796e-05	0.000353963	HAGHL
ENSG00000136048	571.552	0.549046	0.126546	4.33872	1.43315e-05	0.000354817	DRAM1
ENSG00000180938	48.2022	-0.739706	0.1705	-4.33845	1.43492e-05	0.000354824	ZNF572
ENSG00000099385	396.185	-0.270748	0.0624303	-4.33681	1.44567e-05	0.00035705	BCL7C
ENSG00000132485	1463.4	-0.427224	0.098545	-4.33532	1.45547e-05	0.000359034	ZRANB2
ENSG00000175390	2554.52	-0.327026	0.0754642	-4.33352	1.46745e-05	0.000361114	EIF3F
ENSG00000140988	15307.9	-0.434961	0.100369	-4.3336	1.46688e-05	0.000361114	RPS2
ENSG00000128789	469.158	-0.211552	0.0488274	-4.33264	1.47332e-05	0.000362119	PSMG2
ENSG00000198586	2430.97	0.268279	0.0619338	4.33171	1.47955e-05	0.000362791	TLK1
ENSG00000170476	1093.46	1.28577	0.296829	4.3317	1.47965e-05	0.000362791	MZB1
ENSG00000236254	98.139	0.529063	0.122145	4.33144	1.4814e-05	0.000362791	MTND4P14
ENSG00000127993	378.084	-0.21775	0.0502827	-4.33052	1.48755e-05	0.000363859	RBM48
ENSG00000109180	1014.25	-0.15405	0.0355756	-4.33023	1.48955e-05	0.000363912	OCIAD1
ENSG00000008405	302.324	-0.365591	0.0844365	-4.32978	1.49262e-05	0.000364223	CRY1
ENSG00000084731	404.344	0.587979	0.135853	4.32805	1.50437e-05	0.000365341	KIF3C
ENSG00000133321	693.811	-0.586172	0.135435	-4.32806	1.50426e-05	0.000365341	PLAAT4
ENSG00000137501	892.55	-0.705057	0.162895	-4.3283	1.50262e-05	0.000365341	SYTL2
ENSG00000131069	772.099	0.437158	0.101004	4.32811	1.50393e-05	0.000365341	ACSS2
ENSG00000220749	19.3722	-2.19255	0.506805	-4.32622	1.51689e-05	0.000367761	RPL21P28
ENSG00000091844	8.33179	-1.65236	0.381955	-4.32607	1.51796e-05	0.000367761	RGS17
ENSG00000102057	104.617	0.74996	0.173461	4.32351	1.53563e-05	0.000371601	KCND1
ENSG00000164124	263.061	0.687988	0.159153	4.32281	1.54056e-05	0.000371932	TMEM144
ENSG00000204345	19.9429	1.51681	0.350887	4.32279	1.54066e-05	0.000371932	CD300LD
ENSG00000243264	53.7289	1.88558	0.436235	4.32238	1.54354e-05	0.000372188	IGKV2D-29
ENSG00000178385	1580.58	0.364552	0.0843644	4.32116	1.55212e-05	0.000373814	PLEKHM3
ENSG00000079215	116.737	1.19395	0.27637	4.3201	1.55957e-05	0.000374278	SLC1A3
ENSG00000149257	187.272	-0.585297	0.135477	-4.32026	1.55846e-05	0.000374278	SERPINH1
ENSG00000110944	49.706	-0.952789	0.220536	-4.32034	1.55789e-05	0.000374278	IL23A
ENSG00000171476	314.207	-0.678003	0.157034	-4.31756	1.57766e-05	0.000377672	HOPX
ENSG00000231728	29.3993	-0.666123	0.15429	-4.31733	1.57928e-05	0.000377672	TMSB15B-AS1
ENSG00000255624	39.4252	-0.778229	0.180247	-4.31756	1.5776e-05	0.000377672	C10orf88B
ENSG00000271443	6.77176	1.73689	0.402389	4.31645	1.58555e-05	0.000378728
ENSG00000147274	2384.65	-0.289615	0.0671246	-4.31458	1.59905e-05	0.000379255	RBMX
ENSG00000122873	104.976	-0.435399	0.100901	-4.31513	1.5951e-05	0.000379255	CISD1
ENSG00000108187	88.5078	0.457127	0.105955	4.31435	1.60072e-05	0.000379255	PBLD
ENSG00000119684	595.792	-0.331856	0.076908	-4.31498	1.59616e-05	0.000379255	MLH3
ENSG00000153982	49.9681	-0.519682	0.120455	-4.31434	1.60081e-05	0.000379255	GDPD1
ENSG00000275888	247.922	0.907499	0.210324	4.31476	1.59775e-05	0.000379255
ENSG00000167210	569.886	1.12639	0.260998	4.3157	1.59099e-05	0.000379255	LOXHD1
ENSG00000144895	707.07	-0.43891	0.101797	-4.31163	1.62053e-05	0.000383482	EIF2A
ENSG00000267152	71.3987	-0.630359	0.146266	-4.30968	1.6349e-05	0.000386434
ENSG00000141040	129.885	-0.618166	0.143502	-4.3077	1.64959e-05	0.000389452	ZNF287
ENSG00000177628	1125.94	0.519388	0.120598	4.30676	1.6566e-05	0.000390203	GBA
ENSG00000256087	190.958	-0.501384	0.116412	-4.30696	1.65511e-05	0.000390203	ZNF432
ENSG00000138399	285.725	-0.396709	0.0921602	-4.30456	1.67319e-05	0.000393481	FASTKD1
ENSG00000131061	393.685	0.378786	0.0880029	4.30425	1.67554e-05	0.000393481	ZNF341
ENSG00000101188	166.454	1.0955	0.254522	4.30414	1.67632e-05	0.000393481	NTSR1
ENSG00000148688	278.971	-0.37304	0.0867045	-4.30243	1.68934e-05	0.000396081	RPP30
ENSG00000168564	587.085	-0.276672	0.0643155	-4.30179	1.69421e-05	0.000396766	CDKN2AIP
ENSG00000213799	179.174	-0.529938	0.123205	-4.30126	1.69831e-05	0.000397267	ZNF845
ENSG00000120370	163.484	-0.457342	0.106343	-4.30063	1.70312e-05	0.000397885	GORAB
ENSG00000128563	482.472	-0.156289	0.0363428	-4.30041	1.70486e-05	0.000397885	PRKRIP1
ENSG00000153283	1786.49	-0.584317	0.135907	-4.29938	1.71274e-05	0.000399266	CD96
ENSG00000064933	361.306	-0.444107	0.103308	-4.29888	1.71666e-05	0.000399722	PMS1
ENSG00000137124	117.107	-0.398819	0.0927905	-4.29806	1.72298e-05	0.000400278	ALDH1B1
ENSG00000171861	222.973	-0.27371	0.0636789	-4.29829	1.72123e-05	0.000400278	MRM3
ENSG00000261655	26.8465	-1.7819	0.414684	-4.29701	1.73118e-05	0.000401724
ENSG00000277255	44.1274	0.56544	0.131602	4.29659	1.73444e-05	0.000402023	MIR7854
ENSG00000025156	157.503	-0.499265	0.116221	-4.29581	1.74053e-05	0.000402975	HSF2
ENSG00000144824	212.217	-0.614224	0.143001	-4.29523	1.74511e-05	0.000403578	PHLDB2
ENSG00000134668	81.2242	1.17841	0.274485	4.29318	1.76134e-05	0.000405155	SPOCD1
ENSG00000116161	475.778	-0.339862	0.0791692	-4.29286	1.76388e-05	0.000405155	CACYBP
ENSG00000033100	2728.37	0.331586	0.0772406	4.2929	1.76355e-05	0.000405155	CHPF2
ENSG00000156787	528.716	-0.377094	0.0878268	-4.29361	1.75789e-05	0.000405155	TBC1D31
ENSG00000156026	589.212	0.405412	0.094424	4.29353	1.75858e-05	0.000405155	MCU
ENSG00000198081	515.868	-0.338436	0.0788246	-4.29353	1.75855e-05	0.000405155	ZBTB14
ENSG00000222831	58.7533	0.416919	0.0971345	4.29219	1.76923e-05	0.000405925	MIR1537
ENSG00000152147	125.247	-0.358611	0.083587	-4.29027	1.78453e-05	0.000407142	GEMIN6
ENSG00000118985	870.406	0.640617	0.149285	4.29123	1.77685e-05	0.000407142	ELL2
ENSG00000165156	358.993	-0.397539	0.092657	-4.29044	1.78316e-05	0.000407142	ZHX1
ENSG00000161016	7076.63	-0.42875	0.0999307	-4.29048	1.7829e-05	0.000407142	RPL8
ENSG00000181038	258.423	-0.272615	0.0635392	-4.2905	1.78269e-05	0.000407142	METTL23
ENSG00000164081	968.781	-0.211814	0.0493772	-4.28972	1.789e-05	0.000407247	TEX264
ENSG00000270638	12.9923	-0.888797	0.207185	-4.28987	1.78779e-05	0.000407247
ENSG00000115541	31.3923	-0.551112	0.128554	-4.28701	1.81097e-05	0.000411788	HSPE1
ENSG00000122435	325.579	-0.517971	0.120831	-4.28673	1.81324e-05	0.000411844	TRMT13
ENSG00000111186	66.1736	0.852299	0.198907	4.2849	1.8282e-05	0.00041478	WNT5B
ENSG00000196693	666.979	-0.459611	0.1073	-4.2834	1.84057e-05	0.000417122	ZNF33B
ENSG00000233392	70.3607	-2.26529	0.528964	-4.28251	1.84799e-05	0.000418337	UICLM
ENSG00000119401	331.93	-0.478282	0.111708	-4.28153	1.85617e-05	0.000419721	TRIM32
ENSG00000163322	294.211	-0.360528	0.0842632	-4.2786	1.88076e-05	0.000424339	ABRAXAS1
ENSG00000133739	60.9767	-0.813576	0.190142	-4.27878	1.87917e-05	0.000424339	LRRCC1
ENSG00000171502	44.6669	0.967604	0.226228	4.27711	1.89332e-05	0.000426227	COL24A1
ENSG00000108064	651.856	-0.293137	0.0685336	-4.27728	1.8919e-05	0.000426227	TFAM
ENSG00000133641	162.886	-0.513061	0.120009	-4.27518	1.90981e-05	0.00042899	C12orf29
ENSG00000101384	242.137	0.653389	0.152827	4.27535	1.90837e-05	0.00042899	JAG1
ENSG00000121864	366.741	-0.333505	0.0780335	-4.27387	1.92111e-05	0.000431054	ZNF639
ENSG00000163807	626.826	-0.337266	0.0789416	-4.27235	1.93424e-05	0.000433521	KIAA1143
ENSG00000170364	112.068	-0.41063	0.0961221	-4.27196	1.9376e-05	0.000433796	SETMAR
ENSG00000280387	151.254	0.542606	0.127061	4.27044	1.95085e-05	0.000436283
ENSG00000150637	1820.5	-0.430895	0.10092	-4.26968	1.95751e-05	0.000437291	CD226
ENSG00000198931	1000.89	-0.253958	0.0594874	-4.26911	1.96251e-05	0.000437929	APRT
ENSG00000092140	580.662	-0.286064	0.067012	-4.26885	1.96486e-05	0.000437972	G2E3
ENSG00000266371	22.0992	0.772018	0.180878	4.26816	1.9709e-05	0.000438837
ENSG00000265195	154.984	0.558701	0.130934	4.26706	1.98065e-05	0.000440527	MIR4312
ENSG00000152193	237.422	-0.508374	0.119165	-4.26613	1.98894e-05	0.000441889	OBI1
ENSG00000138798	162.865	0.960951	0.225372	4.26384	2.00942e-05	0.000445465	EGF
ENSG00000078589	485.933	-0.671427	0.15747	-4.26384	2.00939e-05	0.000445465	P2RY10
ENSG00000223584	31.8609	0.796906	0.186941	4.26288	2.01807e-05	0.000446867	TVP23CP1
ENSG00000004700	692.814	-0.422344	0.0990838	-4.26249	2.02164e-05	0.000446867	RECQL
ENSG00000280163	125.763	0.408871	0.0959248	4.26241	2.02233e-05	0.000446867
ENSG00000114942	729.181	-0.954071	0.223886	-4.26142	2.03134e-05	0.000448372	EEF1B2
ENSG00000149308	1490.51	-0.257401	0.0604186	-4.2603	2.04152e-05	0.00045013	NPAT
ENSG00000143190	1619.85	0.322483	0.0757125	4.2593	2.05065e-05	0.000451654	POU2F1
ENSG00000143641	1717.03	0.360816	0.0847327	4.25828	2.06003e-05	0.000452777	GALNT2
ENSG00000155438	205.152	-0.44495	0.104492	-4.25822	2.06058e-05	0.000452777	NIFK
ENSG00000226125	22.8389	1.082	0.254108	4.25802	2.06243e-05	0.000452777	LINC01907
ENSG00000266960	7.21037	1.581	0.371345	4.25748	2.06742e-05	0.000453385	NA
ENSG00000166263	257.399	-0.46334	0.10885	-4.25669	2.07479e-05	0.000454511	STXBP4
ENSG00000180008	650.163	-0.372224	0.0874591	-4.25598	2.08136e-05	0.000455459	SOCS4
ENSG00000148943	622.065	-0.455345	0.107037	-4.25407	2.09923e-05	0.000458028	LIN7C
ENSG00000254632	12.5459	1.64719	0.38721	4.254	2.09985e-05	0.000458028
ENSG00000135486	4440.98	-0.340008	0.0799235	-4.25417	2.09827e-05	0.000458028	HNRNPA1
ENSG00000267940	70.7818	0.541723	0.127371	4.25311	2.10823e-05	0.000459364
ENSG00000184203	1628.42	-0.22133	0.0520436	-4.25277	2.11141e-05	0.000459564	PPP1R2
ENSG00000130193	384.791	-0.391882	0.092158	-4.25229	2.11596e-05	0.000460063	THEM6
ENSG00000067840	643.225	-0.757301	0.17813	-4.25139	2.1245e-05	0.000460936	PDZD4
ENSG00000168876	224.42	-0.51045	0.120065	-4.25145	2.12392e-05	0.000460936	ANKRD49
ENSG00000104133	5752.22	0.308621	0.0726135	4.25019	2.13587e-05	0.000462909	SPG11
ENSG00000172940	42.6915	0.787815	0.185377	4.2498	2.13958e-05	0.000463218	SLC22A13
ENSG00000160408	1284.61	-0.415158	0.0976966	-4.24946	2.14282e-05	0.000463428	ST6GALNAC6
ENSG00000198482	655.348	-0.249211	0.0586486	-4.24922	2.14516e-05	0.000463441	ZNF808
ENSG00000129951	11.6665	1.78206	0.419597	4.24709	2.16569e-05	0.000467379	PLPPR3
ENSG00000130818	423.11	-0.346495	0.0816253	-4.24494	2.18649e-05	0.000471368	ZNF426
ENSG00000257322	39.4859	0.872525	0.205599	4.24383	2.1974e-05	0.00047322
ENSG00000177034	350.465	-0.447914	0.105577	-4.24255	2.2099e-05	0.000475409	MTX3
ENSG00000143545	58.7711	0.735214	0.173344	4.24137	2.2216e-05	0.000476207	RAB13
ENSG00000115085	4163.41	-0.538927	0.127059	-4.24155	2.21977e-05	0.000476207	ZAP70
ENSG00000102539	12.2318	1.71374	0.404039	4.24153	2.21998e-05	0.000476207	MLNR
ENSG00000128284	2627.07	-0.471244	0.11111	-4.24123	2.22297e-05	0.000476207	APOL3
ENSG00000105778	2914.57	0.278835	0.0657514	4.24074	2.22786e-05	0.000476753	AVL9
ENSG00000239887	29.4409	1.14176	0.269316	4.23948	2.24036e-05	0.000478421	C1orf226
ENSG00000253755	260.056	2.245	0.529521	4.23968	2.23836e-05	0.000478421	IGHGP
ENSG00000163958	239.313	1.69787	0.400542	4.23894	2.24575e-05	0.000478568	ZDHHC19
ENSG00000186532	744.92	-0.34095	0.0804321	-4.23897	2.24543e-05	0.000478568	SMYD4
ENSG00000171860	1170.48	0.879902	0.207604	4.23836	2.25159e-05	0.000479311	C3AR1
ENSG00000251161	46.527	0.626641	0.147879	4.23751	2.26014e-05	0.000480627
ENSG00000121989	227.247	-0.422535	0.0997363	-4.23652	2.27011e-05	0.000481345	ACVR2A
ENSG00000214485	4.05812	-2.20126	0.519606	-4.2364	2.27136e-05	0.000481345	RPL7P1
ENSG00000213145	87.6211	-0.714208	0.168594	-4.23625	2.27284e-05	0.000481345	CRIP1
ENSG00000167085	723.419	-0.270023	0.0637447	-4.236	2.27534e-05	0.000481345	PHB
ENSG00000186998	119.197	1.2972	0.306217	4.23621	2.27321e-05	0.000481345	EMID1
ENSG00000170915	655.54	-0.453645	0.107144	-4.23396	2.29609e-05	0.000485232	PAQR8
ENSG00000149781	7731.8	0.455696	0.107643	4.23339	2.30198e-05	0.000485972	FERMT3
ENSG00000272578	316.085	0.325977	0.077014	4.2327	2.309e-05	0.000486947
ENSG00000198860	292.672	-0.365347	0.086337	-4.23164	2.31993e-05	0.000487737	TSEN15
ENSG00000200974	39.5965	0.849176	0.200653	4.23205	2.31566e-05	0.000487737	RNU4-87P
ENSG00000196172	83.6213	-0.791513	0.187037	-4.23184	2.31787e-05	0.000487737	ZNF681
ENSG00000247315	666.149	-0.194888	0.0460725	-4.23004	2.3365e-05	0.000490714	ZCCHC3
ENSG00000158089	662.711	1.25627	0.29711	4.22828	2.35483e-05	0.000491977	GALNT14
ENSG00000134627	175.693	0.712103	0.168409	4.2284	2.35355e-05	0.000491977	PIWIL4
ENSG00000234788	25.1736	0.592849	0.140179	4.22922	2.34502e-05	0.000491977	HSPA8P3
ENSG00000232437	77.3007	0.392024	0.0927061	4.22868	2.35071e-05	0.000491977	RPS26P42
ENSG00000134759	1162.49	-0.387737	0.0917011	-4.22827	2.35496e-05	0.000491977	ELP2
ENSG00000233927	6009.3	-0.372261	0.088045	-4.22807	2.35702e-05	0.000491977	RPS28
ENSG00000152061	3199.5	-0.301064	0.071213	-4.22766	2.36137e-05	0.000492379	RABGAP1L
ENSG00000137261	291.012	0.906273	0.21438	4.22741	2.36401e-05	0.000492426	KIAA0319
ENSG00000215190	220.499	-0.450083	0.10648	-4.22691	2.3692e-05	0.000493002	LINC00680
ENSG00000127922	333.565	-0.443805	0.105028	-4.2256	2.38304e-05	0.000495375	SEM1
ENSG00000158006	617.916	-0.335344	0.0793835	-4.22436	2.39623e-05	0.000496595	PAFAH2
ENSG00000169239	723.42	-0.323712	0.0766244	-4.22466	2.39307e-05	0.000496595	CA5B
ENSG00000129317	716.637	-0.360494	0.0853349	-4.22446	2.39517e-05	0.000496595	PUS7L
ENSG00000203739	585.629	0.549188	0.130055	4.22274	2.41348e-05	0.000499662	PRDX6-AS1
ENSG00000148459	149.941	0.589668	0.139666	4.22198	2.42165e-05	0.000500843	PDSS1
ENSG00000175548	237.196	-0.475246	0.112593	-4.22093	2.43295e-05	0.00050267	ALG10B
ENSG00000279377	12.4699	-1.35122	0.320188	-4.2201	2.44198e-05	0.000504023
ENSG00000185129	1334.49	-0.354017	0.0839403	-4.21748	2.47046e-05	0.000509385	PURA
ENSG00000122482	1181.74	-0.459942	0.109082	-4.21647	2.4816e-05	0.000510788	ZNF644
ENSG00000134001	592.282	-0.34031	0.080711	-4.2164	2.48228e-05	0.000510788	EIF2S1
ENSG00000150045	269.053	-0.90492	0.21467	-4.2154	2.49339e-05	0.000512556	KLRF1
ENSG00000153093	53.922	0.954699	0.2265	4.215	2.49782e-05	0.00051283	ACOXL
ENSG00000118412	839.757	-0.373635	0.0886611	-4.21419	2.50674e-05	0.00051283	CASP8AP2
ENSG00000283341	81.9804	-0.442632	0.105026	-4.2145	2.5033e-05	0.00051283
ENSG00000280167	16.6228	0.732112	0.173728	4.21414	2.50733e-05	0.00051283
ENSG00000182173	584.087	-0.500263	0.1187	-4.2145	2.50332e-05	0.00051283	TSEN54
ENSG00000166200	507.609	-0.53759	0.127588	-4.21347	2.51473e-05	0.000513829	COPS2
ENSG00000003147	109.587	0.653564	0.15515	4.21245	2.52615e-05	0.000515643	ICA1
ENSG00000008324	130.629	-0.518752	0.123165	-4.21186	2.53281e-05	0.000516485	SS18L2
ENSG00000182134	169.114	-0.440353	0.104561	-4.21145	2.53732e-05	0.000516886	TDRKH
ENSG00000237827	127.959	0.507368	0.120503	4.2104	2.54917e-05	0.000518781	RPS15AP29
ENSG00000276916	66.8267	0.682346	0.162161	4.20784	2.57828e-05	0.000524182
ENSG00000162368	1108.42	-0.375443	0.0892316	-4.20751	2.58196e-05	0.000524392	CMPK1
ENSG00000148300	556.592	-0.305063	0.0725081	-4.20729	2.58447e-05	0.000524392	REXO4
ENSG00000196670	506.226	-0.416184	0.0989533	-4.20586	2.60087e-05	0.000527193	ZFP62
ENSG00000083544	369.582	-0.425397	0.101179	-4.20439	2.61783e-05	0.000530103	TDRD3
ENSG00000113966	61.7831	-0.631455	0.150244	-4.20286	2.63562e-05	0.000531064	ARL6
ENSG00000183943	1442.87	-0.340207	0.0809394	-4.20323	2.63137e-05	0.000531064	PRKX
ENSG00000229622	68.937	0.486626	0.115778	4.20308	2.63307e-05	0.000531064	MTND5P2
ENSG00000277152	45.3902	0.933665	0.222107	4.20368	2.62615e-05	0.000531064
ENSG00000267027	8.89154	1.5061	0.358306	4.2034	2.62938e-05	0.000531064
ENSG00000249096	394.61	0.615338	0.146422	4.20249	2.63994e-05	0.000531408	LINC02362
ENSG00000234028	40.1556	-0.514678	0.122477	-4.20224	2.64287e-05	0.000531473	EIF2AK3-DT
ENSG00000175309	4060.25	0.220572	0.0525108	4.2005	2.66324e-05	0.000534512	PHYKPL
ENSG00000173068	88.0837	-0.988722	0.235372	-4.20067	2.66124e-05	0.000534512	BNC2
ENSG00000133773	211.379	-0.422544	0.100608	-4.19991	2.67016e-05	0.000535373	CCDC59
ENSG00000154174	652.915	-0.309157	0.0736225	-4.19922	2.67837e-05	0.000536491	TOMM70
ENSG00000143977	217.118	-0.391405	0.0932345	-4.19808	2.69193e-05	0.000538678	SNRPG
ENSG00000117543	208.986	-0.41053	0.0978026	-4.19754	2.69831e-05	0.000539423	DPH5
ENSG00000253686	13.0262	1.94611	0.463736	4.19659	2.70967e-05	0.000541162	LINC01484
ENSG00000128915	925.699	-0.38209	0.0910566	-4.19618	2.71461e-05	0.000541617	ICE2
ENSG00000180535	85.9601	1.50568	0.358878	4.1955	2.72265e-05	0.000542292	BHLHA15
ENSG00000064687	6915.99	0.448804	0.106974	4.19545	2.72332e-05	0.000542292	ABCA7
ENSG00000074416	669.575	0.737564	0.175833	4.19468	2.73259e-05	0.000543606	MGLL
ENSG00000166333	2228.67	0.32952	0.0785726	4.19383	2.74287e-05	0.000543702	ILK
ENSG00000129173	62.2631	1.08239	0.258097	4.19375	2.74376e-05	0.000543702	E2F8
ENSG00000166669	526.162	-0.453098	0.108032	-4.19411	2.73944e-05	0.000543702	ATF7IP2
ENSG00000234293	53.9635	0.78268	0.186601	4.1944	2.73595e-05	0.000543702	BACH1-IT3
ENSG00000237298	2826.39	0.401601	0.0957728	4.19327	2.74959e-05	0.000544035	TTN-AS1
ENSG00000077097	2222.87	-0.247353	0.0589896	-4.19317	2.75078e-05	0.000544035	TOP2B
ENSG00000254006	25.3388	2.16582	0.516687	4.19176	2.76805e-05	0.000546917
ENSG00000054523	3722.14	0.724074	0.172781	4.1907	2.78093e-05	0.000548931	KIF1B
ENSG00000145103	25.0426	0.868153	0.207192	4.19009	2.78838e-05	0.000549601	ILDR1
ENSG00000089818	874.39	0.243633	0.0581464	4.18999	2.78973e-05	0.000549601	NECAP1
ENSG00000162976	459.566	-0.323666	0.0772658	-4.189	2.80191e-05	0.000551467	SLC66A3
ENSG00000145723	142.536	-0.376246	0.0899164	-4.18439	2.85927e-05	0.000562214	GIN1
ENSG00000249667	92.2963	-0.847058	0.202451	-4.18401	2.86415e-05	0.000562628	LINC01259
ENSG00000280276	13.7535	1.76711	0.422398	4.18353	2.87021e-05	0.000562992
ENSG00000125744	255.491	0.598499	0.143064	4.18342	2.87153e-05	0.000562992	RTN2
ENSG00000168297	2090.4	0.526588	0.125922	4.18186	2.89136e-05	0.000565142	PXK
ENSG00000122376	354.082	-0.439132	0.105006	-4.18197	2.88996e-05	0.000565142	SHLD2
ENSG00000138138	610.399	-0.295818	0.0707413	-4.18168	2.89361e-05	0.000565142	ATAD1
ENSG00000167766	785.782	-0.533862	0.12766	-4.1819	2.89084e-05	0.000565142	ZNF83
ENSG00000197540	785.855	-0.621907	0.14875	-4.18088	2.90381e-05	0.000566591	GZMM
ENSG00000211637	79.151	1.76526	0.42238	4.17932	2.92376e-05	0.000569937	IGLV4-69
ENSG00000279059	115.226	-0.41133	0.098438	-4.17857	2.93347e-05	0.000571282
ENSG00000163519	519.297	-0.760663	0.182082	-4.1776	2.94608e-05	0.000572939	TRAT1
ENSG00000181163	2232.04	-0.439082	0.105107	-4.17748	2.94761e-05	0.000572939	NPM1
ENSG00000231389	3246.14	-0.571465	0.136854	-4.17573	2.97032e-05	0.000576803	HLA-DPA1
ENSG00000138430	334.155	-0.37804	0.090544	-4.17521	2.97707e-05	0.000577564	OLA1
ENSG00000243179	78.6697	0.673825	0.161409	4.17463	2.9847e-05	0.000578492
ENSG00000189266	1450.19	-0.339015	0.0812286	-4.17359	2.9984e-05	0.000579938	PNRC2
ENSG00000170584	188.135	-0.43587	0.104445	-4.1732	3.00356e-05	0.000579938	NUDCD2
ENSG00000224083	232.705	0.511866	0.122651	4.17336	3.00137e-05	0.000579938	MTCO1P11
ENSG00000273812	156.008	0.943581	0.226091	4.17346	3.00003e-05	0.000579938
ENSG00000177685	114.646	0.686113	0.164421	4.17289	3.00755e-05	0.000580158	CRACR2B
ENSG00000118246	348.352	-0.37644	0.0902213	-4.17241	3.01401e-05	0.000580853	FASTKD2
ENSG00000180096	1254.98	-0.470541	0.112795	-4.17167	3.02379e-05	0.000582187	SEPTIN1
ENSG00000180479	96.61	-0.690642	0.165573	-4.17122	3.02977e-05	0.000582786	ZNF571
ENSG00000239264	119.779	0.957099	0.2295	4.17037	3.04106e-05	0.000583609	TXNDC5
ENSG00000186104	262.945	-0.308581	0.073993	-4.17041	3.04055e-05	0.000583609	CYP2R1
ENSG00000110711	1287.02	-0.18257	0.0437836	-4.16982	3.04838e-05	0.000583609	AIP
ENSG00000188559	7846.97	0.725782	0.174039	4.17023	3.04296e-05	0.000583609	RALGAPA2
ENSG00000101152	6253.91	0.402721	0.0965793	4.16984	3.04809e-05	0.000583609	DNAJC5
ENSG00000023330	1213.2	0.377559	0.0905662	4.16887	3.06115e-05	0.000584953	ALAS1
ENSG00000004766	566.926	-0.430897	0.103356	-4.16906	3.05858e-05	0.000584953	VPS50
ENSG00000171316	3444.9	0.51451	0.123444	4.16798	3.07314e-05	0.000586509	CHD7
ENSG00000166170	811.839	-0.201491	0.0483442	-4.16784	3.07506e-05	0.000586509	BAG5
ENSG00000164934	303.127	-0.413892	0.0993149	-4.16747	3.08004e-05	0.000586883	DCAF13
ENSG00000131845	284.535	-0.459005	0.110145	-4.16726	3.08279e-05	0.000586883	ZNF304
ENSG00000177971	601.352	-0.263997	0.0633554	-4.16692	3.08743e-05	0.000587217	IMP3
ENSG00000185909	608.66	0.75501	0.181275	4.16499	3.11364e-05	0.000590548	KLHDC8B
ENSG00000161714	75.471	0.537867	0.129135	4.16517	3.11121e-05	0.000590548	PLCD3
ENSG00000128165	78.4881	0.612162	0.146971	4.16519	3.11098e-05	0.000590548	ADM2
ENSG00000178980	602.795	-0.285352	0.0685169	-4.1647	3.11756e-05	0.000590741	SELENOW
ENSG00000170425	37.5015	0.702113	0.168676	4.1625	3.14786e-05	0.000595927	ADORA2B
ENSG00000166986	2426.95	0.312021	0.074979	4.16145	3.16238e-05	0.00059812	MARS1
ENSG00000279400	21.4099	1.46927	0.3531	4.16106	3.1678e-05	0.000598414	NA
ENSG00000088340	75.1237	1.60008	0.38455	4.16091	3.16982e-05	0.000598414	FER1L4
ENSG00000144034	114.364	-0.34336	0.0825486	-4.15949	3.1896e-05	0.000601494	TPRKB
ENSG00000107815	206.461	-0.375876	0.0903698	-4.15931	3.19205e-05	0.000601494	TWNK
ENSG00000215421	1763.46	0.158928	0.0382163	4.15864	3.20145e-05	0.000602709	ZNF407
ENSG00000198829	53.3405	1.00004	0.240667	4.15527	3.24904e-05	0.000610895	SUCNR1
ENSG00000268713	70.4161	-0.433469	0.104321	-4.15514	3.25094e-05	0.000610895
ENSG00000136045	385.596	-0.335665	0.0807984	-4.15435	3.26208e-05	0.000612423	PWP1
ENSG00000116754	2238.44	-0.268182	0.0645681	-4.15348	3.27457e-05	0.0006142	SRSF11
ENSG00000141293	1027.95	-0.579077	0.139451	-4.15256	3.28778e-05	0.000616002	SKAP1
ENSG00000188283	464.609	-0.36279	0.087369	-4.15239	3.29023e-05	0.000616002	ZNF383
ENSG00000221923	119.278	-0.542242	0.130602	-4.15187	3.29768e-05	0.00061683	ZNF880
ENSG00000171806	44.5645	-0.746597	0.179882	-4.15048	3.31786e-05	0.000620034	METTL18
ENSG00000168758	648.949	-0.503449	0.121341	-4.14905	3.3386e-05	0.000622767	SEMA4C
ENSG00000258227	180.323	1.0295	0.248122	4.14915	3.33705e-05	0.000622767	CLEC5A
ENSG00000143183	458.63	-0.465947	0.112309	-4.14878	3.34255e-05	0.000622933	TMCO1
ENSG00000188786	2622.82	0.56885	0.137161	4.14731	3.36403e-05	0.000626215	MTF1
ENSG00000231966	14.914	0.90804	0.218959	4.14708	3.36735e-05	0.000626215	LINC02818
ENSG00000127989	253.127	-0.443371	0.10692	-4.14674	3.37247e-05	0.000626215	MTERF1
ENSG00000176624	1296.27	-0.426567	0.102863	-4.14694	3.36943e-05	0.000626215	MEX3C
ENSG00000225648	201.087	-0.445179	0.107369	-4.14625	3.37959e-05	0.000626965	SBDSP1
ENSG00000118960	1943.12	0.320051	0.077195	4.14601	3.38318e-05	0.000627034	HS1BP3
ENSG00000156467	255.551	-0.486178	0.11727	-4.14581	3.38613e-05	0.000627034	UQCRB
ENSG00000178404	817.515	0.63042	0.152071	4.14556	3.3899e-05	0.000627162	CEP295NL
ENSG00000136866	35.9938	-0.978097	0.23602	-4.14412	3.41121e-05	0.000630531	ZFP37
ENSG00000213999	101.095	0.431399	0.104109	4.14371	3.41734e-05	0.000631092	MEF2B
ENSG00000152207	180.05	-1.01674	0.245411	-4.143	3.42787e-05	0.000632462	CYSLTR2
ENSG00000163406	406.876	0.412589	0.099593	4.14275	3.43162e-05	0.00063258	SLC15A2
ENSG00000185168	139.647	0.858029	0.207151	4.14205	3.44211e-05	0.00063394	LINC00482
ENSG00000152495	1872.96	-0.637693	0.153988	-4.14117	3.45536e-05	0.000634657	CAMK4
ENSG00000243335	822.242	-0.328087	0.0792255	-4.14119	3.45515e-05	0.000634657	KCTD7
ENSG00000060558	701.091	0.489783	0.118267	4.14132	3.4531e-05	0.000634657	GNA15
ENSG00000178988	543.017	-0.334931	0.0809019	-4.13997	3.47353e-05	0.000637419	MRFAP1L1
ENSG00000156521	989.591	-0.329424	0.0795798	-4.13954	3.48001e-05	0.000638033	TYSND1
ENSG00000115486	637.401	0.218752	0.0528505	4.13907	3.48714e-05	0.000638766	GGCX
ENSG00000227063	71.5923	-1.28912	0.311567	-4.13754	3.51052e-05	0.00064247	RPL41P1
ENSG00000063046	8414.53	-0.376889	0.0910983	-4.13717	3.51613e-05	0.000642918	EIF4B
ENSG00000122068	853.912	-0.261712	0.0632986	-4.13456	3.55641e-05	0.000649117	FYTTD1
ENSG00000025039	949.18	0.587755	0.142156	4.13457	3.55619e-05	0.000649117	RRAGD
ENSG00000030419	947.383	-0.648482	0.156873	-4.13381	3.568e-05	0.000650648	IKZF2
ENSG00000270277	339.839	0.521135	0.126085	4.13319	3.57767e-05	0.000651244
ENSG00000089775	1460.83	-0.437519	0.105852	-4.13331	3.57575e-05	0.000651244	ZBTB25
ENSG00000104490	437.13	-0.601966	0.145695	-4.13168	3.60116e-05	0.000654351	NCALD
ENSG00000138336	141.816	-0.415568	0.10058	-4.1317	3.60094e-05	0.000654351	TET1
ENSG00000115875	1252.72	-0.355333	0.0860131	-4.13115	3.60952e-05	0.000655284	SRSF7
ENSG00000178425	491.838	-0.261305	0.063258	-4.13079	3.61526e-05	0.00065574	NT5DC1
ENSG00000198252	837.433	-0.297089	0.0719243	-4.13057	3.61862e-05	0.000655765	STYX
ENSG00000250950	242.137	0.672259	0.162768	4.13016	3.62507e-05	0.000656351
ENSG00000232915	30.0959	0.610136	0.147736	4.1299	3.62927e-05	0.000656527	RNF14P1
ENSG00000071794	269.271	-0.455307	0.110266	-4.12918	3.64056e-05	0.000657031	HLTF
ENSG00000186583	85.3924	1.14353	0.27698	4.12857	3.65027e-05	0.000657031	SPATC1
ENSG00000234160	50.7233	-0.480745	0.116431	-4.129	3.6435e-05	0.000657031
ENSG00000108961	182.898	-0.353847	0.0857005	-4.12888	3.64534e-05	0.000657031	RANGRF
ENSG00000198182	97.0794	-0.579897	0.140432	-4.12936	3.63767e-05	0.000657031	ZNF607
ENSG00000256294	216.091	-0.390227	0.0945205	-4.1285	3.65143e-05	0.000657031	ZNF225
ENSG00000090263	98.7734	-0.591922	0.143485	-4.12532	3.70219e-05	0.000665576	MRPS33
ENSG00000169258	81.4537	0.73736	0.17875	4.12509	3.70597e-05	0.000665668	GPRIN1
ENSG00000171488	1315.74	-0.334375	0.0810716	-4.12444	3.71638e-05	0.000666659	LRRC8C
ENSG00000220842	11.0313	-1.54344	0.374246	-4.12413	3.72131e-05	0.000666659	RPL21P16
ENSG00000279748	36.3431	0.484547	0.117488	4.12424	3.71961e-05	0.000666659
ENSG00000182628	121.659	-0.426725	0.10348	-4.12373	3.72783e-05	0.000667238	SKA2
ENSG00000169884	64.3544	-0.698428	0.16938	-4.12343	3.73266e-05	0.000667517	WNT10B
ENSG00000159588	445.459	0.498625	0.120965	4.12204	3.75529e-05	0.000670955	CCDC17
ENSG00000216895	74.2187	-0.343613	0.0833651	-4.12179	3.75941e-05	0.000670955
ENSG00000254789	122.315	1.29378	0.3139	4.12164	3.76178e-05	0.000670955
ENSG00000254017	261.385	0.503852	0.122278	4.12053	3.77997e-05	0.000673609	IGHEP2
ENSG00000226174	262.481	0.292293	0.0709481	4.11981	3.79189e-05	0.000675141	TEX22
ENSG00000152240	138.718	-0.474413	0.115161	-4.11957	3.79579e-05	0.000675246	HAUS1
ENSG00000095303	2075.21	0.802791	0.194915	4.11868	3.81053e-05	0.000677276	PTGS1
ENSG00000183010	71.8847	1.19979	0.29135	4.11802	3.8214e-05	0.000678616	PYCR1
ENSG00000128917	10.3003	1.26655	0.307639	4.117	3.83835e-05	0.000681031	DLL4
ENSG00000200830	26.2712	0.801412	0.19468	4.11657	3.84559e-05	0.000681722	RN7SKP134
ENSG00000107771	1574.07	-0.288902	0.070202	-4.1153	3.86675e-05	0.000684876	CCSER2
ENSG00000110172	944.716	-0.323141	0.0785571	-4.11346	3.8978e-05	0.000689252	CHORDC1
ENSG00000274576	76.8417	2.08565	0.507034	4.11343	3.89823e-05	0.000689252	IGHV2-70
ENSG00000173041	214.754	-0.454711	0.110571	-4.11239	3.91578e-05	0.000690556	ZNF680
ENSG00000279554	178.278	0.397521	0.0966619	4.11249	3.91413e-05	0.000690556
ENSG00000125743	516.198	-0.619512	0.150636	-4.11264	3.91155e-05	0.000690556	SNRPD2
ENSG00000168916	1262.1	1.40711	0.342257	4.11128	3.93475e-05	0.000693299	ZNF608
ENSG00000248208	18.5864	1.24193	0.302102	4.11096	3.94018e-05	0.000693655	WDR45P1
ENSG00000198040	504.04	-0.479298	0.116596	-4.11075	3.94371e-05	0.000693677	ZNF84
ENSG00000189190	384.578	-0.551842	0.134263	-4.11015	3.95397e-05	0.000694882	ZNF600
ENSG00000221296	14.3558	0.717816	0.174716	4.10847	3.98284e-05	0.00069935	MIR548T
ENSG00000139793	739.225	-0.32751	0.079756	-4.1064	4.01866e-05	0.000705032	MBNL2
ENSG00000136104	1026.17	-0.443018	0.107899	-4.10584	4.02846e-05	0.000705536	RNASEH2B
ENSG00000104964	8361.7	-0.32922	0.0801831	-4.10585	4.02834e-05	0.000705536	TLE5
ENSG00000138182	207.493	-0.564301	0.137473	-4.1048	4.0466e-05	0.000708102	KIF20B
ENSG00000096872	98.0429	-0.50616	0.123328	-4.10419	4.0573e-05	0.000709366	IFT74
ENSG00000128513	254.145	-0.456167	0.11116	-4.10369	4.06614e-05	0.0007103	POT1
ENSG00000175793	32.5466	0.823078	0.200583	4.10343	4.07063e-05	0.000710476	SFN
ENSG00000165983	335.545	-0.332687	0.0810808	-4.10315	4.07558e-05	0.000710729	PTER
ENSG00000023839	205.368	0.611143	0.148953	4.10292	4.07967e-05	0.000710833	ABCC2
ENSG00000121766	288.251	-0.269584	0.0657105	-4.1026	4.08527e-05	0.000710956	ZCCHC17
ENSG00000241755	167.44	1.36813	0.333489	4.10249	4.08736e-05	0.000710956	IGKV1-9
ENSG00000114270	63.4832	0.878882	0.214249	4.10216	4.09317e-05	0.000711236	COL7A1
ENSG00000105793	451.629	-0.292914	0.0714077	-4.102	4.09596e-05	0.000711236	GTPBP10
ENSG00000275004	51.9663	-0.615971	0.150175	-4.10169	4.10146e-05	0.000711583	ZNF280B
ENSG00000187860	121.86	-0.352766	0.086015	-4.10121	4.10993e-05	0.000712446	CCDC157
ENSG00000260475	16.9608	-0.652231	0.159061	-4.10051	4.12238e-05	0.000713438
ENSG00000279803	98.2001	0.553844	0.135067	4.1005	4.12266e-05	0.000713438
ENSG00000175893	551.854	-0.513447	0.125248	-4.09943	4.14164e-05	0.000715505	ZDHHC21
ENSG00000274598	72.947	0.653617	0.159436	4.09956	4.13943e-05	0.000715505
ENSG00000214389	8.60575	-2.04804	0.499652	-4.09893	4.15068e-05	0.000716459	RPS3AP26
ENSG00000253522	71.3588	-0.675651	0.164887	-4.09765	4.17365e-05	0.000719813	MIR3142HG
ENSG00000224967	56.4396	0.319991	0.0781326	4.09549	4.21277e-05	0.000723519
ENSG00000224032	168.4	-0.419558	0.102458	-4.09494	4.22271e-05	0.000723519	EPB41L4A-AS1
ENSG00000263693	41.702	0.760215	0.185635	4.09522	4.21776e-05	0.000723519	MIR3161
ENSG00000256448	353.998	0.431961	0.105477	4.09532	4.21579e-05	0.000723519
ENSG00000137474	163.151	0.866963	0.211728	4.0947	4.22713e-05	0.000723519	MYO7A
ENSG00000211789	47.1382	-0.797502	0.194732	-4.09539	4.21461e-05	0.000723519	TRAV12-2
ENSG00000156970	58.8925	0.780839	0.190667	4.09531	4.21612e-05	0.000723519	BUB1B
ENSG00000274712	268.112	-0.471756	0.115208	-4.09483	4.22477e-05	0.000723519
ENSG00000260256	10.0202	1.12515	0.274722	4.0956	4.21084e-05	0.000723519
ENSG00000185252	306.978	-0.418165	0.102176	-4.09259	4.26578e-05	0.00072952	ZNF74
ENSG00000135974	478.382	-0.21375	0.0522371	-4.09193	4.27803e-05	0.000730429	C2orf49
ENSG00000023516	1704.02	-0.38192	0.0933353	-4.09191	4.27827e-05	0.000730429	AKAP11
ENSG00000111785	436.427	-0.390186	0.095369	-4.09133	4.28904e-05	0.000731653	RIC8B
ENSG00000167984	3202.2	-0.474622	0.116067	-4.08922	4.32818e-05	0.000737712	NLRC3
ENSG00000168661	57.1058	-0.581259	0.142162	-4.0887	4.33794e-05	0.000738756	ZNF30
ENSG00000248483	608.419	0.516416	0.126317	4.08826	4.34624e-05	0.000739551	POU5F2
ENSG00000180626	303.917	-0.505563	0.123669	-4.08803	4.35049e-05	0.000739656	ZNF594
ENSG00000234534	195.467	0.464721	0.113684	4.08784	4.35415e-05	0.000739661	CSNK1G2P1
ENSG00000014123	608.566	-0.315638	0.0772234	-4.08733	4.36362e-05	0.000740034	UFL1
ENSG00000237711	109.992	0.503213	0.123114	4.08737	4.36287e-05	0.000740034	MTCO3P11
ENSG00000260152	51.0048	0.733167	0.179391	4.08698	4.3702e-05	0.000740533
ENSG00000147874	552.065	-0.260741	0.063828	-4.08506	4.40654e-05	0.00074607	HAUS6
ENSG00000164961	1169.16	0.155092	0.0379814	4.08336	4.43888e-05	0.000750921	WASHC5
ENSG00000135951	152.213	-0.565903	0.138633	-4.08201	4.46469e-05	0.000754033	TSGA10
ENSG00000270190	56.2296	0.743924	0.182239	4.08215	4.46216e-05	0.000754033
ENSG00000168685	10051.4	-0.626792	0.153633	-4.07981	4.50732e-05	0.000760601	IL7R
ENSG00000119760	718.129	-0.25035	0.0613784	-4.0788	4.52697e-05	0.000763284	SUPT7L
ENSG00000158985	4524.79	-0.193337	0.0474078	-4.07818	4.53899e-05	0.000764045	CDC42SE2
ENSG00000062524	137.226	-0.868667	0.212997	-4.07831	4.5365e-05	0.000764045	LTK
ENSG00000244361	34.2216	0.926066	0.227094	4.0779	4.54452e-05	0.000764343	RPL30P7
ENSG00000152795	2144.95	-0.237446	0.0582308	-4.07768	4.54878e-05	0.000764428	HNRNPDL
ENSG00000247828	477.597	-0.427156	0.104763	-4.07736	4.55504e-05	0.00076458	TMEM161B-AS1
ENSG00000136444	544.721	-0.301503	0.0739476	-4.07725	4.5572e-05	0.00076458	RSAD1
ENSG00000115761	398.78	-0.253687	0.0622307	-4.07656	4.57075e-05	0.000766222	NOL10
ENSG00000184162	145.198	-0.40857	0.100243	-4.07581	4.58545e-05	0.000768054	NR2C2AP
ENSG00000207821	39.4402	0.50602	0.124175	4.07505	4.60042e-05	0.000769927	MIR640
ENSG00000258355	98.8629	0.729734	0.179097	4.07453	4.61081e-05	0.000771033
ENSG00000187987	31.5491	-1.07494	0.26386	-4.0739	4.62331e-05	0.000771853	ZSCAN23
ENSG00000177600	7935.04	-0.40292	0.0989024	-4.07391	4.62297e-05	0.000771853	RPLP2
ENSG00000090097	157.387	-0.599433	0.147155	-4.07347	4.63173e-05	0.000772625	PCBP4
ENSG00000162620	9.92476	-1.28373	0.315384	-4.07036	4.69411e-05	0.00078239	LRRIQ3
ENSG00000138095	1264.29	-0.344271	0.0846215	-4.06836	4.73451e-05	0.000788478	LRPPRC
ENSG00000254649	12.7202	2.21975	0.545732	4.06746	4.75274e-05	0.000790221
ENSG00000173875	769.007	-0.238672	0.0586782	-4.06747	4.75267e-05	0.000790221	ZNF791
ENSG00000122223	691.013	-0.526733	0.129547	-4.06598	4.78317e-05	0.000794631	CD244
ENSG00000280205	353.924	0.775335	0.190727	4.06515	4.80007e-05	0.000796135
ENSG00000131943	783.118	-0.339663	0.0835561	-4.06509	4.80135e-05	0.000796135	C19orf12
ENSG00000283633	44.8058	1.08686	0.267372	4.06497	4.80396e-05	0.000796135
ENSG00000148950	114.835	-0.446965	0.110001	-4.06327	4.83891e-05	0.000800664	IMMP1L
ENSG00000233387	48.7451	-0.596733	0.146861	-4.06326	4.83916e-05	0.000800664	IATPR
ENSG00000138061	2889.82	1.18138	0.290791	4.06263	4.8522e-05	0.000802169	CYP1B1
ENSG00000198042	221.845	-0.338335	0.0832897	-4.06215	4.86227e-05	0.000803183	MAK16
ENSG00000102996	31.2493	0.958871	0.236062	4.06195	4.86655e-05	0.000803238	MMP15
ENSG00000164120	215.489	1.45073	0.357225	4.06111	4.88391e-05	0.000805449	HPGD
ENSG00000100300	4688.63	0.540989	0.133232	4.0605	4.89671e-05	0.000806907	TSPO
ENSG00000236770	10.9152	1.9998	0.492554	4.06007	4.90582e-05	0.000807753
ENSG00000236279	39.1846	1.43607	0.3538	4.05898	4.92877e-05	0.000810235	CLEC2L
ENSG00000100290	57.3096	0.541032	0.133293	4.05898	4.92886e-05	0.000810235	BIK
ENSG00000273149	84.4606	-1.1337	0.279349	-4.05836	4.94178e-05	0.000811705
ENSG00000146223	1374.89	-0.21185	0.0522039	-4.05813	4.94664e-05	0.000811847	RPL7L1
ENSG00000259207	1545.02	1.14416	0.281973	4.05768	4.95633e-05	0.000812782	ITGB3
ENSG00000260361	69.8673	0.763655	0.188272	4.05613	4.98919e-05	0.000816855
ENSG00000103260	112.818	-0.3871	0.0954321	-4.05629	4.98592e-05	0.000816855	METRN
ENSG00000108389	1890.52	0.226582	0.0558676	4.0557	4.99851e-05	0.000817723	MTMR4
ENSG00000169397	83.247	1.64237	0.40499	4.05533	5.00634e-05	0.000818346	RNASE3
ENSG00000182446	3819.07	0.17988	0.0443674	4.05432	5.02798e-05	0.000821223	NPLOC4
ENSG00000198677	1112.9	-0.348646	0.086007	-4.05369	5.04165e-05	0.000822795	TTC37
ENSG00000214402	10.105	-1.28589	0.317291	-4.05271	5.06281e-05	0.000825261	LCNL1
ENSG00000198093	215.237	-0.458255	0.113081	-4.05246	5.06814e-05	0.000825261	ZNF649
ENSG00000196267	223.45	-0.351342	0.0866991	-4.05243	5.06892e-05	0.000825261	ZNF836
ENSG00000020633	3634.3	-0.521316	0.128649	-4.05223	5.07316e-05	0.000825291	RUNX3
ENSG00000177613	787.185	-0.243121	0.0600036	-4.05178	5.08305e-05	0.00082624	CSTF2T
ENSG00000068976	377.176	0.597182	0.147438	4.05041	5.1129e-05	0.000830428	PYGM
ENSG00000254325	659.017	0.586587	0.144834	4.05007	5.12025e-05	0.000830958
ENSG00000143365	180.859	-0.774179	0.191198	-4.0491	5.14143e-05	0.000831329	RORC
ENSG00000175806	529.522	0.406587	0.100416	4.04903	5.14296e-05	0.000831329	MSRA
ENSG00000176731	189.801	-0.570568	0.140912	-4.04909	5.14164e-05	0.000831329	RBIS
ENSG00000166266	686.501	-0.319483	0.0788921	-4.04962	5.13007e-05	0.000831329	CUL5
ENSG00000105136	231.868	-0.43104	0.106455	-4.04904	5.14284e-05	0.000831329	ZNF419
ENSG00000179021	530.355	-0.333219	0.0823036	-4.04865	5.15131e-05	0.000832019	C3orf38
ENSG00000162961	192.572	-0.378318	0.0934593	-4.04794	5.16697e-05	0.000833885	DPY30
ENSG00000113272	120.096	-0.385178	0.0951602	-4.04768	5.17285e-05	0.000834173	THG1L
ENSG00000274536	5349.01	0.641922	0.158618	4.04696	5.18876e-05	0.000836077	MIR223HG
ENSG00000166548	1083.04	0.457894	0.113164	4.04627	5.20397e-05	0.000837864	TK2
ENSG00000119616	455.096	-0.317277	0.0784174	-4.04601	5.20989e-05	0.000838154	FCF1
ENSG00000273348	20.6303	-1.01989	0.252108	-4.04547	5.22189e-05	0.00083942
ENSG00000124203	2999.62	-0.59539	0.1472	-4.04478	5.23723e-05	0.000841222	ZNF831
ENSG00000177707	37.6591	-0.692453	0.171212	-4.04441	5.24556e-05	0.000841232	NECTIN3
ENSG00000181827	895.711	-0.350512	0.0866628	-4.04455	5.24248e-05	0.000841232	RFX7
ENSG00000005448	134.521	-0.474444	0.117335	-4.04348	5.26632e-05	0.000841926	WDR54
ENSG00000273802	289.163	0.656506	0.162362	4.04348	5.26644e-05	0.000841926	H2BC8
ENSG00000211782	23.198	-0.969661	0.239777	-4.044	5.25459e-05	0.000841926	TRAV8-1
ENSG00000178229	240.821	-0.434863	0.107544	-4.04359	5.26379e-05	0.000841926	ZNF543
ENSG00000234741	453.88	-0.590313	0.146007	-4.04305	5.27606e-05	0.000842803	GAS5
ENSG00000164970	600.381	0.273964	0.0677655	4.04283	5.28107e-05	0.000842942	FAM219A
ENSG00000128185	454.369	-0.277505	0.0686448	-4.04263	5.28551e-05	0.000842989	DGCR6L
ENSG00000197302	398.334	-0.281605	0.0696658	-4.04223	5.29447e-05	0.000843758	ZNF720
ENSG00000145708	15.3806	0.694145	0.171735	4.04196	5.30067e-05	0.000844084	CRHBP
ENSG00000143320	32.4933	0.647352	0.160181	4.04138	5.31377e-05	0.000845508	CRABP2
ENSG00000211949	503.172	1.55242	0.3842	4.04065	5.33024e-05	0.000847466	IGHV3-23
ENSG00000143367	189.65	0.649017	0.160663	4.03961	5.35399e-05	0.000850579	TUFT1
ENSG00000022976	565.164	0.247113	0.061196	4.03806	5.38952e-05	0.000855554	ZNF839
ENSG00000254842	47.711	0.398262	0.0986465	4.03727	5.40773e-05	0.000857777	LINC02551
ENSG00000186130	327.681	-0.411109	0.101852	-4.03634	5.42918e-05	0.000859839	ZBTB6
ENSG00000168813	1083.7	-0.265447	0.0657641	-4.03634	5.42908e-05	0.000859839	ZNF507
ENSG00000137504	1703.43	-0.24381	0.0604164	-4.0355	5.44861e-05	0.000862244	CREBZF
ENSG00000163564	1147.87	-0.647429	0.160474	-4.03447	5.4726e-05	0.000864798	PYHIN1
ENSG00000143333	33.1931	0.816496	0.202382	4.03444	5.47325e-05	0.000864798	RGS16
ENSG00000245213	146.723	0.344773	0.0854697	4.03386	5.48689e-05	0.000866168
ENSG00000197619	203.044	-0.35595	0.0882438	-4.0337	5.49043e-05	0.000866168	ZNF615
ENSG00000180712	109.516	0.865122	0.214522	4.03278	5.51204e-05	0.000868904	LINC02363
ENSG00000164151	1552.81	-0.240077	0.0595434	-4.03197	5.5311e-05	0.00086989	ICE1
ENSG00000120733	5623.69	0.356868	0.0885135	4.03179	5.53539e-05	0.00086989	KDM3B
ENSG00000146731	857.213	-0.256552	0.0636269	-4.03212	5.52749e-05	0.00086989	CCT6A
ENSG00000184983	201.397	-0.492206	0.12208	-4.03182	5.53455e-05	0.00086989	NDUFA6
ENSG00000205189	353.358	-0.532772	0.1322	-4.03006	5.5763e-05	0.000875642	ZBTB10
ENSG00000143889	1287.14	0.354721	0.0880272	4.02967	5.58546e-05	0.000876126	HNRNPLL
ENSG00000141012	2052.18	0.393137	0.0975659	4.02946	5.5906e-05	0.000876126	GALNS
ENSG00000183019	660.34	1.158	0.287401	4.0292	5.5966e-05	0.000876126	MCEMP1
ENSG00000100028	637.775	-0.225969	0.0560823	-4.02924	5.59573e-05	0.000876126	SNRPD3
ENSG00000230454	318.406	0.541754	0.134516	4.02742	5.63911e-05	0.000882102
ENSG00000123643	2354.52	0.592258	0.147086	4.02661	5.65876e-05	0.000884496	SLC36A1
ENSG00000133111	180.489	-0.343426	0.0853037	-4.02592	5.67526e-05	0.000886394	RFXAP
ENSG00000167105	22.2212	1.35508	0.336607	4.0257	5.68068e-05	0.00088656	TMEM92
ENSG00000140455	5186.54	0.347194	0.0862573	4.02509	5.69527e-05	0.000888157	USP3
ENSG00000051009	2245.28	0.437019	0.108605	4.02394	5.72315e-05	0.000891821	FAM160A2
ENSG00000172379	7.09621	2.34795	0.583686	4.02262	5.75541e-05	0.000896162	ARNT2
ENSG00000174871	41.3837	0.501048	0.124572	4.02216	5.76657e-05	0.000897214	CNIH2
ENSG00000163956	3159.86	0.463074	0.115159	4.02117	5.79105e-05	0.00090026	LRPAP1
ENSG00000130595	233.979	0.822544	0.204562	4.02101	5.795e-05	0.00090026	TNNT3
ENSG00000282915	39.5743	0.455412	0.113275	4.02039	5.81014e-05	0.000901924
ENSG00000267222	13.6371	0.595515	0.148152	4.01963	5.82894e-05	0.000904153
ENSG00000132313	229.408	-0.34921	0.0868962	-4.0187	5.85201e-05	0.000907039	MRPL35
ENSG00000280138	2269.34	0.427851	0.10648	4.01815	5.86572e-05	0.000908473
ENSG00000204934	160.689	-0.613607	0.152745	-4.0172	5.88937e-05	0.000911441	ATP6V0E2-AS1
ENSG00000164164	1410.65	-0.228377	0.0568571	-4.01668	5.90233e-05	0.000912754	OTUD4
ENSG00000118454	611.02	-0.323141	0.0804765	-4.01535	5.93575e-05	0.000915833	ANKRD13C
ENSG00000188761	83.2749	0.912973	0.227363	4.01549	5.93226e-05	0.000915833	BCL2L15
ENSG00000111537	11.5453	-1.45242	0.36171	-4.01543	5.93371e-05	0.000915833	IFNG
ENSG00000269938	57.5094	-0.494817	0.123248	-4.0148	5.94952e-05	0.000917263
ENSG00000216937	348.412	-0.519271	0.129356	-4.01428	5.96265e-05	0.000918155	CCDC7
ENSG00000211956	394.596	1.49969	0.373608	4.01407	5.96807e-05	0.000918155	IGHV4-34
ENSG00000259803	9.26969	1.26225	0.31446	4.01404	5.96884e-05	0.000918155	SLC22A31
ENSG00000071575	1704.3	-0.433049	0.107939	-4.01198	6.02107e-05	0.000920797	TRIB2
ENSG00000138080	55.0645	0.682658	0.170114	4.01294	5.99668e-05	0.000920797	EMILIN1
ENSG00000137601	429.794	-0.360378	0.0898138	-4.0125	6.00787e-05	0.000920797	NEK1
ENSG00000133398	390.731	-0.214182	0.053384	-4.0121	6.01799e-05	0.000920797	MED10
ENSG00000204628	10513.5	-0.304611	0.0759197	-4.01228	6.01361e-05	0.000920797	RACK1
ENSG00000197903	3158.38	0.46695	0.116388	4.01199	6.02088e-05	0.000920797	H2BC12
ENSG00000142065	363.167	-0.478728	0.119326	-4.01194	6.02221e-05	0.000920797	ZFP14
ENSG00000142534	4609.75	-0.463283	0.115467	-4.01225	6.01433e-05	0.000920797	RPS11
ENSG00000133134	30.8922	-0.829704	0.206834	-4.01145	6.03474e-05	0.000922019	BEX2
ENSG00000138378	1129.16	-0.459372	0.114539	-4.01062	6.05588e-05	0.000924555	STAT4
ENSG00000249042	20.2173	0.90853	0.226555	4.0102	6.06672e-05	0.000925516
ENSG00000079739	838.07	0.386089	0.0962853	4.00984	6.0759e-05	0.000926058	PGM1
ENSG00000265874	14.6021	0.663996	0.165604	4.00955	6.08352e-05	0.000926058	MIR4489
ENSG00000267338	12.5552	1.46156	0.364522	4.00953	6.08392e-05	0.000926058
ENSG00000125900	313.215	0.631592	0.157579	4.00809	6.12114e-05	0.000931027	SIRPD
ENSG00000180509	1281.78	0.955954	0.23852	4.00786	6.12711e-05	0.000931238	KCNE1
ENSG00000165802	751.926	-0.392325	0.0978985	-4.00747	6.13738e-05	0.000932102	NSMF
ENSG00000102007	1990.38	0.431189	0.107602	4.00725	6.1431e-05	0.000932199	PLP2
ENSG00000135503	1289.43	0.585301	0.146066	4.00709	6.14717e-05	0.000932199	ACVR1B
ENSG00000274210	28.1629	-0.609257	0.152055	-4.00683	6.15402e-05	0.000932543	RNVU1-27
ENSG00000101412	213.708	0.883639	0.220551	4.00651	6.16216e-05	0.000933081	E2F1
ENSG00000115232	5735.85	-0.438682	0.109517	-4.00563	6.18536e-05	0.000935898	ITGA4
ENSG00000171566	408.572	-0.352146	0.0879232	-4.00516	6.19767e-05	0.000937063	PLRG1
ENSG00000137288	330.896	-0.344306	0.085982	-4.0044	6.21746e-05	0.000939359	UQCC2
ENSG00000145685	615.378	0.585187	0.146219	4.00214	6.27721e-05	0.000947177	LHFPL2
ENSG00000259623	137.801	-0.366256	0.0915161	-4.00209	6.27852e-05	0.000947177
ENSG00000163803	1405.67	0.828073	0.206933	4.00165	6.29036e-05	0.00094826	PLB1
ENSG00000188243	130.858	-0.813597	0.20333	-4.00135	6.2981e-05	0.000948724	COMMD6
ENSG00000251431	5.50328	1.53087	0.382639	4.00081	6.31266e-05	0.000950213
ENSG00000276809	64.5264	0.522279	0.130555	4.00046	6.32191e-05	0.000950903
ENSG00000153140	40.6402	-0.754094	0.188538	-3.9997	6.34227e-05	0.000952558	CETN3
ENSG00000083817	162.234	-0.451025	0.11276	-3.99986	6.33791e-05	0.000952558	ZNF416
ENSG00000204421	9.28925	1.5199	0.380042	3.99929	6.35315e-05	0.000953488	LY6G6C
ENSG00000176171	306.747	-0.364901	0.0912625	-3.99837	6.37794e-05	0.000953692	BNIP3
ENSG00000159714	45.9008	-0.711839	0.178014	-3.99877	6.36731e-05	0.000953692	ZDHHC1
ENSG00000101335	1370.09	1.1866	0.296765	3.99844	6.37606e-05	0.000953692	MYL9
ENSG00000186994	62.5454	-0.672032	0.168075	-3.9984	6.37729e-05	0.000953692	KANK3
ENSG00000159496	673.301	0.776857	0.194269	3.99887	6.36461e-05	0.000953692	RGL4
ENSG00000080546	682.628	-0.393095	0.0983315	-3.99766	6.39728e-05	0.00095518	SESN1
ENSG00000120910	975.528	-0.429345	0.107395	-3.9978	6.39347e-05	0.00095518	PPP3CC
ENSG00000149474	314.652	-0.321331	0.080416	-3.99586	6.44611e-05	0.000961766	KAT14
ENSG00000240204	10.9892	-0.936396	0.234355	-3.99563	6.45234e-05	0.00096199	SMKR1
ENSG00000106443	612.065	-0.404997	0.101373	-3.9951	6.46675e-05	0.000963433	PHF14
ENSG00000234383	111.462	0.891402	0.223177	3.99415	6.49277e-05	0.000965534	CTBP2P8
ENSG00000115365	543.552	-0.388135	0.0971762	-3.99414	6.493e-05	0.000965534	LANCL1
ENSG00000160131	536.037	-0.266621	0.0667543	-3.99406	6.4951e-05	0.000965534	VMA21
ENSG00000165887	19.6623	0.929273	0.232674	3.99389	6.49983e-05	0.000965534	ANKRD2
ENSG00000084072	546.315	-0.408441	0.102286	-3.99313	6.52067e-05	0.000967923	PPIE
ENSG00000258572	26.9013	0.907384	0.227265	3.99263	6.53438e-05	0.00096925
ENSG00000106330	222.256	0.434726	0.108892	3.99226	6.54454e-05	0.000969539	MOSPD3
ENSG00000081181	32.1095	0.80004	0.2004	3.99222	6.54585e-05	0.000969539	ARG2
ENSG00000184613	961.899	-0.871575	0.218356	-3.99153	6.56485e-05	0.000971646	NELL2
ENSG00000118507	172.759	-0.500095	0.125311	-3.99083	6.58431e-05	0.000973817	AKAP7
ENSG00000163818	165.262	-0.33485	0.0839165	-3.99028	6.59951e-05	0.000975357	LZTFL1
ENSG00000143437	1608.31	0.245768	0.0616085	3.98919	6.62987e-05	0.000979133	ARNT
ENSG00000250182	25.8716	-0.782355	0.196195	-3.98764	6.67332e-05	0.000984834	EEF1A1P13
ENSG00000112062	13838.2	0.730973	0.183319	3.98745	6.67883e-05	0.000984934	MAPK14
ENSG00000068885	131.893	-0.379505	0.0952	-3.98639	6.7085e-05	0.000987317	IFT80
ENSG00000151611	127.897	-0.406614	0.102005	-3.98623	6.71309e-05	0.000987317	MMAA
ENSG00000198995	34.2786	0.611674	0.153448	3.98619	6.7144e-05	0.000987317	MIR340
ENSG00000211644	296.467	1.22765	0.307952	3.98651	6.70528e-05	0.000987317	IGLV1-51
ENSG00000086189	230.457	-0.332362	0.0833875	-3.98575	6.72671e-05	0.000988414	DIMT1
ENSG00000230773	18.9765	0.792824	0.198959	3.98485	6.75214e-05	0.000991435
ENSG00000061794	292.368	-0.283084	0.0710496	-3.98431	6.76756e-05	0.000992204	MRPS35
ENSG00000101654	766.385	-0.260379	0.0653513	-3.98431	6.76779e-05	0.000992204	RNMT
ENSG00000186300	220.869	-0.394073	0.0989099	-3.98416	6.77201e-05	0.000992204	ZNF555
ENSG00000092931	594.951	0.163829	0.0411315	3.98306	6.80324e-05	0.000996063	MFSD11
ENSG00000167005	886.476	-0.316407	0.0794844	-3.98075	6.86996e-05	0.00100511	NUDT21
ENSG00000254791	81.6041	0.399668	0.100421	3.97992	6.89385e-05	0.00100788	FAR1-IT1
ENSG00000155016	166.662	-0.553688	0.139129	-3.97968	6.90093e-05	0.00100819	CYP2U1
ENSG00000240864	104.8	1.43597	0.36086	3.97929	6.91222e-05	0.00100911	IGKV1-16
ENSG00000175003	526.97	0.752225	0.189068	3.9786	6.93233e-05	0.00101133	SLC22A1
ENSG00000275302	243.362	-0.600916	0.151045	-3.9784	6.93804e-05	0.00101143	CCL4
ENSG00000189042	185.472	-0.465304	0.116975	-3.97782	6.95506e-05	0.00101319	ZNF567
ENSG00000111696	339.05	0.50466	0.126883	3.97737	6.96823e-05	0.00101438	NT5DC3
ENSG00000185798	155.797	-0.22847	0.0574672	-3.97566	7.01831e-05	0.00102094	WDR53
ENSG00000150776	353.773	-0.3492	0.0878912	-3.97309	7.09462e-05	0.001031	NKAPD1
ENSG00000267472	30.6994	-0.838711	0.211103	-3.97299	7.09756e-05	0.001031	ARHGAP27P2
ENSG00000199872	65.532	0.377554	0.0950459	3.97234	7.11709e-05	0.00103236	RNU6-942P
ENSG00000250577	5.37863	1.66146	0.418253	3.97239	7.11558e-05	0.00103236
ENSG00000126016	80.1296	-0.597482	0.150459	-3.97105	7.15569e-05	0.00103648	AMOT
ENSG00000111727	379.342	-0.299619	0.0754478	-3.97121	7.15095e-05	0.00103648	HCFC2
ENSG00000140876	58.4074	-0.604591	0.152257	-3.97087	7.16121e-05	0.00103654	NUDT7
ENSG00000119042	83.5969	0.59671	0.150309	3.96988	7.19075e-05	0.00104008	SATB2
ENSG00000171033	135.084	-0.599859	0.151121	-3.96941	7.20516e-05	0.00104142	PKIA
ENSG00000257743	925.663	1.14962	0.289714	3.96813	7.24395e-05	0.00104629	MGAM2
ENSG00000144040	1451.04	0.478157	0.120512	3.9677	7.25699e-05	0.0010471	SFXN5
ENSG00000251634	133.119	0.793114	0.199898	3.9676	7.2599e-05	0.0010471	NAIPP4
ENSG00000215244	1087.51	0.953311	0.240339	3.96652	7.29293e-05	0.00105112	LINC02649
ENSG00000106560	1275.94	-0.467864	0.117966	-3.9661	7.30588e-05	0.0010515	GIMAP2
ENSG00000102554	254.782	0.799567	0.201599	3.96612	7.30533e-05	0.0010515	KLF5
ENSG00000283602	410.658	0.847559	0.213786	3.96453	7.3542e-05	0.00105771
ENSG00000163257	1121.66	-0.302683	0.0763565	-3.96408	7.36795e-05	0.00105894	DCAF16
ENSG00000200834	61.4441	0.5682	0.14335	3.96373	7.37883e-05	0.00105926	Y_RNA
ENSG00000160336	184.27	-0.40045	0.101034	-3.9635	7.38585e-05	0.00105926	ZNF761
ENSG00000100385	3069.15	-0.589657	0.148771	-3.96351	7.38544e-05	0.00105926	IL2RB
ENSG00000142303	504.118	-0.601556	0.151786	-3.96319	7.3955e-05	0.0010599	ADAMTS10
ENSG00000131127	437.683	-0.482878	0.121855	-3.96273	7.40991e-05	0.00106051	ZNF141
ENSG00000158104	20.1812	1.43983	0.363361	3.96252	7.41629e-05	0.00106051	HPD
ENSG00000100918	561.366	0.469504	0.11849	3.96238	7.42063e-05	0.00106051	REC8
ENSG00000166501	9906.34	0.321423	0.0811163	3.9625	7.41691e-05	0.00106051	PRKCB
ENSG00000235848	7.20144	1.78137	0.449618	3.96196	7.43361e-05	0.00106088	RMDN2-AS1
ENSG00000173083	1083.79	0.618429	0.156088	3.96204	7.43121e-05	0.00106088	HPSE
ENSG00000106351	801.779	-0.475106	0.119943	-3.9611	7.46038e-05	0.00106138	AGFG2
ENSG00000186642	120.939	0.728899	0.184011	3.96117	7.45829e-05	0.00106138	PDE2A
ENSG00000170430	354.35	-0.423815	0.106995	-3.96107	7.46159e-05	0.00106138	MGMT
ENSG00000139131	346.892	-0.276607	0.0698296	-3.96117	7.45836e-05	0.00106138	YARS2
ENSG00000173762	1525.52	-0.498209	0.125778	-3.96101	7.46322e-05	0.00106138	CD7
ENSG00000163435	27.2095	0.610626	0.154168	3.96078	7.47046e-05	0.00106167	ELF3
ENSG00000157388	120.851	0.684245	0.172789	3.96002	7.4945e-05	0.0010636	CACNA1D
ENSG00000166343	189.642	0.256702	0.064822	3.9601	7.49178e-05	0.0010636	MSS51
ENSG00000197863	100.792	-0.535911	0.135357	-3.95925	7.51844e-05	0.00106626	ZNF790
ENSG00000180011	1619.71	-0.259793	0.0656231	-3.95886	7.53073e-05	0.00106726	ZADH2
ENSG00000162836	657.85	0.387947	0.0980055	3.95842	7.54468e-05	0.00106849	ACP6
ENSG00000145907	2943.9	-0.200974	0.0507836	-3.95745	7.5753e-05	0.00107208	G3BP1
ENSG00000145555	219.756	1.29509	0.327287	3.95706	7.58785e-05	0.00107292	MYO10
ENSG00000258311	35.0771	0.500106	0.126387	3.95693	7.59176e-05	0.00107292
ENSG00000273033	938.071	0.60467	0.152825	3.95662	7.60183e-05	0.00107359	LINC02035
ENSG00000179240	140.182	-0.457486	0.115641	-3.95607	7.61921e-05	0.0010753	GVQW3
ENSG00000092067	255.034	0.965852	0.244169	3.95567	7.63199e-05	0.00107636	CEBPE
ENSG00000091073	1425.21	0.350258	0.0885798	3.95416	7.68053e-05	0.00108245	DTX2
ENSG00000096063	3331.73	0.647206	0.163692	3.95379	7.69223e-05	0.00108335	SRPK1
ENSG00000228768	14.6336	0.735512	0.186053	3.95325	7.70978e-05	0.00108507
ENSG00000223865	2732.83	-0.58583	0.148233	-3.95209	7.7472e-05	0.00108959	HLA-DPB1
ENSG00000153147	1925.4	-0.209866	0.0531069	-3.95177	7.75758e-05	0.00109029	SMARCA5
ENSG00000011426	94.8429	0.828392	0.209646	3.95139	7.7699e-05	0.00109127	ANLN
ENSG00000254876	70.2288	-0.500307	0.126628	-3.95099	7.7829e-05	0.00109234	STRA6LP
ENSG00000196705	857.148	-0.314126	0.0795182	-3.95037	7.80294e-05	0.0010944	ZNF431
ENSG00000167207	3115.14	0.643294	0.162857	3.95005	7.81344e-05	0.00109512	NOD2
ENSG00000163389	544.4	-0.242	0.0612745	-3.94945	7.8332e-05	0.00109573	POGLUT1
ENSG00000232334	963.035	0.654255	0.165665	3.94926	7.83931e-05	0.00109573
ENSG00000165685	7.81222	1.88252	0.47664	3.94956	7.82966e-05	0.00109573	TMEM52B
ENSG00000263002	337.261	-0.371452	0.0940539	-3.94935	7.83628e-05	0.00109573	ZNF234
ENSG00000092978	280.379	-0.34974	0.088566	-3.94892	7.8505e-05	0.00109654	GPATCH2
ENSG00000183696	3018.5	0.69958	0.177217	3.94759	7.89425e-05	0.00110189	UPP1
ENSG00000150760	40.9385	0.812158	0.205781	3.94672	7.92302e-05	0.00110515	DOCK1
ENSG00000274932	12.4598	0.809401	0.205094	3.94649	7.93045e-05	0.00110541	MIR7150
ENSG00000211897	1646.17	1.55551	0.394165	3.94633	7.93572e-05	0.00110541	IGHG3
ENSG00000250222	27.0263	-0.510811	0.129465	-3.94556	7.96134e-05	0.0011067
ENSG00000161912	858.383	0.526261	0.133379	3.94561	7.95963e-05	0.0011067	ADCY10P1
ENSG00000273597	37.6358	0.609138	0.15438	3.9457	7.95679e-05	0.0011067
ENSG00000263883	151.891	0.391721	0.0993099	3.94443	7.99884e-05	0.00111116	EEF1DP7
ENSG00000173674	743.331	-0.407968	0.103439	-3.94406	8.01152e-05	0.00111216	EIF1AX
ENSG00000116273	334.059	0.344349	0.0873382	3.94271	8.0567e-05	0.00111767	PHF13
ENSG00000175471	2007.6	0.521085	0.13217	3.94252	8.06296e-05	0.00111777	MCTP1
ENSG00000177606	551.959	0.518057	0.131434	3.94158	8.09455e-05	0.00112063	JUN
ENSG00000275162	99.4883	0.586234	0.148727	3.94169	8.09103e-05	0.00112063
ENSG00000224020	20.6691	-0.978741	0.248452	-3.93935	8.17027e-05	0.00113034	MIR181A2HG
ENSG00000134333	3107.08	0.442117	0.11224	3.93902	8.18144e-05	0.00113112	LDHA
ENSG00000180884	593.37	-0.350347	0.0889845	-3.93717	8.24479e-05	0.0011391	ZNF792
ENSG00000264814	36.4063	0.381493	0.0969037	3.93682	8.25673e-05	0.0011392	MIR1273C
ENSG00000137876	344.318	-0.718695	0.182554	-3.9369	8.25421e-05	0.0011392	RSL24D1
ENSG00000110237	107.757	0.936925	0.238004	3.9366	8.26444e-05	0.0011395	ARHGEF17
ENSG00000280173	112.784	0.337687	0.085788	3.9363	8.27492e-05	0.00114017
ENSG00000237550	222.932	-1.83807	0.466981	-3.93607	8.28256e-05	0.00114045
ENSG00000167904	242.562	-0.26014	0.0660942	-3.9359	8.28868e-05	0.00114052	TMEM68
ENSG00000211895	11021.9	1.42237	0.361472	3.93494	8.32164e-05	0.00114351	IGHA1
ENSG00000196214	499.158	-0.258439	0.0656767	-3.93502	8.3191e-05	0.00114351	ZNF766
ENSG00000114503	460.711	-0.292661	0.0743821	-3.93456	8.33486e-05	0.00114378	NCBP2
ENSG00000245719	10.253	1.84266	0.468322	3.9346	8.33341e-05	0.00114378
ENSG00000240233	107.246	0.601526	0.152895	3.93424	8.34592e-05	0.00114453	RN7SL587P
ENSG00000107537	87.345	-0.374075	0.0951149	-3.93288	8.39349e-05	0.00115028	PHYH
ENSG00000109016	699.099	0.379402	0.0964754	3.93263	8.40213e-05	0.00115069	DHRS7B
ENSG00000064651	387.884	-0.341885	0.086942	-3.93234	8.41227e-05	0.0011513	SLC12A2
ENSG00000143314	218.345	-0.280514	0.0713527	-3.93137	8.44626e-05	0.00115517	MRPL24
ENSG00000273841	197.31	-0.396265	0.100806	-3.93098	8.46014e-05	0.0011557	TAF9
ENSG00000271122	127.052	-0.288222	0.0733214	-3.93094	8.46149e-05	0.0011557	HERPUD2-AS1
ENSG00000149084	312.784	0.245514	0.0624623	3.9306	8.4735e-05	0.001156	HSD17B12
ENSG00000135426	1660.64	-0.59546	0.151495	-3.93055	8.47503e-05	0.001156	TESPA1
ENSG00000013563	899.341	0.34448	0.0876469	3.93031	8.48351e-05	0.00115638	DNASE1L1
ENSG00000100379	290.739	-0.317014	0.0806922	-3.92868	8.5414e-05	0.00116349	KCTD17
ENSG00000157064	9.62639	1.25219	0.31893	3.92622	8.62921e-05	0.0011731	NMNAT2
ENSG00000134954	8791.35	-0.447478	0.113968	-3.92635	8.62439e-05	0.0011731	ETS1
ENSG00000274505	14.7624	0.577936	0.147187	3.92653	8.61786e-05	0.0011731	Metazoa_SRP
ENSG00000108839	332.306	0.946643	0.241141	3.92569	8.64832e-05	0.00117491	ALOX12
ENSG00000184860	223.537	-0.449538	0.114532	-3.92499	8.67346e-05	0.00117754	SDR42E1
ENSG00000157557	2971.23	0.790601	0.201445	3.92464	8.68579e-05	0.00117843	ETS2
ENSG00000107949	321.541	-0.286285	0.0729498	-3.92441	8.69437e-05	0.00117881	BCCIP
ENSG00000198934	129.957	-0.521961	0.133029	-3.92366	8.72136e-05	0.00118168	MAGEE1
ENSG00000168806	291.114	-0.337463	0.0860111	-3.92348	8.72791e-05	0.00118178	LCMT2
ENSG00000100852	760.799	-0.435429	0.111019	-3.92212	8.77741e-05	0.00118769	ARHGAP5
ENSG00000243398	127.205	0.57479	0.146581	3.9213	8.80724e-05	0.00119094	RN7SL141P
ENSG00000196126	3327.41	-0.529057	0.13494	-3.92067	8.83026e-05	0.00119299	HLA-DRB1
ENSG00000110013	205.876	0.410387	0.104676	3.92057	8.83414e-05	0.00119299	SIAE
ENSG00000201544	53.0518	0.453759	0.115764	3.9197	8.86599e-05	0.00119491	SNORA16B
ENSG00000184489	1161.2	0.616497	0.157269	3.92	8.85479e-05	0.00119491	PTP4A3
ENSG00000035403	5957.03	0.501781	0.128014	3.91972	8.86511e-05	0.00119491	VCL
ENSG00000160179	2540.17	0.672325	0.171545	3.91923	8.88318e-05	0.00119644	ABCG1
ENSG00000256771	170.173	-0.48106	0.122752	-3.91896	8.89318e-05	0.00119699	ZNF253
ENSG00000186431	2343.46	0.854961	0.218187	3.91847	8.9111e-05	0.00119861	FCAR
ENSG00000245498	61.1583	-0.665554	0.169864	-3.91815	8.92322e-05	0.00119945
ENSG00000187323	5.13267	2.02645	0.517315	3.91725	8.95662e-05	0.00120314	DCC
ENSG00000228502	14.6132	-0.9408	0.240202	-3.91671	8.97655e-05	0.00120344	EEF1A1P11
ENSG00000163947	2485	-0.315991	0.0806759	-3.9168	8.97337e-05	0.00120344	ARHGEF3
ENSG00000079385	1490.36	0.776232	0.198176	3.91689	8.97001e-05	0.00120344	CEACAM1
ENSG00000151148	2130.39	0.187798	0.0479504	3.91651	8.98419e-05	0.00120367	UBE3B
ENSG00000141736	339.168	-0.59306	0.151437	-3.91622	8.9947e-05	0.00120428	ERBB2
ENSG00000172578	2251.27	0.224212	0.057261	3.91562	9.01728e-05	0.00120651	KLHL6
ENSG00000198205	231.633	-0.504645	0.1289	-3.915	9.04055e-05	0.00120883	ZXDA
ENSG00000257923	4800.53	0.430763	0.110039	3.91465	9.05368e-05	0.001209	CUX1
ENSG00000137720	36.9457	-0.504765	0.128938	-3.91478	9.04881e-05	0.001209	C11orf1
ENSG00000198734	2139.54	0.803257	0.205233	3.91388	9.08247e-05	0.00121122	F5
ENSG00000233913	29.3257	-1.00718	0.257344	-3.91373	9.08817e-05	0.00121122	RPL10P9
ENSG00000146700	10.0027	1.03734	0.265041	3.91388	9.0823e-05	0.00121122	SSC4D
ENSG00000264743	110.764	0.507893	0.129783	3.91339	9.10107e-05	0.00121215	DPRXP4
ENSG00000203667	352.228	-0.362256	0.0925749	-3.91311	9.11133e-05	0.00121272	COX20
ENSG00000264456	216.7	0.399092	0.101996	3.91282	9.12261e-05	0.00121343
ENSG00000266498	90.9395	0.423453	0.108235	3.91233	9.14084e-05	0.00121506
ENSG00000160654	1510.72	-0.64648	0.16525	-3.91213	9.14866e-05	0.0012153	CD3G
ENSG00000170629	115.589	-0.533143	0.136299	-3.91156	9.17016e-05	0.00121736	DPY19L2P2
ENSG00000211791	41.3296	-0.716189	0.183136	-3.9107	9.20279e-05	0.0012209	TRAV13-2
ENSG00000148848	68.6538	-0.975226	0.249386	-3.9105	9.21035e-05	0.00122111	ADAM12
ENSG00000164024	578.566	-0.220585	0.056416	-3.90997	9.23076e-05	0.00122302	METAP1
ENSG00000271109	161.685	-0.634704	0.162398	-3.90832	9.29394e-05	0.00123059
ENSG00000187109	2317.96	-0.365301	0.0934968	-3.90709	9.34137e-05	0.00123606	NAP1L1
ENSG00000103018	642.852	-0.204494	0.0523585	-3.90566	9.39693e-05	0.0012426	CYB5B
ENSG00000014216	4702.99	0.353688	0.0905696	3.90515	9.41653e-05	0.00124439	CAPN1
ENSG00000198270	372.791	-0.363061	0.0929758	-3.90489	9.42668e-05	0.00124492	TMEM116
ENSG00000229036	62.9074	-0.456344	0.11687	-3.9047	9.43414e-05	0.0012451	VDAC1P8
ENSG00000102362	51.5795	0.724485	0.185559	3.90433	9.44871e-05	0.001246	SYTL4
ENSG00000150687	258.486	-0.840539	0.21529	-3.90421	9.45321e-05	0.001246	PRSS23
ENSG00000140534	73.8153	0.895473	0.229388	3.90375	9.47146e-05	0.0012476	TICRR
ENSG00000092847	2743.71	0.26076	0.0668061	3.90324	9.49126e-05	0.00124859	AGO1
ENSG00000134030	466.989	0.422663	0.108281	3.90339	9.48548e-05	0.00124859	CTIF
ENSG00000279191	249.253	0.611997	0.156831	3.90227	9.52964e-05	0.00125283	NA
ENSG00000188763	10.3576	1.2398	0.317737	3.90196	9.54162e-05	0.00125359	FZD9
ENSG00000082269	308.711	-0.388227	0.0995028	-3.90167	9.5531e-05	0.00125429	FAM135A
ENSG00000136111	690.818	-0.584105	0.149754	-3.90043	9.602e-05	0.00125909	TBC1D4
ENSG00000103494	65.0418	-0.595833	0.15276	-3.90044	9.60186e-05	0.00125909	RPGRIP1L
ENSG00000185869	86.0066	-0.636803	0.163274	-3.90021	9.61109e-05	0.00125947	ZNF829
ENSG00000273151	334.119	0.491777	0.126106	3.89969	9.63143e-05	0.00126132
ENSG00000211893	1448.98	1.17257	0.300711	3.8993	9.64694e-05	0.00126254	IGHG2
ENSG00000172673	1299.85	-0.655092	0.168042	-3.89837	9.68408e-05	0.00126577	THEMIS
ENSG00000171202	57.2657	-0.653313	0.167586	-3.89838	9.68366e-05	0.00126577	TMEM126A
ENSG00000183665	227.73	-0.350216	0.0898503	-3.89777	9.70824e-05	0.00126812	TRMT12
ENSG00000167555	414.206	-0.549434	0.140992	-3.89692	9.74226e-05	0.00127174	ZNF528
ENSG00000242534	20.5801	1.92105	0.493141	3.89554	9.7981e-05	0.00127739	IGKV2D-28
ENSG00000197016	80.7097	-0.625075	0.160456	-3.89561	9.79506e-05	0.00127739	ZNF470
ENSG00000150316	278.124	-0.283908	0.0728869	-3.89518	9.81248e-05	0.00127845	CWC15
ENSG00000260274	45.6065	-0.487095	0.125067	-3.89468	9.83287e-05	0.00128029
ENSG00000168461	4568.34	0.617462	0.158595	3.89334	9.88754e-05	0.00128658	RAB31
ENSG00000178177	628.258	-0.345702	0.0888306	-3.8917	9.9544e-05	0.00129445	LCORL
ENSG00000143398	1028.45	0.197773	0.0508224	3.89144	9.96491e-05	0.00129499	PIP5K1A
ENSG00000204650	480.266	-0.502025	0.129026	-3.89088	9.98811e-05	0.00129718	LINC02210
ENSG00000184731	17.7298	-0.829825	0.213342	-3.88964	0.000100392	0.00130298	FAM110C
ENSG00000236296	38.0672	-1.02221	0.262817	-3.88945	0.000100473	0.00130306	GUSBP5
ENSG00000101057	591.353	0.890287	0.228906	3.88932	0.000100526	0.00130306	MYBL2
ENSG00000074181	15.5018	1.00866	0.259409	3.88829	0.000100954	0.00130702	NOTCH3
ENSG00000268734	339.527	0.858546	0.220804	3.88827	0.00010096	0.00130702
ENSG00000212743	488.796	0.925779	0.238138	3.88757	0.000101254	0.00130916	LINC02656
ENSG00000105612	821.365	0.44253	0.113828	3.8877	0.000101198	0.00130916	DNASE2
ENSG00000174606	1084.67	-0.22564	0.0580494	-3.88703	0.000101477	0.00131122	ANGEL2
ENSG00000141569	631.68	-0.2977	0.0765919	-3.88684	0.000101557	0.00131141	TRIM65
ENSG00000151881	170.187	-0.401762	0.103369	-3.88668	0.000101626	0.00131147	TMEM267
ENSG00000214688	944.58	0.852091	0.219252	3.88635	0.000101761	0.00131238	C10orf105
ENSG00000105974	35.3772	1.23389	0.317549	3.88566	0.000102053	0.00131532	CAV1
ENSG00000067533	165.606	-0.474792	0.122205	-3.88522	0.000102238	0.00131686	RRP15
ENSG00000168137	3804.21	0.222368	0.0572608	3.88342	0.000102997	0.00132503	SETD5
ENSG00000168672	407.759	-0.56554	0.14563	-3.88341	0.000103002	0.00132503	LRATD2
ENSG00000278990	7.51566	1.20757	0.311053	3.88221	0.000103512	0.00132991
ENSG00000070761	213.322	-0.21238	0.0547043	-3.88232	0.000103464	0.00132991	CFAP20
ENSG00000041802	670.735	-0.332198	0.0855889	-3.88132	0.000103892	0.00133395	LSG1
ENSG00000273882	24.365	0.553301	0.142599	3.88011	0.00010441	0.00133975	MIR8066
ENSG00000230530	44.5564	-0.414758	0.106911	-3.87946	0.000104688	0.00134238	LIMD1-AS1
ENSG00000127554	234.121	-0.226822	0.0584696	-3.87932	0.000104747	0.00134238	GFER
ENSG00000109536	189.84	-0.306885	0.0791137	-3.87904	0.000104869	0.0013431	FRG1
ENSG00000177674	3976.28	0.567674	0.146386	3.87793	0.00010535	0.00134842	AGTRAP
ENSG00000100027	498.291	-0.42467	0.109534	-3.87705	0.000105728	0.00135241	YPEL1
ENSG00000165410	107.418	-0.453942	0.117127	-3.87562	0.000106352	0.00135953	CFL2
ENSG00000126698	664.896	-0.261282	0.0674299	-3.87488	0.000106678	0.00136199	DNAJC8
ENSG00000165424	246.57	0.372711	0.0961842	3.87497	0.000106636	0.00136199	ZCCHC24
ENSG00000112984	44.7831	1.00286	0.258827	3.87464	0.000106782	0.00136246	KIF20A
ENSG00000182150	1104.37	-0.217583	0.0561618	-3.87422	0.000106969	0.00136398	ERCC6L2
ENSG00000103037	185.746	-0.498127	0.128586	-3.87387	0.000107122	0.00136508	SETD6
ENSG00000214756	78.4622	-0.358239	0.0924947	-3.87308	0.000107468	0.00136864	CSKMT
ENSG00000255031	461.935	0.504591	0.130349	3.87106	0.000108363	0.00137918
ENSG00000263266	4.13682	-1.9289	0.498353	-3.87055	0.000108591	0.00138121	RPS7P1
ENSG00000163875	736.28	-0.255185	0.065936	-3.8702	0.000108746	0.00138146	MEAF6
ENSG00000079785	584.362	-0.301924	0.0780101	-3.87033	0.00010869	0.00138146	DDX1
ENSG00000163600	228.988	-0.639431	0.165271	-3.86898	0.000109292	0.00138753	ICOS
ENSG00000162949	69.0643	1.51665	0.392116	3.86787	0.000109788	0.00139295	CAPN13
ENSG00000126261	803.063	-0.306239	0.0791784	-3.8677	0.000109865	0.00139306	UBA2
ENSG00000234851	52.0361	-0.439122	0.113574	-3.8664	0.000110455	0.0013988	RPL23AP42
ENSG00000115268	6542.85	-0.335196	0.0866926	-3.86648	0.000110416	0.0013988	RPS15
ENSG00000087116	726.582	2.14149	0.553989	3.86558	0.000110827	0.00140264	ADAMTS2
ENSG00000189269	47.7912	0.534503	0.138284	3.86527	0.000110967	0.00140353	DRICH1
ENSG00000176783	1955.86	0.268997	0.0696052	3.86462	0.000111264	0.00140641	RUFY1
ENSG00000136149	16.4263	-0.745114	0.192814	-3.86442	0.000111354	0.00140668	RPL13AP25
ENSG00000141101	458.243	-0.292729	0.0757559	-3.86411	0.000111497	0.00140762	NOB1
ENSG00000163584	59.859	-0.714724	0.184984	-3.86371	0.000111676	0.00140813	RPL22L1
ENSG00000090376	8444.09	0.887336	0.229656	3.86377	0.00011165	0.00140813	IRAK3
ENSG00000113648	14415.8	0.429658	0.111224	3.86299	0.000112009	0.0014097	MACROH2A1
ENSG00000235652	59.4744	-0.537285	0.139084	-3.86302	0.000111993	0.0014097	FBXO30-DT
ENSG00000244165	192.718	-0.370772	0.0959764	-3.86316	0.000111931	0.0014097	P2RY11
ENSG00000179978	548.828	0.774028	0.200384	3.86271	0.000112134	0.00141037	NAIPP2
ENSG00000178105	413.64	-0.380209	0.0984341	-3.86257	0.000112201	0.00141037	DDX10
ENSG00000244116	13.8192	1.27335	0.329702	3.86213	0.000112401	0.00141203	IGKV2-28
ENSG00000203668	395.828	-0.539476	0.139704	-3.86157	0.000112661	0.00141323	CHML
ENSG00000170955	33.3915	1.06883	0.276792	3.86147	0.000112706	0.00141323	CAVIN3
ENSG00000184436	449.728	-0.339139	0.0878233	-3.86161	0.000112644	0.00141323	THAP7
ENSG00000188227	145.799	-0.668839	0.173225	-3.86109	0.000112882	0.00141458	ZNF793
ENSG00000178053	6.13577	-1.2922	0.334707	-3.8607	0.000113062	0.00141525	MLF1
ENSG00000112053	658.873	1.04876	0.271662	3.86052	0.000113145	0.00141525	SLC26A8
ENSG00000147905	818.186	-0.312917	0.0810532	-3.86063	0.000113094	0.00141525	ZCCHC7
ENSG00000152465	419.309	-0.501157	0.129853	-3.85942	0.000113656	0.0014199	NMT2
ENSG00000187790	253.643	-0.362511	0.0939286	-3.85943	0.000113651	0.0014199	FANCM
ENSG00000203710	9371.47	0.889293	0.230532	3.85757	0.00011452	0.00142894	CR1
ENSG00000243650	205.893	0.409011	0.106026	3.85763	0.000114491	0.00142894	RN7SL834P
ENSG00000162777	4626.6	-0.290964	0.075436	-3.8571	0.000114738	0.00143079	DENND2D
ENSG00000122224	1347.26	-0.501342	0.129988	-3.85683	0.000114866	0.0014315	LY9
ENSG00000213762	494.004	-0.368526	0.0955556	-3.85667	0.000114944	0.0014316	ZNF134
ENSG00000114120	744.031	-0.450712	0.116916	-3.85501	0.000115724	0.00144043	SLC25A36
ENSG00000147364	452.548	-0.360494	0.0935316	-3.85425	0.000116087	0.00144318	FBXO25
ENSG00000222898	39.6913	1.00206	0.259987	3.85425	0.000116085	0.00144318	RN7SKP97
ENSG00000147121	273.795	-0.265426	0.06887	-3.85402	0.000116196	0.00144365	KRBOX4
ENSG00000197403	8.81859	1.54556	0.401162	3.85272	0.000116814	0.00145045	OR6N1
ENSG00000029725	1322.83	-0.214109	0.055578	-3.8524	0.000116966	0.00145145	RABEP1
ENSG00000082014	1379.79	0.651729	0.169209	3.85162	0.000117337	0.00145516	SMARCD3
ENSG00000180035	265.768	-0.365512	0.0949164	-3.85089	0.000117691	0.00145866	ZNF48
ENSG00000279432	321.257	0.280049	0.0727298	3.85054	0.000117856	0.00145982
ENSG00000079134	433.674	-0.344704	0.0895339	-3.84999	0.000118123	0.00146224	THOC1
ENSG00000283897	9.42278	-0.880766	0.228847	-3.84871	0.00011874	0.0014689
ENSG00000184787	1606.53	-0.236941	0.0615659	-3.84858	0.000118805	0.0014689	UBE2G2
ENSG00000092208	77.9322	-0.4271	0.110983	-3.84835	0.000118916	0.00146938	GEMIN2
ENSG00000248791	83.6212	0.525567	0.136586	3.84787	0.000119147	0.00147044
ENSG00000215067	519.921	0.191099	0.0496635	3.84788	0.000119143	0.00147044	ALOX12-AS1
ENSG00000159339	5326.72	0.811509	0.210914	3.84759	0.000119288	0.00147069	PADI4
ENSG00000197372	303.31	-0.383129	0.0995777	-3.84754	0.000119311	0.00147069	ZNF675
ENSG00000186409	322.534	0.335878	0.0873116	3.84689	0.000119627	0.00147242	CCDC30
ENSG00000105821	260.045	-0.314536	0.0817657	-3.8468	0.000119669	0.00147242	DNAJC2
ENSG00000231721	3310.73	0.281743	0.073236	3.84706	0.000119541	0.00147242	LINC-PINT
ENSG00000090020	1656.84	0.542903	0.141158	3.84606	0.000120032	0.00147423	SLC9A1
ENSG00000106399	95.8517	-0.415919	0.108142	-3.84604	0.000120045	0.00147423	RPA3
ENSG00000259343	52.3411	0.726858	0.188995	3.84591	0.000120105	0.00147423	TMC3-AS1
ENSG00000279133	226.387	0.222715	0.0579097	3.84591	0.000120105	0.00147423
ENSG00000145247	175.706	-0.534885	0.13911	-3.84505	0.00012053	0.00147735	OCIAD2
ENSG00000130305	784.155	0.224727	0.0584496	3.8448	0.00012065	0.00147735	NSUN5
ENSG00000107779	215.036	-0.575781	0.149753	-3.84486	0.00012062	0.00147735	BMPR1A
ENSG00000136478	842.788	0.394735	0.102658	3.84513	0.000120488	0.00147735	TEX2
ENSG00000132463	1136.6	-0.200642	0.0521899	-3.84446	0.000120819	0.00147853	GRSF1
ENSG00000128294	3795.03	0.366113	0.0952478	3.84379	0.000121148	0.00148166	TPST2
ENSG00000196776	5546.16	-0.178285	0.046399	-3.84243	0.000121823	0.00148902	CD47
ENSG00000125912	2209.45	0.339303	0.0883218	3.84167	0.000122202	0.00149276	NCLN
ENSG00000173915	231.697	-0.331823	0.0863883	-3.84106	0.000122504	0.00149554	ATP5MK
ENSG00000132952	609.811	-0.308234	0.0802584	-3.84052	0.000122772	0.00149792	USPL1
ENSG00000129467	273.368	0.524787	0.136682	3.83949	0.000123292	0.0015029	ADCY4
ENSG00000105088	150.945	-0.581926	0.151566	-3.83941	0.000123328	0.0015029	OLFM2
ENSG00000201342	17.2237	0.809599	0.210874	3.83926	0.000123408	0.00150297	RNU4-38P
ENSG00000144451	52.4681	-0.656714	0.171068	-3.83891	0.000123583	0.0015042	SPAG16
ENSG00000162851	132.834	-0.364581	0.0949908	-3.83807	0.000124004	0.00150844	TFB2M
ENSG00000082515	166.917	-0.317164	0.08265	-3.83743	0.000124328	0.00151146	MRPL22
ENSG00000163728	1386.04	-0.283806	0.0739786	-3.83632	0.00012489	0.0015174	TTC14
ENSG00000163932	6451.84	0.542343	0.141398	3.83557	0.000125273	0.00152113	PRKCD
ENSG00000132694	3479.84	0.547503	0.142755	3.83526	0.000125432	0.00152217	ARHGEF11
ENSG00000111843	242.304	-0.396338	0.103345	-3.8351	0.000125514	0.00152226	TMEM14C
ENSG00000121406	381.229	-0.489871	0.127741	-3.83488	0.000125625	0.00152269	ZNF549
ENSG00000151806	463.025	-0.313388	0.0817421	-3.83386	0.000126148	0.00152812	GUF1
ENSG00000258565	130.119	0.657879	0.171608	3.83361	0.000126276	0.00152875	BLZF2P
ENSG00000259119	12.9773	1.10537	0.288348	3.83346	0.000126355	0.00152881
ENSG00000273084	108.723	0.653754	0.170572	3.83271	0.00012674	0.00153255
ENSG00000199562	20.8678	0.892511	0.232937	3.83155	0.000127338	0.00153813	RNU6-37P
ENSG00000237721	18.6877	1.87612	0.489654	3.83152	0.000127353	0.00153813	NA
ENSG00000146955	84.1467	0.772217	0.201586	3.83071	0.000127772	0.00154146	RAB19
ENSG00000239665	1874.52	0.195737	0.0510969	3.8307	0.00012778	0.00154146
ENSG00000115368	502.425	-0.363136	0.0948345	-3.82916	0.000128584	0.00154949	WDR75
ENSG00000073350	896.37	-0.467454	0.122083	-3.82898	0.000128674	0.00154949	LLGL2
ENSG00000099889	189.155	-0.531928	0.13892	-3.82902	0.000128656	0.00154949	ARVCF
ENSG00000198056	152.642	-0.413461	0.107997	-3.82845	0.000128953	0.00155194	PRIM1
ENSG00000196177	380.518	-0.323068	0.0843979	-3.82791	0.000129235	0.00155375	ACADSB
ENSG00000215417	118.09	-0.538025	0.140555	-3.82787	0.000129256	0.00155375	MIR17HG
ENSG00000274422	23.0417	-1.1627	0.303795	-3.82723	0.000129593	0.00155687
ENSG00000243466	877.735	1.49554	0.390784	3.82703	0.0001297	0.00155725	IGKV1-5
ENSG00000050405	220.496	-0.533234	0.139346	-3.8267	0.00012987	0.00155837	LIMA1
ENSG00000212176	11.3612	1.15894	0.302879	3.82642	0.00013002	0.0015586	RNA5SP207
ENSG00000109917	558.717	-0.260741	0.068143	-3.82638	0.000130043	0.0015586	ZPR1
ENSG00000178502	239.625	-0.245399	0.0641381	-3.82611	0.000130184	0.00155938	KLHL11
ENSG00000211724	21.3704	-0.687167	0.179618	-3.82571	0.000130398	0.00156102	TRBV6-6
ENSG00000204310	1260.88	0.399608	0.104479	3.82477	0.000130892	0.00156259	AGPAT1
ENSG00000149357	2061.42	0.329815	0.0862273	3.82495	0.000130798	0.00156259	LAMTOR1
ENSG00000104907	499.306	-0.26432	0.069108	-3.82473	0.000130913	0.00156259	TRMT1
ENSG00000187187	188.373	-0.433197	0.113249	-3.82516	0.000130685	0.00156259	ZNF546
ENSG00000100393	8990.88	0.355752	0.0930045	3.8251	0.000130717	0.00156259	EP300
ENSG00000258499	13.9011	0.905543	0.236788	3.82428	0.000131156	0.00156457	LINC02287
ENSG00000259719	107.684	0.513587	0.134335	3.82319	0.000131735	0.00156964	LINC02284
ENSG00000129197	722.801	-0.3584	0.0937424	-3.82324	0.000131709	0.00156964	RPAIN
ENSG00000140682	93.6812	1.00393	0.262629	3.8226	0.000132054	0.00157251	TGFB1I1
ENSG00000213071	163.202	-0.608765	0.159283	-3.82191	0.000132424	0.00157508	LPAL2
ENSG00000154642	1003.21	-0.364077	0.0952585	-3.82199	0.000132381	0.00157508	C21orf91
ENSG00000151135	391.733	-0.42684	0.111704	-3.82116	0.000132827	0.00157818	TMEM263
ENSG00000279463	24.8535	-0.755083	0.197607	-3.82113	0.00013284	0.00157818
ENSG00000241549	160.726	-0.63599	0.166459	-3.82071	0.00013307	0.00157999	GUSBP2
ENSG00000163053	44.4775	0.849123	0.222415	3.81775	0.000134676	0.00159812	SLC16A14
ENSG00000196531	2944.69	-0.243633	0.0638316	-3.81682	0.000135184	0.00160322	NACA
ENSG00000232973	289.123	1.11245	0.291522	3.816	0.000135635	0.00160736	CYP1B1-AS1
ENSG00000234608	145.296	-0.339665	0.0890133	-3.81589	0.000135691	0.00160736	MAPKAPK5-AS1
ENSG00000187260	83.6987	-0.772941	0.202584	-3.81542	0.000135954	0.00160954	WDR86
ENSG00000144597	1004.32	0.22893	0.0600046	3.81521	0.00013607	0.00160998	EAF1
ENSG00000172432	2480.5	0.392352	0.102853	3.81468	0.000136358	0.00161245	GTPBP2
ENSG00000254420	52.5493	1.97989	0.519141	3.81377	0.000136861	0.00161745
ENSG00000123485	90.185	0.921527	0.241669	3.81318	0.000137193	0.00162043	HJURP
ENSG00000135476	120.103	0.871988	0.228701	3.81279	0.000137409	0.00162205	ESPL1
ENSG00000171262	332.494	-0.355122	0.0931685	-3.81161	0.000138064	0.00162883	FAM98B
ENSG00000144290	146.433	-1.34455	0.352808	-3.811	0.000138408	0.00163195	SLC4A10
ENSG00000171649	143.115	-0.552456	0.144984	-3.81047	0.000138705	0.00163451	ZIK1
ENSG00000154803	1529.09	0.372166	0.0976765	3.81019	0.00013886	0.00163538	FLCN
ENSG00000158321	463.358	-0.594595	0.156062	-3.80999	0.000138972	0.00163575	AUTS2
ENSG00000196284	157.506	-0.556002	0.14596	-3.80926	0.000139381	0.00163962	SUPT3H
ENSG00000124588	2627.75	0.700635	0.184037	3.80703	0.000140648	0.00165322	NQO2
ENSG00000124788	4436.04	0.357981	0.0940374	3.80679	0.00014078	0.00165322	ATXN1
ENSG00000165416	909.665	-0.304758	0.0800556	-3.80683	0.000140757	0.00165322	SUGT1
ENSG00000211460	661.24	-0.243342	0.0639258	-3.80663	0.000140875	0.00165338	TSN
ENSG00000120333	254.716	-0.302671	0.0795279	-3.80585	0.00014132	0.00165764	MRPS14
ENSG00000262482	7.84526	1.96478	0.516297	3.80553	0.000141503	0.00165883
ENSG00000167553	709.892	0.333636	0.0876788	3.80521	0.000141687	0.00166002	TUBA1C
ENSG00000122642	247.795	0.80275	0.210993	3.80463	0.000142015	0.00166292	FKBP9
ENSG00000008277	114.997	-0.610037	0.160358	-3.80422	0.000142251	0.00166459	ADAM22
ENSG00000147853	404.418	-0.29326	0.0770906	-3.8041	0.000142322	0.00166459	AK3
ENSG00000163531	9.30464	0.976452	0.256724	3.80351	0.000142658	0.00166752	NFASC
ENSG00000128965	7.46526	1.22699	0.322606	3.80338	0.000142736	0.00166752	CHAC1
ENSG00000060762	289.937	-0.197068	0.0518213	-3.80284	0.000143047	0.00166983	MPC1
ENSG00000267737	32.2906	1.05392	0.277147	3.80275	0.000143098	0.00166983
ENSG00000197847	39.2189	0.683816	0.179836	3.80245	0.000143272	0.0016709	SLC22A20P
ENSG00000153317	5418.13	0.478464	0.12585	3.80186	0.000143616	0.00167395	ASAP1
ENSG00000188641	6403.67	0.452079	0.118928	3.80129	0.000143946	0.00167607	DPYD
ENSG00000134250	14643.3	0.495613	0.130381	3.80125	0.000143967	0.00167607	NOTCH2
ENSG00000198690	516.012	-0.399591	0.105125	-3.80112	0.000144044	0.00167607	FAN1
ENSG00000205138	301.106	-0.285984	0.0752487	-3.80052	0.000144392	0.00167915	SDHAF1
ENSG00000237773	27.9237	-0.600821	0.158109	-3.80004	0.000144673	0.0016805
ENSG00000104687	2207.49	0.336487	0.0885465	3.80012	0.000144626	0.0016805	GSR
ENSG00000114423	1832.33	-0.454398	0.119626	-3.79849	0.000145582	0.0016901	CBLB
ENSG00000170322	1149.68	0.231301	0.0609092	3.79747	0.000146179	0.00169557	NFRKB
ENSG00000196405	10441.1	-0.476232	0.12541	-3.7974	0.00014622	0.00169557	EVL
ENSG00000233922	14.6879	0.873607	0.23009	3.7968	0.000146576	0.00169873	LINC01694
ENSG00000151715	249.965	0.794363	0.209235	3.79651	0.000146747	0.00169974	TMEM45B
ENSG00000224877	155.887	-0.391052	0.103013	-3.79615	0.000146963	0.00170128	NDUFAF8
ENSG00000064115	764.007	0.168419	0.044369	3.79587	0.000147124	0.00170217	TM7SF3
ENSG00000156384	68.2913	-0.492847	0.129855	-3.79537	0.000147423	0.0017037	SFR1
ENSG00000100330	10750.8	0.547652	0.144293	3.79543	0.000147388	0.0017037	MTMR3
ENSG00000154237	1937.81	0.368765	0.0971829	3.79454	0.000147918	0.00170844	LRRK1
ENSG00000170946	288.769	-0.37278	0.0982778	-3.79313	0.000148761	0.00171721	DNAJC24
ENSG00000240857	106.603	-0.424572	0.111958	-3.79224	0.000149297	0.00172144	RDH14
ENSG00000232373	56.953	0.452379	0.11929	3.79227	0.000149278	0.00172144	MTCYBP3
ENSG00000211778	33.4266	-0.880276	0.232135	-3.79208	0.000149388	0.00172151	TRAV4
ENSG00000176209	139.025	-0.358804	0.0946507	-3.79083	0.000150146	0.00172754	SMIM19
ENSG00000133687	556.317	1.51955	0.400845	3.79086	0.000150124	0.00172754	TMTC1
ENSG00000103175	24.4752	1.89761	0.500603	3.79066	0.00015025	0.00172754	WFDC1
ENSG00000099622	4375.2	-0.170258	0.0449137	-3.79078	0.000150176	0.00172754	CIRBP
ENSG00000232671	39.6375	0.57552	0.151838	3.79037	0.000150424	0.00172856	ZNF687-AS1
ENSG00000183723	278.537	0.514212	0.135686	3.78973	0.000150812	0.00173204	CMTM4
ENSG00000149575	15.2855	1.74361	0.460226	3.78859	0.000151502	0.00173899	SCN2B
ENSG00000228097	61.3589	0.540844	0.142773	3.78815	0.000151775	0.00174113	MTATP6P11
ENSG00000262001	191.885	0.456797	0.120614	3.78727	0.000152313	0.00174632	DLGAP1-AS2
ENSG00000111716	2132.11	-0.462914	0.122248	-3.78667	0.000152679	0.00174953	LDHB
ENSG00000128512	1215.86	0.737565	0.194823	3.78583	0.000153198	0.00175351	DOCK4
ENSG00000236754	38.5311	0.512498	0.13537	3.78589	0.000153158	0.00175351
ENSG00000204186	152.414	-0.712278	0.188153	-3.78563	0.000153318	0.00175389	ZDBF2
ENSG00000221265	47.1731	0.454634	0.120134	3.78439	0.000154086	0.00176039	MIR1255A
ENSG00000121350	460.039	-0.345668	0.0913404	-3.78439	0.000154086	0.00176039	PYROXD1
ENSG00000265093	30.6814	0.472763	0.124928	3.78429	0.000154145	0.00176039	RN7SL246P
ENSG00000170855	60.8801	-0.607302	0.160489	-3.78408	0.000154278	0.00176091	TRIAP1
ENSG00000129682	106.245	1.42209	0.375837	3.7838	0.000154453	0.00176192	FGF13
ENSG00000207612	66.437	0.577762	0.152715	3.78328	0.000154777	0.00176463	MIR604
ENSG00000145349	1405.53	-0.509334	0.134669	-3.78213	0.000155495	0.00177084	CAMK2D
ENSG00000173418	260.93	-0.318388	0.0841815	-3.78216	0.000155474	0.00177084	NAA20
ENSG00000274641	449.98	0.812255	0.21478	3.7818	0.000155699	0.00177151	H2BC17
ENSG00000154710	150.19	0.363365	0.0960838	3.78175	0.000155729	0.00177151	RABGEF1
ENSG00000087077	198.907	0.411133	0.108727	3.78134	0.000155985	0.0017726	TRIP6
ENSG00000187713	427.803	-0.189262	0.0500519	-3.78132	0.000155999	0.0017726	TMEM203
ENSG00000119862	591.865	0.757118	0.200288	3.78015	0.000156733	0.00177946	LGALSL
ENSG00000238269	8.78083	-1.63864	0.433493	-3.78008	0.000156777	0.00177946	PAGE2B
ENSG00000101310	1244.8	0.273715	0.0724176	3.77968	0.000157029	0.00178133	SEC23B
ENSG00000172888	863.378	-0.252854	0.0669026	-3.77943	0.000157188	0.00178213	ZNF621
ENSG00000100181	218.396	1.12719	0.29826	3.77924	0.000157311	0.00178253	TPTEP1
ENSG00000254639	27.1284	0.904502	0.239377	3.77857	0.000157733	0.00178593
ENSG00000167434	1047.77	0.987163	0.261267	3.77836	0.000157864	0.00178593	CA4
ENSG00000088876	154.489	-0.351376	0.0929973	-3.77835	0.000157874	0.00178593	ZNF343
ENSG00000127483	3653.51	-0.187437	0.0496103	-3.7782	0.000157968	0.00178601	HP1BP3
ENSG00000166963	226.382	0.805448	0.213201	3.77788	0.000158171	0.0017873	MAP1A
ENSG00000118369	426.778	0.304157	0.0805135	3.77771	0.000158277	0.00178751	USP35
ENSG00000048405	1831.5	-0.226032	0.059836	-3.77753	0.000158394	0.00178784	ZNF800
ENSG00000264810	52.0389	0.575513	0.152392	3.77654	0.000159024	0.00179098	MIR4441
ENSG00000171658	44.603	1.4521	0.384483	3.77676	0.000158881	0.00179098	NMRAL2P
ENSG00000118402	27.564	-0.987053	0.261353	-3.77671	0.000158914	0.00179098	ELOVL4
ENSG00000135272	1159.98	-0.394251	0.104393	-3.7766	0.000158985	0.00179098	MDFIC
ENSG00000253251	46.9835	-0.487843	0.129203	-3.77578	0.000159506	0.00179541	SHLD3
ENSG00000198162	1561.84	-0.235144	0.0623087	-3.77386	0.000160744	0.00180735	MAN1A2
ENSG00000234436	88.6583	0.973866	0.258047	3.77399	0.000160659	0.00180735
ENSG00000134516	13408.5	0.265257	0.0702961	3.77343	0.000161021	0.00180946	DOCK2
ENSG00000180488	515.501	-0.30062	0.0796739	-3.77313	0.000161209	0.00181018	MIGA1
ENSG00000178752	30.9166	1.68212	0.445824	3.77305	0.000161263	0.00181018	ERFE
ENSG00000198498	173.545	-0.339253	0.0899337	-3.77225	0.000161781	0.001814	TMA16
ENSG00000185246	353.741	-0.369991	0.0980791	-3.77237	0.000161704	0.001814	PRPF39
ENSG00000128694	102.226	-0.495843	0.131462	-3.77177	0.000162096	0.00181437	OSGEPL1
ENSG00000204248	25.422	0.620725	0.164567	3.77186	0.000162034	0.00181437	COL11A2
ENSG00000100632	221.565	-0.509678	0.135124	-3.77192	0.000161999	0.00181437	ERH
ENSG00000171469	571.585	-0.246108	0.0652519	-3.77165	0.000162171	0.00181437	ZNF561
ENSG00000230747	69.2478	-0.799238	0.21197	-3.77052	0.000162906	0.00182159
ENSG00000148737	799.36	0.481031	0.127597	3.76993	0.000163292	0.00182491	TCF7L2
ENSG00000042088	624.477	-0.27134	0.0719799	-3.76967	0.000163465	0.00182583	TDP1
ENSG00000277363	7.84318	1.17261	0.311093	3.76931	0.000163699	0.00182745	SRCIN1
ENSG00000174175	506.678	0.745819	0.197921	3.76828	0.000164379	0.00183403	SELP
ENSG00000134109	4817.68	0.21388	0.0567953	3.7658	0.000166017	0.00185129	EDEM1
ENSG00000187522	139.292	-0.364893	0.0969035	-3.76553	0.000166195	0.00185225	HSPA14
ENSG00000186020	347.585	-0.432389	0.114832	-3.7654	0.000166285	0.00185225	ZNF529
ENSG00000229591	127.502	0.453636	0.120485	3.76509	0.000166487	0.00185349
ENSG00000240344	139.898	-0.442436	0.117519	-3.7648	0.000166684	0.00185467	PPIL3
ENSG00000235888	28.7105	1.62976	0.43291	3.76465	0.00016678	0.00185472
ENSG00000146414	1372.6	-0.273809	0.0727348	-3.76449	0.000166889	0.00185492	SHPRH
ENSG00000246430	45.3216	0.61721	0.163964	3.7643	0.000167018	0.00185534	LINC00968
ENSG00000232542	109.444	0.518679	0.137837	3.76298	0.000167901	0.00186167	DPYD-IT1
ENSG00000110628	1046.42	0.486827	0.129375	3.7629	0.000167953	0.00186167	SLC22A18
ENSG00000135414	308.011	-0.459876	0.122211	-3.76297	0.000167905	0.00186167	GDF11
ENSG00000167046	104.031	0.692347	0.183982	3.76312	0.00016781	0.00186167
ENSG00000235321	46.4738	1.02245	0.27186	3.76092	0.000169288	0.00186784
ENSG00000145592	1535.22	-0.322149	0.0856452	-3.76144	0.000168938	0.00186784	RPL37
ENSG00000102010	344.692	0.998827	0.265574	3.76101	0.00016923	0.00186784	BMX
ENSG00000185697	705.069	-0.754552	0.20058	-3.76185	0.000168658	0.00186784	MYBL1
ENSG00000227383	172.988	0.488886	0.129992	3.7609	0.000169305	0.00186784	RPL35AP2
ENSG00000196358	5595.15	0.764188	0.203178	3.76117	0.000169119	0.00186784	NTNG2
ENSG00000139266	485.856	-0.466191	0.123941	-3.76139	0.000168971	0.00186784	MARCHF9
ENSG00000196547	7257.02	0.589467	0.156738	3.76085	0.000169337	0.00186784	MAN2A2
ENSG00000251247	161.792	-0.377063	0.100255	-3.76103	0.000169216	0.00186784	ZNF345
ENSG00000272914	135.656	0.726938	0.193337	3.75996	0.000169941	0.0018735
ENSG00000197969	1594.63	-0.306558	0.0815454	-3.75936	0.000170351	0.00187598	VPS13A
ENSG00000005175	516.707	-0.274085	0.0729053	-3.75947	0.000170277	0.00187598	RPAP3
ENSG00000164933	459.811	-0.320252	0.0852114	-3.75832	0.000171057	0.00188266	SLC25A32
ENSG00000270062	89.1965	0.326698	0.0869326	3.75806	0.000171235	0.00188266
ENSG00000108984	967.215	0.616351	0.164004	3.75814	0.00017118	0.00188266	MAP2K6
ENSG00000174197	2196.44	-0.243999	0.0649303	-3.75787	0.000171367	0.0018831	MGA
ENSG00000152804	1017.13	0.420124	0.111826	3.75694	0.000172003	0.00188906	HHEX
ENSG00000112249	1367.88	-0.306809	0.0816787	-3.75629	0.000172451	0.00189237	ASCC3
ENSG00000105819	708.266	-0.192564	0.051267	-3.7561	0.000172583	0.00189237	PMPCB
ENSG00000234134	15.1175	-0.59648	0.158798	-3.75621	0.000172503	0.00189237
ENSG00000248774	130.168	0.688497	0.183324	3.75563	0.000172908	0.00189491
ENSG00000106789	600.145	0.527287	0.140408	3.75539	0.00017307	0.00189567	CORO2A
ENSG00000237238	8.39619	1.76914	0.471146	3.75498	0.000173356	0.00189777	BMS1P10
ENSG00000101888	104.142	-0.521533	0.138902	-3.75467	0.00017357	0.00189808	NXT2
ENSG00000279434	57.0816	0.504811	0.134447	3.75473	0.000173531	0.00189808
ENSG00000184752	364.248	-0.27999	0.0745786	-3.75429	0.000173832	0.00189992	NDUFA12
ENSG00000182866	3282.55	-0.531847	0.14169	-3.75361	0.000174309	0.00190309	LCK
ENSG00000273253	341.98	0.481102	0.128168	3.75369	0.000174252	0.00190309
ENSG00000207622	39.3606	0.618682	0.164843	3.75316	0.000174622	0.00190446	MIR619
ENSG00000264745	18.8566	-0.774479	0.20635	-3.75323	0.000174572	0.00190446	TTC39C-AS1
ENSG00000114520	211.932	-0.46067	0.122767	-3.75239	0.000175155	0.00190926	SNX4
ENSG00000189043	300.236	-0.662429	0.176576	-3.75151	0.00017577	0.00191493	NDUFA4
ENSG00000211592	13180.7	1.20664	0.321667	3.75121	0.000175986	0.00191539	IGKC
ENSG00000179981	809.346	-0.324834	0.0865949	-3.75119	0.000176	0.00191539	TSHZ1
ENSG00000198646	2568.89	0.283662	0.0756243	3.75094	0.000176172	0.00191623	NCOA6
ENSG00000064225	708.369	0.451872	0.1205	3.74997	0.000176857	0.00192163	ST3GAL6
ENSG00000136521	353.627	-0.248768	0.0663363	-3.7501	0.000176764	0.00192163	NDUFB5
ENSG00000211728	28.9742	-0.798707	0.213017	-3.74949	0.000177195	0.00192325	TRBV5-6
ENSG00000129003	7292.47	-0.299374	0.0798436	-3.7495	0.000177185	0.00192325	VPS13C
ENSG00000211955	573.338	1.62132	0.432554	3.74825	0.00017807	0.00193172	IGHV3-33
ENSG00000166025	108.839	0.688832	0.183792	3.74789	0.000178326	0.00193346	AMOTL1
ENSG00000164031	1726.42	-0.302603	0.0807506	-3.74737	0.000178696	0.00193644	DNAJB14
ENSG00000275832	58.2194	0.732715	0.195545	3.74704	0.000178933	0.00193798	ARHGAP23
ENSG00000153162	319.463	0.7021	0.187419	3.74615	0.000179566	0.00194338	BMP6
ENSG00000166887	2815.45	0.233375	0.0623003	3.74597	0.000179696	0.00194338	VPS39
ENSG00000100234	8.85477	1.26022	0.336423	3.74594	0.000179718	0.00194338	TIMP3
ENSG00000256742	61.185	-0.53422	0.142633	-3.7454	0.000180104	0.00194652	KDM2B-DT
ENSG00000265527	10.4319	0.917394	0.244954	3.74517	0.000180272	0.0019473	MIR5690
ENSG00000129538	91.4336	1.65597	0.44219	3.74493	0.000180446	0.00194744	RNASE1
ENSG00000279357	45.884	0.392866	0.104907	3.74489	0.000180476	0.00194744
ENSG00000252233	23.2182	0.781562	0.208724	3.74447	0.000180773	0.00194858	RN7SKP253
ENSG00000066777	4143.04	0.172576	0.0460876	3.74453	0.00018073	0.00194858	ARFGEF1
ENSG00000122417	904.295	-0.339493	0.0906811	-3.74382	0.000181247	0.00194961	ODF2L
ENSG00000115504	421.785	-0.247211	0.0660281	-3.74402	0.000181096	0.00194961	EHBP1
ENSG00000136936	246.707	-0.391125	0.104471	-3.74385	0.000181225	0.00194961	XPA
ENSG00000011105	271.408	0.932732	0.24914	3.74381	0.000181252	0.00194961	TSPAN9
ENSG00000167380	625.784	-0.410716	0.109732	-3.74291	0.0001819	0.00195554	ZNF226
ENSG00000167323	3254.97	0.205456	0.0549038	3.74211	0.000182482	0.00196077	STIM1
ENSG00000152082	848.327	-0.407406	0.108887	-3.74155	0.000182887	0.00196078	MZT2B
ENSG00000152942	342.298	-0.249467	0.0666759	-3.74149	0.000182934	0.00196078	RAD17
ENSG00000135316	1603.78	-0.255411	0.0682573	-3.74189	0.000182643	0.00196078	SYNCRIP
ENSG00000147164	729.7	0.194517	0.0519897	3.74144	0.000182965	0.00196078	SNX12
ENSG00000167272	175.28	-0.326621	0.0872924	-3.74169	0.00018279	0.00196078	POP5
ENSG00000085999	44.6083	0.79947	0.213697	3.74113	0.000183193	0.00196116	RAD54L
ENSG00000124532	490.068	-0.239934	0.0641336	-3.74116	0.000183175	0.00196116	MRS2
ENSG00000263843	105.097	-0.44964	0.120195	-3.74092	0.000183347	0.00196177	MIF4GD-DT
ENSG00000258102	122.723	0.796274	0.212889	3.74033	0.000183777	0.00196534	MAP1LC3B2
ENSG00000196189	4282.73	0.693951	0.185615	3.73866	0.000185001	0.00197595	SEMA4A
ENSG00000172116	704.122	-0.778081	0.208128	-3.73848	0.000185136	0.00197595	CD8B
ENSG00000272468	32.5419	0.827034	0.221234	3.73827	0.000185291	0.00197595
ENSG00000137500	509.631	-0.249094	0.0666241	-3.7388	0.000184898	0.00197595	CCDC90B
ENSG00000139350	420.246	-0.313042	0.0837411	-3.73822	0.000185329	0.00197595	NEDD1
ENSG00000157837	1265.35	0.205568	0.0549914	3.73819	0.000185352	0.00197595	SPPL3
ENSG00000171843	581.112	-0.457751	0.122473	-3.73755	0.000185822	0.00197992	MLLT3
ENSG00000107745	1264.3	0.303554	0.081221	3.73738	0.000185947	0.00198022	MICU1
ENSG00000133812	2788.18	0.497599	0.133166	3.73667	0.000186476	0.00198481	SBF2
ENSG00000188529	1645.85	-0.346618	0.0927728	-3.7362	0.000186821	0.00198745	SRSF10
ENSG00000170242	1269.48	-0.261918	0.0701228	-3.73513	0.000187618	0.00199428	USP47
ENSG00000279665	26.4164	0.425269	0.113862	3.73494	0.000187757	0.00199428
ENSG00000183307	622.453	0.712381	0.190728	3.73505	0.000187675	0.00199428	TMEM121B
ENSG00000178445	74.2757	1.44115	0.385883	3.73467	0.000187961	0.0019954	GLDC
ENSG00000162739	1179.93	-0.489238	0.131016	-3.73418	0.000188327	0.00199617	SLAMF6
ENSG00000172428	169.78	-0.324742	0.0869632	-3.73425	0.000188277	0.00199617	COPS9
ENSG00000139737	389.214	-0.333655	0.0893473	-3.73436	0.000188194	0.00199617	SLAIN1
ENSG00000142528	251.752	-0.256691	0.0687473	-3.73383	0.00018859	0.00199791	ZNF473
ENSG00000113273	772.524	0.315047	0.0843963	3.73295	0.000189251	0.00200387	ARSB
ENSG00000186205	2542.81	0.849033	0.227533	3.73147	0.000190369	0.00201459	MTARC1
ENSG00000148154	1489.72	0.553202	0.148258	3.73134	0.000190461	0.00201459	UGCG
ENSG00000259704	56.5135	0.765562	0.205187	3.73105	0.000190684	0.0020159
ENSG00000244723	82.9201	0.351997	0.0943646	3.73018	0.000191346	0.00202185	ASLP1
ENSG00000143862	1632.76	0.438188	0.117478	3.72995	0.000191519	0.00202263	ARL8A
ENSG00000168118	384.701	-0.289728	0.0776965	-3.72898	0.000192259	0.00202644	RAB4A
ENSG00000235174	7.33765	-1.68385	0.451575	-3.72883	0.000192372	0.00202644	RPL39P3
ENSG00000146376	558.582	0.357034	0.0957446	3.72903	0.000192221	0.00202644	ARHGAP18
ENSG00000266998	98.4954	-0.565689	0.151707	-3.72882	0.000192378	0.00202644
ENSG00000198429	96.3414	-0.545356	0.14624	-3.72918	0.000192103	0.00202644	ZNF69
ENSG00000164366	364.136	-0.324658	0.087073	-3.72857	0.00019257	0.00202741	CCDC127
ENSG00000215769	240.94	0.407898	0.109446	3.72692	0.000193831	0.00203963	ARHGAP27P1-BPTFP1-KPNA2P3
ENSG00000174255	23.0571	-1.32064	0.354407	-3.72633	0.000194286	0.00204211	ZNF80
ENSG00000128609	230.893	-0.448451	0.120346	-3.72634	0.000194277	0.00204211	NDUFA5
ENSG00000182197	1014.79	0.657416	0.176429	3.72623	0.000194367	0.00204211	EXT1
ENSG00000280739	285.528	0.467065	0.125381	3.72517	0.000195183	0.00204963	EIF1B-AS1
ENSG00000133028	910.407	-0.188908	0.0507267	-3.72404	0.000196061	0.00205778	SCO1
ENSG00000102241	308.789	-0.338928	0.091021	-3.72363	0.000196379	0.00206006	HTATSF1
ENSG00000082512	1189.3	-0.537485	0.144369	-3.723	0.000196872	0.00206416	TRAF5
ENSG00000188322	917.562	-0.604402	0.162364	-3.72251	0.000197254	0.00206711	SBK1
ENSG00000119965	136.454	-0.378517	0.101691	-3.72224	0.000197466	0.0020672	C10orf88
ENSG00000242737	72.7699	0.335052	0.0900113	3.72234	0.000197386	0.0020672
ENSG00000163138	160.104	-0.358193	0.0962436	-3.72174	0.000197856	0.00207022	PACRGL
ENSG00000230084	82.4496	0.510123	0.137082	3.7213	0.000198199	0.00207216
ENSG00000109606	2089.79	-0.175564	0.047179	-3.72124	0.000198246	0.00207216	DHX15
ENSG00000094804	101.531	0.77322	0.207812	3.72078	0.000198611	0.00207492	CDC6
ENSG00000239182	18.5252	0.833408	0.224011	3.72039	0.000198916	0.00207703
ENSG00000189369	117.142	-0.385972	0.10377	-3.71951	0.000199609	0.0020832	GSPT2
ENSG00000204634	1512.64	0.710023	0.190912	3.71911	0.000199929	0.00208403	TBC1D8
ENSG00000181789	2482.4	0.284467	0.0764935	3.71883	0.000200146	0.00208403	COPG1
ENSG00000213830	47.6707	0.534212	0.143653	3.71876	0.0002002	0.00208403	CFL1P5
ENSG00000198298	80.8072	-0.446605	0.120087	-3.71901	0.000200003	0.00208403	ZNF485
ENSG00000107864	520.296	0.422621	0.113642	3.71888	0.00020011	0.00208403	CPEB3
ENSG00000279019	20.4815	0.718501	0.19328	3.71742	0.00020127	0.0020941
ENSG00000196968	908.277	-0.334187	0.0899019	-3.71724	0.00020141	0.00209448	FUT11
ENSG00000181751	655.346	1.03888	0.279503	3.71689	0.00020169	0.00209632	MACIR
ENSG00000233306	37.3759	-1.39334	0.374926	-3.71629	0.000202167	0.0021002	TRGV2
ENSG00000104432	47.8759	-0.950241	0.255747	-3.71555	0.000202762	0.00210393	IL7
ENSG00000200075	52.7596	0.53852	0.14494	3.71546	0.000202836	0.00210393
ENSG00000171817	143.207	-0.643019	0.173062	-3.71553	0.000202775	0.00210393	ZNF540
ENSG00000074800	8148.24	0.313157	0.0842891	3.71527	0.000202989	0.00210445	ENO1
ENSG00000178562	1442.6	-0.605647	0.163087	-3.71364	0.0002043	0.00211481	CD28
ENSG00000273521	25.7755	0.4601	0.123892	3.71371	0.000204239	0.00211481
ENSG00000211970	32.2732	1.54773	0.416759	3.71372	0.000204234	0.00211481	IGHV4-61
ENSG00000130332	370.347	-0.350043	0.0942622	-3.7135	0.000204414	0.00211491	LSM7
ENSG00000251369	304.982	-0.447165	0.120426	-3.71319	0.000204662	0.0021164	ZNF550
ENSG00000260464	26.4314	-0.661087	0.178089	-3.71212	0.000205534	0.00212326
ENSG00000011295	532.196	-0.277118	0.0746505	-3.7122	0.000205464	0.00212326	TTC19
ENSG00000212864	53.6507	0.791223	0.213181	3.7115	0.000206031	0.00212731	RNF208
ENSG00000213626	4565.97	-0.491867	0.132553	-3.71074	0.000206657	0.00213161	LBH
ENSG00000114416	1177.64	-0.240768	0.064883	-3.71081	0.0002066	0.00213161	FXR1
ENSG00000186462	52.187	-0.679122	0.183023	-3.71059	0.000206778	0.00213178	NAP1L2
ENSG00000065485	166.351	0.492864	0.13286	3.70964	0.000207554	0.0021387	PDIA5
ENSG00000177889	856.106	-0.240541	0.064851	-3.70913	0.000207973	0.00214194	UBE2N
ENSG00000253919	18.6323	-0.951929	0.256704	-3.70827	0.000208681	0.00214814	THAP12P7
ENSG00000126790	250.112	-0.360899	0.0973391	-3.70765	0.000209193	0.00215232	L3HYPDH
ENSG00000173210	376.878	0.947436	0.255555	3.70736	0.000209431	0.00215301	ABLIM3
ENSG00000064419	2203.7	0.346665	0.0935117	3.70718	0.000209577	0.00215301	TNPO3
ENSG00000168229	909.168	-0.586523	0.158209	-3.70726	0.000209517	0.00215301	PTGDR
ENSG00000177058	492.17	-0.219312	0.0591718	-3.70636	0.000210257	0.0021589	SLC38A9
ENSG00000225339	50.7413	0.385941	0.104135	3.70615	0.000210431	0.0021596
ENSG00000241058	312.775	-0.338272	0.0912799	-3.70587	0.000210666	0.00216091	NSUN6
ENSG00000119522	2224.09	0.26319	0.0710279	3.70545	0.000211017	0.00216234	DENND1A
ENSG00000133114	471.832	-0.329907	0.08903	-3.70557	0.000210918	0.00216234	GPALPP1
ENSG00000198522	220.815	-0.287878	0.0776948	-3.70524	0.000211188	0.00216279	GPN1
ENSG00000238446	29.9363	0.429383	0.115889	3.70514	0.000211274	0.00216279	RNU7-38P
ENSG00000014824	765.451	-0.22609	0.0610287	-3.70465	0.000211681	0.00216478	SLC30A9
ENSG00000279192	214.189	-0.56291	0.151946	-3.70467	0.000211664	0.00216478	PWAR5
ENSG00000112796	66.4215	-0.781093	0.210854	-3.70443	0.00021187	0.00216563	ENPP5
ENSG00000137492	972.958	-0.325925	0.0879975	-3.70379	0.000212398	0.00216994	THAP12
ENSG00000274267	1149.83	0.926569	0.250217	3.70306	0.000213011	0.00217511	NA
ENSG00000270550	905.54	1.57298	0.424798	3.70287	0.000213171	0.00217565	IGHV3-30
ENSG00000175449	60.0307	-0.461013	0.124511	-3.70258	0.000213416	0.00217706	RFESD
ENSG00000144161	222.488	-0.296661	0.0801425	-3.70167	0.000214181	0.00218377	ZC3H8
ENSG00000248429	339.559	0.611974	0.16535	3.70108	0.00021468	0.00218776	FAM198B-AS1
ENSG00000142185	984.575	0.630723	0.170427	3.70084	0.000214883	0.00218873	TRPM2
ENSG00000158042	209.09	-0.330572	0.0893482	-3.69982	0.000215752	0.00219649	MRPL17
[truncated: 5,415 more rows]

## Sheet: Genes_Cell_Corrected
	baseMean	log2FoldChange	lfcSE	stat	pvalue	padj	gene
ENSG00000242550	61.1213	2.9774	0.430467	6.91666	4.62413e-12	9.42073e-08	SERPINB10
ENSG00000164821	370.126	3.82837	0.571263	6.70159	2.06171e-11	2.10016e-07	DEFA4
ENSG00000196415	230.002	3.9645	0.607714	6.52363	6.86261e-11	4.6604e-07	PRTN3
ENSG00000005381	903.423	2.90349	0.45448	6.3886	1.67409e-10	6.82124e-07	MPO
ENSG00000197561	724.545	3.46687	0.540221	6.41751	1.38517e-10	6.82124e-07	ELANE
ENSG00000102837	1360.74	3.94806	0.636865	6.19922	5.67435e-10	1.92672e-06	OLFM4
ENSG00000100448	221.245	3.50186	0.574539	6.09508	1.09385e-09	3.18356e-06	CTSG
ENSG00000172232	560.419	3.15466	0.533429	5.91392	3.34062e-09	7.69251e-06	AZU1
ENSG00000160180	21.4963	2.31682	0.391943	5.9111	3.39825e-09	7.69251e-06	TFF3
ENSG00000124469	792.817	2.76983	0.502601	5.51098	3.56831e-08	7.26973e-05	CEACAM8
ENSG00000197653	74.6328	1.27213	0.231682	5.49087	3.99954e-08	7.4075e-05	DNAH10
ENSG00000173320	22.0645	2.59129	0.474476	5.46137	4.72472e-08	8.02139e-05	STOX2
ENSG00000065618	72.9806	2.53235	0.468018	5.41079	6.27457e-08	9.83321e-05	COL17A1
ENSG00000086548	208.436	2.92818	0.547586	5.34744	8.9209e-08	0.000129818	CEACAM6
ENSG00000169397	83.247	2.42732	0.455222	5.33216	9.70495e-08	0.000131813	RNASE3
ENSG00000101425	889.528	2.30395	0.443578	5.194	2.05819e-07	0.000262072	BPI
ENSG00000179869	1192.41	2.28998	0.448034	5.11117	3.20177e-07	0.000381116	ABCA13
ENSG00000173391	87.6014	2.57297	0.504341	5.10164	3.36724e-07	0.000381116	OLR1
ENSG00000118113	1376.74	2.67274	0.527504	5.06676	4.04643e-07	0.00041219	MMP8
ENSG00000268833	61.2285	2.08433	0.41115	5.06952	3.98825e-07	0.00041219
ENSG00000158163	86.6917	1.69509	0.33691	5.03127	4.87229e-07	0.000472682	DZIP1L
ENSG00000148346	1167.24	2.24284	0.450076	4.98325	6.25238e-07	0.000530749	LCN2
ENSG00000165685	7.81222	3.08605	0.618678	4.98814	6.09645e-07	0.000530749	TMEM52B
ENSG00000157554	117.599	1.98386	0.39714	4.99536	5.87269e-07	0.000530749	ERG
ENSG00000092067	255.034	1.41372	0.287767	4.91273	8.98154e-07	0.000731924	CEBPE
ENSG00000176438	5552.75	0.323039	0.0663508	4.86865	1.12365e-06	0.000880464	SYNE3
ENSG00000255929	18.5865	2.4387	0.50554	4.82396	1.40737e-06	0.00106194
ENSG00000283646	223.767	2.35501	0.490592	4.80035	1.58391e-06	0.00113164	LINC02009
ENSG00000122641	61.2847	2.27662	0.474596	4.79697	1.61084e-06	0.00113164	INHBA
ENSG00000262482	7.84526	3.12998	0.66685	4.69368	2.68332e-06	0.00182224
ENSG00000188761	83.2749	1.33063	0.288534	4.6117	3.99389e-06	0.00262476	BCL2L15
ENSG00000142583	191.836	1.52153	0.332122	4.58124	4.62223e-06	0.00285359	SLC2A5
ENSG00000224940	74.2341	1.87185	0.40831	4.58438	4.55327e-06	0.00285359	PRRT4
ENSG00000116741	7111.09	-0.564486	0.12606	-4.4779	7.538e-06	0.00438776	RGS2
ENSG00000060762	289.937	-0.309781	0.0690892	-4.48379	7.33304e-06	0.00438776	MPC1
ENSG00000214796	6.38346	2.5287	0.568342	4.44925	8.61701e-06	0.00486347	TUBA5P
ENSG00000248385	30.1002	2.08373	0.468892	4.44394	8.8327e-06	0.00486347	TARM1
ENSG00000064300	16.2059	-1.08531	0.245027	-4.42937	9.45099e-06	0.00506698	NGFR
ENSG00000183856	39.6206	1.59267	0.361315	4.40798	1.04338e-05	0.00531419	IQGAP3
ENSG00000272398	1001.13	1.48801	0.337433	4.40979	1.03469e-05	0.00531419	CD24
ENSG00000096006	221.736	1.93092	0.439914	4.3893	1.13716e-05	0.00552421	CRISP3
ENSG00000148572	1626.09	-0.314356	0.071624	-4.38898	1.13884e-05	0.00552421	NRBF2
ENSG00000254006	25.3388	2.859	0.652176	4.38379	1.16631e-05	0.00552585
ENSG00000149516	200.526	2.09951	0.483786	4.33975	1.42646e-05	0.00621384	MS4A3
ENSG00000272636	67.292	1.66532	0.383297	4.34474	1.39443e-05	0.00621384	DOC2B
ENSG00000263120	70.3475	0.567785	0.130866	4.33866	1.43352e-05	0.00621384
ENSG00000156265	490.513	-0.795461	0.183039	-4.34586	1.3873e-05	0.00621384	MAP3K7CL
ENSG00000012223	5228.96	2.28711	0.530668	4.30987	1.6335e-05	0.00693317	LTF
ENSG00000135519	556.848	1.40206	0.327007	4.28754	1.80664e-05	0.00751158	KCNH3
ENSG00000245719	10.253	2.62824	0.614889	4.27434	1.91707e-05	0.0078113
ENSG00000104918	277.801	1.39495	0.327344	4.26141	2.0314e-05	0.00811483	RETN
ENSG00000129951	11.6665	2.31391	0.545995	4.23796	2.25562e-05	0.00883726	PLPPR3
ENSG00000197403	8.81859	2.26234	0.536728	4.21506	2.49713e-05	0.00959888	OR6N1
ENSG00000179397	48.6151	0.755428	0.17985	4.20033	2.66531e-05	0.0100556	CATSPERE
ENSG00000225963	13.562	1.08323	0.259184	4.17941	2.9227e-05	0.0106329
ENSG00000122861	47.5881	1.0422	0.249134	4.18328	2.87333e-05	0.0106329	PLAU
ENSG00000164047	586.981	1.36635	0.329403	4.14796	3.35448e-05	0.0119896	CAMP
ENSG00000212802	22.4436	-0.70596	0.172429	-4.09421	4.23615e-05	0.0148798	RPL15P3
ENSG00000170801	69.2255	2.28418	0.559236	4.08447	4.41783e-05	0.015255	HTRA3
ENSG00000224967	56.4396	0.431879	0.105935	4.07684	4.56517e-05	0.015501
ENSG00000179841	42.8377	-0.869621	0.214959	-4.04553	5.22056e-05	0.0174358	AKAP5
ENSG00000148655	174.641	0.79597	0.197408	4.0321	5.52812e-05	0.0181652	LRMDA
ENSG00000249042	20.2173	1.19647	0.298023	4.01468	5.95256e-05	0.0192495
ENSG00000152760	23.3184	1.87627	0.468187	4.00752	6.13586e-05	0.0195322	DYNLT5
ENSG00000113296	33.8231	1.2206	0.311214	3.92207	8.77897e-05	0.0274108	THBS4
ENSG00000161714	75.471	0.59213	0.15108	3.91932	8.87996e-05	0.0274108	PLCD3
ENSG00000198574	350.079	-0.917162	0.234683	-3.90808	9.30319e-05	0.0282886	SH2D1B
ENSG00000139055	444.78	0.377278	0.0970336	3.88812	0.000101025	0.0302673	ERP27
ENSG00000174574	1597.23	-0.208869	0.0538448	-3.87909	0.000104849	0.0309578	AKIRIN1
ENSG00000163710	31.8827	2.50828	0.651357	3.85085	0.000117707	0.0335712	PCOLCE2
ENSG00000204681	1089.69	0.457731	0.118925	3.84891	0.000118643	0.0335712	GABBR1
ENSG00000070371	542.991	0.867467	0.225085	3.85395	0.000116228	0.0335712	CLTCL1
ENSG00000134827	251.133	1.34672	0.350687	3.84022	0.000122926	0.0343064	TCN1
ENSG00000204524	420.033	-0.216267	0.0566134	-3.82008	0.000133411	0.0367295	ZNF805
ENSG00000162510	8.8209	1.39862	0.367075	3.81017	0.000138872	0.0370887	MATN1
ENSG00000237361	7.28355	2.67073	0.701374	3.80786	0.000140177	0.0370887	TUSC8
ENSG00000051128	137.108	0.521081	0.136784	3.80952	0.000139236	0.0370887	HOMER3
ENSG00000255587	516.265	0.836071	0.219959	3.80102	0.000144099	0.0376376	RAB44
ENSG00000183091	158.738	0.814766	0.214797	3.79319	0.000148725	0.0383542	NEB
ENSG00000144407	34.3415	0.837607	0.222013	3.77278	0.000161436	0.0411116	PTH2R
ENSG00000154429	747.042	-0.372444	0.0992813	-3.7514	0.000175849	0.0440207	CCSAP
ENSG00000169583	156.369	-0.803706	0.214477	-3.74729	0.000178759	0.0440207	CLIC3
ENSG00000102996	31.2493	1.19958	0.320191	3.74647	0.000179341	0.0440207	MMP15
ENSG00000119048	2410.61	-0.270876	0.0723915	-3.74182	0.000182691	0.044309	UBE2B
ENSG00000008394	210.546	0.647435	0.173928	3.72242	0.000197319	0.0472938	MGST1
ENSG00000184292	56.7632	2.00204	0.5384	3.7185	0.000200411	0.0474764	TACSTD2
ENSG00000197506	37.8632	1.37542	0.371693	3.70041	0.000215249	0.0498326	SLC28A3
ENSG00000154001	1275.74	-0.111196	0.0300331	-3.70243	0.000213541	0.0498326	PPP2R5E

## Sheet: Pathways Treatment Corrected
© 2000-2021 QIAGEN. All rights reserved.
Ingenuity Canonical Pathways	-log(B-H p-value)	B-H p-value	Ratio	z-score	Molecules
EIF2 Signalling	21.6	2.51189e-22	0.562	-5.421	ACTB,AGO1,AGO2,AGO4,AKT3,ATF3,EIF1AX,EIF2A,EIF2B3,EIF2S1,EIF3D,EIF3E,EIF3F,EIF3G,EIF3H,EIF3I,EIF3J,EIF3K,EIF3L,EIF3M,EIF4A2,EIF4G1,EIF4G3,EIF5B,FAU,GRB2,HNRNPA1,HRAS,HSPA5,INSR,MAP2K1,MAPK1,MAPK3,MRAS,MT-RNR1,PAIP1,PDPK1,PIK3CB,PIK3CG,PPP1CC,RALA,RALB,RAP2A,RPL10,RPL10A,RPL11,RPL12,RPL13,RPL13A,RPL14,RPL15,RPL18,RPL18A,RPL19,RPL21,RPL22,RPL22L1,RPL23,RPL23A,RPL24,RPL26L1,RPL27,RPL27A,RPL28,RPL29,…
Regulation of eIF4 and p70S6K Signalling	10.6	2.51189e-11	0.497	0.447	AGO1,AGO2,AGO4,AKT3,EIF1AX,EIF2A,EIF2B3,EIF2S1,EIF3D,EIF3E,EIF3F,EIF3G,EIF3H,EIF3I,EIF3J,EIF3K,EIF3L,EIF3M,EIF4A2,EIF4G1,EIF4G3,FAU,GRB2,HRAS,ITGA2B,ITGA4,ITGA7,ITGA8,ITGA9,ITGAD,ITGAM,ITGAX,ITGB3,ITGB4,ITGB5,MAP2K1,MAPK1,MAPK11,MAPK12,MAPK13,MAPK14,MAPK3,MKNK1,MRAS,MT-RNR1,PAIP1,PDPK1,PIK3CB,PIK3CG,PPP2R2B,PPP2R3B,PPP2R5E,RALA,RALB,RAP2A,RPS11,RPS12,RPS13,RPS14,RPS15,RPS15A,RPS16,RPS17,RPS18,RPS…
Coronavirus Pathogenesis Pathway	6.61	2.45471e-07	0.433	4.013	ACE,ADAM17,ADAM9,AR,ATP6AP1,ATP6V1A,CASP3,CASP9,CCL5,CCR2,CDK2,CXCL8,E2F1,E2F3,E2F7,E2F8,EEF1A1,EIF2A,EP300,FASLG,FAU,FURIN,HDAC4,HDAC5,HDAC7,HIF1A,IFNAR2,IFNG,IL17RA,JUN,MAPK1,MAPK11,MAPK12,MAPK13,MAPK14,MAPK3,MAPK8,MAVS,MT-RNR1,NFKB1,NFKBIA,NLRP3,NPC1,NPM1,PIKFYVE,RAB7A,RELA,RELB,RIPK3,RPS11,RPS12,RPS13,RPS14,RPS15,RPS15A,RPS16,RPS17,RPS18,RPS19,RPS2,RPS20,RPS21,RPS23,RPS24,RPS25,RPS27,RPS27A,R…
mTOR Signalling	6.04	9.12011e-07	0.42	0	AKT3,ATG13,EIF3D,EIF3E,EIF3F,EIF3G,EIF3H,EIF3I,EIF3J,EIF3K,EIF3L,EIF3M,EIF4A2,EIF4B,EIF4G1,EIF4G3,FAU,FKBP1A,HIF1A,HMOX1,HRAS,INSR,MAPK1,MAPK3,MRAS,MT-RNR1,NAPEPLD,PDPK1,PIK3CB,PIK3CG,PLD1,PPP2R2B,PPP2R3B,PPP2R5E,PRKAB1,PRKAB2,PRKCB,PRKCD,PRKCE,PRKCH,PRKCQ,PRR5,PRR5L,RAC1,RAC2,RALA,RALB,RAP2A,RHOA,RHOBTB1,RHOC,RHOF,RHOG,RHOH,RPS11,RPS12,RPS13,RPS14,RPS15,RPS15A,RPS16,RPS17,RPS18,RPS19,RPS2,RPS20,…
B Cell Receptor Signalling	6.04	9.12011e-07	0.428	2.492	AKT3,APBB1IP,BCL6,BTK,CAMK2D,CAMK2G,CAMK4,CFL1,CFL2,CREB3L4,CREB5,CREBBP,EGR1,ELP1,ETS1,FCGR2A,GAB2,GRB2,GSK3A,HRAS,IGHA1,IGHG1,IGHG2,IGHG3,IGHM,IGLC2,IGLC3,IGLC7,IKBKG,INPP5D,INPPL1,JUN,LYN,MALT1,MAP2K1,MAP2K6,MAP3K1,MAP3K10,MAP3K11,MAP3K14,MAP3K3,MAP3K4,MAP3K5,MAP3K6,MAP3K9,MAPK1,MAPK11,MAPK12,MAPK13,MAPK14,MAPK3,MAPK8,MRAS,NFAT5,NFATC2,NFKB1,NFKBIA,OCRL,PAG1,PDPK1,PIK3AP1,PIK3CB,PIK3CG,PLCG2,P…
Th1 and Th2 Activation Pathway	5.83	1.47911e-06	0.436	#NUM!	ACVR1B,ACVR1C,ACVR2A,ACVR2B,APH1B,BHLHE41,CCR4,CCR5,CD247,CD28,CD3D,CD3E,CD3G,CD4,CD40LG,CD8A,CRLF2,CXCR3,CXCR4,CXCR6,DLL4,GATA3,GRB2,HAVCR1,HLA-DMA,HLA-DMB,HLA-DOA,HLA-DPA1,HLA-DPB1,HLA-DQA1,HLA-DRA,HLA-DRB1,ICAM1,ICOS,IFNG,IFNGR2,IL10RA,IL10RB,IL12RB2,IL18,IL18R1,IL1RL1,IL27RA,IL2RB,IL4R,IL6R,JAG1,JAK3,JUN,KLRC1,KLRD1,MAF,MAP2K6,NCSTN,NFATC2,NFIL3,NFKB1,NOTCH2,NOTCH3,PIK3CB,PIK3CG,PRKCQ,PSEN1,R…
Natural Killer Cell Signalling	5.58	2.63027e-06	0.417	0.671	AKT3,CD226,CD244,CD247,CFL1,CFL2,COL11A2,FASLG,FCER1G,FCGR2A,FYN,GRB2,HLA-C,HLA-E,HRAS,HSPA14,HSPA1L,HSPA5,HSPA6,HSPA8,IFNG,IL12RB2,IL18,IL18R1,IL2RB,JAK3,KLRB1,KLRC1,KLRC3,KLRC4-KLRK1/KLRK1,KLRD1,LCK,LCP2,LIMK1,LIMK2,MAP2K1,MAP3K1,MAP3K10,MAP3K11,MAP3K14,MAP3K3,MAP3K4,MAP3K5,MAP3K6,MAP3K9,MAPK1,MAPK11,MAPK12,MAPK13,MAPK14,MAPK3,MRAS,MYD88,NCR3,NFAT5,NFATC2,NFKB1,PAK2,PIK3CB,PIK3CG,PLCG1,PLCG2,PR…
Th1 Pathway	4.25	5.62341e-05	0.443	-0.152	APH1B,CCR5,CD247,CD28,CD3D,CD3E,CD3G,CD4,CD40LG,CD8A,CXCR3,DLL4,GATA3,GRB2,HLA-DMA,HLA-DMB,HLA-DOA,HLA-DPA1,HLA-DPB1,HLA-DQA1,HLA-DRA,HLA-DRB1,ICAM1,ICOS,IFNG,IFNGR2,IL10RA,IL10RB,IL12RB2,IL18,IL18R1,IL27RA,IL6R,JAK3,KLRC1,KLRD1,MAP2K6,NCSTN,NFATC2,NFIL3,NFKB1,NOTCH2,NOTCH3,PIK3CB,PIK3CG,PRKCQ,PSEN1,RUNX3,SOCS3,STAT3,STAT4,TBX21,TYK2,VAV1
Th2 Pathway	4.25	5.62341e-05	0.431	1.809	ACVR1B,ACVR1C,ACVR2A,ACVR2B,APH1B,BHLHE41,CCR4,CCR5,CD247,CD28,CD3D,CD3E,CD3G,CD4,CRLF2,CXCR4,CXCR6,GATA3,GRB2,HAVCR1,HLA-DMA,HLA-DMB,HLA-DOA,HLA-DPA1,HLA-DPB1,HLA-DQA1,HLA-DRA,HLA-DRB1,ICAM1,ICOS,IFNG,IL12RB2,IL1RL1,IL2RB,IL4R,JAG1,JAK3,JUN,MAF,NCSTN,NFATC2,NFKB1,NOTCH2,NOTCH3,PIK3CB,PIK3CG,PRKCQ,PSEN1,RUNX3,SOCS3,SPI1,STAT4,STAT5A,STAT5B,TBX21,TGFB1,TGFBR3,TYK2,VAV1
STAT3 Pathway	3.42	0.000380189	0.415	1.508	BMP6,BMPR1A,CDC25A,EGF,FGFR4,FLT1,FLT4,HGF,HRAS,IGF1,IGF2R,IL10RA,IL10RB,IL12RB2,IL17RA,IL18R1,IL1R1,IL1R2,IL1RL1,IL21R,IL27RA,IL2RB,IL4R,IL6R,IL7R,INSR,MAP2K1,MAP3K10,MAP3K11,MAP3K20,MAP3K21,MAP3K9,MAPK1,MAPK11,MAPK12,MAPK13,MAPK14,MAPK3,MAPK8,MRAS,NGFR,PDGFB,PDGFRB,PTPN6,RAC1,RALA,RALB,RAP2A,RRAS2,SOCS3,SOCS4,STAT3,TGFB1,TGFBR3,TYK2,VEGFA
HGF Signalling	3.09	0.000812831	0.409	1.581	AKT3,CDK2,DOCK1,ELF3,ELF4,ETS1,ETS2,GRB2,HGF,HRAS,ITGA2B,ITGA4,ITGA7,ITGA8,ITGA9,ITGAD,ITGAM,ITGAX,ITGB3,ITGB4,ITGB5,JUN,MAP2K1,MAP3K1,MAP3K10,MAP3K11,MAP3K14,MAP3K3,MAP3K4,MAP3K5,MAP3K6,MAP3K9,MAPK1,MAPK12,MAPK3,MAPK8,MRAS,PIK3CB,PIK3CG,PLCG1,PLCG2,PRKCB,PRKCD,PRKCE,PRKCH,PRKCQ,PXN,RAC1,RALA,RALB,RAP2A,RRAS2,SOS2,STAT3
Role of PKR in Interferon Induction and Antiviral Response	3.04	0.000912011	0.404	2.1	APAF1,ATF3,CASP3,CASP9,CYCS,E2F1,EIF2S1,ELP1,FADD,FANCC,FASLG,HMGB1,HSP90AA1,HSP90B1,HSPA14,HSPA1L,HSPA5,HSPA6,HSPA8,IFNAR2,IFNG,IFNGR2,IKBKG,IL18,JUN,MAP2K6,MAPK1,MAPK11,MAPK12,MAPK13,MAPK14,MAPK3,MAPK8,MAVS,METAP2,MYD88,NFKB1,NFKBIA,NLRP12,NLRP3,NPM1,PDGFA,PDGFB,PDGFD,PDGFRB,PRKRA,RELA,RELB,SP1,STAT3,TAB2,TIRAP,TLR3,TLR9,TYK2
HIF1α Signalling	3.01	0.000977237	0.37	2.79	AKT3,APEX1,ARNT,BMP6,BRAF,CAMK2D,CAMK2G,CAMK4,CREBBP,EGF,EP300,FLT1,FLT4,HGF,HIF1A,HK2,HK3,HMOX1,HRAS,HSP90AA1,HSPA14,HSPA1L,HSPA5,HSPA6,HSPA8,IGF1,IL6R,JUN,LDHA,LDHB,MAP2K1,MAP2K6,MAPK1,MAPK3,MKNK1,MMP15,MMP19,MMP23B,MMP28,MMP8,MMP9,MRAS,NCF2,NCOA1,P4HTM,PDGFB,PIK3CB,PIK3CG,PKM,PLCG1,PLCG2,PPP3CC,PRKCB,PRKCD,PRKCE,PRKCH,PRKCQ,RAC1,RAC2,RACK1,RALA,RALB,RAN,RAP2A,RBX1,RORC,RPS6,RRAS2,SERPINE1,SLC2…
PPAR Signalling	2.85	0.00141254	0.421	-0.457	AIP,CREBBP,ELP1,EP300,GRB2,HRAS,HSP90AA1,HSP90B1,IKBKG,IL18,IL1R1,IL1R2,IL1RL1,INSR,JUN,MAP2K1,MAP3K14,MAP4K4,MAPK1,MAPK3,MRAS,NCOA1,NCOR1,NFKB1,NFKBIA,NGFR,NR1H3,PDGFA,PDGFB,PDGFD,PDGFRB,PPARG,RALA,RALB,RAP2A,RELA,RELB,RRAS2,RXRA,SHC1,SOS2,SRA1,STAT5A,STAT5B,TRAF2
RANK Signalling in Osteoclasts	2.58	0.00263027	0.429	2.058	AKT3,BIRC3,CAMK4,CBL,ELP1,GSN,IKBKG,JUN,MAP2K1,MAP2K6,MAP3K1,MAP3K10,MAP3K11,MAP3K14,MAP3K3,MAP3K4,MAP3K5,MAP3K6,MAP3K9,MAPK1,MAPK11,MAPK12,MAPK13,MAPK14,MAPK3,MAPK8,MITF,NFATC2,NFKB1,NFKBIA,PIK3CB,PIK3CG,PPP3CC,PTK2B,RELA,RELB,TAB2,TRAF2,TRAF5
4-1BB Signalling in T Lymphocytes	2.58	0.00263027	0.559	1.5	ELP1,IKBKG,JUN,MAP2K1,MAP3K14,MAP3K5,MAPK1,MAPK11,MAPK12,MAPK13,MAPK14,MAPK3,MAPK8,NFKB1,NFKBIA,RELA,RELB,TRAF1,TRAF2
April Mediated Signalling	2.58	0.00263027	0.524	1.147	ELP1,IKBKG,JUN,MAP3K1,MAP3K14,MAPK1,MAPK11,MAPK12,MAPK13,MAPK14,MAPK8,NFAT5,NFATC2,NFKB1,NFKBIA,RELA,RELB,TNFRSF13B,TNFSF13,TRAF1,TRAF2,TRAF5
PPARα/RXRα Activation	2.48	0.00331131	0.363	-0.132	ABCA1,ACAA1,ACOX1,ACVR1B,ACVR1C,ACVR2A,ACVR2B,ADCY3,ADCY4,ADCY6,ADIPOR2,AIP,CAND1,CLOCK,CREBBP,ELP1,EP300,GNA15,GNAQ,GNAS,GPD2,GRB2,HRAS,HSP90AA1,HSP90B1,IKBKG,IL1R1,IL1R2,IL1RL1,INSR,ITGB5,JUN,MAP2K1,MAP2K6,MAP3K14,MAP4K4,MAPK1,MAPK14,MAPK3,MAPK8,MED12,MRAS,NCOA3,NCOA6,NCOR1,NFKB1,NFKBIA,NR2C2,PLCD3,PLCG1,PLCG2,PLCH2,PRKAB1,PRKAB2,PRKACA,PRKACB,PRKCB,RALA,RALB,RAP2A,RELA,RELB,RRAS2,RXRA,SHC1,SOS…
PTEN Signalling	2.48	0.00331131	0.38	-0.905	AKT3,BMPR1A,CASP3,CASP9,CBL,ELP1,FASLG,FGFR4,FLT1,FLT4,GRB2,GSK3A,HRAS,IGF2R,IKBKG,ILK,INPP5D,INPPL1,INSR,ITGA2B,ITGA4,ITGA7,ITGA8,ITGA9,ITGAD,ITGAM,ITGAX,ITGB3,ITGB4,ITGB5,MAGI3,MAGIX,MAP2K1,MAPK1,MAPK3,MAST2,MRAS,NFKB1,NGFR,OCRL,PDGFRB,PDPK1,PIK3CB,PIK3CG,RAC1,RAC2,RALA,RALB,RAP2A,RELA,RELB,RRAS2,SHC1,SOS2,SYNJ1,TGFBR3,YWHAH
CD27 Signalling in Lymphocytes	2.46	0.00346737	0.474	0.816	APAF1,CASP3,CASP9,CYCS,ELP1,IKBKG,JUN,MAP2K1,MAP2K6,MAP3K1,MAP3K10,MAP3K11,MAP3K14,MAP3K3,MAP3K4,MAP3K5,MAP3K6,MAP3K9,MAPK12,MAPK8,NFKB1,NFKBIA,RELA,RELB,SIVA1,TRAF2,TRAF5
IL-10 Signalling	2.43	0.00371535	0.444	#NUM!	ARG2,CCR5,CD14,ELP1,FCGR2A,HMOX1,IKBKG,IL10RA,IL10RB,IL18,IL1R1,IL1R2,IL1RL1,IL4R,JUN,MAP2K6,MAP3K14,MAP4K4,MAPK1,MAPK11,MAPK12,MAPK13,MAPK14,MAPK8,NFKB1,NFKBIA,RELA,RELB,SOCS3,SP1,STAT3,TYK2
RAR Activation	2.39	0.0040738	0.357	#NUM!	ACTB,ADCY3,ADCY4,ADCY6,AKR1B1,AKR1C3,AKT3,ALDH1A2,ARID1A,CRABP2,CREBBP,DHRS3,DHRS4,EP300,GTF2H1,GTF2H2,GTF2H3,GTF2H5,HLTF,IGFBP3,JUN,MAP2K1,MAP3K1,MAP3K5,MAPK1,MAPK11,MAPK12,MAPK13,MAPK14,MAPK8,MAPKAPK2,MNAT1,NCOA1,NCOR1,NFKB1,NR2F6,NSD1,PDPK1,PHF10,PIK3CB,PIK3CG,PNPLA4,PRKACA,PRKACB,PRKCB,PRKCD,PRKCE,PRKCH,PRKCQ,RAC1,RDH13,RDH14,RDH5,RELA,RELB,RPL7A,RXRA,SMAD1,SMAD5,SMAD6,SMAD7,SMARCD3,SMARCE1,S…
Lymphotoxin β Receptor Signalling	2.39	0.0040738	0.473	0	AKT3,APAF1,CASP3,CASP9,CREBBP,CYCS,DIABLO,ELP1,EP300,IKBKG,LTBR,MAP3K14,MAPK1,MAPK3,NFKB1,NFKBIA,PDPK1,PIK3CB,PIK3CG,RELA,RELB,TNFSF14,TRAF1,TRAF2,TRAF4,TRAF5
Renin-Angiotensin Signalling	2.39	0.0040738	0.392	2.03	ACE,ADCY3,ADCY4,ADCY6,CCL5,GNAQ,GRB2,HRAS,ITPR2,ITPR3,JUN,MAP2K1,MAP3K1,MAPK1,MAPK11,MAPK12,MAPK13,MAPK14,MAPK3,MAPK8,MRAS,NFKB1,PAK2,PIK3CB,PIK3CG,PLCG1,PLCG2,PRKACA,PRKACB,PRKCB,PRKCD,PRKCE,PRKCH,PRKCQ,PTK2B,PTPN6,RAC1,RALA,RALB,RAP2A,RELA,RELB,RRAS2,SHC1,SHF,SOS2,STAT3
Molecular Mechanisms of Cancer	2.39	0.0040738	0.317	#NUM!	ADCY3,ADCY4,ADCY6,AKT3,APAF1,APH1B,ARHGEF11,ARHGEF17,ARHGEF2,ARHGEF3,ARHGEF9,ATM,ATR,BIRC3,BMP6,BMPR1A,BRAF,BRCA1,CAMK2D,CAMK2G,CASP10,CASP3,CASP6,CASP9,CBL,CCND3,CDC25A,CDC25B,CDC25C,CDK10,CDK12,CDK14,CDK2,CDKN2B,CDKN2C,CFLAR,CHEK1,CREBBP,CTNNA1,CTNNB1,CYCS,DIABLO,DVL1,E2F1,E2F3,E2F7,E2F8,EP300,FADD,FASLG,FYN,FZD3,FZD5,FZD9,GAB2,GNA15,GNAQ,GNAS,GNAZ,GNB1,GNG5,GRB2,GSK3A,HDAC4,HDAC5,HDAC7,HIF1A,H…
3-phosphoinositide Degradation	2.39	0.0040738	0.36	-0.525	ACP1,ACP6,ALPL,CDC25A,CDC25B,CDC25C,DUSP10,DUSP12,DUSP13,DUSP14,DUSP2,DUSP4,EPHX2,FIG4,HACD2,IGBP1,INPP4B,INPP5D,INPP5E,INPPL1,MTMR14,MTMR2,MTMR3,MTMR4,MTMR8,NOCT,NT5C,NUDT11,NUDT15,OCRL,PGAM5,PIKFYVE,PIP4P2,PLPP6,PPFIA1,PPFIA3,PPM1H,PPP1CC,PPP1R10,PPP1R13B,PPP1R16B,PPP1R3D,PPP1R7,PPP1R8,PPP2R2B,PPP2R3B,PPP2R5E,PPP3CC,PPP4R1,PRUNE1,PTPMT1,PTPN13,PTPN6,PTPRF,PTPRJ,PTPRN,PXYLP1,SACM1L,SET,SIRPA,SOC…
PI3K/AKT Signalling	2.39	0.0040738	0.357	1.093	AKT3,CTNNB1,ELP1,GAB2,GDF15,GRB2,GSK3A,GYS1,HRAS,HSP90AA1,HSP90B1,IKBKG,IL10RA,IL10RB,IL12RB2,IL17RA,IL18R1,IL1R1,IL1R2,IL1RL1,IL21R,IL27RA,IL2RB,IL4R,IL6R,IL7R,ILK,INPP5D,INPPL1,ITGA2B,ITGA4,ITGA7,ITGA8,ITGA9,ITGAD,ITGAM,ITGAX,ITGB3,ITGB4,ITGB5,JAK3,LIMS1,MAP2K1,MAP3K5,MAPK1,MAPK3,MRAS,NFKB1,NFKBIA,OCRL,PDPK1,PIK3CB,PIK3CG,PPP2R2B,PPP2R3B,PPP2R5E,RALA,RALB,RAP2A,RELA,RELB,RRAS2,SFN,SHC1,SOS2,SYN…
Parkinson's Signalling	2.34	0.00457088	0.688	#NUM!	CASP3,CASP9,CYCS,MAPK1,MAPK11,MAPK12,MAPK13,MAPK14,MAPK8,SEPTIN5,UCHL1
TGF-β Signalling	2.27	0.00537032	0.406	0.845	ACVR1B,ACVR1C,ACVR2A,ACVR2B,BMPR1A,CREBBP,EP300,GRB2,HRAS,INHBA,INHBB,JUN,MAP2K1,MAP2K6,MAP4K1,MAPK1,MAPK11,MAPK12,MAPK13,MAPK14,MAPK3,MAPK8,MRAS,PIAS4,RALA,RALB,RAP2A,RRAS2,RUNX3,SERPINE1,SMAD1,SMAD5,SMAD6,SMAD7,SMURF1,SOS2,TFE3,TGFB1,VDR
Unfolded protein response	2.25	0.00562341	0.411	0.853	CD82,CEBPA,CEBPE,CEBPZ,DNAJA3,DNAJB1,DNAJB14,DNAJC10,DNAJC13,DNAJC15,DNAJC19,DNAJC21,DNAJC4,DNAJC5,DNAJC8,DNAJC9,EDEM1,EIF2A,ERO1B,HSP90B1,HSPA14,HSPA1L,HSPA5,HSPA6,HSPA8,HSPH1,MAP3K5,MAPK8,MBTPS2,NFE2L2,OS9,P4HB,PPARG,SEL1L,TRAF2,VCP,XBP1
Primary Immunodeficiency Signalling	2.23	0.00588844	0.463	#NUM!	ADA,BTK,CD3D,CD3E,CD4,CD40LG,CD8A,ICOS,IGHA1,IGHG1,IGHG2,IGHG3,IGHM,IGLC2,IGLC3,IGLC7,IKBKG,IL7R,JAK3,LCK,RAG1,RFXANK,RFXAP,TNFRSF13B,ZAP70
Toll-like Receptor Signalling	2.23	0.00588844	0.423	3.674	CD14,IKBKG,IL18,IL1RL1,IRAK3,JUN,MAP2K6,MAP3K1,MAP3K14,MAP4K4,MAPK1,MAPK11,MAPK12,MAPK13,MAPK14,MAPK8,MYD88,NFKB1,NFKBIA,RELA,RELB,RPS27A,SIGIRR,TAB2,TIRAP,TLR10,TLR2,TLR3,TLR5,TLR9,TOLLIP,TRAF1,TRAF4
Autophagy	2.23	0.00588844	0.347	1.053	AKT3,ARNT,ATG13,ATG2B,ATG5,ATG7,ATG9A,ATG9B,ATM,ATR,BIRC6,BMP6,BNIP3,CAMK4,CAMKK2,CREB3L4,CREB5,CREBBP,DAPK2,DAPK3,DRAM1,E2F1,EGF,EIF2A,EPG5,GSK3A,HGF,HIF1A,IGF1,INSR,IRS2,JUN,LAMP1,MAP1LC3B2,MAP2K1,MAPK1,MAPK12,MAPK3,MAPK8,MYD88,NFKB1,NGFR,NOD2,PDGFB,PIK3CB,PIK3CG,PLEKHM1,PPP2R2B,PPP2R3B,PPP2R5E,PPP3CC,PRKAB1,PRKAB2,PRKACA,PRKACB,PRKCQ,RAB7A,RAG1,RALA,RALB,RGS19,SESN1,SIRT1,SLC7A5,SQSTM1,TFEB,TG…
D-myo-inositol-5-phosphate Metabolism	2.22	0.0060256	0.352	-0.535	ACP1,ACP6,ALPL,CDC25A,CDC25B,CDC25C,DUSP10,DUSP12,DUSP13,DUSP14,DUSP2,DUSP4,EPHX2,FIG4,HACD2,IGBP1,INPP5D,INPPL1,MTMR2,MTMR4,MTMR8,NOCT,NT5C,NUDT11,NUDT15,OCRL,PGAM5,PIKFYVE,PIP4K2C,PIP4P2,PLCD3,PLCG1,PLCG2,PLCH2,PLPP6,PPFIA1,PPFIA3,PPM1H,PPP1CC,PPP1R10,PPP1R13B,PPP1R16B,PPP1R3D,PPP1R7,PPP1R8,PPP2R2B,PPP2R3B,PPP2R5E,PPP3CC,PPP4R1,PRUNE1,PTPN13,PTPN6,PTPRF,PTPRJ,PTPRN,PXYLP1,SACM1L,SET,SIRPA,SOCS3…
IL-22 Signalling	2.2	0.00630957	0.583	1.941	AKT3,IL10RB,MAPK1,MAPK11,MAPK12,MAPK13,MAPK14,MAPK3,MAPK8,SOCS3,STAT3,STAT5A,STAT5B,TYK2
B Cell Activating Factor Signalling	2.19	0.00645654	0.488	0.943	ELP1,IKBKG,JUN,MAP3K1,MAP3K14,MAPK1,MAPK11,MAPK12,MAPK13,MAPK14,MAPK8,NFAT5,NFATC2,NFKB1,NFKBIA,RELA,RELB,TNFRSF13B,TRAF1,TRAF2,TRAF5
Role of Macrophages, Fibroblasts and Endothelial Cells in Rheumatoid Arthritis	2.11	0.00776247	0.323	#NUM!	ADAMTS4,AKT3,CAMK2D,CAMK2G,CAMK4,CCL5,CEBPA,CEBPE,CEBPZ,CREB3L4,CREB5,CREBBP,CSF1,CSNK1D,CSNK1G1,CTNNB1,CXCL8,DKK3,DVL1,ELP1,F2RL1,FZD3,FZD5,FZD9,GNAQ,HRAS,ICAM1,IGHG1,IGHG2,IGHG3,IGLC2,IGLC3,IGLC7,IKBKG,IL17RA,IL18,IL18R1,IL1R1,IL1R2,IL1RL1,IL6R,IL7,IRAK3,JUN,LEF1,LTBR,MAP2K1,MAP2K6,MAP3K14,MAPK1,MAPK14,MAPK3,MAPKAPK2,MRAS,MYD88,NFAT5,NFATC2,NFKB1,NFKBIA,NGFR,NLK,OSM,PDGFA,PDGFB,PDGFD,PIK3CB,PIK…
Rac Signalling	2.1	0.00794328	0.37	2.92	ABI2,ARPC1B,CFL1,CFL2,CYFIP1,ELK4,HRAS,IQGAP1,IQGAP3,ITGA2B,ITGA4,ITGA7,ITGA8,ITGA9,ITGAD,ITGAM,ITGAX,ITGB3,ITGB4,ITGB5,JUN,LIMK1,LIMK2,MAP2K1,MAP3K1,MAP3K11,MAPK1,MAPK3,MAPK8,MRAS,NCF2,NFKB1,PAK2,PARD3,PIK3CB,PIK3CG,PIKFYVE,PIP4K2C,PIP5K1A,PLD1,PTK2B,RAC1,RAC2,RALA,RALB,RAP2A,RELA,RELB,RHOA,RRAS2,WASF1
PDGF Signalling	2.1	0.00794328	0.407	2.197	ABL2,ACP1,CAV1,GRB2,HRAS,INPP5D,INPPL1,JAK3,JUN,MAP2K1,MAP3K1,MAPK1,MAPK3,MAPK8,MRAS,OCRL,PDGFA,PDGFB,PDGFD,PDGFRB,PIK3CB,PIK3CG,PLCG1,PLCG2,PRKCB,RALA,RALB,RAP2A,RRAS2,SHC1,SOS2,SPHK1,STAT3,SYNJ1,TYK2
HER-2 Signalling in Breast Cancer	2.09	0.00812831	0.347	1.94	AKT3,ARF1,ARF3,ARF4,BIRC5,BRAF,CASP3,CASP6,CASP9,COPS6,COX10,COX11,COX15,COX17,COX4I1,COX6B2,COX6C,COX7A2,COX7B,COX7C,EGF,ELF3,ELF4,ERBB2,ETS1,ETS2,FCER1A,FCER1G,FGR,FYN,GRB2,GSK3A,HRAS,IKBKG,ITGB3,ITGB4,ITGB5,JUN,LCK,LYN,MAP2K1,MAPK1,MAPK3,MRAS,NFKB1,NFKBIA,PARD3,PDK1,PIK3CB,PIK3CG,PLCG1,PRKCB,PRKCD,PRKCE,PRKCH,PRKCQ,RALA,RALB,RAP2A,RELA,RELB,RPS6,RRAS2,SOS2,SP1,STAT3,TP53RK,YES1
Chemokine Signalling	2.09	0.00812831	0.412	1.061	CAMK2D,CAMK2G,CAMK4,CCL4,CCL5,CCR5,CFL1,CXCR4,GNAQ,HRAS,JUN,LIMK1,LIMK2,MAP2K1,MAPK1,MAPK11,MAPK12,MAPK13,MAPK14,MAPK3,MAPK8,MPRIP,MRAS,PIK3CG,PLCG1,PLCG2,PRKCB,PTK2B,RALA,RALB,RAP2A,RHOA,RRAS2
Role of JAK family kinases in IL-6-type Cytokine Signalling	2.03	0.00933254	0.56	#NUM!	IL6R,MAPK1,MAPK11,MAPK12,MAPK13,MAPK14,MAPK3,MAPK8,OSM,SOCS3,STAT3,STAT5A,STAT5B,TYK2
D-myo-inositol (1,4,5,6)-Tetrakisphosphate Biosynthesis	2.01	0.00977237	0.35	-0.849	ACP1,ACP6,ALPL,CDC25A,CDC25B,CDC25C,DUSP10,DUSP12,DUSP13,DUSP14,DUSP2,DUSP4,EPHX2,FIG4,HACD2,IGBP1,INPP5D,INPPL1,MTMR2,MTMR4,MTMR8,NOCT,NT5C,NUDT11,NUDT15,OCRL,PGAM5,PIKFYVE,PLPP6,PPFIA1,PPFIA3,PPM1H,PPP1CC,PPP1R10,PPP1R13B,PPP1R16B,PPP1R3D,PPP1R7,PPP1R8,PPP2R2B,PPP2R3B,PPP2R5E,PPP3CC,PPP4R1,PRUNE1,PTPN13,PTPN6,PTPRF,PTPRJ,PTPRN,PXYLP1,SACM1L,SET,SIRPA,SOCS3,SSH1,SSH2,SSH3,STYX,SYNJ1,THTPA,WBP11
D-myo-inositol (3,4,5,6)-tetrakisphosphate Biosynthesis	2.01	0.00977237	0.35	-0.849	ACP1,ACP6,ALPL,CDC25A,CDC25B,CDC25C,DUSP10,DUSP12,DUSP13,DUSP14,DUSP2,DUSP4,EPHX2,FIG4,HACD2,IGBP1,INPP5D,INPPL1,MTMR2,MTMR4,MTMR8,NOCT,NT5C,NUDT11,NUDT15,OCRL,PGAM5,PIKFYVE,PLPP6,PPFIA1,PPFIA3,PPM1H,PPP1CC,PPP1R10,PPP1R13B,PPP1R16B,PPP1R3D,PPP1R7,PPP1R8,PPP2R2B,PPP2R3B,PPP2R5E,PPP3CC,PPP4R1,PRUNE1,PTPN13,PTPN6,PTPRF,PTPRJ,PTPRN,PXYLP1,SACM1L,SET,SIRPA,SOCS3,SSH1,SSH2,SSH3,STYX,SYNJ1,THTPA,WBP11
Fcγ Receptor-mediated Phagocytosis in Macrophages and Monocytes	2	0.01	0.394	3.452	ACTB,ACTG1,AKT3,ARPC1B,CBL,DOCK1,FCGR2A,FGR,FYN,GAB2,HMOX1,INPP5D,LCP2,LYN,MAPK1,MAPK3,MYO5A,NAPEPLD,PIK3CG,PIP5K1A,PLCG1,PLD1,PRKCB,PRKCD,PRKCE,PRKCH,PRKCQ,PTK2B,PXN,RAC1,RAC2,SYK,TLN1,VASP,VAV1,VAV3,YES1
Production of Nitric Oxide and Reactive Oxygen Species in Macrophages	2	0.01	0.346	2.782	AKT3,ARG2,CLU,CREBBP,CYBA,ELP1,IFNG,IFNGR2,IKBKG,JAK3,JUN,MAP2K1,MAP3K1,MAP3K10,MAP3K11,MAP3K14,MAP3K3,MAP3K4,MAP3K5,MAP3K6,MAP3K9,MAPK1,MAPK11,MAPK12,MAPK13,MAPK14,MAPK3,MAPK8,MPO,NCF2,NCF4,NFKB1,NFKBIA,NGFR,PIK3CB,PIK3CG,PLCG1,PLCG2,PPP1CC,PPP1R10,PPP1R3D,PPP1R7,PPP2R2B,PPP2R3B,PPP2R5E,PRKCB,PRKCD,PRKCE,PRKCH,PRKCQ,PTPN6,RAC1,RAC2,RELA,RELB,RHOA,RHOBTB1,RHOC,RHOF,RHOG,RHOH,SERPINA1,SIRPA,SPI1,T…
Fc Epsilon RI Signalling	1.99	0.0102329	0.376	1.677	AKT3,BTK,FCER1A,FCER1G,FYN,GRB2,HRAS,INPP5D,INPPL1,LCP2,LYN,MAP2K1,MAP2K6,MAPK1,MAPK11,MAPK12,MAPK13,MAPK14,MAPK3,MAPK8,MRAS,OCRL,PDPK1,PIK3CB,PIK3CG,PLA2G4A,PLCG1,PLCG2,PRKCB,PRKCD,PRKCE,PRKCH,PRKCQ,RAC1,RAC2,RALA,RALB,RAP2A,RRAS2,SOS2,SYK,SYNJ1,VAV1,VAV3
Germ Cell-Sertoli Cell Junction Signalling	1.99	0.0102329	0.351	#NUM!	ACTB,ACTG1,ACTN1,CFL1,CFL2,CTNNA1,CTNNB1,EPN1,FER,GSN,HRAS,ILK,IQGAP1,LIMK1,LIMK2,MAP2K1,MAP2K6,MAP3K1,MAP3K10,MAP3K11,MAP3K14,MAP3K3,MAP3K4,MAP3K5,MAP3K6,MAP3K9,MAPK1,MAPK12,MAPK14,MAPK3,MAPK8,MRAS,MTMR2,MYO7A,NECTIN3,PAK2,PDPK1,PIK3CB,PIK3CG,PXN,RAC1,RAC2,RALA,RALB,RAP2A,RHOA,RHOBTB1,RHOC,RHOF,RHOG,RHOH,RRAS2,TGFB1,TUBA1C,TUBA4A,TUBB1,TUBG1,VCL,WASL,ZYX
Apoptosis Signalling	1.99	0.0102329	0.385	0.333	ACIN1,APAF1,BIRC3,BIRC6,CAPN1,CAPN7,CASP10,CASP3,CASP6,CASP9,CYCS,DFFA,DIABLO,ELP1,FASLG,HRAS,HTRA2,IKBKG,LMNA,MAP2K1,MAP3K14,MAP3K5,MAP4K4,MAPK1,MAPK3,MAPK8,MRAS,NAIP,NFKB1,NFKBIA,PLCG1,PLCG2,PRKCE,PRKCQ,RALA,RALB,RAP2A,RELA,RELB,RRAS2
Thrombopoietin Signalling	1.99	0.0102329	0.429	2.117	GAB2,GRB2,HRAS,IRS2,JUN,MAP2K1,MAPK1,MAPK3,MPL,MRAS,PIK3CB,PIK3CG,PLCG1,PLCG2,PRKCB,PRKCD,PRKCE,PRKCH,PRKCQ,RALA,RALB,RAP2A,RRAS2,SHC1,STAT3,STAT5A,STAT5B
Role of CHK Proteins in Cell Cycle Checkpoint Control	1.99	0.0102329	0.439	-2.357	ATM,ATMIN,ATR,BRCA1,CDC25A,CDC25C,CDK2,CHEK1,CLSPN,E2F1,E2F3,E2F7,E2F8,MRE11,PLK1,PPP2R2B,PPP2R3B,PPP2R5E,RAD1,RAD17,RAD50,RFC1,SLC19A1,TLK1,TLK2
Integrin Signalling	1.98	0.0104713	0.338	2.668	ACTB,ACTG1,ACTN1,AKT3,ARF1,ARF3,ARF4,ARHGAP26,ARHGAP5,ARPC1B,ASAP1,BRAF,CAPN1,CAPN7,CAV1,CTTN,DOCK1,FYN,GRB2,GSN,HRAS,ILK,ITGA2B,ITGA4,ITGA7,ITGA8,ITGA9,ITGAD,ITGAM,ITGAX,ITGB3,ITGB4,ITGB5,LIMS1,MAP2K1,MAP3K11,MAPK1,MAPK3,MAPK8,MPRIP,MRAS,MYL9,MYLK,PAK2,PARVB,PDGFB,PIK3CB,PIK3CG,PIKFYVE,PLCG1,PLCG2,PXN,RAC1,RAC2,RALA,RALB,RAP2A,RHOA,RHOBTB1,RHOC,RHOF,RHOG,RHOH,RRAS2,SHC1,SOS2,TLN1,TNK2,VASP,VCL,W…
PAK Signalling	1.95	0.0112202	0.373	1.061	CASP3,CFL1,CFL2,GRB2,HRAS,ITGA2B,ITGA4,ITGA7,ITGA8,ITGA9,ITGAD,ITGAM,ITGAX,ITGB3,ITGB4,ITGB5,LIMK1,LIMK2,MAP2K1,MAPK1,MAPK12,MAPK3,MAPK8,MRAS,MYL9,MYLK,PAK1IP1,PAK2,PDGFA,PDGFB,PDGFD,PDGFRB,PIK3CB,PIK3CG,PTK2B,PXN,RAC1,RALA,RALB,RAP2A,RRAS2,SHC1,SOS2,WASL
Inhibition of Angiogenesis by TSP1	1.95	0.0112202	0.5	0.535	AKT3,CASP3,CD47,FYN,GUCY1B1,JUN,MAPK1,MAPK11,MAPK12,MAPK13,MAPK14,MAPK8,MMP9,SDC1,TGFB1,THBS1,VEGFA
Hepatic Fibrosis Signalling Pathway	1.95	0.0112202	0.308	2.563	ACVR1B,ACVR1C,ACVR2A,ACVR2B,AKT3,BAMBI,BRAF,CACNA1D,CACNA1E,CACNA2D2,CACNA2D3,CACNB1,CAMK4,CASP3,CCL5,CD40LG,COL11A2,CREB3L4,CREB5,CREBBP,CSNK1D,CSNK1G1,CTNNB1,CXCL8,DVL1,DVL3,FLT1,FLT4,FTH1,FZD3,FZD5,FZD9,GLI3,GLIS2,HIF1A,HRAS,ICAM1,IKBKG,IL17RA,IL18,IL1R1,IL1R2,IL1RL1,IRAK3,IRS2,ITGA2B,ITGA4,ITGA7,ITGA8,ITGA9,ITGAD,ITGAM,ITGAX,ITGB3,ITGB4,ITGB5,JUN,KLF9,LEF1,LEP,MAP2K1,MAP2K6,MAPK1,MAPK11,MAPK1…
CD40 Signalling	1.94	0.0114815	0.418	1.4	CD40LG,ELP1,ICAM1,IKBKG,JAK3,JUN,MAP2K1,MAP2K6,MAP3K14,MAPK1,MAPK11,MAPK12,MAPK13,MAPK14,MAPK3,MAPK8,MAPKAPK2,NFKB1,NFKBIA,PIK3CB,PIK3CG,PTGS1,RELA,RELB,STAT3,TRAF1,TRAF2,TRAF5
TWEAK Signalling	1.94	0.0114815	0.486	-0.243	APAF1,BIRC3,CASP3,CASP6,CASP9,CYCS,FADD,IKBKG,MAP3K14,NAIP,NFKB1,NFKBIA,RELA,RELB,TNFRSF12A,TNFRSF25,TRAF1,TRAF2
IL-17A Signalling in Gastric Cells	1.94	0.0114815	0.538	1.897	CCL5,CXCL10,CXCL8,IL17RA,JUN,MAPK1,MAPK11,MAPK12,MAPK13,MAPK14,MAPK3,MAPK8,NFKB1,RELA
Oncostatin M Signalling	1.94	0.0114815	0.465	2.065	EPAS1,GRB2,HRAS,JAK3,MAP2K1,MAPK1,MAPK3,MRAS,OSM,PLAU,RALA,RALB,RAP2A,RRAS2,SHC1,STAT3,STAT5A,STAT5B,TIMP3,TYK2
Salvage Pathways of Pyrimidine Deoxyribonucleotides	1.94	0.0114815	0.778	1.633	APOBEC3A,APOBEC3B,APOBEC3G,CDA,TK1,TK2,UPP1
Protein Ubiquitination Pathway	1.94	0.0114815	0.324	#NUM!	ANAPC1,ANAPC10,BIRC3,BIRC6,BRCA1,CBL,CDC20,CDC23,DNAJB1,DNAJB14,DNAJC10,DNAJC13,DNAJC15,DNAJC19,DNAJC2,DNAJC21,DNAJC24,DNAJC30,DNAJC4,DNAJC5,DNAJC8,DNAJC9,HLA-C,HLA-E,HSCB,HSP90AA1,HSP90B1,HSPA14,HSPA1L,HSPA4L,HSPA5,HSPA6,HSPA8,HSPE1,HSPH1,IFNG,MED20,NEDD4L,PSMA3,PSMA4,PSMC1,PSMC2,PSMD10,PSMD9,RBX1,RPS27A,SACS,SMURF1,SUGT1,UBA1,UBE2C,UBE2D4,UBE2G1,UBE2G2,UBE2J1,UBE2J2,UBE2N,UBE2Q2,UBE2R2,UBE2V2,U…
TREM1 Signalling	1.91	0.0123027	0.403	3.651	AKT3,CXCL8,GRB2,ICAM1,IL18,IL1RL1,ITGAX,LAT2,MAPK1,MAPK3,MPO,MYD88,NFKB1,NLRC3,NLRC4,NLRP12,NLRP3,NOD2,PLCG1,PLCG2,RELA,RELB,SIGIRR,STAT3,STAT5A,STAT5B,TLR10,TLR2,TLR3,TLR5,TLR9
PI3K Signalling in B Lymphocytes	1.91	0.0123027	0.357	1.342	AKT3,ATF3,ATF7,BTK,CAMK2D,CAMK2G,CAMK4,CBL,CD81,FYN,HRAS,IGHM,IKBKG,IL4R,INPP5D,IRS2,ITPR2,ITPR3,JUN,LYN,MALT1,MAP2K1,MAPK1,MAPK3,MRAS,NFAT5,NFATC2,NFKB1,NFKBIA,PDPK1,PIK3AP1,PIK3CB,PIK3CG,PLCD3,PLCG1,PLCG2,PLCH2,PLEKHA1,PLEKHA4,PPP3CC,PRKCB,RAC1,RALA,RALB,RAP2A,RELA,RELB,RRAS2,SYK,VAV1,VAV3
Superpathway of Inositol Phosphate Compounds	1.91	0.0123027	0.33	0.367	ACP1,ACP6,ALPL,CDC25A,CDC25B,CDC25C,DUSP10,DUSP12,DUSP13,DUSP14,DUSP2,DUSP4,EPHX2,FIG4,HACD2,IGBP1,INPP5A,INPP5D,INPP5E,INPPL1,IP6K1,IPPK,ITPKC,MTMR2,MTMR4,MTMR8,NOCT,NT5C,NUDT11,NUDT15,OCRL,PGAM5,PI4K2B,PIK3CB,PIK3CG,PIKFYVE,PIP4K2C,PIP4P2,PIP5K1A,PLCD3,PLCG1,PLCG2,PLCH2,PLPP6,PPFIA1,PPFIA3,PPM1H,PPP1CC,PPP1R10,PPP1R13B,PPP1R16B,PPP1R3D,PPP1R7,PPP1R8,PPP2R2B,PPP2R3B,PPP2R5E,PPP3CC,PPP4R1,PRUNE1,…
NER (Nucleotide Excision Repair, Enhanced Pathway)	1.91	0.0123027	0.379	-2.611	COPS2,COPS4,COPS6,COPS7A,COPS8,EP300,ERCC1,ERCC8,GTF2H1,GTF2H2,GTF2H3,GTF2H5,H4C4,H4C9,HMGN1,MNAT1,POLE2,POLE3,POLE4,POLK,POLR2A,POLR2B,POLR2D,POLR2H,POLR2I,POLR2K,PRIM1,PRIM2,RAD23B,RBX1,RFC1,RPA2,RPA3,SLC19A1,TCEA1,TOP2A,TOP2B,UBE2N,XPA
GNRH Signalling	1.9	0.0125893	0.34	2.562	ADCY3,ADCY4,ADCY6,CACNA1D,CACNA1E,CACNA2D2,CACNA2D3,CACNB1,CAMK2D,CAMK2G,CAMK4,CATSPER1,CREB3L4,CREB5,CREBBP,EGR1,GNA15,GNAQ,GNAS,GNB1,GNG5,GRB2,HRAS,ITPR2,ITPR3,JUN,MAP2K1,MAP2K6,MAP3K1,MAP3K10,MAP3K11,MAP3K14,MAP3K3,MAP3K4,MAP3K5,MAP3K6,MAP3K9,MAPK1,MAPK11,MAPK12,MAPK13,MAPK14,MAPK3,MAPK8,MRAS,NFKB1,PAK2,PRKACA,PRKACB,PRKCB,PRKCD,PRKCE,PRKCH,PRKCQ,PTK2B,PXN,RAC1,RALA,RALB,RAP2A,RELA,RELB,RRAS2,…
Osteoarthritis Pathway	1.89	0.0128825	0.329	1.753	ACVRL1,ADAMTS4,ADAMTS5,AGER,ALPL,ANXA5,BMPR1A,CASP10,CASP3,CASP6,CASP9,CREB3L4,CREB5,CREBBP,CTNNA1,CTNNB1,CXCL8,ELF3,EPAS1,FADD,FGF8,FZD3,FZD5,FZD9,GLI3,GLIS2,HDAC4,HES1,HIF1A,HMGB1,HTRA1,IL1R1,IL1R2,IL1RL1,ITGA2B,ITGA4,ITGA7,ITGA8,ITGA9,ITGAD,ITGAM,ITGAX,ITGB3,ITGB4,ITGB5,JAG1,LEF1,LEP,MMP9,MTF1,NFKB1,OCRL,PPARG,PRKAB1,PRKAB2,PTCH1,RAC1,RELA,RELB,S100A9,S1PR2,S1PR3,SIK3,SIRT1,SMAD1,SMAD5,SMAD6,S…
Nucleotide Excision Repair Pathway	1.88	0.0131826	0.486	#NUM!	ERCC1,ERCC8,GTF2H1,GTF2H2,GTF2H3,GTF2H5,MNAT1,POLR2A,POLR2B,POLR2D,POLR2H,POLR2I,POLR2K,RAD23B,RPA2,RPA3,XPA
Neuregulin Signalling	1.87	0.0134896	0.368	1.461	ADAM17,AKT3,DLG4,EGF,ERBB2,GRB2,HRAS,HSP90AA1,HSP90B1,ITGA2B,ITGA4,ITGA7,ITGA8,ITGA9,ITGAD,ITGAM,ITGAX,ITGB3,ITGB4,ITGB5,MAP2K1,MAPK1,MAPK3,MATK,MRAS,PDPK1,PLCG1,PLCG2,PRKCB,PRKCD,PRKCE,PRKCH,PRKCQ,PSEN1,RALA,RALB,RAP2A,RPS6,RRAS2,SHC1,SOS2,STAT5A,STAT5B
FAK Signalling	1.87	0.0134896	0.368	#NUM!	ACTB,ACTG1,AKT3,ARHGAP26,ASAP1,CAPN1,CAPN7,DOCK1,EGF,FYN,GIT2,GRB2,HRAS,ITGA2B,ITGA4,ITGA7,ITGA8,ITGA9,ITGAD,ITGAM,ITGAX,ITGB3,ITGB4,ITGB5,MAP2K1,MAPK1,MAPK3,MRAS,PAK2,PDPK1,PIK3CB,PIK3CG,PLCG1,PLCG2,PXN,RAC1,RALA,RALB,RAP2A,RRAS2,SOS2,TLN1,VCL
Notch Signalling	1.87	0.0134896	0.474	1.941	ADAM17,APH1B,DLL4,DTX2,DTX3,FURIN,HES1,JAG1,LFNG,MAML1,MAML2,NCSTN,NOTCH2,NOTCH3,NUMB,NUMBL,PSEN1,RFNG
Cell Cycle: G2/M DNA Damage Checkpoint Regulation	1.85	0.0141254	0.44	0.943	ATM,ATR,BORA,BRCA1,CCNB2,CDC25B,CDC25C,CHEK1,CKS1B,CKS2,EP300,GADD45A,HIPK2,PKMYT1,PLK1,PTPMT1,SFN,TOP2A,TOP2B,YWHAG,YWHAH,YWHAQ
Leukocyte Extravasation Signalling	1.85	0.0141254	0.337	2.364	ACTB,ACTG1,ACTN1,ARHGAP12,ARHGAP35,ARHGAP5,ARHGAP6,BMX,BTK,CLDN9,CTNNA1,CTNNB1,CTTN,CXCR4,CYBA,DLC1,FER,ICAM1,ITGA4,ITGAM,ITK,JAM3,MAP3K4,MAPK1,MAPK11,MAPK12,MAPK13,MAPK14,MAPK8,MMP15,MMP19,MMP23B,MMP28,MMP8,MMP9,NCF2,NCF4,PIK3CB,PIK3CG,PLCG1,PLCG2,PRKCB,PRKCD,PRKCE,PRKCH,PRKCQ,PTK2B,PXN,RAC1,RAC2,RAPGEF4,RASGRP1,RHOA,RHOH,SPN,TIMP1,TIMP2,TIMP3,TIMP4,TXK,VASP,VAV1,VAV3,VCL,WASL
LPS-stimulated MAPK Signalling	1.81	0.0154882	0.388	1.671	CD14,ELP1,HRAS,IKBKG,JUN,MAP2K1,MAP2K6,MAP3K14,MAP3K5,MAPK1,MAPK11,MAPK12,MAPK13,MAPK14,MAPK3,MAPK8,MRAS,NFKB1,NFKBIA,PIK3CB,PIK3CG,PRKCB,PRKCD,PRKCE,PRKCH,PRKCQ,RAC1,RALA,RALB,RAP2A,RELA,RELB,RRAS2
Pyridoxal 5'-phosphate Salvage Pathway	1.8	0.0158489	0.409	2.353	ACVR2A,ADPGK,BRAF,CDK2,CSNK1D,GRK6,HIPK1,LIMK1,LIMK2,MAP2K1,MAP2K6,MAP3K6,MAP3K9,MAPK1,MAPK3,MAPK8,NEK2,PAK2,PDXK,PLK1,PRKCD,PRKCE,PRKCH,PRKCQ,PRKX,PRPF4B,PSTK
UVC-Induced MAPK Signalling	1.74	0.018197	0.431	0.894	ATR,BRAF,HRAS,JUN,MAP2K1,MAPK1,MAPK11,MAPK12,MAPK13,MAPK14,MAPK3,MAPK8,MRAS,PRKCB,PRKCD,PRKCE,PRKCH,PRKCQ,RALA,RALB,RAP2A,RRAS2
D-myo-inositol (1,4,5)-trisphosphate Degradation	1.71	0.0194984	0.588	0.632	BPNT1,BPNT2,IMPA1,INPP1,INPP5A,INPP5D,INPP5E,INPPL1,OCRL,SYNJ1
FLT3 Signalling in Hematopoietic Progenitor Cells	1.69	0.0204174	0.388	2.191	AKT3,CBL,CREB3L4,CREB5,CREBBP,FLT3,GAB2,GRB2,HRAS,INPP5D,MAP2K1,MAPK1,MAPK11,MAPK12,MAPK13,MAPK14,MAPK3,MRAS,PDPK1,PIK3CB,PIK3CG,RALA,RALB,RAP2A,RRAS2,SHC1,SOS2,STAT3,STAT4,STAT5A,STAT5B
3-phosphoinositide Biosynthesis	1.69	0.0204174	0.33	-0.405	ACP1,ACP6,ALPL,CDC25A,CDC25B,CDC25C,DUSP10,DUSP12,DUSP13,DUSP14,DUSP2,DUSP4,EPHX2,FIG4,HACD2,IGBP1,INPP5D,INPPL1,MTMR2,MTMR4,MTMR8,NOCT,NT5C,NUDT11,NUDT15,OCRL,PGAM5,PI4K2B,PIK3CB,PIK3CG,PIKFYVE,PIP4K2C,PIP5K1A,PLPP6,PPFIA1,PPFIA3,PPM1H,PPP1CC,PPP1R10,PPP1R13B,PPP1R16B,PPP1R3D,PPP1R7,PPP1R8,PPP2R2B,PPP2R3B,PPP2R5E,PPP3CC,PPP4R1,PRUNE1,PTPN13,PTPN6,PTPRF,PTPRJ,PTPRN,PXYLP1,SACM1L,SET,SIRPA,SOCS3,S…
IL-15 Signalling	1.68	0.020893	0.39	1.3	AKT3,CXCL8,GZMB,HRAS,IL2RB,JAK3,LCK,MAP2K1,MAPK1,MAPK11,MAPK12,MAPK13,MAPK14,MAPK3,MRAS,NFKB1,PIK3CB,PIK3CG,RALA,RALB,RAP2A,RELA,RELB,RRAS2,SHC1,STAT3,STAT5A,STAT5B,SYK,TYK2
IL-8 Signalling	1.66	0.0218776	0.327	3.713	AKT3,AZU1,BRAF,CCND3,CSTB,CXCL8,DEFA1 (includes others),EGF,ELP1,FLT1,FLT4,GNA15,GNAQ,GNAS,GNAZ,GNB1,GNG5,HMOX1,HRAS,ICAM1,IKBKG,IQGAP1,IRAK3,ITGAM,ITGAX,ITGB3,JUN,LIMK1,LIMK2,MAP2K1,MAP4K4,MAPK1,MAPK12,MAPK3,MAPK8,MMP9,MPO,MRAS,MYL9,NAPEPLD,NCF2,NFKB1,NFKBIA,PAK2,PIK3CB,PIK3CG,PLD1,PRKCB,PRKCD,PRKCE,PRKCH,PRKCQ,PTK2B,RAC1,RAC2,RALA,RALB,RAP2A,RELA,RHOA,RHOBTB1,RHOC,RHOF,RHOG,RHOH,RRAS2,VASP,VEGF…
Glioma Signalling	1.65	0.0223872	0.355	0.707	AKT3,CAMK2D,CAMK2G,CAMK4,CCND3,CDKN2B,CDKN2C,E2F1,E2F3,E2F7,E2F8,EGF,GRB2,HDAC4,HDAC5,HDAC7,HRAS,IDH1,IDH3B,IGF1,IGF2R,MAP2K1,MAPK1,MAPK3,MRAS,PDGFA,PDGFB,PDGFD,PDGFRB,PIK3CB,PIK3CG,PLCG1,PLCG2,PRKCB,PRKCD,PRKCE,PRKCH,PRKCQ,RALA,RALB,RAP2A,RRAS2,SHC1,SOS2
FGF Signalling	1.64	0.0229087	0.381	2.335	AKT3,CREB3L4,CREB5,CREBBP,FGF13,FGF8,FGF9,FGFR4,FGFRL1,FRS2,GRB2,HGF,HRAS,MAP2K1,MAP2K6,MAP3K1,MAP3K5,MAPK1,MAPK11,MAPK12,MAPK13,MAPK14,MAPK3,MAPK8,MAPKAPK2,PIK3CB,PIK3CG,PLCG1,PTPN6,RAC1,SOS2,STAT3
Actin Cytoskeleton Signalling	1.62	0.0239883	0.318	2.885	ABI2,ACTB,ACTG1,ACTN1,ARHGAP24,ARHGAP35,ARPC1B,CD14,CFL1,CFL2,CYFIP1,DIAPH2,DOCK1,EGF,FGD3,FGF13,FGF8,FGF9,GRB2,GSN,HRAS,IQGAP1,IQGAP3,ITGA2B,ITGA4,ITGA7,ITGA8,ITGA9,ITGAD,ITGAM,ITGAX,ITGB3,ITGB4,ITGB5,LIMK1,LIMK2,MAP2K1,MAPK1,MAPK3,MATK,MPRIP,MRAS,MYH11,MYH9,MYL9,MYLK,MYO10,MYO18A,MYO18B,NCKAP1L,PAK2,PDGFA,PDGFB,PDGFD,PIK3CB,PIK3CG,PIP5K1A,PXN,RAC1,RAC2,RALA,RALB,RAP2A,RHOA,RRAS2,SHC1,SLC9A1,SOS…
NF-κB Activation by Viruses	1.62	0.0239883	0.385	0	AKT3,CCR5,CD4,ELP1,HRAS,IKBKG,ITGB3,LCK,MAP3K1,MAP3K14,MAPK1,MAPK3,MRAS,NFKB1,NFKBIA,PIK3CB,PIK3CG,PRKCB,PRKCD,PRKCE,PRKCH,PRKCQ,RALA,RALB,RAP2A,RELA,RELB,RRAS2,TBP,TRAF2
Induction of Apoptosis by HIV1	1.62	0.0239883	0.4	-0.816	APAF1,BIRC3,CASP3,CASP9,CXCR4,CYCS,DFFA,DIABLO,ELP1,FADD,FASLG,HTRA2,IKBKG,MAP3K14,MAP3K5,MAPK12,MAPK8,NAIP,NFKB1,NFKBIA,NGFR,RELA,RELB,SLC25A6,TRAF1,TRAF2
NGF Signalling	1.62	0.0239883	0.356	1.897	AKT3,CREB3L4,CREB5,CREBBP,GRB2,HRAS,IKBKG,MAP2K1,MAP3K1,MAP3K10,MAP3K11,MAP3K14,MAP3K3,MAP3K4,MAP3K5,MAP3K6,MAP3K9,MAPK1,MAPK12,MAPK3,MAPK8,MRAS,NFKB1,NGFR,PDPK1,PIK3CB,PIK3CG,PLCG1,PLCG2,PRKCD,RAC1,RALA,RALB,RAP2A,RELA,RELB,RHOA,RHOG,RRAS2,SHC1,SOS2,TRAF4
Paxillin Signalling	1.62	0.0239883	0.361	2.646	ACTB,ACTG1,ACTN1,ARF1,DOCK1,GIT2,GRB2,HRAS,ITGA2B,ITGA4,ITGA7,ITGA8,ITGA9,ITGAD,ITGAM,ITGAX,ITGB3,ITGB4,ITGB5,MAPK1,MAPK11,MAPK12,MAPK13,MAPK14,MAPK8,MRAS,PAK2,PIK3CB,PIK3CG,PTK2B,PXN,RAC1,RALA,RALB,RAP2A,RRAS2,SOS2,TLN1,VCL
Salvage Pathways of Pyrimidine Ribonucleotides	1.62	0.0239883	0.367	1.521	ACVR2A,ADPGK,AK1,APOBEC3A,APOBEC3B,APOBEC3G,BRAF,CDA,CDK2,CMPK1,CSNK1D,GRK6,HIPK1,LIMK1,LIMK2,MAP2K1,MAP2K6,MAP3K6,MAP3K9,MAPK1,MAPK3,MAPK8,NEK2,NME3,NME7,PAK2,PLK1,PRKCD,PRKCE,PRKCH,PRKCQ,PRKX,PRPF4B,PSTK,UPP1,UPRT
Acetate Conversion to Acetyl-CoA	1.62	0.0239883	1	1	ACSL1,ACSS1,ACSS2,ACSS3
IL-6 Signalling	1.62	0.0239883	0.352	2.343	ABCB1,AKT3,CD14,CXCL8,CYP19A1,ELP1,GRB2,HRAS,IKBKG,IL18,IL1R1,IL1R2,IL1RL1,IL6R,JUN,MAP2K1,MAP2K6,MAP3K14,MAP4K4,MAPK1,MAPK11,MAPK12,MAPK13,MAPK14,MAPK3,MAPK8,MAPKAPK2,MRAS,NFKB1,NFKBIA,NGFR,PIK3CB,PIK3CG,RALA,RALB,RAP2A,RELA,RELB,RRAS2,SHC1,SOCS3,SOS2,STAT3,TRAF2,VEGFA
IL-7 Signalling Pathway	1.62	0.0239883	0.385	2.887	AKT3,BCL6,CCND3,CDC25A,CDK2,FYN,GRB2,GSK3A,HGF,IFNG,IGHG1,IGHM,IL7,IL7R,JAK3,JUN,LYN,MAPK1,MAPK11,MAPK12,MAPK13,MAPK14,MAPK3,PDPK1,PIK3CB,PIK3CG,SHC1,SOS2,STAT5A,STAT5B
Systemic Lupus Erythematosus In B Cell Signalling Pathway	1.62	0.0239883	0.314	0.863	AKT3,BTK,CAMK4,CARD11,CBL,CCND3,CD40LG,CD5,CTNNB1,CXCL8,FASLG,FCGR2A,FGR,FYN,GRB2,HRAS,IFNAR2,IFNG,IFNGR2,IGHA1,IGHG1,IGHM,IL18,IL6R,INPP5D,INPPL1,JUN,LCK,LEP,LILRA6,LILRB3,LYN,MALT1,MAP2K1,MAP3K14,MAP4K4,MAPK1,MAPK3,MAVS,MRAS,MYD88,NFAT5,NFATC2,NFKB1,OCRL,OSM,PAG1,PDPK1,PIK3AP1,PIK3CB,PIK3CG,PLAAT4,PLCG2,PPP3CC,PRKCB,PRKCD,PRKCE,PRKCH,PRKCQ,PTPN6,RAC1,RAC2,RALA,RALB,RAP2A,RASGRP1,RELA,RELB,RRAS2…
Caveolar-mediated Endocytosis Signalling	1.62	0.0239883	0.387	#NUM!	ACTB,ACTG1,CAV1,CD55,COPA,COPE,COPG1,DNM2,EGF,FLOT1,FLOT2,FYN,HLA-C,HLA-E,INSR,ITGA2B,ITGA4,ITGA7,ITGA8,ITGA9,ITGAD,ITGAM,ITGAX,ITGB3,ITGB4,ITGB5,ITSN1,RAB5C,ZBTB12
Role of JAK1 and JAK3 in γc Cytokine Signalling	1.58	0.0263027	0.391	#NUM!	CRLF2,FES,GRB2,HRAS,IL21R,IL2RB,IL4R,IL7,IL7R,IRS2,JAK3,MAPK1,MAPK3,MRAS,PIK3CB,PIK3CG,PTK2B,RALA,RALB,RAP2A,RRAS2,SHC1,SOCS3,STAT3,STAT5A,STAT5B,SYK
Chondroitin and Dermatan Biosynthesis	1.58	0.0263027	0.833	2.236	CHPF,CHPF2,CHSY1,CSGALNACT1,CSGALNACT2
iNOS Signalling	1.57	0.0269153	0.426	3.638	CAMK4,CD14,CREBBP,IFNG,IFNGR2,IKBKG,IRAK3,JAK3,JUN,MAPK1,MAPK11,MAPK12,MAPK13,MAPK14,MYD88,NFKB1,NFKBIA,RELA,RELB,TYK2
VEGF Signalling	1.56	0.0275423	0.364	1.061	ACTB,ACTG1,ACTN1,AKT3,ARNT,EIF1AX,EIF2B3,EIF2S1,FLT1,FLT4,GRB2,HIF1A,HRAS,MAP2K1,MAPK1,MAPK3,MRAS,PIK3CB,PIK3CG,PLCG1,PLCG2,PRKCB,PTK2B,PTPN6,PXN,RALA,RALB,RAP2A,RRAS2,SFN,SH2D2A,SHC1,SOS2,VCL,VEGFA,VEGFB
Prolactin Signalling	1.54	0.0288403	0.372	1.826	CREBBP,EP300,FYN,GRB2,HRAS,JUN,MAP2K1,MAPK1,MAPK3,MRAS,PDPK1,PIK3CB,PIK3CG,PLCG1,PLCG2,PRKCB,PRKCD,PRKCE,PRKCH,PRKCQ,RALA,RALB,RAP2A,RRAS2,SHC1,SOCS3,SOCS4,SOS2,SP1,STAT3,STAT5A,STAT5B
Death Receptor Signalling	1.54	0.0288403	0.365	0.354	ACIN1,ACTB,ACTG1,APAF1,BIRC3,CASP10,CASP3,CASP6,CASP9,CFLAR,CRADD,CYCS,DFFA,DIABLO,ELP1,FADD,FASLG,HTRA2,IKBKG,LIMK1,LMNA,MAP3K14,MAP3K5,MAP4K4,MAPK8,NAIP,NFKB1,NFKBIA,PARP15,PARP3,PARP4,RELA,RELB,TNFRSF25,TRAF2
Androgen Signalling	1.52	0.0301995	0.331	1.569	AR,CACNA1D,CACNA1E,CACNA2D2,CACNA2D3,CACNB1,CAMK4,CATSPER1,CREBBP,DNAJB1,EP300,GNA15,GNAQ,GNAS,GNAZ,GNB1,GNG5,GTF2H1,GTF2H2,GTF2H3,GTF2H5,HSP90AA1,ITPR2,ITPR3,JUN,MAPK1,MAPK3,MNAT1,MRAS,NCOA1,NCOA2,NFKB1,POLR2A,POLR2B,POLR2D,POLR2H,POLR2I,POLR2K,PRKACA,PRKACB,PRKCB,PRKCD,PRKCE,PRKCH,PRKCQ,RELA,RELB,SHC1,TAF11,TAF15,TAF3,TAF6L,TAF9,TAF9B,TBP,TGFB1I1
Tumoricidal Function of Hepatic Natural Killer Cells	1.49	0.0323594	0.5	-0.632	APAF1,CASP3,CASP6,CASP9,CYCS,DFFA,FADD,FASLG,GZMB,ICAM1,M6PR,PRF1
Telomerase Signalling	1.49	0.0323594	0.355	1.134	AKT3,DKC1,E2F1,EGF,ELF3,ELF4,ETS1,ETS2,GRB2,HDAC4,HDAC5,HDAC7,HRAS,HSP90AA1,HSP90B1,IL2RB,MAP2K1,MAPK1,MAPK3,MRAS,PDPK1,PIK3CB,PIK3CG,POT1,PPP2R2B,PPP2R3B,PPP2R5E,PTGES3,RALA,RALB,RAP2A,RRAS2,SHC1,SOS2,SP1,TERF1,TERT,TPP1
ATM Signalling	1.48	0.0331131	0.361	-0.962	ATM,ATR,BRCA1,CCNB2,CDC25A,CDC25C,CDK2,CHEK1,CREB3L4,CREB5,CREBBP,GADD45A,GADD45G,HP1BP3,JUN,MAPK11,MAPK12,MAPK13,MAPK14,MAPK8,MRE11,NFKBIA,PPP1CC,PPP2R2B,PPP2R3B,PPP2R5E,RAD17,RAD50,RNF8,SMC3,TDP1,TLK1,TLK2,TP73,ZNF420
Regulation of the Epithelial-Mesenchymal Transition Pathway	1.47	0.0338844	0.323	#NUM!	ADAM17,AKT3,APH1B,BRAF,CTNNB1,DVL1,DVL3,EGF,EGR1,ETS1,FGF13,FGF8,FGF9,FGFR4,FGFRL1,FRS2,FZD3,FZD5,FZD9,GRB2,HGF,HIF1A,HRAS,ID2,JAG1,JAK3,LEF1,MAML1,MAP2K1,MAP2K6,MAPK1,MAPK3,MMP9,MRAS,NCSTN,NFKB1,NOTCH2,NOTCH3,PDGFD,PDGFRB,PIK3CB,PIK3CG,PSEN1,PYGO2,RALA,RALB,RAP2A,RELA,RELB,RHOA,RRAS2,SMURF1,SOS2,STAT3,TCF7L2,TGFB1,TWIST2,TYK2,WNT10B,WNT11,WNT5B,WNT7A,ZEB2
Hereditary Breast Cancer Signalling	1.47	0.0338844	0.338	#NUM!	ACTB,AKT3,ARID1A,ATM,ATR,BRCA1,CCND3,CDC25C,CHEK1,CREBBP,E2F1,EP300,FANCC,FANCF,FANCM,GADD45A,GADD45G,HDAC4,HDAC5,HDAC7,HLTF,HRAS,MRAS,MRE11,MSH2,NPM1,PALB2,PHF10,PIK3CB,PIK3CG,POLR2A,POLR2B,POLR2D,POLR2H,POLR2I,POLR2K,RAD50,RALA,RALB,RAP2A,RFC1,RPS27A,RRAS2,SFN,SLC19A1,SMARCD3,SMARCE1,TUBG1
IL-2 Signalling	1.46	0.0346737	0.393	1.279	AKT3,GRB2,HRAS,IL2RB,JAK3,JUN,LCK,MAP2K1,MAPK1,MAPK3,MAPK8,MRAS,PIK3CB,PIK3CG,PTK2B,RALA,RALB,RAP2A,RRAS2,SHC1,SOS2,STAT5A,STAT5B,SYK
Regulation Of The Epithelial Mesenchymal Transition By Growth Factors Pathway	1.45	0.0354813	0.323	2.101	AKT3,BRAF,CD40LG,DOCK10,EGF,EGR1,ERBB2,ETS1,FASLG,FGF13,FGF8,FGF9,FGFR4,FGFRL1,FRS2,GRB2,HGF,HRAS,ID2,IKBKG,IL6R,JAK3,JUN,LATS2,MAP2K1,MAP2K6,MAP3K1,MAPK1,MAPK11,MAPK12,MAPK13,MAPK14,MAPK3,MAPK8,MMP9,MRAS,NFKB1,NGFR,PDGFA,PDGFB,PDGFD,PDGFRB,PIK3CB,PIK3CG,RAC1,RALA,RALB,RAP2A,RELA,RELB,RHOA,RRAS2,SHC1,SMURF1,SOS2,STAT3,TGFB1,TNFSF13,TNFSF14,TYK2,VIM,ZEB2
p70S6K Signalling	1.45	0.0354813	0.341	1.761	AKT3,BCAP31,BTK,EEF2,F2RL1,F2RL3,GNAQ,GRB2,HRAS,IGHM,IL4R,LYN,MAP2K1,MAPK1,MAPK3,MAPT,MRAS,PDPK1,PIK3CB,PIK3CG,PLCD3,PLCG1,PLCG2,PLCH2,PLD1,PPP2R2B,PPP2R3B,PPP2R5E,PRKCB,PRKCD,PRKCE,PRKCH,PRKCQ,RALA,RALB,RAP2A,RPS6,RRAS2,SFN,SHC1,SOS2,SYK,YWHAG,YWHAH,YWHAQ
Cardiac Hypertrophy Signalling (Enhanced)	1.44	0.0363078	0.288	1.994	ACE,ACVR1B,ACVR1C,ACVR2A,ACVR2B,ADCY3,ADCY4,ADCY6,ADRA2A,AKAP13,AKT3,APEX1,ATP2A1,ATP2A3,CACNA1D,CACNA1E,CACNA2D2,CACNA2D3,CACNB1,CAMK2D,CAMK2G,CAMK4,CD40LG,CTNNB1,CXCL8,DIAPH2,DLG1,DVL1,DVL3,EIF2B3,EP300,FASLG,FGF13,FGF8,FGF9,FGFR4,FGFRL1,FZD3,FZD5,FZD9,GDPD1,GDPD3,GNA15,GNAQ,GNAS,GNB1,GNG5,GSK3A,HDAC4,HDAC5,HDAC7,HRAS,IFNG,IGF1,IKBKG,IL10RA,IL10RB,IL12RB2,IL17RA,IL18,IL18R1,IL1R1,IL1R2,IL1RL1,I…
ErbB4 Signalling	1.43	0.0371535	0.382	1.46	ADAM17,APH1B,GRB2,HRAS,MAP2K1,MAPK1,MAPK3,MRAS,NCSTN,PDPK1,PIK3CB,PIK3CG,PLCG1,PLCG2,PRKCB,PRKCD,PRKCE,PRKCH,PRKCQ,PSEN1,RALA,RALB,RAP2A,RRAS2,SHC1,SOS2
EGF Signalling	1.43	0.0371535	0.4	2.4	AKT3,EGF,GRB2,HRAS,ITPR2,ITPR3,JUN,MAP2K1,MAP3K1,MAPK1,MAPK11,MAPK12,MAPK13,MAPK14,MAPK3,MAPK8,PIK3CB,PIK3CG,PLCG1,SHC1,SOS2,STAT3
Xenobiotic Metabolism General Signalling Pathway	1.43	0.0371535	0.336	1.732	AKT3,ARNT,CREBBP,EP300,GSTA4,GSTM2,GSTO2,HMOX1,HRAS,MAF,MAP2K1,MAP2K6,MAP3K1,MAP3K10,MAP3K11,MAP3K14,MAP3K3,MAP3K4,MAP3K5,MAP3K6,MAP3K9,MAPK1,MAPK11,MAPK12,MAPK13,MAPK14,MAPK3,MAPK8,MGST1,MGST2,MRAS,NFE2L2,NQO2,NR1H3,PIK3CB,PIK3CG,PRKCB,PRKCD,PRKCE,PRKCH,PRKCQ,RALA,RALB,RAP2A,RBX1,RRAS2,RXRA,SLC51A
VDR/RXR Activation	1.43	0.0371535	0.372	-0.853	CAMP,CCL5,CCNC,CD14,CEBPA,COL13A1,CXCL10,EP300,GADD45A,HES1,IFNG,IGFBP3,IL1RL1,MXD1,NCOA1,NCOA2,NCOA3,NCOR1,PDGFA,PRKCB,PRKCD,PRKCE,PRKCH,PRKCQ,RXRA,SEMA3B,SERPINB1,SP1,VDR
Kinetochore Metaphase Signalling Pathway	1.43	0.0371535	0.352	1.414	ANAPC1,ANAPC10,AURKB,BIRC5,BOD1,BUB1,BUB1B,BUB3,CDC20,CDC23,CDCA8,CENPA,CENPC,CENPL,CENPQ,CENPU,DNAH10,ESPL1,KIF2C,MACROH2A1,MIS12,MXD3,NEK2,PLK1,PMF1/PMF1-BGLAP,PPP1CC,PPP1R10,PPP1R3D,PPP1R7,PPP2R5E,REC8,SKA1,SKA2,SMC3,SPC24,SPC25,ZWILCH
Role of Oct4 in Mammalian Embryonic Stem Cell Pluripotency	1.39	0.040738	0.413	-1.342	ASH2L,BMI1,BRCA1,CASP6,ETS2,JARID2,KDM5B,MEF2A,NR2F6,NR6A1,PCGF6,PHB,PHC1,POU5F1,PPP1R8,REST,SH3GLB1,TASOR,WWP2
JAK/Stat Signalling	1.38	0.0416869	0.366	1.671	AKT3,GNAQ,GRB2,HRAS,JAK3,JUN,MAP2K1,MAPK1,MAPK3,MRAS,NFKB1,PIAS4,PIK3CB,PIK3CG,PTPN6,RALA,RALB,RAP2A,RELA,RELB,RRAS2,SHC1,SOCS3,SOCS4,SOS2,STAT3,STAT4,STAT5A,STAT5B,TYK2
α-Adrenergic Signalling	1.36	0.0436516	0.349	1.347	ADCY3,ADCY4,ADCY6,ADRA2A,CAMK4,GNA15,GNAQ,GNAS,GNAZ,GNB1,GNG5,GYS1,HRAS,ITPR2,ITPR3,MAP2K1,MAPK1,MAPK3,MRAS,PHKA2,PLCG1,PLCG2,PRKACA,PRKACB,PRKCB,PRKCD,PRKCE,PRKCH,PRKCQ,PYGL,PYGM,RALA,RALB,RAP2A,RRAS2,SLC8A1,SLC8A3
Regulation of Cellular Mechanics by Calpain Protease	1.36	0.0436516	0.36	-0.728	ACTN1,CAPN1,CAPN7,CAST,CCNA1,CCNA2,CCND3,CDK2,EGF,GRB2,HRAS,ITGA2B,ITGA4,ITGA7,ITGA8,ITGA9,ITGAD,ITGAM,ITGAX,ITGB3,ITGB4,ITGB5,MAPK1,MAPK3,MRAS,PXN,RALA,RALB,RAP2A,RRAS2,TLN1,VCL
Signalling by Rho Family GTPases	1.34	0.0457088	0.306	3.098	ACTB,ACTG1,ARHGEF11,ARHGEF17,ARHGEF2,ARHGEF3,ARHGEF9,ARPC1B,CDC42EP1,CDC42EP3,CDH26,CFL1,CFL2,CIT,CLIP1,CYFIP1,GNA15,GNAQ,GNAS,GNAZ,GNB1,GNG5,IQGAP1,ITGA2B,ITGA4,ITGA7,ITGA8,ITGA9,ITGAD,ITGAM,ITGAX,ITGB3,ITGB4,ITGB5,JUN,LIMK1,LIMK2,MAP2K1,MAP3K10,MAP3K11,MAP3K20,MAP3K21,MAP3K9,MAPK1,MAPK12,MAPK3,MAPK8,MRAS,MYL9,MYLK,NCF2,NFKB1,PAK2,PARD3,PIK3CB,PIK3CG,PIKFYVE,PIP4K2C,PIP5K1A,PLD1,PTK2B,RAC1,RAC2,…
GDNF Family Ligand-Receptor Interactions	1.34	0.0457088	0.368	2.041	DOK1,DOK3,DOK6,FRS2,GRB2,HRAS,IRS2,ITPR2,ITPR3,JUN,MAP2K1,MAPK1,MAPK12,MAPK3,MAPK8,MRAS,PDLIM7,PIK3CB,PIK3CG,PLCG1,PLCG2,RAC1,RALA,RALB,RAP2A,RRAS2,SHC1,SOS2
MSP-RON Signalling In Cancer Cells Pathway	1.34	0.0457088	0.333	2.714	AKT3,ARNT,BRAF,CREB3L4,CREB5,CREBBP,CTNNB1,ELF3,ELF4,ETS1,ETS2,F12,GRB2,HIF1A,HRAS,ITGB4,JUN,LEF1,MAP2K1,MAPK1,MAPK3,MRAS,NFKB1,NFKBIA,PIK3CB,PIK3CG,PLAUR,PTK2B,RALA,RALB,RAP2A,RELA,RELB,RRAS2,SFN,SOS2,SP1,ST14,STAT3,TCF7L2,VEGFA,VEGFB,VIM,YWHAG,YWHAH,YWHAQ
FAT10 Cancer Signalling Pathway	1.32	0.047863	0.4	0	ACKR3,ACVR1B,ACVR1C,ACVR2A,ACVR2B,AKT3,CTNNB1,CXCR4,EEF1A1,IFNG,IKBKG,NFKB1,NFKBIA,NGFR,RELA,RELB,STAT3,TCF7L2,TGFB1,TGFBR3
Mouse Embryonic Stem Cell Pluripotency	1.28	0.0524807	0.346	1.859	AKT3,BMPR1A,CREBBP,CTNNB1,DVL1,DVL3,FZD3,FZD5,FZD9,GRB2,HRAS,ID2,ID3,JAK3,LEF1,MAP2K1,MAPK1,MAPK11,MAPK12,MAPK13,MAPK14,MAPK3,MRAS,PIK3CB,PIK3CG,POU5F1,RALA,RALB,RAP2A,RRAS2,SMAD1,SMAD5,SOS2,STAT3,TCF7L2,TYK2
BMP Signalling pathway	1.27	0.0537032	0.356	0.557	BMP6,BMPR1A,CAMK4,CREBBP,GRB2,HRAS,JUN,MAP2K1,MAPK1,MAPK11,MAPK12,MAPK13,MAPK14,MAPK3,MAPK8,MRAS,NFKB1,NOG,PRKACA,PRKACB,RALA,RALB,RAP2A,RELA,RELB,RRAS2,SMAD1,SMAD5,SMAD6,SMAD7,SMURF1
IL-1 Signalling	1.26	0.0549541	0.351	2.558	ADCY3,ADCY4,ADCY6,ELP1,GNA15,GNAQ,GNAS,GNAZ,GNB1,GNG5,IKBKG,IL1R1,IRAK3,JUN,MAP2K6,MAP3K1,MAP3K14,MAPK1,MAPK11,MAPK12,MAPK13,MAPK14,MAPK8,MRAS,MYD88,NFKB1,NFKBIA,PRKACA,PRKACB,RELA,RELB,TAB2,TOLLIP
Tumor Microenvironment Pathway	1.25	0.0562341	0.318	2.405	AKT3,ARG1,BRAF,CFLAR,CSF1,CTLA4,CXCL8,CXCR4,EGF,FASLG,FGF13,FGF8,FGF9,HGF,HIF1A,HLA-C,HLA-E,HRAS,ICAM1,IDO1,IGF1,IL6R,ITGB3,JUN,LEP,MAP2K1,MAP3K14,MAPK1,MAPK3,MMP15,MMP19,MMP23B,MMP28,MMP8,MMP9,MRAS,NFKB1,OSM,PDGFA,PDGFB,PDGFD,PIK3CB,PIK3CG,PLAU,RAC1,RALA,RALB,RAP2A,RELA,RELB,RRAS2,SLC1A4,SLC2A3,STAT3,TGFB1,VEGFA,VEGFB
Superpathway of D-myo-inositol (1,4,5)-trisphosphate Metabolism	1.25	0.0562341	0.478	0.905	BPNT1,BPNT2,IMPA1,INPP1,INPP5A,INPP5D,INPP5E,INPPL1,ITPKC,OCRL,SYNJ1
p53 Signalling	1.23	0.0588844	0.347	-0.626	AKT3,APAF1,ATM,ATR,BIRC5,BRCA1,CASP6,CCNG1,CDK2,CHEK1,CSNK1D,CTNNB1,DRAM1,E2F1,EP300,GADD45A,GADD45G,GNL3,HIF1A,HIPK2,JMY,JUN,MAPK14,MAPK8,PIK3CB,PIK3CG,PPP1R13B,SERPINE2,SFN,SIRT1,THBS1,TP53BP2,TP53I3,TP73
Ferroptosis Signalling Pathway	1.23	0.0588844	0.333	0	ABCA1,ALOX12,ALOX15B,ALOX5,ARF1,ARF3,ARF4,BRAF,CARS1,CBS/CBSL,CHAC1,EIF2A,EMP1,FTH1,G3BP1,GLS2,GSS,H2BC10,H2BC12,H2BC15,H2BC17,H2BC5,H2BC8,HMOX1,HRAS,MACROH2A1,MAP2K1,MAPK1,MAPK3,MRAS,NFE2L2,PRKAB1,PRKAB2,RALA,RALB,RAP2A,RRAS2,SLC38A1,SLC7A11,SP1,SQSTM1,STAT3
IL-15 Production	1.21	0.0616595	0.333	1.897	AATK,ABL2,BMX,BTK,CLK3,CSF2RA,DSTYK,ERBB2,FER,FES,FGFR4,FGR,FLT1,FLT4,FYN,INSR,ITK,JAK3,LCK,LMTK2,LTK,LYN,MAP2K1,MAP2K6,MAP3K11,MATK,MERTK,NFKB1,PDGFRB,PEAK1,PTK2B,RELA,RELB,RYK,SYK,TNK1,TNK2,TXK,TYK2,YES1,ZAP70
Role of Osteoblasts, Osteoclasts and Chondrocytes in Rheumatoid Arthritis	1.21	0.0616595	0.308	#NUM!	ADAM17,ADAMTS4,ADAMTS5,AKT3,ALPL,BIRC3,BMP6,BMPR1A,CAMK4,CASP9,CBL,CSF1,CSNK1D,CSNK1G1,CTNNB1,CTSK,DKK3,DVL1,ELP1,FZD3,FZD5,FZD9,GSN,IFNG,IGF1,IKBKG,IL18,IL18R1,IL1R1,IL1R2,IL1RL1,IL7,ITGB3,JUN,LEF1,MAP2K6,MAP3K14,MAP3K5,MAPK1,MAPK12,MAPK14,MAPK3,MAPK8,MMP8,NAIP,NFAT5,NFATC2,NFKB1,NFKBIA,NGFR,PIK3CB,PIK3CG,PPP3CC,PTK2B,RELA,SFRP1,SMAD1,SMAD5,SMAD6,SMURF1,TAB2,TCF7L2,TGFB1,TRAF2,TRAF5,WNT10B,WNT11…
Role of Tissue Factor in Cancer	1.21	0.0616595	0.336	#NUM!	AKT3,CASP3,CFL1,CFL2,CSF1,CXCL8,EGR1,F2RL1,FGR,FYN,GNA15,GNAQ,HRAS,ITGB3,LCK,LIMK1,LIMK2,LYN,MAPK1,MAPK11,MAPK12,MAPK13,MAPK14,MAPK3,MRAS,P4HB,PIK3CB,PIK3CG,PLAUR,PTK2B,RAC1,RALA,RALB,RAP2A,RRAS2,STAT5A,STAT5B,VEGFA,YES1
Remodeling of Epithelial Adherens Junctions	1.2	0.0630957	0.368	2.121	ACTB,ACTG1,ACTN1,ARPC1B,CBLL1,CLIP1,CTNNA1,CTNNB1,DNM1,DNM1L,DNM2,EXOC2,HGF,HGS,IQGAP1,MAPRE1,RAB5C,RAB7A,RALA,TUBA1C,TUBA4A,TUBB1,TUBG1,VCL,ZYX
Estrogen Receptor Signalling	1.2	0.0630957	0.29	3.554	ADCY3,ADCY4,ADCY6,AKT3,ARG2,ATP5F1C,CACNA1D,CACNA1E,CACNA2D2,CACNA2D3,CACNB1,CAV1,CCNC,CFL1,CFL2,CREB3L4,CREB5,CREBBP,DLG4,EGF,EIF2B3,EP300,FBXO32,GNA15,GNAQ,GNAS,GNAZ,GNB1,GNG5,GPER1,GRB2,GSK3A,HES1,HIF1A,HRAS,HSP90AA1,HSP90B1,IGF1,IGF2R,JAK3,JUN,LEP,LIMK1,LIMK2,MAP2K1,MAPK1,MAPK3,MCU,MED10,MED12,MED12L,MED13L,MED16,MED20,MED21,MED6,MMP15,MMP19,MMP23B,MMP28,MMP8,MMP9,MPRIP,MRAS,MYL9,NCOA1,NCOA2,…
Thrombin Signalling	1.19	0.0645654	0.31	0.687	ADCY3,ADCY4,ADCY6,AKT3,ARHGEF11,ARHGEF2,ARHGEF3,ARHGEF9,CAMK2D,CAMK2G,CAMK4,EGF,F2RL3,GATA3,GATA6,GNA15,GNAQ,GNAS,GNAZ,GNB1,GNG5,GRB2,HRAS,ITPR2,ITPR3,MAP2K1,MAPK1,MAPK11,MAPK12,MAPK13,MAPK14,MAPK3,MPRIP,MRAS,MYL9,MYLK,NFKB1,PDPK1,PIK3CB,PIK3CG,PLCD3,PLCG1,PLCG2,PLCH2,PRKCB,PRKCD,PRKCE,PRKCH,PRKCQ,RAC1,RAC2,RALA,RALB,RAP2A,RELA,RELB,RHOA,RHOBTB1,RHOC,RHOF,RHOG,RHOH,RRAS2,SHC1,TBP
ErbB2-ErbB3 Signalling	1.19	0.0645654	0.369	1.877	ERBB2,GRB2,GSK3A,HRAS,JAK3,JUN,MAP2K1,MAPK1,MAPK3,MRAS,PDPK1,PIK3CB,PIK3CG,RALA,RALB,RAP2A,RRAS2,SHC1,SOS2,SP1,STAT3,STAT5A,STAT5B,TYK2
Diphthamide Biosynthesis	1.19	0.0645654	1	#NUM!	DPH5,DPH6,EEF2
Geranylgeranyldiphosphate Biosynthesis	1.19	0.0645654	1	#NUM!	COX10,FNTB,GGPS1
IL-4 Signalling	1.19	0.0645654	0.348	#NUM!	AKT3,GRB2,HLA-DMA,HLA-DMB,HLA-DOA,HLA-DPA1,HLA-DPB1,HLA-DQA1,HLA-DRA,HLA-DRB1,HRAS,IL4R,INPP5D,INPPL1,IRF4,JAK3,MRAS,NFAT5,NFATC2,NR3C2,OCRL,PIK3CB,PIK3CG,PTPN6,RALA,RALB,RAP2A,RRAS2,SHC1,SOS2,SYNJ1,TYK2
PD-1, PD-L1 cancer immunotherapy pathway	1.19	0.0645654	0.34	0.354	AKT3,CBLB,CD247,CD28,CDK2,FBXO38,HLA-C,HLA-DMA,HLA-DMB,HLA-DOA,HLA-DPA1,HLA-DPB1,HLA-DQA1,HLA-DRA,HLA-DRB1,HLA-E,IFNG,IFNGR2,IL2RB,JAK3,LATS2,LCK,LCP2,NGFR,PDCD4,PIK3CB,PIK3CG,PLCG1,PRKCQ,RASGRP1,STAT5A,STAT5B,TGFB1,TYK2,ZAP70,ZBTB12
Sirtuin Signalling Pathway	1.18	0.0660693	0.298	0.63	ABCA1,ACSS2,AGTRAP,APEX1,APP,ARG2,ATG13,ATG16L2,ATG2B,ATG4C,ATG5,ATG7,ATG9A,ATG9B,ATP5F1C,ATP5PF,CLOCK,CXCL8,E2F1,EPAS1,G6PD,GABPA,GADD45A,GADD45G,GLS,GLUD1,H1-5,H1-6,HIF1A,JUN,KAT2A,LDHA,LDHB,MAP1LC3B2,MAPK1,MAPK12,MAPK3,NDRG1,NDUFA10,NDUFA12,NDUFA4,NDUFA5,NDUFA6,NDUFAF1,NDUFB2,NDUFB5,NDUFB8,NDUFS1,NDUFS3,NDUFS4,NDUFV1,NFE2L2,NFKB1,NR1H3,PAM16,PDK1,PFKFB3,PGAM1,PGAM2,POLR1E,POLR3D,PPARG,PPIF,REL…
Huntington's Disease Signalling	1.18	0.0660693	0.299	2.795	AKT3,APAF1,ATP5F1C,ATP5PF,CAPN1,CAPN7,CASP10,CASP3,CASP6,CASP9,CLTC,CLTCL1,CREB3L4,CREB5,CREBBP,CTSD,CYCS,DCTN1,DLG4,DNAJB1,DNAJC5,DNM1,DNM1L,DNM2,DYNC1I2,EGF,EP300,GLS,GNA15,GNAQ,GNB1,GNG5,GRB2,HDAC4,HDAC5,HDAC7,HRAS,HSPA14,HSPA1L,HSPA5,HSPA6,HSPA8,IFT57,IGF1,JUN,MAP3K10,MAPK1,MAPK3,MAPK8,NAPA,NCOR1,NSF,PDPK1,PIK3CB,PIK3CG,POLR2A,POLR2B,POLR2D,POLR2H,POLR2I,POLR2K,PRKCB,PRKCD,PRKCE,PRKCH,PRKCQ,P…
TNFR1 Signalling	1.18	0.0660693	0.385	1.147	APAF1,BIRC3,CASP3,CASP6,CASP9,CRADD,CYCS,FADD,IKBKG,JUN,MAP3K1,MAP3K14,MAPK8,NAIP,NFKB1,NFKBIA,PAK2,RELA,RELB,TRAF2
Phagosome Formation	1.18	0.0660693	0.322	#NUM!	C3AR1,CR1,FCAR,FCER1A,FCER1G,FCGR2A,IGHG1,IGHG2,IGHG3,IGLC2,IGLC3,IGLC7,ITGA2B,ITGA4,ITGA7,ITGA8,ITGA9,ITGAD,ITGAM,ITGAX,ITGB3,ITGB4,ITGB5,PIK3CB,PIK3CG,PLCD3,PLCG1,PLCG2,PLCH2,PRKCB,PRKCD,PRKCE,PRKCH,PRKCQ,RAC1,RAC2,RHOA,RHOBTB1,RHOC,RHOF,RHOG,RHOH,SYK,TLR10,TLR2,TLR3,TLR5,TLR9
IL-3 Signalling	1.17	0.0676083	0.354	1.134	AKT3,GAB2,GRB2,HRAS,INPP5D,JUN,MAP2K1,MAPK1,MAPK3,MRAS,PIK3CB,PIK3CG,PPP3CC,PRKCB,PRKCD,PRKCE,PRKCH,PRKCQ,PTPN6,RAC1,RALA,RALB,RAP2A,RRAS2,SHC1,STAT3,STAT5A,STAT5B
Endoplasmic Reticulum Stress Pathway	1.15	0.0707946	0.476	0.333	CASP3,CASP9,EIF2S1,HSP90B1,HSPA5,MAP3K5,MAPK8,MBTPS2,TRAF2,XBP1
Senescence Pathway	1.15	0.0707946	0.296	1	ACVR1B,ACVR1C,ACVR2A,ACVR2B,AKT3,ANAPC1,ANAPC10,ATF3,ATM,ATR,BRAF,CACNA1D,CACNA1E,CACNA2D2,CACNA2D3,CACNB1,CAMK4,CAPN1,CAPN7,CCNB2,CCND3,CDC23,CDC25A,CDC25B,CDC25C,CDK2,CDKN2B,CHEK1,CREBBP,CXCL8,DHCR24,DLAT,E2F1,E2F3,E2F7,E2F8,EED,ELF3,ELF4,EP300,ETS1,ETS2,GADD45A,GADD45G,HIPK2,HRAS,IKBKG,ITPR2,ITPR3,JUN,MAP2K1,MAP2K6,MAPK1,MAPK12,MAPK14,MAPK3,MAPKAPK2,MCU,MRAS,MRE11,NF1,NFAT5,NFATC2,NFKB1,PCGF6,…
Pentose Phosphate Pathway	1.15	0.0707946	0.6	0.816	G6PD,H6PD,PGD,RPE,TKT,TKTL1
Macropinocytosis Signalling	1.15	0.0707946	0.355	0.471	CD14,CSF1,EGF,HGF,HRAS,ITGB3,ITGB4,ITGB5,MRAS,PDGFA,PDGFB,PDGFD,PIK3CB,PIK3CG,PLCG1,PLCG2,PRKCB,PRKCD,PRKCE,PRKCH,PRKCQ,RAC1,RALA,RALB,RAP2A,RHOA,RRAS2
Virus Entry via Endocytic Pathways	1.13	0.074131	0.337	#NUM!	ACTB,ACTG1,AP1G1,AP1S2,CAV1,CD55,CLTC,CLTCL1,DNM1,DNM2,FYN,HLA-C,HLA-E,HRAS,ITGB3,ITGB4,ITGB5,ITSN1,MRAS,PIK3CB,PIK3CG,PLCG1,PLCG2,PRKCB,PRKCD,PRKCE,PRKCH,PRKCQ,RAC1,RAC2,RALA,RALB,RAP2A,RRAS2,ZBTB12
Glioma Invasiveness Signalling	1.12	0.0758578	0.356	-0.209	HRAS,ITGB3,MAPK1,MAPK3,MMP9,MRAS,PIK3CB,PIK3CG,PLAU,PLAUR,RAC1,RAC2,RALA,RALB,RAP2A,RHOA,RHOBTB1,RHOC,RHOF,RHOG,RHOH,RRAS2,TIMP1,TIMP2,TIMP3,TIMP4
Role of BRCA1 in DNA Damage Response	1.12	0.0758578	0.35	-1	ABRAXAS1,ACTB,ARID1A,ATM,ATR,BABAM2,BRCA1,CHEK1,E2F1,E2F3,E2F7,E2F8,FANCC,FANCF,FANCM,GADD45A,HLTF,IFNG,MRE11,MSH2,PHF10,PLK1,POU2F1,RAD50,RFC1,SLC19A1,SMARCD3,SMARCE1
Renal Cell Carcinoma Signalling	1.12	0.0758578	0.35	1.147	AKT3,ARNT,CREBBP,EP300,ETS1,GRB2,HGF,HIF1A,HRAS,JUN,MAP2K1,MAPK1,MAPK3,MRAS,PAK2,PDGFB,PIK3CB,PIK3CG,RAC1,RALA,RALB,RAP2A,RBX1,RPS27A,RRAS2,SOS2,TGFB1,VEGFA
ILK Signalling	1.12	0.0758578	0.308	3	ACTB,ACTG1,ACTN1,AKT3,CASP3,CFL1,CFL2,CREB3L4,CREB5,CREBBP,CTNNB1,DOCK1,GSK3A,HIF1A,ILK,IRS2,ITGB3,ITGB4,ITGB5,JUN,LEF1,LIMS1,MAP2K6,MAPK1,MAPK12,MAPK3,MAPK8,MMP9,MYH11,MYH9,MYL9,MYO10,MYO18A,MYO18B,NACA,NFKB1,PARVB,PDPK1,PIK3CB,PIK3CG,PPP2R2B,PPP2R3B,PPP2R5E,PXN,RAC1,RAC2,RELA,RELB,RHOA,RHOBTB1,RHOC,RHOF,RHOG,RHOH,TESK1,TGFB1I1,TMSB10/TMSB4X,VCL,VEGFA,VEGFB,VIM
Epithelial Adherens Junction Signalling	1.12	0.0758578	0.316	#NUM!	ACTB,ACTG1,ACTN1,ACVR1B,ACVR1C,ACVR2A,ACVR2B,AKT3,ARPC1B,CLIP1,CTNNA1,CTNNB1,EGF,EPN1,FER,HGF,HRAS,IQGAP1,LEF1,LMO7,MRAS,MYH11,MYH9,MYL9,MYO10,MYO18A,MYO18B,MYO7A,NECTIN3,NOTCH2,NOTCH3,PARD3,RAC1,RALA,RALB,RAP2A,RHOA,RRAS2,SSX2IP,TCF7L2,TGFBR3,TUBA1C,TUBA4A,TUBB1,TUBG1,VCL,WASF1,WASL,YES1,ZYX
Regulation Of The Epithelial Mesenchymal Transition In Development Pathway	1.12	0.0758578	0.345	1.961	ADAM17,APH1B,AXIN2,BRCA1,CTNNB1,DVL1,DVL3,FZD3,FZD5,FZD9,GLI3,GLIS2,HIF1A,JAG1,LEF1,MAML1,NCSTN,NFKB1,PSEN1,PTCH1,PYGO2,RELA,RELB,S100A4,TCF7L2,WNT10B,WNT11,WNT5B,WNT7A,ZNF875
ErbB Signalling	1.11	0.0776247	0.34	2.191	EGF,ERBB2,GRB2,HRAS,JUN,MAP2K1,MAP2K6,MAPK1,MAPK11,MAPK12,MAPK13,MAPK14,MAPK3,MAPK8,MRAS,PAK2,PDPK1,PIK3CB,PIK3CG,PLCG1,PLCG2,PRKCB,PRKCD,PRKCE,PRKCH,PRKCQ,RALA,RALB,RAP2A,RRAS2,SHC1,SOS2
NAD Signalling Pathway	1.11	0.0776247	0.318	2.655	ACADM,AKT3,BMP6,BST1,CLOCK,EGF,H1-5,H1-6,H2BC10,H2BC12,H2BC15,H2BC17,H2BC5,H2BC8,HGF,HIF1A,IGF1,LDHA,LDHB,NADK,NADSYN1,NAPRT,NFKB1,NMNAT1,NMNAT2,NT5E,PARP15,PARP3,PARP4,PDGFB,PIK3CB,PIK3CG,POLR2A,POLR2B,POLR2D,POLR2H,POLR2I,POLR2K,POLRMT,PRKAB1,PRKAB2,SIRT1,SLC22A13,SLC7A5,TGFB1,TPCN2,TRPM2,VEGFA
GM-CSF Signalling	1.11	0.0776247	0.357	1.46	AKT3,CAMK2D,CAMK2G,CSF2RA,ETS1,GRB2,HRAS,LYN,MAP2K1,MAPK1,MAPK3,MRAS,PIK3CB,PIK3CG,PPP3CC,PRKCB,RACK1,RALA,RALB,RAP2A,RRAS2,SHC1,SOS2,STAT3,STAT5B
Sertoli Cell-Sertoli Cell Junction Signalling	1.11	0.0776247	0.306	#NUM!	ACTB,ACTG1,ACTN1,AKT3,CLDN9,CTNNA1,CTNNB1,DLG1,EPN1,GSK3A,GUCY1B1,HRAS,ILK,ITGA2B,ITGA4,ITGA7,ITGA8,ITGA9,ITGAD,ITGAM,ITGAX,ITGB3,ITGB4,ITGB5,JAM3,JUN,MAP2K1,MAP3K1,MAP3K10,MAP3K11,MAP3K14,MAP3K20,MAP3K3,MAP3K4,MAP3K5,MAP3K6,MAP3K9,MAPK1,MAPK11,MAPK12,MAPK13,MAPK14,MAPK3,MAPK8,MPP6,MRAS,MTMR2,MYO7A,NECTIN3,PRKACA,PRKACB,RAC1,RALA,RALB,RAP2A,RRAS2,TGFBR3,TJP3,TUBA1C,TUBA4A,TUBB1,TUBG1,VCL
Acute Myeloid Leukemia Signalling	1.09	0.0812831	0.341	1.732	AKT3,BRAF,CCNA1,CEBPA,CSF2RA,FLT3,GRB2,HRAS,IDH1,IDH3B,LEF1,MAP2K1,MAP2K6,MAPK1,MAPK3,MRAS,NFKB1,PIK3CB,PIK3CG,RALA,RALB,RAP2A,RELA,RELB,RRAS2,SOS2,SPI1,STAT3,STAT5A,STAT5B,TCF7L2
ERK/MAPK Signalling	1.09	0.0812831	0.304	2.828	BRAF,CREB3L4,CREB5,CREBBP,DOCK1,DUSP2,DUSP4,ELF3,ELF4,ETS1,ETS2,FYN,GRB2,HRAS,ITGA2B,ITGA4,ITGA7,ITGA8,ITGA9,ITGAD,ITGAM,ITGAX,ITGB3,ITGB4,ITGB5,MAP2K1,MAPK1,MAPK3,MKNK1,MRAS,PAK2,PIK3CB,PIK3CG,PLA2G4A,PLCG1,PLCG2,PPARG,PPP1CC,PPP1R10,PPP1R3D,PPP1R7,PPP2R2B,PPP2R3B,PPP2R5E,PRKACA,PRKACB,PRKCB,PRKCD,PRKCE,PTK2B,PXN,RAC1,RAC2,RALA,RALB,RAP2A,RAPGEF4,RRAS2,SHC1,SOS2,STAT3,TLN1,YWHAG,YWHAH,YWHAQ
Xenobiotic Metabolism Signalling	1.08	0.0831764	0.294	#NUM!	ABCB1,ABCC2,ABCC3,AIP,ALDH16A1,ALDH1A2,ALDH1B1,ALDH1L2,ALDH3B1,ALDH4A1,ARNT,CAMK2D,CAMK2G,CAMK4,CES1,CHST12,CHST15,CREBBP,CYP1B1,EP300,GRIP1,GSTA4,GSTM2,GSTO2,HDAC4,HDAC5,HMOX1,HRAS,HS6ST1,HSP90AA1,HSP90B1,MAF,MAOB,MAP2K1,MAP2K6,MAP3K1,MAP3K10,MAP3K11,MAP3K14,MAP3K3,MAP3K4,MAP3K5,MAP3K6,MAP3K9,MAPK1,MAPK11,MAPK12,MAPK13,MAPK14,MAPK3,MAPK8,MGMT,MGST1,MGST2,MRAS,NCOA1,NDST1,NDST2,NFE2L2,NFKB1,NQO2,…
Hypoxia Signalling in the Cardiovascular System	1.08	0.0831764	0.351	2.53	ARNT,ATM,BIRC6,CREB3L4,CREB5,CREBBP,CSNK1D,EP300,HIF1A,HSP90AA1,HSP90B1,JUN,LDHA,NFKBIA,P4HB,UBE2C,UBE2D4,UBE2G1,UBE2G2,UBE2J1,UBE2J2,UBE2N,UBE2Q2,UBE2R2,UBE2V2,VEGFA
14-3-3-mediated Signalling	1.07	0.0851138	0.323	0.845	AKT3,CBL,GRB2,GSK3A,HRAS,JUN,MAP2K1,MAP3K5,MAPK1,MAPK12,MAPK3,MAPK8,MAPT,MRAS,PIK3CB,PIK3CG,PLCD3,PLCG1,PLCG2,PLCH2,PRKCB,PRKCD,PRKCE,PRKCH,PRKCQ,RALA,RALB,RAP2A,RRAS2,SFN,STRADA,TP73,TRAF2,TUBA1C,TUBA4A,TUBB1,TUBG1,VIM,YWHAG,YWHAH,YWHAQ
Granzyme B Signalling	1.07	0.0851138	0.5	0.378	APAF1,CASP3,CASP9,CYCS,DFFA,GZMB,LMNB1,PRF1
Role of MAPK Signalling in the Pathogenesis of Influenza	1.07	0.0851138	0.346	#NUM!	AKT3,CASP3,CCL5,CXCL10,HRAS,IFNG,MAP2K1,MAP2K6,MAP3K5,MAPK1,MAPK11,MAPK12,MAPK13,MAPK14,MAPK3,MAPK8,MRAS,PLA2G2C,PLA2G4A,PLAAT4,PLAAT5,PLB1,PNPLA8,RABGEF1,RALA,RALB,RAP2A,RRAS2
GP6 Signalling Pathway	1.07	0.0851138	0.323	3.124	AKT3,APBB1IP,BTK,CAMK4,COL11A2,COL13A1,COL17A1,COL23A1,COL24A1,COL6A2,COL6A3,COL7A1,FCER1G,FYN,GP6,GRB2,GSK3A,ITGA2B,ITGB3,ITK,LAMA2,LAMB3,LAMC1,LCP2,LYN,PDPK1,PIK3CB,PIK3CG,PLCG1,PLCG2,PRKCB,PRKCD,PRKCE,PRKCH,PRKCQ,RAC1,RHOG,SYK,TLN1,VAV1,VAV3
Granzyme A Signalling	1.07	0.0851138	0.474	#NUM!	ANP32A,APEX1,CREBBP,EP300,GZMA,H1-5,H1-6,PRF1,SET
DNA damage-induced 14-3-3σ Signalling	1.07	0.0851138	0.474	#NUM!	AKT3,ATM,ATR,BRCA1,CCNB2,CDK2,RAD1,RAD17,SFN
Glioblastoma Multiforme Signalling	1.06	0.0870964	0.31	1.043	AKT3,CCND3,CDK2,CTNNB1,E2F1,E2F3,E2F7,E2F8,EGF,FZD3,FZD5,FZD9,GRB2,HRAS,IGF1,ITPR2,ITPR3,LEF1,MAP2K1,MAPK1,MAPK3,MRAS,NF1,NF2,PDGFA,PDGFB,PDGFD,PDGFRB,PIK3CB,PIK3CG,PLCD3,PLCG1,PLCG2,PLCH2,PRKCD,RAC1,RAC2,RALA,RALB,RAP2A,RHOA,RHOBTB1,RHOC,RHOF,RHOG,RHOH,RRAS2,SHC1,SOS2,WNT10B,WNT11,WNT5B,WNT7A
RhoA Signalling	1.05	0.0891251	0.323	2.137	ABL2,ACTB,ACTG1,ANLN,ARHGAP12,ARHGAP35,ARHGAP5,ARHGAP6,ARHGEF11,ARPC1B,CDC42EP1,CDC42EP3,CFL1,CFL2,CIT,DLC1,IGF1,KTN1,LIMK1,LIMK2,LPAR2,LPAR6,MPRIP,MYL9,MYLK,PIKFYVE,PIP4K2C,PIP5K1A,PLD1,PTK2B,RHOA,RTKN,SEPTIN1,SEPTIN11,SEPTIN5,SEPTIN6,SEPTIN7,SEPTIN8,SEPTIN9,WASF1
Adipogenesis pathway	1.04	0.0912011	0.319	#NUM!	AGPAT2,ATG5,ATG7,BMPR1A,CEBPA,CLOCK,CTNNB1,DGKD,FGFR4,FGFRL1,FZD3,FZD5,FZD9,GTF2H1,GTF2H2,GTF2H3,GTF2H5,HDAC4,HDAC5,HDAC7,HIF1A,KAT2A,KAT6B,KLF5,KMT2B,LEP,LPIN1,MNAT1,NOCT,NR1D2,PER2,PPARG,RBBP7,SAP30,SENP2,SETDB1,SIRT1,SMAD1,SMAD5,STAT5B,TGFB1,WNT10B,XBP1
MSP-RON Signalling In Macrophages Pathway	1.04	0.0912011	0.325	2.333	ARG1,CREB3L4,CREB5,CREBBP,F12,GAB2,GRB2,HLA-DMA,HLA-DMB,HLA-DOA,HLA-DPA1,HLA-DPB1,HLA-DQA1,HLA-DRA,HLA-DRB1,HRAS,IFNG,IFNGR2,IKBKG,ITGAM,JUN,MAPK1,MAPK3,MRAS,NFKB1,NFKBIZ,PIK3CB,PIK3CG,RALA,RALB,RAP2A,RELA,RELB,RRAS2,SOCS3,SOS2,ST14,STAT3
Ephrin Receptor Signalling	1.04	0.0912011	0.303	2.592	ACP1,AKT3,ARPC1B,CFL1,CFL2,CREB3L4,CREB5,CREBBP,CXCR4,DOK1,EGF,FYN,GNA15,GNAQ,GNAS,GNAZ,GNB1,GNG5,GRB2,HRAS,ITGA2B,ITGA4,ITGA7,ITGA8,ITGA9,ITGAD,ITGAM,ITGAX,ITGB3,ITGB4,ITGB5,ITSN1,KALRN,LIMK1,LIMK2,MAP2K1,MAP3K14,MAP4K4,MAPK1,MAPK3,MRAS,PAK2,PDGFA,PDGFB,PDGFD,PIK3CG,PTPN13,PXN,RAC1,RAC2,RALA,RALB,RAP2A,RHOA,RRAS2,SHC1,SOS2,STAT3,VEGFA,VEGFB,WASL
Sumoylation Pathway	1.04	0.0912011	0.33	-0.2	AR,CEBPA,CREBBP,EP300,ETS1,FASLG,JUN,MAP3K5,MAPK12,MAPK8,MYB,NFKB1,NFKBIA,PIAS4,RAC1,RAC2,RAN,RANGAP1,RCOR1,RFC1,RHOA,RHOBTB1,RHOC,RHOF,RHOG,RHOH,SENP2,SERBP1,SIRT1,SLC19A1,SP1,SP100,SUMO2,UBA2
IL-17A Signalling in Fibroblasts	1.04	0.0912011	0.395	#NUM!	IKBKG,IL17RA,JUN,LCN2,MAPK1,MAPK11,MAPK12,MAPK13,MAPK14,MAPK3,NFKB1,NFKBIA,NFKBIZ,RELA,RELB
IL-12 Signalling and Production in Macrophages	1.01	0.0977237	0.316	#NUM!	AKT3,ALOX12,CD40LG,CLU,ELP1,EP300,IFNG,IKBKG,IL12RB2,IL18,IL23A,IL23R,JUN,MAF,MAP2K1,MAPK1,MAPK11,MAPK12,MAPK13,MAPK14,MAPK3,MAPK8,MYD88,NCOA1,NFKB1,NFKBIA,PIK3CB,PIK3CG,PPARG,PRKCB,PRKCD,PRKCE,PRKCH,PRKCQ,RAB7A,RELA,RELB,RXRA,SERPINA1,SPI1,STAT4,TGFB1,TLR2
Actin Nucleation by ARP-WASP Complex	1.01	0.0977237	0.333	-0.471	ARPC1B,GRB2,HRAS,ITGA2B,ITGA4,ITGA7,ITGA8,ITGA9,ITGAD,ITGAM,ITGAX,ITGB3,ITGB4,ITGB5,MRAS,RAC1,RAC2,RALA,RALB,RAP2A,RHOA,RHOBTB1,RHOC,RHOF,RHOG,RHOH,RRAS2,SOS2,VASP,WASF1,WASL
Ephrin B Signalling	1.01	0.0977237	0.347	3.13	ACP1,CBL,CFL1,CFL2,CTNNB1,CXCR4,GNA15,GNAQ,GNAS,GNAZ,GNB1,GNG5,HRAS,ITSN1,KALRN,LIMK1,MAPK1,MAPK3,MRAS,PXN,RAC1,RAC2,RHOA,VAV1,VAV3
Neuroinflammation Signalling Pathway	1	0.1	0.289	2.038	ACVR1B,ACVR1C,ACVR2A,ACVR2B,AGER,AKT3,APH1B,APP,BIRC3,BIRC5,BIRC6,CASP3,CCL5,CD200R1,CFLAR,CREB3L4,CREB5,CREBBP,CTNNB1,CX3CR1,CXCL10,CXCL8,ELP1,FASLG,GABBR1,GABRR2,GLS,HLA-C,HLA-DMA,HLA-DMB,HLA-DOA,HLA-DPA1,HLA-DPB1,HLA-DQA1,HLA-DRA,HLA-DRB1,HLA-E,HMGB1,HMOX1,ICAM1,IFNG,IFNGR2,IKBKG,IL18,IL1R1,IL6R,IRAK3,JAK3,JUN,MAPK1,MAPK11,MAPK12,MAPK13,MAPK14,MAPK3,MAPK8,MAPT,MMP9,MYD88,NAIP,NCF2,NCSTN,NFAT5,…
TNFR2 Signalling	1	0.1	0.406	0.577	BIRC3,IKBKG,JUN,MAP3K1,MAP3K14,MAPK8,NAIP,NFKB1,NFKBIA,RELA,RELB,TRAF1,TRAF2
Role of MAPK Signalling in Inhibiting the Pathogenesis of Influenza	0.979	0.104954	0.342	0.784	BRAF,CASP3,CCL5,CXCL10,CXCL8,IFNG,JUN,MAP2K1,MAP2K6,MAP3K5,MAPK1,MAPK11,MAPK12,MAPK13,MAPK14,MAPK3,MAPK8,MYD88,NFKB1,NFKBIA,PLA2G2C,PLA2G4A,PLAAT4,PLAAT5,PLB1,PNPLA8
Cholecystokinin/Gastrin-mediated Signalling	0.959	0.109901	0.319	1.859	GNAQ,GRB2,HRAS,IL18,ITPR2,ITPR3,JUN,MAP2K1,MAP2K6,MAPK1,MAPK12,MAPK14,MAPK3,MAPK8,MEF2A,MEF2B,MRAS,PRKCB,PRKCD,PRKCE,PRKCH,PRKCQ,PTK2B,PXN,RAC1,RAC2,RALA,RALB,RAP2A,RHOA,RHOBTB1,RHOC,RHOF,RHOG,RHOH,RRAS2,SHC1,SOS2
Glycogen Degradation III	0.959	0.109901	0.5	1.134	GDPGP1,MGAM,MTAP,PGM1,PGM2,PYGL,PYGM
tRNA Charging	0.955	0.110917	0.385	-2.84	AARS2,CARS1,EARS2,FARS2,FARSB,KARS1,LARS1,MARS1,MARS2,NARS1,NARS2,RARS1,TARS3,WARS2,YARS2
Role of MAPK Signalling in Promoting the Pathogenesis of Influenza	0.955	0.110917	0.321	1	ATP6AP1,ATP6V0A1,ATP6V0D1,ATP6V0E2,ATP6V1A,ATP6V1G1,BRAF,CASP3,HRAS,JUN,MAP2K1,MAP2K6,MAP3K5,MAPK1,MAPK11,MAPK12,MAPK13,MAPK14,MAPK3,MAPK8,MRAS,NFKB1,NFKBIA,NUP153,PLA2G2C,PLA2G4A,PLAAT4,PLAAT5,PLB1,PNPLA8,RABGEF1,RALA,RALB,RAP2A,RRAS2,TCIRG1
Ceramide Biosynthesis	0.947	0.11298	0.667	0	DEGS2,KDSR,SPTLC1,SPTLC2
HMGB1 Signalling	0.943	0.114025	0.305	0.781	AGER,AKT3,CD40LG,CXCL8,FASLG,HMGB1,HRAS,ICAM1,IFNG,IFNGR2,IL18,IL1R1,JUN,KAT2A,KAT6B,LEP,MAP2K1,MAP2K6,MAPK1,MAPK11,MAPK12,MAPK13,MAPK14,MAPK3,MAPK8,MRAS,NFKB1,NGFR,OSM,PIK3CB,PIK3CG,RAC1,RAC2,RALA,RALB,RAP2A,RBBP7,RELA,RELB,RHOA,RHOBTB1,RHOC,RHOF,RHOG,RHOH,RRAS2,SERPINE1,SP1,TGFB1,TNFSF13,TNFSF14
Cell Cycle Control of Chromosomal Replication	0.939	0.11508	0.357	0	CDC45,CDC6,CDK10,CDK12,CDK14,CDK2,CDT1,DBF4,MCM2,MCM8,ORC1,ORC4,ORC5,ORC6,PRIM1,PRIM2,RPA2,RPA3,TOP2A,TOP2B
Agrin Interactions at Neuromuscular Junction	0.936	0.115878	0.343	0.426	ACTB,ACTG1,CTTN,DVL1,ERBB2,GABPA,HRAS,ITGA4,JUN,LAMA2,LAMC1,MAPK1,MAPK12,MAPK3,MAPK8,MRAS,PAK2,PXN,RAC1,RAC2,RALA,RALB,RAP2A,RRAS2
Corticotropin Releasing Hormone Signalling	0.936	0.115878	0.309	3	ADCY3,ADCY4,ADCY6,BRAF,CACNA1D,CACNA1E,CACNA2D2,CACNA2D3,CACNB1,CAMK4,CATSPER1,CREB3L4,CREB5,CREBBP,FASLG,GLI3,GNAQ,GNAS,GUCY1B1,ITPR2,ITPR3,JUN,MAP2K1,MAPK1,MAPK11,MAPK12,MAPK13,MAPK14,MAPK3,MEF2A,MEF2B,NPR3,NR4A1,NT5C,PLCG1,PLCG2,PRKACA,PRKACB,PRKCB,PRKCD,PRKCE,PRKCH,PRKCQ,PTCH1,SLC39A7,VEGFA
PEDF Signalling	0.936	0.115878	0.333	1	AKT3,CFLAR,FASLG,HRAS,IKBKG,MAPK1,MAPK11,MAPK12,MAPK13,MAPK14,MAPK3,MRAS,NFKB1,NFKBIA,PIK3CB,PIK3CG,PNPLA2,PPARG,RAC1,RALA,RALB,RAP2A,RELA,RELB,RHOA,RRAS2,TCF12,TCF7L2
IL-23 Signalling Pathway	0.936	0.115878	0.37	-0.5	AKT3,HIF1A,IL12RB2,IL23A,IL23R,NFKB1,NFKBIA,PIK3CB,PIK3CG,RELA,RELB,RORA,RORC,SOCS3,STAT3,STAT4,TYK2
Aldosterone Signalling in Epithelial Cells	0.924	0.119124	0.305	2.041	DNAJB1,DNAJB14,DNAJC10,DNAJC13,DNAJC15,DNAJC19,DNAJC2,DNAJC21,DNAJC24,DNAJC30,DNAJC4,DNAJC5,DNAJC8,DNAJC9,HSCB,HSP90AA1,HSP90B1,HSPA14,HSPA1L,HSPA4L,HSPA5,HSPA6,HSPA8,HSPE1,HSPH1,ITPR2,ITPR3,MAP2K1,MAPK1,MAPK3,NR3C2,PDPK1,PIK3CB,PIK3CG,PIKFYVE,PIP4K2C,PIP5K1A,PLCD3,PLCG1,PLCG2,PLCH2,PRKCB,PRKCD,PRKCE,PRKCH,PRKCQ,SACS,SLC12A2,SLC9A1,SOS2
Hepatic Fibrosis / Hepatic Stellate Cell Activation	0.917	0.12106	0.299	#NUM!	BAMBI,CCL5,CCR5,CCR7,CD14,CD40LG,COL11A2,COL13A1,COL17A1,COL23A1,COL24A1,COL6A2,COL6A3,COL7A1,CSF1,CXCL8,CXCR3,ECE1,EGF,FASLG,FLT1,FLT4,HGF,ICAM1,IFNAR2,IFNG,IFNGR2,IGF1,IGFBP3,IL10RA,IL1R1,IL1R2,IL1RL1,IL4R,IL6R,LEP,MMP9,MYH11,MYH9,MYL9,MYO10,MYO18A,MYO18B,NFKB1,NGFR,PDGFA,PDGFB,PDGFD,PDGFRB,RELA,RELB,SERPINE1,SMAD7,TGFB1,TIMP1,TIMP2,VEGFA,VEGFB
Dilated Cardiomyopathy Signalling Pathway	0.914	0.121899	0.308	-0.169	ACTB,ACTG1,ADCY3,ADCY4,ADCY6,AKT3,BAG3,CACNA1D,CACNA1E,CACNA2D2,CACNA2D3,CACNB1,CAMK2D,CAMK2G,CAMK4,CASP9,CATSPER1,CNN1,GNAS,ILK,ITPR2,ITPR3,LMNA,MAP3K3,MAPK1,MAPK11,MAPK12,MAPK13,MAPK14,MAPK3,MYBPC3,MYH11,MYH9,MYL9,MYO10,MYO18A,MYO18B,PDE2A,PDE3A,PRKACA,PRKACB,PRKCE,SCN5A,TNNT3,TPM1
Endometrial Cancer Signalling	0.914	0.121899	0.35	0.688	AKT3,CASP9,CTNNA1,CTNNB1,ERBB2,GRB2,HRAS,ILK,LEF1,MAP2K1,MAPK1,MAPK3,MRAS,PDPK1,PIK3CB,PIK3CG,RALA,RALB,RAP2A,RRAS2,SOS2
Inhibition of ARE-Mediated mRNA Degradation Pathway	0.903	0.125026	0.304	1.982	AGO1,AGO2,AGO4,AKT3,CD40LG,CNOT1,CNOT11,CNOT7,CNOT9,DIS3,DIS3L,EXOSC1,EXOSC2,EXOSC4,EXOSC5,EXOSC6,EXOSC7,EXOSC8,EXOSC9,FASLG,MAPK1,MAPK11,MAPK12,MAPK13,MAPK14,MAPK3,MAPKAPK2,NGFR,PPP2R2B,PPP2R3B,PPP2R5E,PRKACA,PRKACB,PSMA3,PSMA4,PSMA8,PSMC1,PSMC2,PSMD10,PSMD9,SFN,TIA1,TNFSF13,TNFSF14,YWHAG,YWHAH,YWHAQ,ZFP36,ZNF331
Apelin Endothelial Signalling Pathway	0.9	0.125893	0.309	0.822	ADCY3,ADCY4,ADCY6,AKT3,ARNT,CAMK4,GNA15,GNAQ,GNAS,GNAZ,GNB1,GNG5,HDAC4,HDAC5,HIF1A,HRAS,ICAM1,JUN,MAP2K1,MAPK1,MAPK12,MAPK3,MAPK8,MEF2A,MEF2B,MRAS,NFKB1,PIK3CB,PIK3CG,PRKAB1,PRKAB2,PRKCB,PRKCD,PRKCE,PRKCH,PRKCQ,RALA,RALB,RAP2A,RELA,RELB,RRAS2,SP1
Assembly of RNA Polymerase II Complex	0.896	0.127057	0.36	-3.3	GTF2H1,GTF2H2,GTF2H3,GTF2H5,MNAT1,POLR2A,POLR2B,POLR2D,POLR2H,POLR2I,POLR2K,TAF11,TAF15,TAF3,TAF6L,TAF9,TAF9B,TBP
FcγRIIB Signalling in B Lymphocytes	0.893	0.127938	0.329	0.688	BTK,CACNA1D,CACNA1E,CACNA2D2,CACNA2D3,CACNB1,CATSPER1,DOK1,GRB2,HRAS,IGHM,INPP5D,ITPR2,ITPR3,LYN,MAPK12,MAPK8,MRAS,PDPK1,PIK3CB,PIK3CG,PLCG2,RALA,RALB,RAP2A,RRAS2,SHC1,SYK
HIPPO Signalling	0.893	0.127938	0.329	-0.5	AMOT,CSNK1D,DLG1,DLG3,DLG4,FAT4,LATS2,NF2,PARD3,PATJ,PPP1CC,PPP1R10,PPP1R3D,PPP1R7,PPP2R2B,PPP2R3B,PPP2R5E,RASSF1,SCRIB,SFN,SMAD1,SMAD5,STK3,STK4,TP53BP2,YWHAG,YWHAH,YWHAQ
Axonal Guidance Signalling	0.879	0.13213	0.275	#NUM!	ABLIM1,ABLIM2,ABLIM3,ACE,ADAM12,ADAM15,ADAM17,ADAM19,ADAM22,ADAM23,ADAM32,ADAM8,ADAM9,ADAMTS1,ADAMTS10,ADAMTS13,ADAMTS2,ADAMTS4,ADAMTS5,AFG3L2,AKT3,ARHGEF11,ARPC1B,BMP6,CFL1,CFL2,CXCR4,DCC,DOCK1,EGF,ERBB2,FES,FYN,FZD3,FZD5,FZD9,GDF7,GLI3,GLIS2,GNA15,GNAQ,GNAS,GNAZ,GNB1,GNG5,GRB2,HRAS,IGF1,ITGA2B,ITGA4,ITGA7,ITGA8,ITGA9,ITGAD,ITGAM,ITGAX,ITGB3,ITGB4,ITGB5,ITSN1,KALRN,KLC1,LIMK1,LIMK2,MAP2K1,MAPK1,…
Pathogenesis of Multiple Sclerosis	0.879	0.13213	0.556	#NUM!	CCL4,CCL5,CCR5,CXCL10,CXCR3
Leucine Degradation I	0.879	0.13213	0.556	-1.342	ACADM,BCAT1,IVD,MCCC1,MCCC2
Glucocorticoid Receptor Signalling	0.87	0.134896	0.272	#NUM!	ACTB,AKT3,AR,ARG2,ARID1A,ATP5F1C,BRCA1,CAV1,CCL5,CD163,CD247,CD3D,CD3E,CD3G,CDKN1C,CEBPA,CREBBP,CREBZF,CXCL8,DNAH10,EGF,ELP1,EP300,FKBP5,GABPA,GRB2,GTF2H1,GTF2H2,GTF2H3,GTF2H5,HLA-C,HLA-DMA,HLA-DMB,HLA-DOA,HLA-DPA1,HLA-DPB1,HLA-DQA1,HLA-DRA,HLA-DRB1,HLA-E,HLTF,HMGB1,HP,HRAS,HSP90AA1,HSP90B1,HSPA14,HSPA1L,HSPA5,HSPA6,HSPA8,ICAM1,IFNG,IGF1,IKBKG,IL10RA,IL10RB,IL12RB2,IL17RA,IL18R1,IL1R1,IL1R2,IL1RL…
G Beta Gamma Signalling	0.87	0.134896	0.31	1.808	AKT3,BTK,CACNA1D,CACNA1E,CACNA2D2,CACNA2D3,CACNB1,CATSPER1,CAV1,DNM2,GNA15,GNAQ,GNAS,GNAZ,GNB1,GNG5,GRB2,HRAS,ITPR2,ITPR3,MAPK1,MAPK3,MRAS,PDPK1,PIK3CG,PLCG1,PLCG2,PRKACA,PRKACB,PRKCB,PRKCD,PRKCE,PRKCH,PRKCQ,RALA,RALB,RAP2A,RRAS2,SHC1,SOS2
Phosphatidylglycerol Biosynthesis II (Non-plastidic)	0.87	0.134896	0.417	0.632	AGPAT1,AGPAT2,AGPAT5,CDS1,CDS2,GPAT3,LCLAT1,MBOAT2,PGS1,PTPMT1
Reelin Signalling in Neurons	0.854	0.139959	0.31	0.822	AKT3,APBB1,APP,ARHGEF11,ARHGEF2,ARHGEF3,ARHGEF9,ARPC1B,CAMK2D,CAMK2G,CFL1,DAB1,DNAH10,FGR,FYN,LCK,LIMK1,LYN,MAP2K1,MAP2K6,MAP3K10,MAP3K11,MAP3K9,MAP4K1,MAPK1,MAPK12,MAPK3,MAPK8,MAPT,NECTIN3,PDK1,PDK3,PIK3CB,PIK3CG,RAC1,RHOA,WASF1,WASL,YES1
Pentose Phosphate Pathway (Oxidative Branch)	0.854	0.139959	0.75	#NUM!	G6PD,H6PD,PGD
Choline Biosynthesis III	0.854	0.139959	0.467	1.89	CHPT1,HMOX1,NAPEPLD,PCYT1A,PCYT1B,PHKA1,PLD1
1D-myo-inositol Hexakisphosphate Biosynthesis II (Mammalian)	0.854	0.139959	0.444	2.121	INPP5A,INPP5D,INPP5E,INPPL1,IPPK,ITPKC,OCRL,SYNJ1
Glycogen Degradation II	0.854	0.139959	0.5	0.816	GDPGP1,MTAP,PGM1,PGM2,PYGL,PYGM
Arginine Degradation I (Arginase Pathway)	0.854	0.139959	0.75	#NUM!	ALDH4A1,ARG1,ARG2
IGF-1 Signalling	0.854	0.139959	0.317	1.512	AKT3,CASP9,GRB10,GRB2,HRAS,IGF1,IGFBP3,IRS2,JUN,MAP2K1,MAPK1,MAPK3,MAPK8,MRAS,PDPK1,PIK3CB,PIK3CG,PRKACA,PRKACB,PXN,RALA,RALB,RAP2A,RRAS2,SFN,SHC1,SOCS3,SOCS4,SOS2,STAT3,YWHAG,YWHAH,YWHAQ
HOTAIR Regulatory Pathway	0.854	0.139959	0.301	1.155	AEBP2,AGO1,AGO2,AGO4,AKT3,AR,ATG7,ATXN1,CREBBP,CTNNB1,DNMT3B,DZIP3,EED,EP300,ERBB2,FOXM1,ICAM1,JARID2,KMT2C,LEF1,MMP15,MMP19,MMP23B,MMP28,MMP8,MMP9,MRTFA,MTF2,NFKB1,NFKBIA,PIK3CB,PIK3CG,RBBP7,RCOR1,RELA,RELB,REST,RHOC,SETDB1,STAT3,SUZ12,TCF7L2,TGFB1,TWIST2,VIM,WNT10B,WNT11,WNT5B,WNT7A
Type II Diabetes Mellitus Signalling	0.851	0.140929	0.303	1.134	ACSL1,ACSL3,ACSL6,ADIPOR2,AKT3,CACNA1D,CACNA1E,CACNA2D2,CACNA2D3,CACNB1,CATSPER1,IKBKG,INSR,IRS2,ITPR2,ITPR3,MAFA,MAP3K1,MAP3K14,MAP3K5,MAPK1,MAPK12,MAPK3,MAPK8,NFKB1,NFKBIA,NGFR,PDPK1,PIK3CB,PIK3CG,PKM,PPARG,PRKAB1,PRKAB2,PRKCB,PRKCD,PRKCE,PRKCH,PRKCQ,RELA,RELB,SLC27A2,SMPD5,SOCS3,SOCS4,TRAF2
Amyloid Processing	0.851	0.140929	0.353	0.832	AKT3,APH1B,APP,CAPN1,CAPN7,CSNK1D,MAPK1,MAPK11,MAPK12,MAPK13,MAPK14,MAPK3,MAPT,NCSTN,PRKACA,PRKACB,PRKCE,PSEN1
Colorectal Cancer Metastasis Signalling	0.848	0.141906	0.286	2.528	ADCY3,ADCY4,ADCY6,AKT3,BIRC5,BRAF,CASP3,CASP9,CTNNB1,DCC,DVL1,EGF,FZD3,FZD5,FZD9,GNA15,GNAQ,GNAS,GNAZ,GNB1,GNG5,GRB2,HRAS,IFNG,IL6R,JAK3,JUN,LEF1,MAP2K1,MAPK1,MAPK12,MAPK3,MAPK8,MMP15,MMP19,MMP23B,MMP28,MMP8,MMP9,MRAS,MSH2,NFKB1,PIK3CB,PIK3CG,PRKACA,PRKACB,PTGER4,RAC1,RAC2,RALA,RALB,RAP2A,RELA,RELB,RHOA,RHOBTB1,RHOC,RHOF,RHOG,RHOH,RRAS2,SOS2,STAT3,TCF7L2,TGFB1,TLR10,TLR2,TLR3,TLR5,TLR9,TYK2,VEGFA…
Ceramide Signalling	0.842	0.14388	0.322	-0.392	AKT3,CTSD,CYCS,DIABLO,HRAS,JUN,MAP2K1,MAP3K1,MAPK3,MAPK8,MRAS,NFKB1,NGFR,PIK3CB,PIK3CG,PPP2R2B,PPP2R3B,PPP2R5E,RALA,RALB,RAP2A,RELA,RELB,RRAS2,S1PR2,S1PR3,S1PR5,SMPD5,SPHK1
Role of NFAT in Cardiac Hypertrophy	0.839	0.144877	0.291	2.626	ADCY3,ADCY4,ADCY6,AKAP5,AKT3,CACNA1D,CACNA1E,CACNA2D2,CACNA2D3,CACNB1,CAMK2D,CAMK2G,CAMK4,CATSPER1,EP300,GNAQ,GNAS,GNB1,GNG5,GRB2,HDAC4,HDAC5,HDAC7,HRAS,IGF1,ITPR2,ITPR3,MAP2K1,MAP2K6,MAP3K1,MAPK1,MAPK11,MAPK12,MAPK13,MAPK14,MAPK3,MAPK8,MEF2A,MEF2B,MRAS,PIK3CB,PIK3CG,PLCD3,PLCG1,PLCG2,PLCH2,PPP3CC,PRKACA,PRKACB,PRKCB,PRKCD,PRKCE,PRKCH,PRKCQ,RALA,RALB,RAP2A,RCAN3,RRAS2,SHC1,SLC8A1,SLC8A3,SOS2,TGFB1
CDK5 Signalling	0.833	0.146893	0.312	-0.18	ADCY3,ADCY4,ADCY6,CABLES1,CAPN1,EGR1,GNAS,HRAS,LAMA2,LAMB3,LAMC1,MAP2K1,MAPK1,MAPK11,MAPK12,MAPK13,MAPK14,MAPK3,MAPK8,MAPT,MRAS,NGFR,PPP1CC,PPP1R10,PPP1R3D,PPP1R7,PPP2R2B,PPP2R3B,PPP2R5E,PRKACA,PRKACB,RALA,RALB,RAP2A,RRAS2
Melanocyte Development and Pigmentation Signalling	0.83	0.147911	0.319	1.89	ADCY3,ADCY4,ADCY6,CREB3L4,CREB5,CREBBP,EP300,GNAS,GRB2,HRAS,MAP2K1,MAPK1,MAPK3,MITF,MRAS,PAX3,PIK3CB,PIK3CG,PLCG1,PLCG2,PRKACA,PRKACB,PTPN6,RALA,RALB,RAP2A,RRAS2,SH2B2,SHC1,SOS2
Non-Small Cell Lung Cancer Signalling	0.83	0.147911	0.319	0	AKT3,CASP9,CCND3,E2F1,E2F3,EGF,ERBB2,GRB2,HDAC4,HDAC5,HDAC7,HRAS,ITPR2,ITPR3,MAP2K1,MAPK1,MAPK3,MRAS,PDPK1,PIK3CB,PIK3CG,PLCG1,RALA,RALB,RAP2A,RASSF1,RRAS2,RXRA,SOS2,STK4
Neurotrophin/TRK Signalling	0.83	0.147911	0.329	1.225	CREB3L4,CREB5,CREBBP,FRS2,GRB2,HRAS,JUN,MAP2K1,MAP2K6,MAP3K5,MAPK1,MAPK3,MAPK8,MRAS,NGFR,PDPK1,PIK3CB,PIK3CG,PLCG1,RALA,RALB,RAP2A,RRAS2,SHC1,SOS2
VEGF Family Ligand-Receptor Interactions	0.79	0.162181	0.321	0.962	AKT3,FLT1,FLT4,GRB2,HRAS,MAP2K1,MAPK1,MAPK3,MRAS,PIK3CB,PIK3CG,PLA2G4A,PLCG1,PLCG2,PRKCB,PRKCD,PRKCE,PRKCH,PRKCQ,RALA,RALB,RAP2A,RRAS2,SHC1,SOS2,VEGFA,VEGFB
Lipoate Biosynthesis and Incorporation II	0.79	0.162181	1	#NUM!	LIAS,LIPT1
Glycine Degradation (Creatine Biosynthesis)	0.79	0.162181	1	#NUM!	GAMT,GATM
Cardiolipin Biosynthesis II	0.79	0.162181	1	#NUM!	PGS1,PTPMT1
Glutamine Degradation I	0.79	0.162181	1	#NUM!	GLS,GLS2
Apelin Cardiomyocyte Signalling Pathway	0.767	0.171002	0.313	2.694	AKT3,ARNT,ATP2A1,ATP2A3,HIF1A,MAPK1,MAPK11,MAPK12,MAPK13,MAPK14,MAPK3,MAPK8,MYL9,MYLK,PIK3CB,PIK3CG,PLCD3,PLCG1,PLCG2,PLCH2,PRKCB,PRKCD,PRKCE,PRKCH,PRKCQ,SLC8A1,SLC8A3,SLC9A1,SLC9A5,SLC9A8,TGFB1
Phosphatidylcholine Biosynthesis I	0.762	0.172982	0.571	2	CHPT1,PCYT1A,PCYT1B,PHKA1
Sphingosine-1-phosphate Signalling	0.747	0.179061	0.305	0	ACER3,ADCY3,ADCY4,ADCY6,AKT3,ASAH2B,CASP10,CASP3,CASP6,CASP9,GNAQ,MAPK1,MAPK3,PDGFA,PDGFB,PDGFD,PDGFRB,PIK3CB,PIK3CG,PLCD3,PLCG1,PLCG2,PLCH2,PTK2B,RAC1,RAC2,RHOA,RHOBTB1,RHOC,RHOF,RHOG,RHOH,S1PR2,S1PR3,S1PR5,SPHK1
P2Y Purigenic Receptor Signalling Pathway	0.747	0.179061	0.302	1.667	ADCY3,ADCY4,ADCY6,AKT3,CREB3L4,CREB5,CREBBP,GNAQ,GNB1,GNG5,HRAS,ITGA2B,ITGB3,JUN,MAP2K1,MAPK1,MAPK3,MRAS,NFKB1,P2RY11,PIK3CB,PIK3CG,PLCD3,PLCG1,PLCG2,PLCH2,PRKACA,PRKACB,PRKCB,PRKCD,PRKCE,PRKCH,PRKCQ,RALA,RALB,RAP2A,RELA,RELB,RRAS2
eNOS Signalling	0.747	0.179061	0.296	1.48	ADCY3,ADCY4,ADCY6,AKT3,AQP10,CAMK4,CASP3,CASP9,CAV1,CCNA1,CCNA2,CHRNA2,DNM2,FLT1,FLT4,GNAQ,GNAS,GUCY1B1,HSP90AA1,HSP90B1,HSPA14,HSPA1L,HSPA5,HSPA6,HSPA8,ITPR2,ITPR3,LPAR2,LPAR6,NOSIP,PDPK1,PIK3CB,PIK3CG,PLCG1,PLCG2,PRKAB1,PRKAB2,PRKACA,PRKACB,PRKCB,PRKCD,PRKCE,PRKCH,PRKCQ,SLC7A1,VEGFA,VEGFB
Phagosome Maturation	0.747	0.179061	0.296	#NUM!	ATP6AP1,ATP6V0A1,ATP6V0D1,ATP6V0E2,ATP6V1A,ATP6V1G1,CTSA,CTSD,CTSF,CTSG,CTSK,CTSO,CTSW,CTSZ,DCTN4,DYNC1I2,DYNC1LI2,DYNC2H1,EEA1,HLA-C,HLA-DRA,HLA-DRB1,HLA-E,LAMP1,M6PR,MPO,NAPA,NCF2,NSF,PIKFYVE,RAB5C,RAB7A,RAC1,RAC2,TCIRG1,TCTE3,TUBA1C,TUBA4A,TUBB1,TUBD1,TUBE1,TUBG1,VPS18,VPS37B,VPS39,VTI1A,ZBTB12
PFKFB4 Signalling Pathway	0.738	0.18281	0.348	2.84	CREB3L4,CREB5,CREBBP,GNAS,HK2,HK3,MAP2K1,MAP2K6,MAPK1,MAPK3,NCOA3,PFKFB4,PRKACA,PRKACB,TGFB1,TKT
CXCR4 Signalling	0.735	0.184077	0.293	1.372	ADCY3,ADCY4,ADCY6,AKT3,ARHGEF11,CD4,CXCR4,DOCK1,EGR1,ELMO1,GNA15,GNAQ,GNAS,GNAZ,GNB1,GNG5,HRAS,ITPR2,ITPR3,JUN,LYN,MAP2K1,MAPK1,MAPK12,MAPK3,MAPK8,MRAS,MYL9,PAK2,PIK3CB,PIK3CG,PRKCB,PRKCD,PRKCE,PRKCH,PRKCQ,PXN,RAC1,RAC2,RALA,RALB,RAP2A,RHOA,RHOBTB1,RHOC,RHOF,RHOG,RHOH,RRAS2
Assembly of RNA Polymerase III Complex	0.735	0.184077	0.462	-2.449	BDP1,GTF3A,GTF3C3,GTF3C4,POLR3D,TBP
Role of IL-17A in Arthritis	0.71	0.194984	0.333	#NUM!	CCL5,CXCL8,IL17RA,MAP2K1,MAP2K6,MAPK1,MAPK11,MAPK12,MAPK13,MAPK14,MAPK3,MAPK8,MAPKAPK2,NFKB1,NFKBIA,PIK3CB,PIK3CG,RELA,RELB
NRF2-mediated Oxidative Stress Response	0.69	0.204174	0.283	2.271	ABCC2,ACTB,ACTG1,BACH1,CREBBP,CYP2R1,CYP2U1,DNAJA3,DNAJB1,DNAJB14,DNAJC10,DNAJC13,DNAJC15,DNAJC19,DNAJC21,DNAJC4,DNAJC5,DNAJC8,DNAJC9,EP300,EPHX1,FKBP5,FOSL1,FTH1,GCLM,GSR,GSTA4,GSTM2,GSTO2,HACD3,HMOX1,HRAS,HSP90AA1,HSP90B1,JUN,MAF,MAFG,MAP2K1,MAP2K6,MAP3K1,MAP3K5,MAPK1,MAPK14,MAPK3,MAPK8,MGST1,MGST2,MRAS,NFE2L2,NQO2,PIK3CB,PIK3CG,PMF1/PMF1-BGLAP,PRKCB,PRKCD,PRKCE,PRKCH,PRKCQ,RALA,RALB,RAP2A,RBX1…
Prostate Cancer Signalling	0.69	0.204174	0.304	#NUM!	AKT3,AR,CASP9,CDK2,CREB3L4,CREB5,CREBBP,CTNNB1,E2F1,E2F3,GRB2,HDAC4,HDAC5,HDAC7,HRAS,HSP90AA1,HSP90B1,LEF1,MAP2K1,MAPK1,MAPK3,MRAS,NFKB1,NFKBIA,PDPK1,PIK3CB,PIK3CG,RALA,RALB,RAP2A,RELA,RELB,RRAS2,SOS2
Estrogen-Dependent Breast Cancer Signalling	0.688	0.205116	0.316	1.706	AKT3,CREB3L4,CREB5,CREBBP,CYP19A1,HRAS,HSD17B12,IGF1,JUN,MAPK1,MAPK3,MRAS,NFKB1,PIK3CB,PIK3CG,RALA,RALB,RAP2A,RELA,RELB,RRAS2,SP1,STAT5A,STAT5B,TERT
Adrenomedullin Signalling pathway	0.684	0.207014	0.286	2.661	ADCY3,ADCY4,ADCY6,AKT3,ARNT,BRAF,CAMK4,CASP3,CFH,GNA15,GNAQ,GNAS,GRB2,GSK3A,GUCY1B1,HIF1A,HRAS,IL18,ITPR2,ITPR3,KCNN3,MAP2K1,MAP2K6,MAPK1,MAPK11,MAPK12,MAPK13,MAPK14,MAPK3,MAPK8,MATK,MRAS,MYLK,NFKB1,NPR3,NT5C,PIK3CB,PIK3CG,PLCD3,PLCG1,PLCG2,PLCH2,PPARG,PRKACA,PRKACB,PTK2B,RALA,RALB,RAP2A,RELA,RELB,RRAS2,RXRA,SHC1,SHF,SLC39A7,SOS2
Oxidative Phosphorylation	0.664	0.21677	0.303	-4.004	ATP5F1C,ATP5MF,ATP5MG,ATP5PF,ATP5PO,COX10,COX11,COX15,COX17,COX4I1,COX6B2,COX6C,COX7A2,COX7B,COX7C,CYCS,DMAC2L,NDUFA10,NDUFA12,NDUFA4,NDUFA5,NDUFA6,NDUFB2,NDUFB5,NDUFB8,NDUFS1,NDUFS3,NDUFS4,NDUFV1,UQCRB,UQCRC1,UQCRQ,VPS9D1
Iron homeostasis Signalling pathway	0.662	0.217771	0.295	#NUM!	ARNT,ATP6AP1,ATP6V0A1,ATP6V0D1,ATP6V0E2,ATP6V1A,ATP6V1G1,BMP6,BMPR1A,CD163,CIAO2A,EGF,EPAS1,ERFE,FTH1,FXN,GDF15,HIF1A,HMOX1,HMOX2,HP,HSCB,IL6R,JAK3,LYRM4,MAPK1,MAPK3,NUBP1,NUBP2,PDGFA,PDGFB,PDGFRB,SLC11A1,SLC40A1,SMAD1,SMAD5,STAT3,STAT5A,STAT5B,TCIRG1,TYK2
GADD45 Signalling	0.66	0.218776	0.4	#NUM!	ATM,ATR,BRCA1,CCND3,CDK2,GADD45A,GADD45G,MAP3K4
Valine Degradation I	0.66	0.218776	0.4	-0.378	ACAD8,ACADSB,BCAT1,BCKDHB,DBT,ECHDC3,HADHB,HIBADH
Xenobiotic Metabolism AHR Signalling Pathway	0.66	0.218776	0.31	2.353	AIP,ALDH16A1,ALDH1A2,ALDH1B1,ALDH1L2,ALDH3B1,ALDH4A1,ARNT,CREBBP,CYP1B1,EP300,GSTA4,GSTM2,GSTO2,HDAC4,HDAC5,HSP90AA1,HSP90B1,MGST1,MGST2,NCOA1,NCOA2,NFKB1,NQO2,PTGES3,RELA,RELB
Protein Kinase A Signalling	0.658	0.219786	0.271	1.802	ACP1,ADCY3,ADCY4,ADCY6,AKAP11,AKAP12,AKAP13,AKAP5,AKAP7,AKAP9,ANAPC1,ANAPC10,APEX1,BRAF,CAMK2D,CAMK2G,CAMK4,CDC14B,CDC23,CDC25A,CDC25B,CDC25C,CREB3L4,CREB5,CREBBP,CTNNB1,DCC,DUSP10,DUSP12,DUSP2,DUSP22,DUSP4,GDPD1,GDPD3,GLI3,GNAQ,GNAS,GNB1,GNG5,GSK3A,GYS1,H1-5,H1-6,ITPR2,ITPR3,LEF1,MAP2K1,MAP3K1,MAPK1,MAPK3,MTMR3,MYL9,MYLK,NAPEPLD,NFAT5,NFATC2,NFKB1,NFKBIA,NGFR,PDE12,PDE1B,PDE2A,PDE3A,PDE6B,PDE6H,…
Sperm Motility	0.658	0.219786	0.28	0.756	AATK,ABL2,BMX,BTK,CAMK4,CATSPER1,CLK3,CSF2RA,DSTYK,ERBB2,FER,FES,FGFR4,FGR,FLT1,FLT4,FYN,GNA15,GNAQ,GNAS,GNAZ,GNB1,GNG5,GUCY1B1,INSR,ITK,ITPR2,ITPR3,JAK3,LCK,LMTK2,LTK,LYN,MAP2K1,MAP2K6,MAP3K11,MATK,MERTK,MRAS,PDE1B,PDE2A,PDGFRB,PEAK1,PLA2G2C,PLA2G4A,PLAAT4,PLAAT5,PLB1,PLCD3,PLCG1,PLCG2,PLCH2,PNPLA8,PRKACA,PRKACB,PRKCB,PRKCD,PRKCE,PRKCH,PRKCQ,PTK2B,RYK,SLC12A2,SLC9A5,SYK,TNK1,TNK2,TXK,TYK2,YES1,Z…
Crosstalk between Dendritic Cells and Natural Killer Cells	0.652	0.222844	0.308	-1.877	ACTB,ACTG1,CAMK2D,CAMK2G,CCR7,CD226,CD28,CD40LG,CD69,FASLG,HLA-C,HLA-DRA,HLA-DRB1,HLA-E,IFNG,IL18,IL2RB,KLRC4-KLRK1/KLRK1,KLRD1,LTBR,NCR3,NFKB1,PRF1,RELA,RELB,TLN1,TLR3,TLR9
Mitochondrial Dysfunction	0.648	0.224905	0.288	#NUM!	APH1B,APP,ATP5F1C,ATP5MF,ATP5MG,ATP5PF,ATP5PO,CASP3,CASP9,COX10,COX11,COX15,COX17,COX4I1,COX6B2,COX6C,COX7A2,COX7B,COX7C,CYB5R3,CYCS,DMAC2L,FURIN,GPD2,GSR,HTRA2,MAOB,MAPK12,MAPK8,NCSTN,NDUFA10,NDUFA12,NDUFA4,NDUFA5,NDUFA6,NDUFAF1,NDUFB2,NDUFB5,NDUFB8,NDUFS1,NDUFS3,NDUFS4,NDUFV1,OGDH,PSEN1,UQCRB,UQCRC1,UQCRQ,VPS9D1
Semaphorin Signalling in Neurons	0.642	0.228034	0.323	#NUM!	CFL1,CFL2,FES,FYN,LIMK1,LIMK2,MAPK1,MAPK3,PAK2,PLXNA2,RAC1,RAC2,RHOA,RHOBTB1,RHOC,RHOF,RHOG,RHOH,SEMA3A,SEMA4D
Mitotic Roles of Polo-Like Kinase	0.627	0.236048	0.318	0	ANAPC1,ANAPC10,CAPN1,CCNB2,CDC20,CDC23,CDC25A,CDC25B,CDC25C,ESPL1,HSP90AA1,HSP90B1,KIF11,PKMYT1,PLK1,PPP2R2B,PPP2R3B,PPP2R5E,PRC1,SMC3,TGFB1
Role of JAK2 in Hormone-like Cytokine Signalling	0.627	0.236048	0.353	#NUM!	HLTF,IRS2,PTPN6,SH2B2,SHC1,SIRPA,SOCS3,SOCS4,STAT3,STAT5A,STAT5B,TYK2
Myo-inositol Biosynthesis	0.627	0.236048	0.6	#NUM!	BPNT2,IMPA1,ISYNA1
Lysine Degradation V	0.627	0.236048	0.6	#NUM!	AASDH,AASDHPPT,PIPOX
Fatty Acid β-oxidation I	0.627	0.236048	0.353	-0.302	ACAA1,ACAA2,ACADM,ACSL1,ACSL3,ACSL6,ECHDC3,ECI2,HADH,HADHB,IVD,SLC27A2
Gα12/13 Signalling	0.623	0.238232	0.293	3	AKT3,BTK,CDH26,CTNNB1,ELP1,F2RL1,F2RL3,HRAS,IKBKG,JUN,LPAR2,LPAR6,MAP2K1,MAP3K1,MAP3K5,MAPK1,MAPK12,MAPK3,MAPK8,MEF2A,MEF2B,MRAS,MYL9,NFKB1,NFKBIA,PIK3CB,PIK3CG,PTK2B,PXN,RALA,RALB,RAP2A,RELA,RELB,RHOA,RRAS2,TBXA2R,VAV1,VAV3
γ-glutamyl Cycle	0.609	0.246037	0.455	1.342	ANPEP,GCLM,GGT1,GSS,OPLAH
Purine Nucleotides De Novo Biosynthesis II	0.609	0.246037	0.455	-0.447	ADSS2,ATIC,GMPS,IMPDH1,IMPDH2
Pancreatic Adenocarcinoma Signalling	0.607	0.247172	0.294	2.117	AKT3,BIRC5,CASP9,CDK2,CDKN2B,E2F1,E2F3,E2F7,E2F8,EGF,ERBB2,GRB2,HDAC4,HDAC5,HDAC7,HMOX1,JAK3,MAP2K1,MAPK1,MAPK12,MAPK3,MAPK8,MMP9,NAPEPLD,NFKB1,PIK3CB,PIK3CG,PLD1,RAC1,RALA,RELA,RELB,STAT3,TGFB1,TYK2,VEGFA,VEGFB
Endothelin-1 Signalling	0.602	0.250035	0.283	1.26	ADCY3,ADCY4,ADCY6,BRAF,CASP10,CASP3,CASP6,CASP9,ECE1,GNA15,GNAQ,GNAS,GNAZ,GRB2,GUCY1B1,HMOX1,HRAS,ITPR2,ITPR3,JUN,MAPK1,MAPK11,MAPK12,MAPK13,MAPK14,MAPK3,MAPK8,MRAS,NAPEPLD,PIK3CB,PIK3CG,PLA2G2C,PLA2G4A,PLAAT4,PLAAT5,PLB1,PLCD3,PLCG1,PLCG2,PLCH2,PLD1,PNPLA8,PRKCB,PRKCD,PRKCE,PRKCH,PRKCQ,PTGS1,RALA,RALB,RAP2A,RRAS2,SHC1,SHF
Nitric Oxide Signalling in the Cardiovascular System	0.588	0.258226	0.294	0.73	AKT3,ARG2,ATP2A1,ATP2A3,CACNA1D,CACNA1E,CACNA2D2,CACNA2D3,CACNB1,CAMK4,CAV1,FLT1,FLT4,GUCY1B1,HSP90AA1,HSP90B1,ITPR2,ITPR3,MAP2K1,MAPK1,MAPK3,PDE1B,PDE2A,PIK3CB,PIK3CG,PRKACA,PRKACB,PRKCB,PRKCD,PRKCE,PRKCH,PRKCQ,SLC7A1,VEGFA,VEGFB
Eicosanoid Signalling	0.583	0.261216	0.313	1.667	AKR1C3,ALOX12,ALOX15B,ALOX5,ALOX5AP,CYSLTR2,GGT1,LTA4H,LTB4R,PLA2G2C,PLA2G4A,PLAAT4,PLAAT5,PLB1,PNPLA8,PTGDR,PTGER4,PTGFR,PTGS1,TBXA2R,TBXAS1
Endocannabinoid Developing Neuron Pathway	0.582	0.261818	0.293	1.567	ADCY3,ADCY4,ADCY6,AKT3,BRAF,BRCA1,CREB3L4,CREB5,CREBBP,CTNNB1,GNB1,GNG5,HRAS,MAP2K1,MAP2K6,MAPK1,MAPK11,MAPK12,MAPK13,MAPK14,MAPK3,MAPK8,MGLL,MRAS,PIK3CB,PIK3CG,PRKACA,PRKACB,RAC1,RAC2,RALA,RALB,RAP2A,RHOA,RRAS2,STAT3
Erythropoietin Signalling Pathway	0.564	0.272898	0.282	1.286	AKT3,APAF1,ARNT,BIRC3,CD40LG,CTNNB1,CXCL8,FASLG,GRB2,HIF1A,HRAS,IFNG,IL18,IRS2,ITPR2,ITPR3,JUN,LEP,MAP2K1,MAPK1,MAPK3,MRAS,NFKB1,NFKBIA,OSM,PDPK1,PIK3CB,PIK3CG,PLCG1,PRKCB,PRKCD,PRKCE,PRKCH,PRKCQ,PTPN6,RAC1,RAC2,RALA,RALB,RAP2A,RELA,RELB,RRAS2,SHC1,SOS2,STAT5A,STAT5B,TGFB1,TNFSF13,TNFSF14
CCR3 Signalling in Eosinophils	0.562	0.274157	0.289	1.877	CAMK4,CFL1,CFL2,GNA15,GNAQ,GNAS,GNAZ,GNB1,GNG5,HRAS,ITPR2,ITPR3,LIMK1,LIMK2,MAP2K1,MAPK1,MAPK11,MAPK12,MAPK13,MAPK14,MAPK3,MPRIP,MRAS,MYLK,PAK2,PIK3CB,PIK3CG,PLA2G4A,PRKCB,PRKCD,PRKCE,PRKCH,PRKCQ,RAC1,RALA,RALB,RAP2A,RHOA,RRAS2
Wnt/Ca+ pathway	0.553	0.279898	0.312	1.147	CREB3L4,CREB5,CREBBP,DVL1,DVL3,FZD3,FZD5,FZD9,NFAT5,NFATC2,NFKB1,PDE6B,PDE6H,PLCD3,PLCG1,PLCG2,PLCH2,RELA,RELB,WNT5B
D-myo-inositol (1,3,4)-trisphosphate Biosynthesis	0.551	0.28119	0.389	1.89	INPP5A,INPP5D,INPP5E,INPPL1,ITPKC,OCRL,SYNJ1
Superpathway of Geranylgeranyldiphosphate Biosynthesis I (via Mevalonate)	0.551	0.28119	0.389	-0.816	ACAA2,COX10,FNTB,GGPS1,HADHB,MVD,PMVK
Thyroid Cancer Signalling	0.547	0.283792	0.304	1.633	AKT3,BRAF,CTNNB1,CXCL8,CXCR4,HRAS,IGF1,INSR,IRS2,JUN,LEF1,MAP2K1,MAPK1,MAPK3,MRAS,PDK1,PIK3CB,PIK3CG,RALA,RALB,RAP2A,RRAS2,SHC1,TCF7L2
Inhibition of Matrix Metalloproteases	0.536	0.291072	0.333	0.577	ADAM12,ADAM17,MMP15,MMP19,MMP23B,MMP28,MMP8,MMP9,SDC1,TIMP1,TIMP2,TIMP3,TIMP4
Aryl Hydrocarbon Receptor Signalling	0.535	0.291743	0.283	2.556	AIP,ALDH16A1,ALDH1A2,ALDH1B1,ALDH1L2,ALDH3B1,ALDH4A1,APAF1,ARNT,ATM,ATR,CCNA1,CCNA2,CCND3,CDK2,CHEK1,CTSD,CYP1B1,E2F1,EP300,FASLG,GSTA4,GSTM2,GSTO2,HSP90AA1,HSP90B1,JUN,MAPK1,MAPK3,MAPK8,MGST1,MGST2,NCOA2,NCOA3,NFE2L2,NFKB1,NQO2,PTGES3,RELA,RELB,RXRA,SP1,TGFB1,TP73,TRIP11
Airway Inflammation in Asthma	0.533	0.293089	0.344	#NUM!	CXCL8,ELANE,EPX,IFNG,IFNGR2,IL23A,MMP9,OSM,RNASE2,RNASE3,TGFB1
Melatonin Signalling	0.532	0.293765	0.306	0.655	BRAF,CAMK2D,CAMK2G,CAMK4,GNAQ,MAP2K1,MAP2K6,MAPK1,MAPK3,PLCD3,PLCG1,PLCG2,PLCH2,PRKACA,PRKACB,PRKCB,PRKCD,PRKCE,PRKCH,PRKCQ,RORA,RORC
Insulin Secretion Signalling Pathway	0.53	0.295121	0.272	3.108	ADCY3,ADCY4,ADCY6,AGO1,AGO2,AGO4,CACNA1D,CACNA1E,CACNA2D2,CACNA2D3,CACNB1,CAMK2D,CAMK2G,CREB3L4,CREB5,CREBBP,DLAT,EIF2A,EIF2B3,EIF2S1,EIF4A2,EIF4G1,EIF4G3,FGR,FURIN,FYN,GNA15,GNAQ,GNAS,INSR,ITPR2,ITPR3,JAK3,KLF11,LCK,LYN,MAFA,MAPK1,MAPK11,MAPK12,MAPK13,MAPK14,MAPK3,NAPA,NSF,PAIP1,PIK3CB,PIK3CG,PLCD3,PLCG1,PLCG2,PLCH2,PRKACA,PRKACB,PRKCB,PRKCD,PRKCE,PRKCH,PRKCQ,RAPGEF4,SLC2A14,SLC2A3,SLC2A5,SRP14,…
G-Protein Coupled Receptor Signalling	0.529	0.295801	0.272	#NUM!	ADCY3,ADCY4,ADCY6,ADORA2A,ADORA2B,ADRA2A,AKT3,APEX1,BRAF,CAMK2D,CAMK2G,CAMK4,CCR4,CREB3L4,CREB5,CREBBP,DUSP4,ELP1,FFAR3,FYN,GABBR1,GDPD1,GDPD3,GNA15,GNAQ,GNAS,GPER1,GRB2,HRAS,HRH2,IKBKG,LTB4R,MAP2K1,MAPK1,MAPK3,MRAS,NAPEPLD,NFKB1,NFKBIA,NPR3,OPRL1,PDE12,PDE1B,PDE2A,PDE3A,PDE6B,PDE6H,PDE8B,PDPK1,PIK3CB,PIK3CG,PRKACA,PRKACB,PRKCB,PRKCE,PTGDR,PTGER4,PTK2B,RALA,RALB,RAP2A,RAPGEF4,RASGRP1,RELA,RELB,RG…
CDP-diacylglycerol Biosynthesis I	0.502	0.314775	0.364	0.707	AGPAT1,AGPAT2,AGPAT5,CDS1,CDS2,GPAT3,LCLAT1,MBOAT2
NAD biosynthesis II (from tryptophan)	0.499	0.316957	0.417	1.342	IDO1,KYNU,NADSYN1,NMNAT1,NMNAT2
Cancer Drug Resistance By Drug Efflux	0.499	0.316957	0.31	#NUM!	ABCB1,ABCC2,AKT3,BRAF,HRAS,MAP2K1,MAPK1,MAPK3,mir-328,MRAS,NFKB1,PDK1,PIK3CB,PIK3CG,RALA,RALB,RAP2A,RRAS2
BAG2 Signalling Pathway	0.499	0.316957	0.298	-0.471	ATXN3,BAG2,CASP3,HSP90AA1,HSPA14,HSPA1L,HSPA5,HSPA6,HSPA8,MAPK1,MAPK14,MAPK3,MAPKAPK2,MAPT,NFKB1,PSMA3,PSMA4,PSMA8,PSMC1,PSMC2,PSMD10,PSMD9,RELA,RELB,SP1
Cardiac Hypertrophy Signalling	0.496	0.319154	0.271	3.201	ADCY3,ADCY4,ADCY6,ADRA2A,ADSS2,CACNA1D,CACNA1E,CACNA2D2,CACNA2D3,CACNB1,CAMK4,CREBBP,EIF2B3,EP300,GNA15,GNAQ,GNAS,GNAZ,GNB1,GNG5,GRB2,HRAS,IGF1,IL6R,JUN,MAP2K1,MAP2K6,MAP3K1,MAP3K10,MAP3K11,MAP3K14,MAP3K3,MAP3K4,MAP3K5,MAP3K6,MAP3K9,MAPK1,MAPK11,MAPK12,MAPK13,MAPK14,MAPK3,MAPK8,MAPKAPK2,MEF2A,MEF2B,MRAS,MYL9,PIK3CB,PIK3CG,PLCD3,PLCG1,PLCG2,PLCH2,PPP3CC,PRKACA,PRKACB,RAC1,RAC2,RALA,RALB,RAP2A,RHOA…
Uracil Degradation II (Reductive)	0.491	0.322849	0.667	#NUM!	DPYD,UPB1
NADH Repair	0.491	0.322849	0.667	#NUM!	GAPDH,NAXE
Methylglyoxal Degradation I	0.491	0.322849	0.667	#NUM!	GLO1,HAGHL
1,25-dihydroxyvitamin D3 Biosynthesis	0.491	0.322849	0.667	#NUM!	CYP2R1,POR
Glutathione Biosynthesis	0.491	0.322849	0.667	#NUM!	GCLM,GSS
Thymine Degradation	0.491	0.322849	0.667	#NUM!	DPYD,UPB1
Thiosulfate Disproportionation III (Rhodanese)	0.491	0.322849	0.667	#NUM!	MOCS3,MPST
Circadian Rhythm Signalling	0.484	0.328095	0.333	#NUM!	BHLHE41,CLOCK,CREB3L4,CREB5,CREBBP,CRY1,CRY2,CSNK1D,NR1D1,PER1,PER2
Citrulline Biosynthesis	0.484	0.328095	0.444	0	ARG1,ARG2,GLS,GLS2
Acute Phase Response Signalling	0.479	0.331894	0.276	2.592	AKT3,C1R,CRABP2,ELP1,GRB2,HMOX1,HMOX2,HP,HRAS,IKBKG,IL18,IL1R1,IL6R,ITIH4,JUN,MAP2K1,MAP2K6,MAP3K1,MAP3K14,MAP3K5,MAPK1,MAPK11,MAPK12,MAPK13,MAPK14,MAPK3,MAPK8,MRAS,MYD88,NFKB1,NFKBIA,NGFR,NOLC1,OSM,PDPK1,PIK3CB,PIK3CG,RALA,RALB,RAP2A,RELA,RELB,RRAS2,SERPINA1,SERPINE1,SHC1,SOCS3,SOCS4,SOS2,STAT3,TRAF2
Hepatic Cholestasis	0.479	0.331894	0.275	#NUM!	ABCB1,ABCB4,ABCC2,ABCC3,ADCY3,ADCY4,ADCY6,CD14,CD40LG,CETP,CXCL8,CYP27A1,ELP1,FASLG,FGFR4,HSD3B7,IFNG,IKBKG,IL18,IL1R1,IL1R2,IL1RL1,INSR,IRAK3,JUN,LEP,MAP3K14,MAP3K4,MAPK12,MAPK8,MYD88,NFKB1,NFKBIA,NGFR,NR1H3,OSM,PRKACA,PRKACB,PRKCB,PRKCD,PRKCE,PRKCH,PRKCQ,RELA,RELB,RXRA,SLCO3A1,TGFB1,TIRAP,TNFSF13,TNFSF14,TRAF2
Role of JAK1, JAK2 and TYK2 in Interferon Signalling	0.479	0.331894	0.346	#NUM!	IFNAR2,IFNG,IFNGR2,NFKB1,PTPN6,RELA,RELB,STAT3,TYK2
NAD Biosynthesis from 2-amino-3-carboxymuconate Semialdehyde	0.479	0.331894	0.5	#NUM!	NADSYN1,NMNAT1,NMNAT2
tRNA Splicing	0.479	0.331894	0.318	-1.387	APEX1,GDPD1,GDPD3,NAPEPLD,PDE12,PDE1B,PDE2A,PDE3A,PDE6B,PDE6H,PDE8B,TSEN15,TSEN2,TSEN54
Urea Cycle	0.479	0.331894	0.5	#NUM!	ARG1,ARG2,ASL
Arginine Degradation VI (Arginase 2 Pathway)	0.479	0.331894	0.5	#NUM!	ARG1,ARG2,PYCR1
Pentose Phosphate Pathway (Non-oxidative Branch)	0.479	0.331894	0.5	#NUM!	RPE,TKT,TKTL1
Dermatan Sulfate Biosynthesis	0.474	0.335738	0.305	0.943	B3GALT6,B3GAT1,CHPF,CHPF2,CHST12,CHST14,CHST15,CHSY1,CSGALNACT1,CSGALNACT2,DSE,DSEL,HS6ST1,NDST1,NDST2,SULT1A2,SULT1B1,UST
Antioxidant Action of Vitamin C	0.474	0.335738	0.286	-2.6	CSF2RA,GSTO2,HMOX1,IKBKG,MAPK1,MAPK11,MAPK12,MAPK13,MAPK14,MAPK3,MAPK8,NAPEPLD,NFKB1,NFKBIA,PLA2G2C,PLA2G4A,PLAAT4,PLAAT5,PLB1,PLCD3,PLCG1,PLCG2,PLCH2,PLD1,PNPLA8,RELA,RELB,SLC2A14,SLC2A3,SLC2A5,STAT5A,STAT5B
Regulation of Actin-based Motility by Rho	0.47	0.338844	0.284	1.789	ACTB,ARPC1B,CFL1,GSN,ITGA2B,ITGA4,ITGA7,ITGA8,ITGA9,ITGAD,ITGAM,ITGAX,ITGB3,ITGB4,ITGB5,LIMK1,MPRIP,MYL9,MYLK,PAK2,PIKFYVE,PIP4K2C,PIP5K1A,RAC1,RAC2,RHOA,RHOBTB1,RHOC,RHOF,RHOG,RHOH,WASF1,WASL
Role of NANOG in Mammalian Embryonic Stem Cell Pluripotency	0.466	0.341979	0.283	1.789	AKT3,BMP6,BMPR1A,CTNNB1,DVL1,FZD3,FZD5,FZD9,GATA6,GRB2,HRAS,JAK3,MAP2K1,MAPK1,MAPK3,MRAS,PIK3CB,PIK3CG,POU5F1,RALA,RALB,RAP2A,RIF1,RRAS2,SHC1,SMAD1,SMAD5,SOS2,STAT3,TYK2,WNT10B,WNT11,WNT5B,WNT7A
Semaphorin Neuronal Repulsive Signalling Pathway	0.463	0.34435	0.278	1	AKT3,CFL1,CFL2,ERBB2,FES,FYN,GUCY1B1,ITGA2B,ITGA4,ITGA7,ITGA8,ITGA9,ITGAD,ITGAM,ITGAX,ITGB3,ITGB4,ITGB5,LIMK1,LIMK2,MAP2K1,MAP2K6,MAPT,MICAL1,MPRIP,MYL9,PAK2,PIK3CB,PIK3CG,PLCG1,PLCG2,PLXNA2,PRKACA,PRKACB,RAC1,RHOA,SEMA3A,SEMA4D,SEMA6A,SEMA6B,SMC3,VCAN
Chondroitin Sulfate Degradation (Metazoa)	0.458	0.348337	0.375	2.449	ARSB,CEMIP2,GALNS,HYAL2,HYAL3,OGA
UVB-Induced MAPK Signalling	0.458	0.348337	0.308	2.324	JUN,MAP2K1,MAPK1,MAPK11,MAPK12,MAPK13,MAPK14,MAPK3,MAPK8,PIK3CB,PIK3CG,PRKCB,PRKCD,PRKCE,PRKCH,PRKCQ
IL-17A Signalling in Airway Cells	0.457	0.34914	0.299	2.357	AKT3,IKBKG,IL17RA,JAK3,MAP2K1,MAPK1,MAPK11,MAPK12,MAPK13,MAPK14,MAPK3,MAPK8,NFKB1,NFKBIA,PIK3CB,PIK3CG,RELA,RELB,STAT3,TYK2
Ethanol Degradation IV	0.457	0.34914	0.348	1.414	ACSL1,ACSS1,ACSS2,ACSS3,ALDH1A2,ALDH1B1,ALDH3B1,ALDH4A1
White Adipose Tissue Browning Pathway	0.455	0.350752	0.279	2.401	ADCY3,ADCY4,ADCY6,CACNA1D,CACNA1E,CACNA2D2,CACNA2D3,CACNB1,CAMKK2,CAMP,CATSPER1,CREB3L4,CREB5,CREBBP,FCER1A,FCER1G,FGFR4,FGFRL1,GNAS,GUCY1B1,ITPR2,ITPR3,LDHA,LDHB,LEP,MAPK1,MAPK11,MAPK12,MAPK13,MAPK14,PPARG,PRKAB1,PRKAB2,PRKACA,PRKACB,RXRA,SIRT1,VEGFA
Growth Hormone Signalling	0.451	0.353997	0.296	1.789	CEBPA,IGF1,IGFBP3,MAPK1,MAPK3,PDPK1,PIK3CB,PIK3CG,PLCG1,PLCG2,PRKCB,PRKCD,PRKCE,PRKCH,PRKCQ,PTPN6,SOCS3,SOCS4,STAT3,STAT5A,STAT5B
Role of IL-17F in Allergic Inflammatory Airway Diseases	0.444	0.359749	0.311	1.265	CCL4,CREB3L4,CREB5,CREBBP,CXCL10,CXCL8,IGF1,IL17RA,MAP2K1,MAPK1,MAPK3,NFKB1,RELA,RELB
Synaptic Long Term Potentiation	0.434	0.368129	0.279	0.507	CAMK2D,CAMK2G,CAMK4,CREB3L4,CREB5,CREBBP,EP300,GNA15,GNAQ,HRAS,ITPR2,ITPR3,MAP2K1,MAPK1,MAPK3,MRAS,PLCD3,PLCG1,PLCG2,PLCH2,PPP1CC,PPP1R10,PPP1R3D,PPP1R7,PPP3CC,PRKACA,PRKACB,PRKCB,PRKCD,PRKCE,PRKCH,PRKCQ,RALA,RALB,RAP2A,RRAS2
NAD Salvage Pathway II	0.429	0.372392	0.333	0.707	ACP1,ACP6,ENPP5,NMNAT1,NMNAT2,NT5C,NT5C2,NT5E,PXYLP1
NAD Phosphorylation and Dephosphorylation	0.427	0.374111	0.385	0.447	ACP1,ACP6,NADK,NADK2,PXYLP1
Docosahexaenoic Acid (DHA) Signalling	0.426	0.374973	0.316	#NUM!	AKT3,APAF1,APP,BIK,CASP3,CASP9,CYCS,GSK3A,PDPK1,PIK3CB,PIK3CG,PNPLA2
Cell Cycle: G1/S Checkpoint Regulation	0.425	0.375837	0.294	-2.982	ATM,ATR,BMI1,CCND3,CDC25A,CDK2,CDKN2B,CDKN2C,E2F1,E2F3,E2F7,E2F8,GNL3,HDAC4,HDAC5,HDAC7,PAK1IP1,RPL11,RPL5,TGFB1
Inflammasome pathway	0.425	0.375837	0.35	2.646	IL18,MYD88,NAIP,NFKB1,NLRC4,NLRP3,NOD2
Relaxin Signalling	0.423	0.377572	0.275	3	ADCY3,ADCY4,ADCY6,AKT3,APEX1,BRAF,GDPD1,GDPD3,GNA15,GNAQ,GNAS,GNAZ,GNB1,GNG5,GUCY1B1,JUN,MAP2K1,MAPK1,MAPK3,MMP9,MRAS,NAPEPLD,NFKB1,NFKBIA,NPR3,NT5C,PDE12,PDE1B,PDE2A,PDE3A,PDE6B,PDE6H,PDE8B,PIK3CB,PIK3CG,PRKACA,PRKACB,RELA,RELB,RLN1,SLC39A7,VEGFA
ERK5 Signalling	0.419	0.381066	0.292	0.894	CREB3L4,CREB5,CREBBP,EGF,ELK4,FOSL1,GNAQ,HRAS,MAP3K3,MEF2A,MEF2B,MRAS,RALA,RALB,RAP2A,RRAS2,SFN,SH2D2A,YWHAG,YWHAH,YWHAQ
Opioid Signalling Pathway	0.407	0.391742	0.264	0.855	ADCY3,ADCY4,ADCY6,AKT3,BRAF,CACNA1D,CACNA1E,CACNA2D2,CACNA2D3,CACNB1,CAMK2D,CAMK2G,CAMK4,CATSPER1,CLTC,CLTCL1,CREB3L4,CREB5,CREBBP,CTNNB1,EP300,FGR,FYN,GNA15,GNAQ,GNAS,GNAZ,GNB1,GNG5,GRK6,HRAS,ITPR2,ITPR3,LCK,LEF1,LYN,MAP2K1,MAP2K6,MAPK1,MAPK12,MAPK3,MRAS,NFKB1,NFKBIA,OPRL1,PDE1B,PDK1,PIK3CG,PPP3CC,PRKACA,PRKACB,PRKCB,PRKCD,PRKCE,PRKCH,PRKCQ,RAC1,RAC2,RALA,RALB,RAP2A,RGS1,RGS10,RGS14,RGS16,RGS17,…
Chronic Myeloid Leukemia Signalling	0.405	0.39355	0.28	#NUM!	AKT3,CCND3,E2F1,E2F3,E2F7,E2F8,GAB2,GRB2,HDAC4,HDAC5,HDAC7,HRAS,IKBKG,MAP2K1,MAPK1,MAPK3,MRAS,NFKB1,PIK3CB,PIK3CG,RALA,RALB,RAP2A,RELA,RELB,RRAS2,SOS2,STAT5A,STAT5B,TGFB1
IL-9 Signalling	0.398	0.399945	0.314	2.53	IRS2,JAK3,NFKB1,PIK3CB,PIK3CG,RELA,RELB,SOCS3,STAT3,STAT5A,STAT5B
Calcium Transport I	0.398	0.399945	0.4	2	ANXA5,ATP2A1,ATP2A3,ATP2C2
Ketolysis	0.398	0.399945	0.4	#NUM!	ACAA2,BDH2,HADHB,OXCT1
Dolichyl-diphosphooligosaccharide Biosynthesis	0.398	0.399945	0.4	-2	ALG1,ALG13,ALG5,DPM1
Melanoma Signalling	0.396	0.401791	0.3	0.535	AKT3,BRAF,E2F1,HRAS,MAP2K1,MAPK1,MAPK3,MITF,MRAS,PIK3CB,PIK3CG,RALA,RALB,RAP2A,RRAS2
Myc Mediated Apoptosis Signalling	0.396	0.401791	0.3	-0.258	APAF1,CASP3,CASP9,CFLAR,CRADD,CREBBP,CYCS,FADD,FASLG,IKBKG,NFKB1,NGFR,PRKACA,PRKACB,TRAF2
fMLP Signalling in Neutrophils	0.395	0.402717	0.275	1.257	ARPC1B,CAMK4,GNA15,GNAQ,GNAS,GNAZ,GNB1,GNG5,HRAS,ITPR2,ITPR3,MAP2K1,MAPK1,MAPK3,MRAS,NCF2,NFAT5,NFATC2,NFKB1,NFKBIA,PIK3CB,PIK3CG,PPP3CC,PRKCB,PRKCD,PRKCE,PRKCH,PRKCQ,RAC1,RAC2,RALA,RALB,RAP2A,RELA,RELB,RRAS2
RAN Signalling	0.395	0.402717	0.353	-1.633	CSE1L,IPO5,KPNA5,KPNA6,RAN,RANGAP1
Isoleucine Degradation I	0.395	0.402717	0.353	1	ACAA2,ACAD8,ACADSB,BCAT1,ECHDC3,HADHB
Antigen Presentation Pathway	0.389	0.408319	0.308	#NUM!	CD74,HLA-C,HLA-DMA,HLA-DMB,HLA-DOA,HLA-DPA1,HLA-DPB1,HLA-DQA1,HLA-DRA,HLA-DRB1,HLA-E,IFNG
Endocannabinoid Cancer Inhibition Pathway	0.389	0.408319	0.273	-0.324	ADCY3,ADCY4,ADCY6,AKT3,ATF3,CAMKK2,CASP10,CASP3,CASP6,CASP9,CCND3,CREB3L4,CREB5,CREBBP,CTNNB1,EIF2A,GNAQ,GPR55,HIF1A,LEF1,MAP2K1,MAP2K6,MAPK1,MAPK14,MAPK3,PIK3CB,PIK3CG,PRKAB1,PRKAB2,PRKACA,PRKACB,RHOA,SPTLC1,SPTLC2,TCF7L2,TWIST2,VEGFA,VEGFB,VIM
Angiopoietin Signalling	0.388	0.409261	0.286	0	AKT3,BIRC5,CASP9,ELP1,GRB2,HRAS,IKBKG,MRAS,NFKB1,NFKBIA,PAK2,PIK3CB,PIK3CG,RALA,RALB,RAP2A,RELA,RELB,RRAS2,STAT5A,STAT5B,TNIP1
Factors Promoting Cardiogenesis in Vertebrates	0.388	0.409261	0.272	0.781	ACVR1B,ACVR1C,ACVR2A,ACVR2B,BMP6,BMPR1A,CAMK2D,CAMK2G,CREB3L4,CREB5,CREBBP,CTNNB1,DVL1,FZD3,FZD5,FZD9,LEF1,MAPK12,MAPK14,MAPK8,NOG,PLCD3,PLCG1,PLCG2,PLCH2,PRKCB,PRKCD,PRKCE,PRKCH,PRKCQ,RHOA,SCN5A,SMAD1,SMAD5,TCF7L2,TGFB1,TGFBR3,WNT10B,WNT11,WNT5B,WNT7A
B Cell Development	0.38	0.416869	0.302	#NUM!	HLA-DMA,HLA-DMB,HLA-DOA,HLA-DPA1,HLA-DPB1,HLA-DQA1,HLA-DRA,HLA-DRB1,IGHM,IL7,IL7R,RAG1,SPN
Glycogen Biosynthesis II (from UDP-D-Glucose)	0.371	0.425598	0.429	#NUM!	GBE1,GYG1,GYS1
Ethanol Degradation II	0.371	0.425598	0.312	0.632	ACSL1,ACSS1,ACSS2,ACSS3,ADH5,ALDH1A2,ALDH1B1,ALDH3B1,ALDH4A1,DHRS4
Insulin Receptor Signalling	0.371	0.425598	0.271	0.164	AKT3,CBL,EIF2B3,FYN,GRB10,GRB2,GSK3A,GYS1,HRAS,INPP5D,INPPL1,INSR,IRS2,MAP2K1,MAPK1,MAPK3,MAPK8,MRAS,OCRL,PDPK1,PIK3CB,PIK3CG,PPP1CC,PPP1R10,PPP1R3D,PPP1R7,PRKACA,PRKACB,PTPRF,RALA,RALB,RAP2A,RRAS2,SHC1,SOCS3,SOS2,STXBP4,SYNJ1
Leptin Signalling in Obesity	0.363	0.433511	0.284	2.111	ADCY3,ADCY4,ADCY6,AKT3,GHRL,GRB2,LEP,MAP2K1,MAPK1,MAPK3,PDE3A,PIK3CB,PIK3CG,PLCD3,PLCG1,PLCG2,PLCH2,PRKACA,PRKACB,SOCS3,STAT3
Urate Biosynthesis/Inosine 5'-phosphate Degradation	0.361	0.435512	0.357	-0.447	IMPDH1,IMPDH2,NT5C,NT5C2,NT5E
Phenylalanine Degradation IV (Mammalian, via Side Chain)	0.361	0.435512	0.357	1.342	AASDH,HPD,MAOB,SLC27A2,SMOX
Acyl Carrier Protein Metabolism	0.351	0.445656	1	#NUM!	AASDHPPT
Melatonin Degradation III	0.351	0.445656	1	#NUM!	MPO
Glutamate Removal from Folates	0.351	0.445656	1	#NUM!	GGH
Lipoate Salvage and Modification	0.351	0.445656	1	#NUM!	LIPT1
Sulfite Oxidation IV	0.351	0.445656	1	#NUM!	SUOX
Heme Degradation	0.349	0.447713	0.5	#NUM!	HMOX1,HMOX2
Branched-chain α-keto acid Dehydrogenase Complex	0.349	0.447713	0.5	#NUM!	BCKDHB,DBT
Spermine and Spermidine Degradation I	0.349	0.447713	0.5	#NUM!	PAOX,SMOX
Melatonin Degradation II	0.349	0.447713	0.5	#NUM!	MAOB,SMOX
Molybdenum Cofactor Biosynthesis	0.349	0.447713	0.5	#NUM!	MOCS2,MOCS3
UVA-Induced MAPK Signalling	0.349	0.447713	0.276	0	ATM,CASP3,CASP9,CYCS,HRAS,JUN,MAPK1,MAPK11,MAPK12,MAPK13,MAPK14,MAPK3,MAPK8,MRAS,PARP15,PARP3,PARP4,PIK3CB,PIK3CG,PLCD3,PLCG1,PLCG2,PLCH2,RALA,RALB,RAP2A,RRAS2
Superpathway of Cholesterol Biosynthesis	0.346	0.450817	0.31	0	ACAA2,DHCR24,DHCR7,GGPS1,HADHB,LBR,MVD,PMVK,SC5D
PKCθ Signalling in T Lymphocytes	0.336	0.461318	0.254	-0.788	CACNA1D,CACNA1E,CACNA2D2,CACNA2D3,CACNB1,CAMK2D,CAMK2G,CARD11,CATSPER1,CD247,CD28,CD3D,CD3E,CD3G,CD4,FCER1G,FYN,GRB2,HLA-DMA,HLA-DMB,HLA-DOA,HLA-DPA1,HLA-DPB1,HLA-DQA1,HLA-DRA,HLA-DRB1,HRAS,IKBKG,ITPR2,ITPR3,JUN,LCK,LCP2,MALT1,MAP3K1,MAP3K10,MAP3K11,MAP3K14,MAP3K3,MAP3K4,MAP3K5,MAP3K6,MAP3K9,MAPK1,MAPK3,MAPK8,MRAS,NFAT5,NFATC2,NFKB1,NFKBIA,PIK3CB,PIK3CG,PLCG1,PLCG2,POU2F1,PPP3CC,PRKCQ,RAC1,RAC2,R…
Tight Junction Signalling	0.333	0.464515	0.264	#NUM!	ACTB,ACTG1,AKT3,ARHGEF2,CASK,CEBPA,CLDN9,CPSF1,CPSF6,CSTF2,CTNNA1,CTNNB1,JAM3,JUN,MARK2,MPP5,MYH11,MYH9,MYL9,MYLK,MYO10,MYO18A,MYO18B,NAPA,NECTIN3,NFKB1,NGFR,NSF,NUDT21,PATJ,PPP2R2B,PPP2R3B,PPP2R5E,PRKACA,PRKACB,RAB13,RAC1,RELA,RELB,RHOA,SMURF1,TGFB1,TJP3,VAPA,VASP,VCL,VTI1A
Gαq Signalling	0.333	0.464515	0.265	1.441	AKT3,BTK,CAMK4,GNA15,GNAQ,GNAS,GNAZ,GNB1,GNG5,GYS1,HMOX1,IKBKG,ITPR2,ITPR3,MAP2K1,MAPK1,MAPK3,MRAS,NAPEPLD,NFATC2,NFKB1,NFKBIA,PIK3CB,PIK3CG,PLCG1,PLCG2,PLD1,PPP3CC,PRKCB,PRKCD,PRKCE,PRKCH,PRKCQ,PTK2B,RAC1,RAC2,RELA,RELB,RGS16,RHOA,RHOBTB1,RHOC,RHOF,RHOG,RHOH
Cardiac β-adrenergic Signalling	0.333	0.464515	0.264	1.134	ADCY3,ADCY4,ADCY6,AKAP11,AKAP12,AKAP13,AKAP5,AKAP7,AKAP9,APEX1,ATP2A1,ATP2A3,CACNA1D,CACNA1E,CACNA2D2,CACNA2D3,CACNB1,GDPD1,GDPD3,GNA15,GNAQ,GNAS,GNAZ,GNB1,GNG5,MRAS,NAPEPLD,PDE12,PDE1B,PDE2A,PDE3A,PDE6B,PDE6H,PDE8B,PKIA,PPP1CC,PPP1R10,PPP1R3D,PPP1R7,PPP2R2B,PPP2R3B,PPP2R5E,PRKACA,PRKACB,SLC8A1,SLC8A3
Gap Junction Signalling	0.333	0.464515	0.263	#NUM!	ACTB,ACTG1,ADCY3,ADCY4,ADCY6,AKT3,CAV1,CSNK1D,CSNK1G1,CTNNB1,DBN1,EGF,GJA3,GJB6,GNAQ,GNAS,GRB2,GUCY1B1,HRAS,ITPR2,ITPR3,MAP2K1,MAPK1,MAPK3,MRAS,NPR3,NT5C,PIK3CB,PIK3CG,PLCD3,PLCG1,PLCG2,PLCH2,PPP3CC,PRKACA,PRKACB,PRKCB,PRKCD,PRKCE,PRKCH,PRKCQ,RALA,RALB,RAP2A,RRAS2,SLC39A7,SOS2,SP1,TUBA1C,TUBA4A,TUBB1,TUBG1
GDP-glucose Biosynthesis	0.331	0.466659	0.364	2	HK2,HK3,PGM1,PGM2
Pyrimidine Deoxyribonucleotides De Novo Biosynthesis I	0.325	0.473151	0.318	-1.134	AK1,CMPK1,DUT,NME3,NME7,RRM2,TYMS
RhoGDI Signalling	0.315	0.484172	0.26	-1.333	ACTB,ACTG1,ARHGAP12,ARHGAP35,ARHGAP5,ARHGAP6,ARHGEF11,ARHGEF17,ARHGEF2,ARHGEF3,ARHGEF9,ARPC1B,CDH26,CFL1,CFL2,CREBBP,DLC1,EP300,GNA15,GNAQ,GNAS,GNAZ,GNB1,GNG5,GRIP1,ITGA2B,ITGA4,ITGA7,ITGA8,ITGA9,ITGAD,ITGAM,ITGAX,ITGB3,ITGB4,ITGB5,LIMK1,LIMK2,MRAS,MYH11,MYH9,MYL9,PAK2,PIKFYVE,PIP4K2C,PIP5K1A,RAC1,RAC2,RHOA,RHOBTB1,RHOC,RHOF,RHOG,RHOH,WASF1,WASL
Estrogen-mediated S-phase Entry	0.313	0.486407	0.308	2.828	CCNA1,CCNA2,CDC25A,CDK2,E2F1,E2F3,E2F7,E2F8
D-myo-inositol (1,4,5)-Trisphosphate Biosynthesis	0.313	0.486407	0.308	0.707	PI4K2B,PIKFYVE,PIP4K2C,PIP5K1A,PLCD3,PLCG1,PLCG2,PLCH2
Coronavirus Replication Pathway	0.313	0.486407	0.289	0.277	ACE,BAG3,COPA,COPE,COPG1,DDX1,GSK3A,HNRNPA1,IFITM10,TUBA1C,TUBA4A,TUBB1,ZCRB1
Telomere Extension by Telomerase	0.304	0.496592	0.333	#NUM!	HNRNPA1,MRE11,POT1,RAD50,TERF1
Superpathway of Citrulline Metabolism	0.304	0.496592	0.333	0.447	ARG1,ARG2,ASL,GLS,GLS2
BEX2 Signalling Pathway	0.286	0.517607	0.272	0.218	AKT3,BEX2,CTNNB1,ERBB2,HIF1A,JUN,LEF1,MAPK12,MAPK8,NFKB1,NFKBIA,NGFR,PLXNC1,PPP2R2B,PPP2R3B,PPP2R5E,RELA,RELB,STAT3,TCF7L2,VEGFA,VEGFB
Purine Nucleotides Degradation II (Aerobic)	0.285	0.5188	0.316	-0.816	ADA,IMPDH1,IMPDH2,NT5C,NT5C2,NT5E
Sphingomyelin Metabolism	0.285	0.5188	0.375	#NUM!	SGMS1,SGMS2,SMPD5
Phospholipase C Signalling	0.279	0.526017	0.25	2.216	ADCY3,ADCY4,ADCY6,AHNAK,ARHGEF11,ARHGEF17,ARHGEF2,ARHGEF3,ARHGEF9,BTK,CAMK4,CD247,CD3D,CD3E,CD3G,CREB3L4,CREB5,CREBBP,EP300,FCER1G,FCGR2A,FYN,GNAQ,GNAS,GNB1,GNG5,GRB2,HDAC4,HDAC5,HDAC7,HMOX1,HRAS,IGHG1,IGHG2,IGHG3,IGHM,IGLC2,IGLC3,IGLC7,ITGA2B,ITGA4,ITGA7,ITGA8,ITGA9,ITGAD,ITGAM,ITGAX,ITGB3,ITGB4,ITGB5,ITK,ITPR2,ITPR3,LCK,LCP2,LYN,MAP2K1,MAPK1,MAPK3,MEF2A,MEF2B,MPRIP,MRAS,MYL9,NAPEPLD,NFAT5,NFATC…
Human Embryonic Stem Cell Pluripotency	0.259	0.550808	0.259	#NUM!	AKT3,BMP6,BMPR1A,CTNNB1,DVL1,FGFR4,FGFRL1,FZD3,FZD5,FZD9,GNA15,GNAQ,GNAS,GNAZ,GNB1,GNG5,GSK3A,INHBA,LEF1,MRAS,NOG,PDGFA,PDGFB,PDGFD,PDGFRB,PDPK1,PIK3CB,PIK3CG,POU5F1,S1PR2,S1PR3,S1PR5,SMAD1,SMAD5,SMAD6,SMAD7,SPHK1,TCF7L2,TGFB1,WNT10B,WNT11,WNT5B,WNT7A
Cleavage and Polyadenylation of Pre-mRNA	0.258	0.552077	0.333	#NUM!	CPSF1,CPSF6,CSTF2,NUDT21
Assembly of RNA Polymerase I Complex	0.258	0.552077	0.333	-2	POLR1E,TAF1A,TAF1B,TBP
Glucose and Glucose-1-phosphate Degradation	0.258	0.552077	0.333	2	HK2,HK3,PGM1,PGM2
Gαi Signalling	0.258	0.552077	0.261	1.768	ADCY3,ADCY4,ADCY6,ADRA2A,CAV1,CCR4,FFAR3,GABBR1,GNA15,GNAQ,GNAS,GNAZ,GNB1,GNG5,GRB2,HRAS,LTB4R,MAPK1,MAPK3,MRAS,NPR3,OPRL1,PRKACA,PRKACB,RALA,RALB,RAP2A,RGS10,RGS14,RRAS2,S1PR3,SHC1,SOS2,STAT3,TBXA2R,XCR1
Protein Citrullination	0.231	0.587489	0.4	#NUM!	PADI2,PADI4
2-ketoglutarate Dehydrogenase Complex	0.231	0.587489	0.4	#NUM!	DHTKD1,OGDH
Lysine Degradation II	0.231	0.587489	0.4	#NUM!	AASDH,AASDHPPT
dTMP De Novo Biosynthesis	0.231	0.587489	0.4	#NUM!	DHFR2,TYMS
Tyrosine Degradation I	0.231	0.587489	0.4	#NUM!	FAH,HPD
Tryptophan Degradation III (Eukaryotic)	0.228	0.591562	0.292	-0.447	ACAA2,HADH,HADHB,IDO1,KYNU,L3HYPDH,TBXAS1
Cysteine Biosynthesis III (mammalia)	0.228	0.591562	0.292	-1.134	CBS/CBSL,EEF1AKMT1,EEF1AKMT2,MGMT,MRM2,PRMT3,PRMT5
Clathrin-mediated Endocytosis Signalling	0.219	0.603949	0.254	#NUM!	ACTB,ACTG1,AP1G1,AP1S2,ARPC1B,CBL,CD2AP,CLTC,CLTCL1,CLU,CTTN,DNM1,DNM1L,DNM2,EGF,EPN1,EPS15,FGF13,FGF8,FGF9,GAK,GRB2,HGS,HSPA8,IGF1,ITGB3,ITGB4,ITGB5,MYO6,NUMB,PDGFA,PDGFB,PDGFD,PIK3CB,PIK3CG,PPP3CC,RAB4A,RAB5C,RAB7A,RAC1,RPS27A,SERPINA1,SH3GLB1,STON2,SYNJ1,USP9X,VEGFA,VEGFB,WASL
Bladder Cancer Signalling	0.219	0.603949	0.259	0	CXCL8,E2F1,E2F3,EGF,ERBB2,FGF13,FGF8,FGF9,HDAC4,HDAC5,HDAC7,HRAS,MAP2K1,MAPK1,MAPK3,MMP15,MMP19,MMP23B,MMP28,MMP8,MMP9,MRAS,RALA,RALB,RAP2A,RASSF1,RRAS2,THBS1,VEGFA,VEGFB
MIF Regulation of Innate Immunity	0.218	0.605341	0.273	2.111	CD14,CD74,JUN,MAPK1,MAPK12,MAPK3,MAPK8,NFKB1,NFKBIA,PLA2G4A,RELA,RELB
Small Cell Lung Cancer Signalling	0.218	0.605341	0.26	-0.258	AKT3,APAF1,CASP9,CCND3,CDK2,CDKN2B,CKS1B,CYCS,E2F1,E2F3,HDAC4,HDAC5,HDAC7,IKBKG,NFKB1,NFKBIA,PIK3CB,PIK3CG,RELA,RELB,RXRA,TRAF1,TRAF2,TRAF4,TRAF5
Netrin Signalling	0.218	0.605341	0.264	0	ABLIM1,ABLIM2,ABLIM3,CACNA1D,CACNA1E,CACNA2D2,CACNA2D3,CACNB1,CATSPER1,DCC,ITPR2,ITPR3,NFAT5,NFATC2,PPP3CC,PRKACA,PRKACB,RAC1,RAC2
Chondroitin Sulfate Biosynthesis	0.218	0.605341	0.268	1.291	B3GALT6,B3GAT1,CHPF,CHPF2,CHST12,CHST15,CHSY1,CSGALNACT1,CSGALNACT2,HS6ST1,NDST1,NDST2,SULT1A2,SULT1B1,UST
Sphingosine and Sphingosine-1-phosphate Metabolism	0.214	0.610942	0.333	#NUM!	ACER3,ASAH2B,SGPP1
Phosphatidylethanolamine Biosynthesis II	0.214	0.610942	0.333	#NUM!	ETNK1,ETNK2,PCYT2
Folate Transformations I	0.214	0.610942	0.333	#NUM!	MTHFD2L,MTHFS,MTR
Necroptosis Signalling Pathway	0.214	0.610942	0.255	-0.949	BIRC3,CAMK2D,CAMK2G,CAPN1,CAPN7,CASP10,CFLAR,DNM1L,FADD,FASLG,FKBP1A,GLUD1,IKBKG,MERTK,NGFR,NLRP3,PAM16,PGAM5,PLA2G4A,PPIF,PPP3CC,PYGL,RIPK3,SLC25A6,TAB2,TIMM22,TIMM23,TIMM50,TIMM8B,TIMM9,TLR3,TNIP1,TOMM20,TOMM22,TOMM40L,TOMM7,TOMM70,TRAF2,TRPM7,TSPO
Cholesterol Biosynthesis I	0.205	0.623735	0.308	1	DHCR24,DHCR7,LBR,SC5D
Cholesterol Biosynthesis II (via 24,25-dihydrolanosterol)	0.205	0.623735	0.308	1	DHCR24,DHCR7,LBR,SC5D
Cholesterol Biosynthesis III (via Desmosterol)	0.205	0.623735	0.308	1	DHCR24,DHCR7,LBR,SC5D
UDP-N-acetyl-D-galactosamine Biosynthesis II	0.205	0.623735	0.308	0	GNPDA2,GNPNAT1,HK2,HK3
Glutaryl-CoA Degradation	0.201	0.629506	0.294	#NUM!	ACAA2,HADH,HADHB,L3HYPDH,TBXAS1
Dermatan Sulfate Degradation (Metazoa)	0.201	0.629506	0.294	1.342	CEMIP2,FGFRL1,HYAL2,HYAL3,OGA
Histamine Degradation	0.201	0.629506	0.294	1.342	ALDH1A2,ALDH1B1,ALDH3B1,ALDH4A1,AOC1
Spliceosomal Cycle	0.199	0.632412	0.265	-3.606	CDC5L,CWC15,DHX15,HSPA8,MAGOH,MAGOHB,PLRG1,PPIE,RBM8A,RBMX2,RNF113A,YJU2,ZNF830
Tryptophan Degradation X (Mammalian, via Tryptamine)	0.199	0.632412	0.28	1.134	ALDH1A2,ALDH1B1,ALDH3B1,ALDH4A1,MAOB,RDH14,SMOX
Stearate Biosynthesis I (Animals)	0.199	0.632412	0.264	0	ACSL1,ACSL3,ACSL6,BDH2,DBT,DHCR24,PNPLA1,PPT1,PTGR1,SLC27A2,SRD5A3,TBXAS1,THEM4,ZADH2
Putrescine Degradation III	0.199	0.632412	0.286	1.633	ALDH1A2,ALDH1B1,ALDH3B1,ALDH4A1,MAOB,SMOX
Cell Cycle Regulation by BTG Family Proteins	0.199	0.632412	0.27	2.236	CDK2,CNOT7,E2F1,E2F3,E2F7,E2F8,NOCT,PPP2R2B,PPP2R3B,PPP2R5E
Role of Pattern Recognition Receptors in Recognition of Bacteria and Viruses	0.188	0.648634	0.25	3	C3AR1,CCL5,CD40LG,CXCL8,EIF2S1,FASLG,IFNG,IL18,LEP,MAPK1,MAPK12,MAPK3,MAPK8,MAVS,MYD88,NFKB1,NLRC4,NLRP3,NOD2,OSM,PIK3CB,PIK3CG,PLCG2,PRKCB,PRKCD,PRKCE,PRKCH,PRKCQ,PTX3,RELA,RELB,SYK,TGFB1,TLR2,TLR3,TLR5,TLR9,TNFSF13,TNFSF14
Dolichol and Dolichyl Phosphate Biosynthesis	0.188	0.648634	0.5	#NUM!	DOLK
All-trans-decaprenyl Diphosphate Biosynthesis	0.188	0.648634	0.5	#NUM!	PDSS1
Taurine Biosynthesis	0.188	0.648634	0.5	#NUM!	CSAD
Flavin Biosynthesis IV (Mammalian)	0.188	0.648634	0.5	#NUM!	RFK
Palmitate Biosynthesis I (Animals)	0.188	0.648634	0.5	#NUM!	OXSM
L-cysteine Degradation III	0.188	0.648634	0.5	#NUM!	MPST
Uridine-5'-phosphate Biosynthesis	0.188	0.648634	0.5	#NUM!	UMPS
4-hydroxyproline Degradation I	0.188	0.648634	0.5	#NUM!	ALDH4A1
Fatty Acid Biosynthesis Initiation II	0.188	0.648634	0.5	#NUM!	OXSM
Cysteine Biosynthesis/Homocysteine Degradation	0.188	0.648634	0.5	#NUM!	CBS/CBSL
Putrescine Biosynthesis III	0.188	0.648634	0.5	#NUM!	AZIN2
Formaldehyde Oxidation II (Glutathione-dependent)	0.188	0.648634	0.5	#NUM!	ADH5
Glutamate Biosynthesis II	0.188	0.648634	0.5	#NUM!	GLUD1
Glutamate Degradation X	0.188	0.648634	0.5	#NUM!	GLUD1
Apelin Adipocyte Signalling Pathway	0.188	0.648634	0.256	0.229	ADCY3,ADCY4,ADCY6,GSTM2,HIF1A,MAPK1,MAPK11,MAPK12,MAPK13,MAPK14,MAPK3,MAPK8,MGST1,MGST2,NCF2,PRKAB1,PRKAB2,PRKACA,PRKACB,RAC1,RAC2,SOD1
Xenobiotic Metabolism PXR Signalling Pathway	0.188	0.648634	0.25	1.443	ABCB1,ABCC2,ABCC3,ALDH16A1,ALDH1A2,ALDH1B1,ALDH1L2,ALDH3B1,ALDH4A1,CAMK2D,CAMK2G,CDK2,CES1,CHST12,CHST15,CREBBP,EP300,GRIP1,GSTA4,GSTM2,GSTO2,HS6ST1,HSP90AA1,HSP90B1,MAOB,MGST1,MGST2,NCOA1,NCOR1,NDST1,NDST2,PPP1CC,PPP1R10,PPP1R3D,PPP1R7,PRKACA,PRKACB,PRKCB,PRKCD,PRKCE,PRKCH,PRKCQ,RXRA,SMOX,SRA1,SULT1A2,SULT1B1,UST
Role of RIG1-like Receptors in Antiviral Innate Immunity	0.186	0.651628	0.261	2.121	CASP10,CREBBP,EP300,FADD,IKBKG,MAVS,NFKB1,NFKBIA,RELA,RELB,TRAF2,TRIM25
DNA Double-Strand Break Repair by Homologous Recombination	0.186	0.651628	0.286	#NUM!	ATM,BRCA1,MRE11,RAD50
Fatty Acid Activation	0.186	0.651628	0.286	1	ACSL1,ACSL3,ACSL6,SLC27A2
Prostanoid Biosynthesis	0.186	0.651628	0.3	#NUM!	PTGES3,PTGS1,TBXAS1
Dopamine Degradation	0.186	0.651628	0.267	2.121	ALDH1A2,ALDH1B1,ALDH3B1,ALDH4A1,MAOB,SMOX,SULT1A2,SULT1B1
Arginine Biosynthesis IV	0.186	0.651628	0.333	#NUM!	ASL,GLUD1
Pyruvate Fermentation to Lactate	0.186	0.651628	0.333	#NUM!	LDHA,LDHB
γ-linolenate Biosynthesis II (Animals)	0.186	0.651628	0.278	1.342	ACSL1,ACSL3,ACSL6,CYB5R3,SLC27A2
Leukotriene Biosynthesis	0.186	0.651628	0.286	2	ALOX5,GGT1,LTA4H,MGST2
Selenocysteine Biosynthesis II (Archaea and Eukaryotes)	0.186	0.651628	0.333	#NUM!	PSTK,SEPSECS
Mevalonate Pathway I	0.186	0.651628	0.286	#NUM!	ACAA2,HADHB,MVD,PMVK
Tryptophan Degradation to 2-amino-3-carboxymuconate Semialdehyde	0.186	0.651628	0.333	#NUM!	IDO1,KYNU
Rapoport-Luebering Glycolytic Shunt	0.186	0.651628	0.333	#NUM!	PGAM1,PGAM2
NAD Biosynthesis III	0.186	0.651628	0.333	#NUM!	NMNAT1,NMNAT2
Lactose Degradation III	0.186	0.651628	0.333	#NUM!	GLB1,PSAP
Methionine Degradation I (to Homocysteine)	0.186	0.651628	0.273	-1.633	EEF1AKMT1,EEF1AKMT2,MGMT,MRM2,PRMT3,PRMT5
Tec Kinase Signalling	0.186	0.651628	0.245	1.769	ACTB,ACTG1,BMX,BTK,CD247,CD3D,CD3E,CD3G,FADD,FASLG,FCER1A,FCER1G,FGR,FYN,GNA15,GNAQ,GNAS,GNAZ,GNB1,GNG5,ITGA2B,ITGA4,ITGA7,ITGA8,ITGA9,ITGAD,ITGAM,ITGAX,ITGB3,ITGB4,ITGB5,ITK,JAK3,LCK,LYN,MAPK12,MAPK8,MRAS,NFKB1,PAK2,PIK3CB,PIK3CG,PLCG1,PLCG2,PRKCB,PRKCD,PRKCE,PRKCH,PRKCQ,PTK2B,RAC1,RAC2,RELA,RELB,RHOA,RHOBTB1,RHOC,RHOF,RHOG,RHOH,STAT3,STAT4,STAT5A,STAT5B,TNFRSF25,TRAJ10,TRAJ12,TRAJ13,TRAJ16,TRAJ…
Wnt/β-catenin Signalling	0.186	0.651628	0.249	1.333	ACVR1B,ACVR1C,ACVR2A,ACVR2B,AKT3,APPL2,AXIN2,CREBBP,CSNK1D,CSNK1G1,CTNNB1,DKK3,DVL1,DVL3,EP300,FZD3,FZD5,FZD9,GNAQ,GSK3A,ILK,JUN,KREMEN1,LEF1,MAP4K1,MARK2,NLK,PIN1,POU5F1,PPP2R2B,PPP2R3B,PPP2R5E,RPS27A,SFRP1,SOX8,TCF7L2,TGFB1,TGFBR3,TLE4,WNT10B,WNT11,WNT5B,WNT7A
NF-κB Signalling	0.186	0.651628	0.245	1	AKT3,BMPR1A,BRAF,CARD11,CD247,CD3D,CD3E,CD3G,CD40LG,CREBBP,EGF,EP300,FADD,FCER1G,FGFR4,FLT1,FLT4,HRAS,IGF2R,IKBKG,IL18,IL1R1,IL1R2,INSR,IRAK3,LCK,LTBR,MALT1,MAP2K6,MAP3K1,MAP3K14,MAP3K3,MAP4K4,MAPK8,MRAS,MYD88,NFKB1,NFKBIA,NGFR,PDGFRB,PIK3CB,PIK3CG,PLCG2,PRKACA,PRKACB,PRKCB,PRKCQ,RALA,RALB,RAP2A,RELA,RELB,RRAS2,SIGIRR,TAB2,TAB3,TGFBR3,TIRAP,TLR10,TLR2,TLR3,TLR5,TLR9,TNIP1,TRAF2,TRAF5,TRAJ10,TRAJ1…
Role of NFAT in Regulation of the Immune Response	0.176	0.666807	0.243	0	AKAP5,AKT3,BTK,CAMK4,CD247,CD28,CD3D,CD3E,CD3G,CD4,CSNK1D,CSNK1G1,ELP1,FCER1A,FCER1G,FCGR2A,FYN,GNA15,GNAQ,GNAS,GNAZ,GNB1,GNG5,GRB2,GSK3A,HLA-DMA,HLA-DMB,HLA-DOA,HLA-DPA1,HLA-DPB1,HLA-DQA1,HLA-DRA,HLA-DRB1,HRAS,IGHM,IKBKG,IPO5,ITK,ITPR2,ITPR3,JUN,KPNA5,KPNA6,LCK,LCP2,LYN,MAP2K1,MAPK1,MAPK3,MEF2A,MEF2B,MRAS,NFAT5,NFATC2,NFKB1,NFKBIA,PIK3CB,PIK3CG,PLCG1,PLCG2,PPP3CC,PRKCQ,RALA,RALB,RAP2A,RCAN3,RELA…
Ovarian Cancer Signalling	0.176	0.666807	0.247	0.688	AKT3,BRAF,BRCA1,CTNNB1,DVL1,E2F1,E2F3,EGF,FGF9,FZD3,FZD5,FZD9,HDAC4,HDAC5,HDAC7,HRAS,LEF1,MAP2K1,MAPK1,MAPK3,MMP9,MRAS,MSH2,PIK3CB,PIK3CG,PRKACA,PRKACB,PTGS1,RALA,RALB,RAP2A,RRAS2,TCF7L2,VEGFA,VEGFB,WNT10B,WNT11,WNT5B,WNT7A
Breast Cancer Regulation by Stathmin1	0.176	0.666807	0.243	1.254	ACKR3,ADGRA3,ADGRB2,ADGRE2,ADGRG1,ADGRG5,ADORA2A,ADORA2B,ADRA2A,ANKHD1/ANKHD1-EIF4EBP3,ARHGEF11,ARHGEF17,ARHGEF2,ARHGEF3,ARHGEF9,AURKB,BMP6,C3AR1,CAMK2D,CAMK2G,CAMK4,CCND3,CCR2,CCR4,CCR5,CCR7,CDK2,CELSR2,CELSR3,CREB3L4,CREB5,CREBBP,CX3CR1,CXCR6,CYSLTR2,E2F1,E2F3,E2F7,E2F8,EGF,F2RL1,F2RL3,FFAR3,FOXM1,FZD3,FZD5,FZD9,GABBR1,GNAQ,GNB1,GNG5,GPER1,GPR107,GPR108,GPR137,GPR141,GPR15,GPR150,GPR153,GPR160,…
T Cell Receptor Signalling	0.176	0.666807	0.243	-6.713	AKT3,CAMK4,CARD11,CBL,CD247,CD28,CD3D,CD3E,CD3G,CD4,CD8A,CD8B,CTLA4,CTNNB1,ELP1,FCER1G,FYN,GRB2,GSK3A,HLA-C,HLA-DMA,HLA-DMB,HLA-DOA,HLA-DPA1,HLA-DPB1,HLA-DQA1,HLA-DRA,HLA-DRB1,HLA-E,HRAS,ICAM1,ICOS,IFNG,IKBKG,ITK,JUN,LCK,LCP2,LEF1,MALT1,MAP2K1,MAP2K6,MAP3K1,MAPK1,MAPK11,MAPK12,MAPK13,MAPK14,MAPK3,MAPK8,MRAS,NFAT5,NFATC2,NFKB1,NFKBIA,PAG1,PDK1,PIK3CB,PIK3CG,PLCG1,PPP3CC,PRKCQ,PTK2B,PTPN6,RAC1,RALA…
Cyclins and Cell Cycle Regulation	0.175	0.668344	0.25	2.183	ATM,ATR,CCNA1,CCNA2,CCNB2,CCND3,CDC25A,CDK2,CDKN2B,CDKN2C,E2F1,E2F3,E2F7,E2F8,HDAC4,HDAC5,HDAC7,PPP2R2B,PPP2R3B,PPP2R5E,TGFB1
Triacylglycerol Biosynthesis	0.175	0.668344	0.255	0.905	AGPAT1,AGPAT2,AGPAT5,DBT,GPAT3,LCLAT1,LPIN1,LPIN2,MBOAT2,PLPP3,PLPPR3,PNPLA1
cAMP-mediated Signalling	0.167	0.680769	0.245	2.714	ADCY3,ADCY4,ADCY6,ADORA2A,ADORA2B,ADRA2A,AKAP11,AKAP12,AKAP13,AKAP5,AKAP7,AKAP9,APEX1,BRAF,CAMK2D,CAMK2G,CAMK4,CCR4,CREB3L4,CREB5,CREBBP,DUSP4,FFAR3,GABBR1,GDPD1,GDPD3,GNAS,GPER1,HRH2,LTB4R,MAP2K1,MAPK1,MAPK3,NAPEPLD,NPR3,OPRL1,PDE12,PDE1B,PDE2A,PDE3A,PDE6B,PDE6H,PDE8B,PKIA,PPP3CC,PRKACA,PRKACB,PTGDR,PTGER4,RAPGEF4,RGS10,RGS14,S1PR3,STAT3,TBXA2R,XCR1
Atherosclerosis Signalling	0.165	0.683912	0.246	#NUM!	ALOX12,ALOX15B,ALOX5,CCR2,CD40LG,CLU,COL11A2,CSF1,CXCL8,CXCR4,ICAM1,IFNG,IL18,ITGA4,MMP9,NFKB1,PDGFA,PDGFB,PDGFD,PLA2G2C,PLA2G4A,PLAAT4,PLAAT5,PLB1,PNPLA8,RELA,RELB,SELP,SERPINA1,TGFB1,TNFRSF12A,TNFSF14
AMPK Signalling	0.162	0.688652	0.244	2.466	ACTB,ADRA2A,AK1,AK3,AK6,AKT3,ARID1A,CAMKK2,CCNA2,CHRNA2,CREB3L4,CREB5,CREBBP,EEF2,EP300,GNA15,GNAQ,GNAS,GNAZ,GNB1,GNG5,GYS1,HLTF,INSR,IRS2,LEP,MAPK1,MAPK11,MAPK12,MAPK13,MAPK14,MRAS,ORAI2,PFKFB2,PFKFB3,PFKFB4,PHF10,PHLPP1,PIK3CB,PIK3CG,PPM1H,PPP2R2B,PPP2R3B,PPP2R5E,PRKAB1,PRKAB2,PRKACA,PRKACB,RAB1A,RAB22A,RAB27A,RAB7A,SIRT1,SMARCD3,SMARCE1,STIM1,STRADA,TBC1D1,ULK1
PCP pathway	0.161	0.69024	0.25	0.775	DVL1,DVL3,FZD3,FZD5,FZD9,JUN,LGR4,MAPK12,MAPK8,RAC1,RHOA,WNT10B,WNT11,WNT5B,WNT7A
p38 MAPK Signalling	0.16	0.691831	0.246	3	CDC25B,CREB3L4,CREB5,CREBBP,DUSP10,FADD,FASLG,HMGN1,IL18,IL1R1,IL1R2,IL1RL1,IRAK3,MAP2K6,MAP3K5,MAP4K1,MAPK11,MAPK12,MAPK13,MAPK14,MAPKAPK2,MAPT,MEF2A,MEF2B,MKNK1,PLA2G4A,TAB2,TGFB1,TRAF2
Apelin Cardiac Fibroblast Signalling Pathway	0.157	0.696627	0.261	-1.633	AKT3,PRKAB1,PRKAB2,SERPINE1,SPHK1,TGFB1
Antiproliferative Role of Somatostatin Receptor 2	0.154	0.701455	0.247	1.291	BRAF,GNB1,GNG5,GUCY1B1,HRAS,MAP2K1,MAPK1,MAPK3,MRAS,NPR3,NT5C,PIK3CB,PIK3CG,PTPN6,RALA,RALB,RAP2A,RRAS2,SLC39A7
Chondroitin Sulfate Biosynthesis (Late Stages)	0.154	0.701455	0.25	1.732	CHPF,CHST12,CHST15,CHSY1,CSGALNACT1,CSGALNACT2,HS6ST1,NDST1,NDST2,SULT1A2,SULT1B1,UST
G Protein Signalling Mediated by Tubby	0.151	0.706318	0.25	#NUM!	GNA15,GNAQ,GNAS,GNAZ,GNB1,GNG5,INSR,LCK,MRAS,PLCG1,PLCG2
Retinol Biosynthesis	0.151	0.706318	0.25	-1	AKR1C3,CEL,CES1,DAGLB,DDHD2,DHRS3,PLB1,PNPLA2,PNPLA4,RDH13,RDH14
SPINK1 General Cancer Pathway	0.15	0.707946	0.246	1.213	AKT3,GZMA,HRAS,IL6R,JAK3,MAP2K1,MAPK1,MAPK3,MRAS,PIK3CB,PIK3CG,RALA,RALB,RAP2A,RRAS2,STAT3,TYK2
MIF-mediated Glucocorticoid Regulation	0.144	0.717794	0.25	2.121	CD14,CD74,MAPK1,MAPK3,NFKB1,NFKBIA,PLA2G4A,RELA,RELB
Pyrimidine Ribonucleotides De Novo Biosynthesis	0.144	0.717794	0.25	-1.667	AK1,CMPK1,DHX9,ENTPD1,ENTPD7,NME3,NME7,NUDT15,UMPS
CNTF Signalling	0.142	0.721107	0.246	1.069	GRB2,HRAS,MAP2K1,MAPK1,MAPK3,MRAS,PIK3CB,PIK3CG,RALA,RALB,RAP2A,RRAS2,STAT3,TYK2
Ketogenesis	0.142	0.721107	0.273	#NUM!	ACAA2,BDH2,HADHB
Trehalose Degradation II (Trehalase)	0.135	0.732825	0.286	#NUM!	HK2,HK3
Acetyl-CoA Biosynthesis I (Pyruvate Dehydrogenase Complex)	0.135	0.732825	0.286	#NUM!	DBT,DLAT
NAD Salvage Pathway III	0.135	0.732825	0.286	#NUM!	NMNAT1,NMNAT2
Ceramide Degradation	0.135	0.732825	0.286	#NUM!	ACER3,ASAH2B
Glycoaminoglycan-protein Linkage Region Biosynthesis	0.135	0.732825	0.286	#NUM!	B3GALT6,B3GAT1
GPCR-Mediated Nutrient Sensing in Enteroendocrine Cells	0.135	0.732825	0.241	1.347	ADCY3,ADCY4,ADCY6,CACNA1D,CACNA1E,CACNA2D2,CACNA2D3,CACNB1,CATSPER1,FFAR3,GNA15,GNAQ,GNAS,GNG5,ITPR2,ITPR3,PLCD3,PLCG1,PLCG2,PLCH2,PRKACA,PRKACB,PRKCB,PRKCD,PRKCE,PRKCH,PRKCQ,RAPGEF4
TCA Cycle II (Eukaryotic)	0.133	0.736207	0.25	-0.816	DHTKD1,IDH3B,MDH1,OGDH,SDHAF4,SUCLA2
Mechanisms of Viral Exit from Host Cells	0.13	0.74131	0.244	#NUM!	ACTB,ACTG1,CHMP2A,LMNB1,PRKCB,PRKCD,PRKCE,PRKCH,PRKCQ,SH3GLB1
Mismatch Repair in Eukaryotes	0.13	0.74131	0.25	#NUM!	EXO1,MSH2,RFC1,SLC19A1
L-carnitine Biosynthesis	0.13	0.74131	0.333	#NUM!	TMLHE
The Visual Cycle	0.13	0.74131	0.25	-1.342	AKR1C3,DHRS3,RDH13,RDH14,RDH5
Coenzyme A Biosynthesis	0.13	0.74131	0.333	#NUM!	COASY
S-methyl-5'-thioadenosine Degradation II	0.13	0.74131	0.333	#NUM!	MTAP
Proline Degradation	0.13	0.74131	0.333	#NUM!	ALDH4A1
Glutathione-mediated Detoxification	0.13	0.74131	0.242	1.134	ANPEP,GGH,GSTA4,GSTM2,GSTO2,LANCL1,MGST1,MGST2
Methionine Salvage II (Mammalian)	0.13	0.74131	0.333	#NUM!	MTR
Inosine-5'-phosphate Biosynthesis II	0.13	0.74131	0.333	#NUM!	ATIC
Hypusine Biosynthesis	0.13	0.74131	0.333	#NUM!	DHPS
Thyroid Hormone Biosynthesis	0.13	0.74131	0.333	#NUM!	CTSD
Glycerol-3-phosphate Shuttle	0.13	0.74131	0.333	#NUM!	GPD2
Adenosine Nucleotides Degradation II	0.13	0.74131	0.25	-1	ADA,NT5C,NT5C2,NT5E
Adenine and Adenosine Salvage I	0.13	0.74131	0.333	#NUM!	APRT
1D-myo-inositol Hexakisphosphate Biosynthesis V (from Ins(1,3,4)P3)	0.13	0.74131	0.333	#NUM!	IPPK
Fatty Acid α-oxidation	0.13	0.74131	0.25	1.342	ALDH1A2,ALDH1B1,ALDH3B1,ALDH4A1,TMLHE
Superpathway of Methionine Degradation	0.13	0.74131	0.243	-1	CBS/CBSL,EEF1AKMT1,EEF1AKMT2,MGMT,MRM2,MTR,PRMT3,PRMT5,SUOX
4-aminobutyrate Degradation I	0.13	0.74131	0.333	#NUM!	SUCLG2
N-acetylglucosamine Degradation I	0.13	0.74131	0.333	#NUM!	GNPDA2
Inositol Pyrophosphates Biosynthesis	0.0969	0.800018	0.25	#NUM!	IP6K1,IPPK
Purine Ribonucleosides Degradation to Ribose-1-phosphate	0.0969	0.800018	0.25	#NUM!	ADA,PGM2
PRPP Biosynthesis I	0.0635	0.863973	0.25	#NUM!	PRPS1
Ascorbate Recycling (Cytosolic)	0.0635	0.863973	0.25	#NUM!	GSTO2
Glutathione Redox Reactions II	0.0635	0.863973	0.25	#NUM!	GSR
Proline Biosynthesis I	0.0635	0.863973	0.25	#NUM!	PYCR1
N-acetylglucosamine Degradation II	0.0635	0.863973	0.25	#NUM!	GNPDA2
Phenylalanine Degradation I (Aerobic)	0.0635	0.863973	0.25	#NUM!	QDPR
Fatty Acid β-oxidation III (Unsaturated, Odd Number)	0.0635	0.863973	0.25	#NUM!	ECI2
Amyotrophic Lateral Sclerosis Signalling	0	1	0.2	1	AKT3,APAF1,BIRC3,CACNA1D,CACNA1E,CACNA2D2,CACNA2D3,CACNB1,CAPN1,CAPN7,CASP3,CASP9,CYCS,IGF1,NAIP,NEFL,PIK3CB,PIK3CG,RAB5C,RAC1,SOD1,VEGFA,VEGFB
Synaptic Long Term Depression	0	1	0.232	1.265	CACNA1D,CACNA1E,CACNA2D2,CACNA2D3,CACNB1,CATSPER1,GNA15,GNAQ,GNAS,GNAZ,GUCY1B1,HRAS,IGF1,ITPR2,ITPR3,LYN,MAP2K1,MAPK1,MAPK3,MRAS,NPR3,NT5C,PLA2G2C,PLA2G4A,PLAAT4,PLAAT5,PLB1,PLCD3,PLCG1,PLCG2,PLCH2,PNPLA8,PPP2R2B,PPP2R3B,PPP2R5E,PRKCB,PRKCD,PRKCE,PRKCH,PRKCQ,RALA,RALB,RAP2A,RRAS2,SLC39A7
LPS/IL-1 Mediated Inhibition of RXR Function	0	1	0.202	-0.229	ABCA1,ABCB1,ABCC2,ABCC3,ABCG1,ACOX1,ACSL1,ACSL3,ACSL6,ALAS1,ALDH16A1,ALDH1A2,ALDH1B1,ALDH1L2,ALDH3B1,ALDH4A1,CD14,CETP,CHST12,CHST15,CYP2R1,CYP2U1,GSTA4,GSTM2,GSTO2,HS6ST1,IL18,IL1R1,IL1R2,IL1RL1,JUN,MAOB,MAP3K1,MAPK8,MGMT,MGST1,MGST2,MYD88,NCOA1,NDST1,NDST2,NGFR,NR1H3,PLTP,RXRA,SLC27A2,SMOX,SULT1A2,SULT1B1,TRAF2,UST
Coagulation System	0	1	0.2	1.134	F12,F13A1,F5,PLAU,PLAUR,SERPINA1,SERPINE1
LXR/RXR Activation	0	1	0.195	-0.447	ABCA1,ABCG1,ARG2,CD14,CETP,CLU,HADH,IL18,IL1R1,IL1R2,IL1RL1,ITIH4,MMP9,NCOR1,NFKB1,NGFR,NR1H3,PLTP,RELA,RELB,RXRA,SCD,SERPINA1,TLR3
FXR/RXR Activation	0	1	0.159	#NUM!	ABCB4,ABCC2,AKT3,CETP,CLU,CREBBP,CYP19A1,CYP27A1,FGFR4,IL18,ITIH4,MAPK12,MAPK8,NR1H3,PLTP,PPARG,RXRA,SDC1,SERPINA1,SLC51A
PXR/RXR Activation	0	1	0.2	#NUM!	ABCB1,ABCC2,ABCC3,AKT3,ALAS1,GSTM2,INSR,NCOA1,PRKACA,PRKACB,RELA,RXRA,SCD
TR/RXR Activation	0	1	0.238	#NUM!	AKR1C3,AKT3,ATP2A1,CAMK4,COL6A3,ENO1,EP300,HIF1A,HP,KLF9,NCOA1,NCOA2,NCOA3,NCOA6,NCOR1,NRGN,PIK3CB,PIK3CG,RXRA,SLC16A3
Activation of IRF by Cytosolic Pattern Recognition Receptors	0	1	0.231	0.535	ADAR,CREBBP,ELP1,FADD,IKBKG,JUN,MAPK12,MAPK8,MAVS,NFKB1,NFKBIA,PIN1,RELA,RELB,SIKE1
CCR5 Signalling in Macrophages	0	1	0.224	0.447	CACNA1D,CACNA1E,CACNA2D2,CACNA2D3,CACNB1,CAMK4,CATSPER1,CCL4,CCL5,CCR5,CD247,CD3D,CD3E,CD3G,CD4,FASLG,FCER1G,GNA15,GNAQ,GNAS,GNAZ,GNB1,GNG5,ITPR2,ITPR3,JUN,MAPK1,MAPK11,MAPK12,MAPK13,MAPK14,MAPK8,MRAS,PLCG1,PLCG2,PRKCB,PRKCD,PRKCE,PRKCH,PRKCQ,PTK2B,TRAJ10,TRAJ12,TRAJ13,TRAJ16,TRAJ17,TRAJ18,TRAJ2,TRAJ21,TRAJ23,TRAJ26,TRAJ3,TRAJ35,TRAJ37,TRAJ39,TRAJ4,TRAJ41,TRAJ46,TRAJ5,TRAJ50,TRAJ6,TRAJ7,TRAV1-1,T…
Calcium-induced T Lymphocyte Apoptosis	0	1	0.221	-2.887	ATP2A1,ATP2A3,CAMK4,CD247,CD3D,CD3E,CD3G,CD4,EP300,FCER1G,HLA-DMA,HLA-DMB,HLA-DOA,HLA-DPA1,HLA-DPB1,HLA-DQA1,HLA-DRA,HLA-DRB1,ITPR2,ITPR3,LCK,NFATC2,NR4A1,PLCG1,PPP3CC,PRKCB,PRKCD,PRKCE,PRKCH,PRKCQ,TRAJ10,TRAJ12,TRAJ13,TRAJ16,TRAJ17,TRAJ18,TRAJ2,TRAJ21,TRAJ23,TRAJ26,TRAJ3,TRAJ35,TRAJ37,TRAJ39,TRAJ4,TRAJ41,TRAJ46,TRAJ5,TRAJ50,TRAJ6,TRAJ7,TRAV1-1,TRAV1-2,TRAV12-2,TRAV12-3,TRAV13-2,TRAV14DV4,TRAV16,…
Cytotoxic T Lymphocyte-mediated Apoptosis of Target Cells	0	1	0.208	-1.291	APAF1,CASP3,CASP6,CASP9,CD247,CD3D,CD3E,CD3G,CYCS,DFFA,FADD,FASLG,FCER1G,GZMB,HLA-C,HLA-E,PRF1,TRAJ10,TRAJ12,TRAJ13,TRAJ16,TRAJ17,TRAJ18,TRAJ2,TRAJ21,TRAJ23,TRAJ26,TRAJ3,TRAJ35,TRAJ37,TRAJ39,TRAJ4,TRAJ41,TRAJ46,TRAJ5,TRAJ50,TRAJ6,TRAJ7,TRAV1-1,TRAV1-2,TRAV12-2,TRAV12-3,TRAV13-2,TRAV14DV4,TRAV16,TRAV17,TRAV19,TRAV21,TRAV22,TRAV38-1,TRAV39,TRAV4,TRAV6,TRAV8-1,TRAV8-2,TRAV8-3,TRAV8-6,TRAV9-2,TRBC1,T…
IL-17 Signalling	0	1	0.225	1.234	AKT3,CD40LG,CXCL8,FASLG,HRAS,HSP90AA1,HSP90B1,IFNG,IL17RA,IL18,JUN,LCN2,LEP,MAP2K6,MAP3K14,MAPK1,MAPK11,MAPK12,MAPK13,MAPK14,MAPK3,MAPK8,MMP9,MRAS,NFKB1,OSM,PIK3CB,PIK3CG,RALA,RALB,RAP2A,RELA,RGS16,RRAS2,TAB2,TGFB1,TNFSF13,TNFSF14,TRAF2,TRAF5,VEGFA,VEGFB
Airway Pathology in Chronic Obstructive Pulmonary Disease	0	1	0.195	#NUM!	CD40LG,CTSG,CXCL8,ELANE,FASLG,FGF13,FGF8,FGF9,GZMB,IFNG,IL18,IL23A,LCN2,LEP,MMP8,MMP9,MPO,OSM,PRF1,PRTN3,TGFB1,TNFSF13,TNFSF14
CTLA4 Signalling in Cytotoxic T Lymphocytes	0	1	0.215	#NUM!	AKT3,AP1G1,AP1S2,AP1S3,CD247,CD28,CD3D,CD3E,CD3G,CD8A,CD8B,CLTC,CLTCL1,CTLA4,FCER1G,FYN,GRB2,HLA-C,HLA-E,LCK,LCP2,PIK3CB,PIK3CG,PLCG1,PPP2R2B,PPP2R3B,PPP2R5E,PTPN6,SYK,TRAJ10,TRAJ12,TRAJ13,TRAJ16,TRAJ17,TRAJ18,TRAJ2,TRAJ21,TRAJ23,TRAJ26,TRAJ3,TRAJ35,TRAJ37,TRAJ39,TRAJ4,TRAJ41,TRAJ46,TRAJ5,TRAJ50,TRAJ6,TRAJ7,TRAT1,TRAV1-1,TRAV1-2,TRAV12-2,TRAV12-3,TRAV13-2,TRAV14DV4,TRAV16,TRAV17,TRAV19,TRAV21,TRA…
T Helper Cell Differentiation	0	1	0.225	#NUM!	BCL6,CD247,CD28,CD3D,CD3E,CD3G,CD40LG,FCER1G,GATA3,HLA-DMA,HLA-DMB,HLA-DOA,HLA-DPA1,HLA-DPB1,HLA-DQA1,HLA-DRA,HLA-DRB1,ICOS,IFNG,IFNGR2,IL10RA,IL10RB,IL12RB2,IL18,IL18R1,IL21R,IL23R,IL4R,IL6R,NGFR,RORC,STAT3,STAT4,TBX21,TGFB1,TRAJ10,TRAJ12,TRAJ13,TRAJ16,TRAJ17,TRAJ18,TRAJ2,TRAJ21,TRAJ23,TRAJ26,TRAJ3,TRAJ35,TRAJ37,TRAJ39,TRAJ4,TRAJ41,TRAJ46,TRAJ5,TRAJ50,TRAJ6,TRAJ7,TRAV1-1,TRAV1-2,TRAV12-2,TRAV12-…
CD28 Signalling in T Helper Cells	0	1	0.238	0.333	AKT3,ARPC1B,CAMK4,CARD11,CD247,CD28,CD3D,CD3E,CD3G,CD4,CTLA4,ELP1,FCER1G,FYN,GRB2,HLA-DMA,HLA-DMB,HLA-DOA,HLA-DPA1,HLA-DPB1,HLA-DQA1,HLA-DRA,HLA-DRB1,IKBKG,ITK,ITPR2,ITPR3,JUN,LCK,LCP2,MALT1,MAP2K1,MAP3K1,MAPK12,MAPK8,NFAT5,NFATC2,NFKB1,NFKBIA,PDPK1,PIK3CB,PIK3CG,PLCG1,PPP3CC,PRKCQ,PTPN6,RAC1,RELA,RELB,SYK,TRAJ10,TRAJ12,TRAJ13,TRAJ16,TRAJ17,TRAJ18,TRAJ2,TRAJ21,TRAJ23,TRAJ26,TRAJ3,TRAJ35,TRAJ37,TR…
Role of Cytokines in Mediating Communication between Immune Cells	0	1	0.0926	#NUM!	CXCL8,IFNG,IL18,IL23A,TGFB1
Dendritic Cell Maturation	0	1	0.229	1.432	AKT3,CCR7,CD1C,CD1D,CD247,CD3D,CD3E,CD3G,CD40LG,CD58,COL11A2,CREB3L4,CREB5,CREBBP,ELP1,FCER1G,FCGR2A,HLA-C,HLA-DMA,HLA-DMB,HLA-DOA,HLA-DPA1,HLA-DPB1,HLA-DQA1,HLA-DRA,HLA-DRB1,HLA-E,ICAM1,IGHG1,IGHG2,IGHG3,IGLC2,IGLC3,IGLC7,IKBKG,IL18,IL23A,LEP,LTBR,MAP3K14,MAPK1,MAPK11,MAPK12,MAPK13,MAPK14,MAPK3,MAPK8,MYD88,NFKB1,NFKBIA,NGFR,PIK3CB,PIK3CG,PLCD3,PLCG1,PLCG2,PLCH2,RELA,RELB,STAT4,TLR2,TLR3,TLR9,TRA…
Cellular Effects of Sildenafil (Viagra)	0	1	0.228	#NUM!	ACTB,ACTG1,ADCY3,ADCY4,ADCY6,CACNA1D,CACNA1E,CACNA2D2,CACNA2D3,CACNB1,CAMK4,GNAS,GUCY1B1,ITPR2,ITPR3,KCNN3,MPRIP,MYH11,MYH9,MYL9,MYLK,MYO10,MYO18A,MYO18B,PDE1B,PDE2A,PDE3A,PLCD3,PLCG1,PLCG2,PLCH2,PRKACA,PRKACB,SLC4A10
Neuropathic Pain Signalling In Dorsal Horn Neurons	0	1	0.208	1.091	CAMK2D,CAMK2G,CAMK4,ITPR2,ITPR3,KCNN3,MAPK1,MAPK3,PIK3CB,PIK3CG,PLCD3,PLCG1,PLCG2,PLCH2,PRKACA,PRKACB,PRKCB,PRKCD,PRKCE,PRKCH,PRKCQ
Cardiomyocyte Differentiation via BMP Receptors	0	1	0.174	#NUM!	BMPR1A,SMAD1,SMAD5,SMAD6
iCOS-iCOSL Signalling in T Helper Cells	0	1	0.239	-1.48	AKT3,CAMK2D,CAMK2G,CAMK4,CD247,CD28,CD3D,CD3E,CD3G,CD4,CD40LG,FCER1G,GAB2,GRB2,HLA-DMA,HLA-DMB,HLA-DOA,HLA-DPA1,HLA-DPB1,HLA-DQA1,HLA-DRA,HLA-DRB1,ICOS,IKBKG,IL2RB,INPP5D,ITK,ITPR2,ITPR3,LCK,LCP2,NFAT5,NFATC2,NFKB1,NFKBIA,PDPK1,PIK3CB,PIK3CG,PLCG1,PLEKHA1,PLEKHA4,PPP3CC,PRKCQ,RAC1,RELA,RELB,SHC1,TRAJ10,TRAJ12,TRAJ13,TRAJ16,TRAJ17,TRAJ18,TRAJ2,TRAJ21,TRAJ23,TRAJ26,TRAJ3,TRAJ35,TRAJ37,TRAJ39,TRAJ4,…
Lipid Antigen Presentation by CD1	0	1	0.188	#NUM!	CD1C,CD1D,CD247,CD3D,CD3E,CD3G,FCER1G,PSAP,TRAJ10,TRAJ12,TRAJ13,TRAJ16,TRAJ17,TRAJ18,TRAJ2,TRAJ21,TRAJ23,TRAJ26,TRAJ3,TRAJ35,TRAJ37,TRAJ39,TRAJ4,TRAJ41,TRAJ46,TRAJ5,TRAJ50,TRAJ6,TRAJ7,TRAV1-1,TRAV1-2,TRAV12-2,TRAV12-3,TRAV13-2,TRAV14DV4,TRAV16,TRAV17,TRAV19,TRAV21,TRAV22,TRAV38-1,TRAV39,TRAV4,TRAV6,TRAV8-1,TRAV8-2,TRAV8-3,TRAV8-6,TRAV9-2,TRBC1,TRBC2,TRBJ1-2,TRBJ1-3,TRBJ1-4,TRBJ1-5,TRBJ1-6,TRBJ2-7…
Maturity Onset Diabetes of Young (MODY) Signalling	0	1	0.179	#NUM!	APOL3,CACNA1D,CACNA1E,CACNA2D2,CACNA2D3,CACNB1,CEL,CREBBP,EP300,GAPDH,INSR,KLF11,NFKB1,OGDH
Polyamine Regulation in Colon Cancer	0	1	0.177	#NUM!	CTNNB1,MXD1,PPARG,PSMA3,PSMA4,PSMA8,PSMC1,PSMC2,PSMD10,PSMD9,TCF7L2
DNA Methylation and Transcriptional Repression Signalling	0	1	0.229	#NUM!	DNMT3B,H4C4,H4C9,MBD3,MECP2,MTA1,RBBP7,SAP30
CREB Signalling in Neurons	0	1	0.239	0.616	ACKR3,ADCY3,ADCY4,ADCY6,ADGRA3,ADGRB2,ADGRE2,ADGRG1,ADGRG5,ADORA2A,ADORA2B,ADRA2A,AKT3,BMP6,BMPR1A,C3AR1,CACNA1D,CACNA1E,CACNA2D2,CACNA2D3,CACNB1,CAMK2D,CAMK2G,CAMK4,CATSPER1,CCR2,CCR4,CCR5,CCR7,CELSR2,CELSR3,CREB3L4,CREB5,CREBBP,CX3CR1,CXCR6,CYSLTR2,EGF,EP300,F2RL1,F2RL3,FFAR3,FGFR4,FLT1,FLT4,FZD3,FZD5,FZD9,GABBR1,GNA15,GNAQ,GNAS,GNAZ,GNB1,GNG5,GPER1,GPR107,GPR108,GPR137,GPR141,GPR15,GPR150,GPR1…
Type I Diabetes Mellitus Signalling	0	1	0.234	0.707	APAF1,CASP3,CASP9,CD247,CD28,CD3D,CD3E,CD3G,CYCS,FADD,FASLG,FCER1G,GZMB,HLA-C,HLA-DMA,HLA-DMB,HLA-DOA,HLA-DPA1,HLA-DPB1,HLA-DQA1,HLA-DRA,HLA-DRB1,HLA-E,ICA1,IFNG,IFNGR2,IKBKG,IL1R1,MAP2K6,MAP3K14,MAP3K5,MAPK1,MAPK11,MAPK12,MAPK13,MAPK14,MAPK8,MYD88,NFKB1,NFKBIA,NGFR,PRF1,PTPRN,RELA,RELB,SOCS3,SOCS4,TRAF2,TRAJ10,TRAJ12,TRAJ13,TRAJ16,TRAJ17,TRAJ18,TRAJ2,TRAJ21,TRAJ23,TRAJ26,TRAJ3,TRAJ35,TRAJ37,TRAJ…
Basal Cell Carcinoma Signalling	0	1	0.236	0.775	BMP6,CTNNB1,DVL1,DVL3,FZD3,FZD5,FZD9,GLI3,GLIS2,LEF1,PTCH1,TCF7L2,WNT10B,WNT11,WNT5B,WNT7A,ZNF875
Allograft Rejection Signalling	0	1	0.202	#NUM!	CD247,CD28,CD3D,CD3E,CD3G,CD40LG,FASLG,FCER1G,GZMB,HLA-C,HLA-DMA,HLA-DMB,HLA-DOA,HLA-DPA1,HLA-DPB1,HLA-DQA1,HLA-DRA,HLA-DRB1,HLA-E,IFNG,IGHG1,IGHG2,IGHG3,IGLC2,IGLC3,IGLC7,PRF1,TRAJ10,TRAJ12,TRAJ13,TRAJ16,TRAJ17,TRAJ18,TRAJ2,TRAJ21,TRAJ23,TRAJ26,TRAJ3,TRAJ35,TRAJ37,TRAJ39,TRAJ4,TRAJ41,TRAJ46,TRAJ5,TRAJ50,TRAJ6,TRAJ7,TRAV1-1,TRAV1-2,TRAV12-2,TRAV12-3,TRAV13-2,TRAV14DV4,TRAV16,TRAV17,TRAV19,TRAV21,…
Autoimmune Thyroid Disease Signalling	0	1	0.218	#NUM!	CD247,CD28,CD3D,CD3E,CD3G,CD40LG,FASLG,FCER1G,GZMB,HLA-C,HLA-DMA,HLA-DMB,HLA-DOA,HLA-DPA1,HLA-DPB1,HLA-DQA1,HLA-DRA,HLA-DRB1,HLA-E,IGHG1,IGHG2,IGHG3,IGLC2,IGLC3,IGLC7,PRF1,TG,TRAJ10,TRAJ12,TRAJ13,TRAJ16,TRAJ17,TRAJ18,TRAJ2,TRAJ21,TRAJ23,TRAJ26,TRAJ3,TRAJ35,TRAJ37,TRAJ39,TRAJ4,TRAJ41,TRAJ46,TRAJ5,TRAJ50,TRAJ6,TRAJ7,TRAV1-1,TRAV1-2,TRAV12-2,TRAV12-3,TRAV13-2,TRAV14DV4,TRAV16,TRAV17,TRAV19,TRAV21,TR…
Graft-versus-Host Disease Signalling	0	1	0.205	#NUM!	CD247,CD28,CD3D,CD3E,CD3G,FASLG,FCER1G,GZMB,HLA-C,HLA-DMA,HLA-DMB,HLA-DOA,HLA-DPA1,HLA-DPB1,HLA-DQA1,HLA-DRA,HLA-DRB1,HLA-E,IFNG,IL18,PRF1,TRAJ10,TRAJ12,TRAJ13,TRAJ16,TRAJ17,TRAJ18,TRAJ2,TRAJ21,TRAJ23,TRAJ26,TRAJ3,TRAJ35,TRAJ37,TRAJ39,TRAJ4,TRAJ41,TRAJ46,TRAJ5,TRAJ50,TRAJ6,TRAJ7,TRAV1-1,TRAV1-2,TRAV12-2,TRAV12-3,TRAV13-2,TRAV14DV4,TRAV16,TRAV17,TRAV19,TRAV21,TRAV22,TRAV38-1,TRAV39,TRAV4,TRAV6,TRA…
Communication between Innate and Adaptive Immune Cells	0	1	0.22	#NUM!	CCL3L3,CCL4,CCL5,CCR7,CD247,CD28,CD3D,CD3E,CD3G,CD4,CD40LG,CD8A,CD8B,CXCL10,CXCL8,FCER1G,HLA-C,HLA-DRA,HLA-DRB1,HLA-E,IFNG,IGHA1,IGHG1,IGHG2,IGHG3,IGHM,IGLC2,IGLC3,IGLC7,IL18,TLR10,TLR2,TLR3,TLR5,TLR9,TNFRSF13B,TNFSF13,TRAJ10,TRAJ12,TRAJ13,TRAJ16,TRAJ17,TRAJ18,TRAJ2,TRAJ21,TRAJ23,TRAJ26,TRAJ3,TRAJ35,TRAJ37,TRAJ39,TRAJ4,TRAJ41,TRAJ46,TRAJ5,TRAJ50,TRAJ6,TRAJ7,TRAV1-1,TRAV1-2,TRAV12-2,TRAV12-3,TRAV1…
Systemic Lupus Erythematosus Signalling	0	1	0.224	#NUM!	AKT3,CAMK4,CBL,CD247,CD28,CD3D,CD3E,CD3G,CD40LG,FCER1G,FCGR2A,GRB2,HLA-C,HLA-E,HRAS,IGHG1,IGHG2,IGHG3,IGHM,IGLC2,IGLC3,IGLC7,IL18,IL6R,INPP5D,JUN,LCK,LSM11,LSM3,LSM4,LSM5,LSM7,LSM8,LYN,MAPK1,MAPK3,MRAS,NFAT5,NFATC2,PIK3CB,PIK3CG,PLCG1,PLCG2,PPIH,PRPF39,PRPF4B,PTPN6,RALA,RALB,RAP2A,RRAS2,SNRNP35,SNRNP40,SNRNP48,SNRNP70,SNRPA1,SNRPB2,SNRPD1,SNRPD2,SNRPD3,SNRPE,SNRPF,SNRPG,SNU13,SOS2,TLR9,TRAJ10,TRA…
Cdc42 Signalling	0	1	0.221	1.616	ARPC1B,CD247,CD3D,CD3E,CD3G,CFL1,CFL2,CLIP1,EXOC2,EXOC5,EXOC7,FCER1G,FGD3,HLA-C,HLA-DMA,HLA-DMB,HLA-DOA,HLA-DPA1,HLA-DPB1,HLA-DQA1,HLA-DRA,HLA-DRB1,HLA-E,IQGAP1,IQGAP3,ITGA2B,ITGA4,ITGA7,ITGA8,ITGA9,ITGAD,ITGAM,ITGAX,ITGB3,ITGB4,ITGB5,ITK,JUN,LIMK1,LIMK2,MAP3K11,MAPK1,MAPK11,MAPK12,MAPK13,MAPK14,MAPK8,MPRIP,MYL9,MYLK,PAK2,PARD3,RALA,TNK2,TRAJ10,TRAJ12,TRAJ13,TRAJ16,TRAJ17,TRAJ18,TRAJ2,TRAJ21,TRAJ…
Retinoic acid Mediated Apoptosis Signalling	0	1	0.217	-0.905	APAF1,CASP3,CASP9,CFLAR,CRABP2,CYCS,DAP3,FADD,IFNG,PARP15,PARP3,PARP4,RXRA
Altered T Cell and B Cell Signalling in Rheumatoid Arthritis	0	1	0.215	#NUM!	CD247,CD28,CD3D,CD3E,CD3G,CD40LG,CSF1,FASLG,FCER1G,HLA-DMA,HLA-DMB,HLA-DOA,HLA-DPA1,HLA-DPB1,HLA-DQA1,HLA-DRA,HLA-DRB1,IFNG,IGHM,IL18,IL23A,MAP3K14,NFKB1,PRTN3,RELA,RELB,SLAMF1,TGFB1,TLR10,TLR2,TLR3,TLR5,TLR9,TNFRSF13B,TNFSF13,TRAJ10,TRAJ12,TRAJ13,TRAJ16,TRAJ17,TRAJ18,TRAJ2,TRAJ21,TRAJ23,TRAJ26,TRAJ3,TRAJ35,TRAJ37,TRAJ39,TRAJ4,TRAJ41,TRAJ46,TRAJ5,TRAJ50,TRAJ6,TRAJ7,TRAV1-1,TRAV1-2,TRAV12-2,TRAV12…
Neuroprotective Role of THOP1 in Alzheimer's Disease	0	1	0.237	0.626	ACE,APP,C1R,CTRL,CTSG,ECE1,FAP,GZMA,GZMB,GZMK,GZMM,HLA-C,HLA-E,HPN,HTRA1,HTRA2,HTRA3,IFNG,MAPT,MMP9,PREP,PRKACA,PRKACB,PRSS23,PRSS27,PRTN3,ST14,TPP1
Regulation of IL-2 Expression in Activated and Anergic T Lymphocytes	0	1	0.236	-6.609	CAMK4,CARD11,CD247,CD28,CD3D,CD3E,CD3G,ELP1,FCER1G,FYN,GRB2,HRAS,IKBKG,JUN,LCK,MALT1,MAP2K1,MAP3K1,MAPK1,MAPK12,MAPK3,MAPK8,MRAS,NFAT5,NFATC2,NFKB1,NFKBIA,PLCG1,PLCG2,PPP3CC,PRKCQ,RAC1,RALA,RALB,RAP2A,RELA,RELB,RRAS2,SOS2,TGFB1,TRAJ10,TRAJ12,TRAJ13,TRAJ16,TRAJ17,TRAJ18,TRAJ2,TRAJ21,TRAJ23,TRAJ26,TRAJ3,TRAJ35,TRAJ37,TRAJ39,TRAJ4,TRAJ41,TRAJ46,TRAJ5,TRAJ50,TRAJ6,TRAJ7,TRAV1-1,TRAV1-2,TRAV12-2,TRAV1…
Role of Wnt/GSK-3β Signalling in the Pathogenesis of Influenza	0	1	0.231	0.632	CSNK1D,CSNK1G1,CTNNB1,DVL1,DVL3,FZD3,FZD5,FZD9,IFNG,LEF1,NCOA1,NCOA2,NCOA3,TCF7L2,WNT10B,WNT11,WNT5B,WNT7A
Nur77 Signalling in T Lymphocytes	0	1	0.21	-0.192	APAF1,CAMK4,CASP3,CASP9,CD247,CD28,CD3D,CD3E,CD3G,CYCS,EP300,FASLG,FCER1G,HDAC7,HLA-C,HLA-DMA,HLA-DMB,HLA-DOA,HLA-DPA1,HLA-DPB1,HLA-DQA1,HLA-DRA,HLA-DRB1,HLA-E,MAP2K1,MAP3K3,MAPK1,MAPK3,NR4A1,PDK1,PPP3CC,PRKCB,PRKCD,PRKCE,PRKCH,PRKCQ,RXRA,TRAJ10,TRAJ12,TRAJ13,TRAJ16,TRAJ17,TRAJ18,TRAJ2,TRAJ21,TRAJ23,TRAJ26,TRAJ3,TRAJ35,TRAJ37,TRAJ39,TRAJ4,TRAJ41,TRAJ46,TRAJ5,TRAJ50,TRAJ6,TRAJ7,TRAV1-1,TRAV1-2,TRA…
Role of Lipids/Lipid Rafts in the Pathogenesis of Influenza	0	1	0.0435	#NUM!	IFNG
Role of PI3K/AKT Signalling in the Pathogenesis of Influenza	0	1	0.227	0.577	AKT3,CASP9,CCL5,CCR5,IFNG,MAP2K1,MAPK1,MAPK3,NFKB1,NFKBIA,PIK3CB,PIK3CG,RELA,RELB,ZNF346
Role of Hypercytokinemia/hyperchemokinemia in the Pathogenesis of Influenza	0	1	0.151	0.277	CCL4,CCL5,CXCL10,CXCL8,IFNAR2,IFNG,IL18,MYD88,NFKB1,NLRP3,TLR3,TLR9,TYK2
Antiproliferative Role of TOB in T Cell Signalling	0	1	0.193	0.302	CCNA1,CCNA2,CD247,CD28,CD3D,CD3E,CD3G,CDK2,DPP7,FCER1G,MAPK1,TGFB1,TRAJ10,TRAJ12,TRAJ13,TRAJ16,TRAJ17,TRAJ18,TRAJ2,TRAJ21,TRAJ23,TRAJ26,TRAJ3,TRAJ35,TRAJ37,TRAJ39,TRAJ4,TRAJ41,TRAJ46,TRAJ5,TRAJ50,TRAJ6,TRAJ7,TRAV1-1,TRAV1-2,TRAV12-2,TRAV12-3,TRAV13-2,TRAV14DV4,TRAV16,TRAV17,TRAV19,TRAV21,TRAV22,TRAV38-1,TRAV39,TRAV4,TRAV6,TRAV8-1,TRAV8-2,TRAV8-3,TRAV8-6,TRAV9-2,TRBC1,TRBC2,TRBJ1-2,TRBJ1-3,TRBJ1-4…
MSP-RON Signalling Pathway	0	1	0.172	#NUM!	ACTB,ACTG1,CCR2,CSF1,F12,IFNG,ITGAM,PIK3CB,PIK3CG,TLR2
OX40 Signalling Pathway	0	1	0.199	-0.535	CD247,CD3D,CD3E,CD3G,CD4,FCER1G,HLA-C,HLA-DMA,HLA-DMB,HLA-DOA,HLA-DPA1,HLA-DPB1,HLA-DQA1,HLA-DRA,HLA-DRB1,HLA-E,JUN,MAPK12,MAPK8,NFKB1,NFKBIA,RELA,RELB,TRAF2,TRAF5,TRAJ10,TRAJ12,TRAJ13,TRAJ16,TRAJ17,TRAJ18,TRAJ2,TRAJ21,TRAJ23,TRAJ26,TRAJ3,TRAJ35,TRAJ37,TRAJ39,TRAJ4,TRAJ41,TRAJ46,TRAJ5,TRAJ50,TRAJ6,TRAJ7,TRAV1-1,TRAV1-2,TRAV12-2,TRAV12-3,TRAV13-2,TRAV14DV4,TRAV16,TRAV17,TRAV19,TRAV21,TRAV22,TRAV38…
Extrinsic Prothrombin Activation Pathway	0	1	0.188	#NUM!	F12,F13A1,F5
Intrinsic Prothrombin Activation Pathway	0	1	0.0952	2	COL11A2,F12,F13A1,F5
DNA Double-Strand Break Repair by Non-Homologous End Joining	0	1	0.214	#NUM!	ATM,MRE11,RAD50
Role of IL-17A in Psoriasis	0	1	0.214	#NUM!	CXCL8,IL17RA,S100A9
Differential Regulation of Cytokine Production in Macrophages and T Helper Cells by IL-17A and IL-17F	0	1	0.111	#NUM!	CCL4,CCL5
Differential Regulation of Cytokine Production in Intestinal Epithelial Cells by IL-17A and IL-17F	0	1	0.174	-1	CCL4,CCL5,IFNG,LCN2
Dopamine-DARPP32 Feedback in cAMP Signalling	0	1	0.238	2	ADCY3,ADCY4,ADCY6,ATP2A1,ATP2A3,CACNA1D,CACNA1E,CACNA2D2,CACNA2D3,CACNB1,CAMK4,CAMKK1,CAMKK2,CREB3L4,CREB5,CREBBP,CSNK1D,CSNK1G1,GNAQ,GNAS,GUCY1B1,ITPR2,ITPR3,KCNJ15,PLCD3,PLCG1,PLCG2,PLCH2,PPP1CC,PPP1R10,PPP1R3D,PPP1R7,PPP2R2B,PPP2R3B,PPP2R5E,PPP3CC,PRKACA,PRKACB,PRKCB,PRKCD,PRKCE,PRKCH,PRKCQ
Embryonic Stem Cell Differentiation into Cardiac Lineages	0	1	0.2	#NUM!	POU5F1,SP4
Hematopoiesis from Pluripotent Stem Cells	0	1	0.203	#NUM!	CD247,CD3D,CD3E,CD3G,CD4,CD8A,CD8B,CSF1,CXCL8,FCER1G,IGHA1,IGHG1,IGHG2,IGHG3,IGHM,IGLC2,IGLC3,IGLC7,IL7,TRAJ10,TRAJ12,TRAJ13,TRAJ16,TRAJ17,TRAJ18,TRAJ2,TRAJ21,TRAJ23,TRAJ26,TRAJ3,TRAJ35,TRAJ37,TRAJ39,TRAJ4,TRAJ41,TRAJ46,TRAJ5,TRAJ50,TRAJ6,TRAJ7,TRAV1-1,TRAV1-2,TRAV12-2,TRAV12-3,TRAV13-2,TRAV14DV4,TRAV16,TRAV17,TRAV19,TRAV21,TRAV22,TRAV38-1,TRAV39,TRAV4,TRAV6,TRAV8-1,TRAV8-2,TRAV8-3,TRAV8-6,TRAV9-…
Hematopoiesis from Multipotent Stem Cells	0	1	0.167	#NUM!	CSF1,IL7
Transcriptional Regulatory Network in Embryonic Stem Cells	0	1	0.204	#NUM!	EOMES,FOXC1,GATA6,H4C4,H4C9,POU5F1,REST,RIF1,SET,SMARCAD1,STAT3
nNOS Signalling in Neurons	0	1	0.234	#NUM!	CAMK4,CAPN1,CAPN7,DLG4,NOS1AP,PPP3CC,PRKCB,PRKCD,PRKCE,PRKCH,PRKCQ
nNOS Signalling in Skeletal Muscle Cells	0	1	0.208	#NUM!	CACNA1D,CACNA1E,CACNA2D2,CACNA2D3,CACNB1,CAMK4,CATSPER1,ITPR2,ITPR3,SNTA1
Ephrin A Signalling	0	1	0.234	#NUM!	CFL1,CFL2,FYN,LIMK1,NGFR,PIK3CB,PIK3CG,RAC1,RHOA,VAV1,VAV3
Heparan Sulfate Biosynthesis	0	1	0.15	0	B3GALT6,B3GAT1,CHST12,CHST15,DTD2,EXT1,HS6ST1,NDST1,NDST2,SULT1A2,SULT1B1,UST
Bupropion Degradation	0	1	0.16	1	CYP19A1,CYP1B1,CYP2U1,POR
Retinoate Biosynthesis I	0	1	0.222	-1.134	AKR1B1,AKR1C3,ALDH1A2,DHRS3,DHRS4,RDH13,RDH14,RDH5
Thyroid Hormone Metabolism II (via Conjugation and/or Degradation)	0	1	0.128	0.447	B4GAT1,CSGALNACT1,LARGE2,SULT1A2,SULT1B1
Nicotine Degradation III	0	1	0.121	0.378	B4GAT1,CSGALNACT1,CYP19A1,CYP1B1,CYP2U1,LARGE2,POR
Heparan Sulfate Biosynthesis (Late Stages)	0	1	0.137	0.632	CHST12,CHST15,DTD2,EXT1,HS6ST1,NDST1,NDST2,SULT1A2,SULT1B1,UST
Androgen Biosynthesis	0	1	0.167	#NUM!	AKR1C3,HSD3B7,SRD5A3
Proline Biosynthesis II (from Arginine)	0	1	0.2	#NUM!	PYCR1
Glutathione Redox Reactions I	0	1	0.16	1	GSR,GSTM2,MGST1,MGST2
Creatine-phosphate Biosynthesis	0	1	0.2	#NUM!	MAP4K4
Ubiquinol-10 Biosynthesis (Eukaryotic)	0	1	0.13	#NUM!	COQ2,ECHDC1,MICAL1
Acyl-CoA Hydrolysis	0	1	0.154	#NUM!	PPT1,THEM4
Superpathway of Serine and Glycine Biosynthesis I	0	1	0.143	#NUM!	PHGDH
Sucrose Degradation V (Mammalian)	0	1	0.111	#NUM!	ALDOA
Melatonin Degradation I	0	1	0.148	1	B4GAT1,CSGALNACT1,CYP19A1,CYP1B1,CYP2U1,LARGE2,POR,SULT1A2,SULT1B1
Tetrahydrofolate Salvage from 5,10-methenyltetrahydrofolate	0	1	0.2	#NUM!	MTHFD2L
Triacylglycerol Degradation	0	1	0.216	1.265	CEL,CES1,DAGLB,DDHD2,DTD2,MGLL,NDST1,NDST2,PLB1,PNPLA2,PNPLA4
Serine Biosynthesis	0	1	0.2	#NUM!	PHGDH
Phospholipases	0	1	0.197	0.577	HMOX1,NAPEPLD,PLA2G2C,PLA2G4A,PLAAT4,PLAAT5,PLB1,PLCD3,PLCG1,PLCG2,PLCH2,PLD1,PNPLA8
Tetrapyrrole Biosynthesis II	0	1	0.2	#NUM!	ALAS1
Estrogen Biosynthesis	0	1	0.136	0.816	AKR1C3,CYP19A1,CYP1B1,CYP2U1,HSD17B12,POR
Oleate Biosynthesis II (Animals)	0	1	0.231	#NUM!	SCD,UFSP1,UFSP2
Histidine Degradation III	0	1	0.125	#NUM!	MTHFD2L
Glycerol Degradation I	0	1	0.167	#NUM!	GPD2
Dermatan Sulfate Biosynthesis (Late Stages)	0	1	0.239	0.302	CHST12,CHST14,CHST15,DSE,DSEL,HS6ST1,NDST1,NDST2,SULT1A2,SULT1B1,UST
Glycine Cleavage Complex	0	1	0.167	#NUM!	GLDC
Nicotine Degradation II	0	1	0.106	0.378	B4GAT1,CSGALNACT1,CYP19A1,CYP1B1,CYP2U1,LARGE2,POR
α-tocopherol Degradation	0	1	0.2	#NUM!	CYP4F3
Mitochondrial L-carnitine Shuttle Pathway	0	1	0.222	1	ACSL1,ACSL3,ACSL6,SLC27A2
Superoxide Radicals Degradation	0	1	0.125	#NUM!	SOD1
Serotonin Degradation	0	1	0.191	0.832	ADH5,ALDH1A2,ALDH1B1,ALDH3B1,ALDH4A1,B4GAT1,CSGALNACT1,DHRS4,LARGE2,MAOB,SMOX,SULT1A2,SULT1B1
UDP-N-acetyl-D-glucosamine Biosynthesis II	0	1	0.167	#NUM!	GNPNAT1
Bile Acid Biosynthesis, Neutral Pathway	0	1	0.231	#NUM!	AKR1C3,CYP27A1,HSD3B7
Adenine and Adenosine Salvage III	0	1	0.143	#NUM!	ADA
Colanic Acid Building Blocks Biosynthesis	0	1	0.0714	#NUM!	GALK1
Heme Biosynthesis II	0	1	0.111	#NUM!	ALAS1
Pyrimidine Ribonucleotides Interconversion	0	1	0.235	-1.414	AK1,CMPK1,DHX9,ENTPD1,ENTPD7,NME3,NME7,NUDT15
Glycolysis I	0	1	0.231	2.449	ALDOA,ENO1,GAPDH,PGAM1,PGAM2,PKM
Gluconeogenesis I	0	1	0.231	1.633	ALDOA,ENO1,GAPDH,MDH1,PGAM1,PGAM2
Methylglyoxal Degradation III	0	1	0.2	#NUM!	AKR1B1,AKR1C3,PTGR1,ZADH2
Guanosine Nucleotides Degradation III	0	1	0.231	#NUM!	NT5C,NT5C2,NT5E
Zymosterol Biosynthesis	0	1	0.167	#NUM!	LBR
Superpathway of Melatonin Degradation	0	1	0.182	1.732	B4GAT1,CSGALNACT1,CYP19A1,CYP1B1,CYP2U1,LARGE2,MAOB,MPO,POR,SMOX,SULT1A2,SULT1B1
Histidine Degradation VI	0	1	0.05	#NUM!	MICAL1
Noradrenaline and Adrenaline Degradation	0	1	0.229	0.707	ADH5,ALDH1A2,ALDH1B1,ALDH3B1,ALDH4A1,DHRS4,MAOB,SMOX
Trans, trans-farnesyl Diphosphate Biosynthesis	0	1	0.2	#NUM!	GGPS1
Citrulline-Nitric Oxide Cycle	0	1	0.2	#NUM!	ASL
Pregnenolone Biosynthesis	0	1	0.111	#NUM!	CYP27A1,MICAL1
Acetone Degradation I (to Methylglyoxal)	0	1	0.188	0.447	CYP19A1,CYP1B1,CYP2U1,POR,PTGR1,ZADH2
Glucocorticoid Biosynthesis	0	1	0.0769	#NUM!	HSD3B7
Galactose Degradation I (Leloir Pathway)	0	1	0.2	#NUM!	GALK1
Mineralocorticoid Biosynthesis	0	1	0.0833	#NUM!	HSD3B7
Glycine Betaine Degradation	0	1	0.1	#NUM!	PIPOX
Oxidative Ethanol Degradation III	0	1	0.182	1.414	ACSL1,ACSS1,ACSS2,ACSS3,ALDH1A2,ALDH1B1,ALDH3B1,ALDH4A1,CYP2R1,CYP2U1
Glutamate Degradation III (via 4-aminobutyrate)	0	1	0.2	#NUM!	SUCLG2
Aspartate Degradation II	0	1	0.143	#NUM!	MDH1
Gαs Signalling	0	1	0.215	2.711	ADCY3,ADCY4,ADCY6,ADORA2A,ADORA2B,BRAF,CREB3L4,CREB5,CREBBP,GNA15,GNAQ,GNAS,GNAZ,GNB1,GNG5,GPER1,HRH2,MAP2K1,MAPK1,MAPK3,MRAS,PRKACA,PRKACB,PTGDR,PTGER4,RAPGEF4
Agranulocyte Adhesion and Diapedesis	0	1	0.187	#NUM!	ACKR3,ACTB,ACTG1,CCL28,CCL3L3,CCL4,CCL5,CCR2,CCR4,CCR5,CCR7,CKLF,CLDN9,CXCL10,CXCL16,CXCL8,CXCR3,CXCR4,CXCR6,ICAM1,ICAM2,IL18,IL1R1,ITGA4,JAM3,MMP15,MMP19,MMP23B,MMP28,MMP8,MMP9,MYH11,MYH9,MYL9,MYO10,MYO18A,MYO18B,PF4,SELP,XCL2
Granulocyte Adhesion and Diapedesis	0	1	0.201	#NUM!	ACKR3,CCL28,CCL3L3,CCL4,CCL5,CCR2,CCR4,CCR5,CCR7,CKLF,CLDN9,CXCL10,CXCL16,CXCL8,CXCR3,CXCR4,CXCR6,HRH2,ICAM1,ICAM2,IL18,IL1R1,IL1R2,IL1RL1,ITGA4,ITGAM,JAM3,MMP15,MMP19,MMP23B,MMP28,MMP8,MMP9,NGFR,PF4,SDC1,SELP,XCL2
Role of p14/p19ARF in Tumor Suppression	0	1	0.207	-1.342	E2F1,NPM1,PIK3CB,PIK3CG,POLR3D,RAC1
Vitamin-C Transport	0	1	0.167	#NUM!	GSTO2,LRRC8C,SLC2A3,STOM
BER pathway	0	1	0.0833	#NUM!	APEX1
SAPK/JNK Signalling	0	1	0.225	0.973	CD247,CD3D,CD3E,CD3G,DUSP10,DUSP4,FADD,FCER1G,GADD45A,GNB1,GNG5,GRB2,HRAS,JUN,LCK,MAP3K1,MAP3K10,MAP3K11,MAP3K20,MAP3K3,MAP3K4,MAP3K5,MAP3K9,MAP4K1,MAP4K3,MAP4K4,MAP4K5,MAPK12,MAPK8,MRAS,PIK3CB,PIK3CG,RAC1,RAC2,RALA,RALB,RAP2A,RRAS2,SH2D2A,SHC1,SOS2,TRAF2,TRAJ10,TRAJ12,TRAJ13,TRAJ16,TRAJ17,TRAJ18,TRAJ2,TRAJ21,TRAJ23,TRAJ26,TRAJ3,TRAJ35,TRAJ37,TRAJ39,TRAJ4,TRAJ41,TRAJ46,TRAJ5,TRAJ50,TRAJ6,TRAJ7,TR…
Interferon Signalling	0	1	0.139	0.447	IFNAR2,IFNG,IFNGR2,RELA,TYK2
GABA Receptor Signalling	0	1	0.191	#NUM!	ADCY3,ADCY4,ADCY6,CACNA1D,CACNA1E,CACNA2D2,CACNA2D3,CACNB1,CATSPER1,DNM1,GABBR1,GABRR2,GNA15,GNAQ,GNAS,GNAZ,GNB1,GNG5,ITPR2,ITPR3,KCNN3,MRAS,NSF,RPS27A,SLC6A12
Serotonin Receptor Signalling	0	1	0.186	#NUM!	ADCY3,ADCY4,ADCY6,MAOB,QDPR,SLC18A1,SLC18A2,SMOX
Phototransduction Pathway	0	1	0.13	#NUM!	GNB1,GUCY1B1,PDE6B,PDE6H,PRKACA,PRKACB,RCVRN
Sonic Hedgehog Signalling	0	1	0.207	-0.816	GLI3,GLIS2,PRKACA,PRKACB,PTCH1,ZNF875
Dopamine Receptor Signalling	0	1	0.221	1.342	ADCY3,ADCY4,ADCY6,MAOB,PPP1CC,PPP1R10,PPP1R3D,PPP1R7,PPP2R2B,PPP2R3B,PPP2R5E,PRKACA,PRKACB,QDPR,SLC18A1,SLC18A2,SMOX
Glutamate Receptor Signalling	0	1	0.167	#NUM!	CAMK4,DLG4,GLS,GNB1,GNG5,GRIP1,HOMER1,HOMER3,SLC1A3,SLC1A4,SLC38A1
GPCR-Mediated Integration of Enteroendocrine Signalling Exemplified by an L Cell	0	1	0.192	0.535	ADCY3,ADCY4,ADCY6,GNA15,GNAQ,GNAS,ITPR2,ITPR3,PLCD3,PLCG1,PLCG2,PLCH2,PRKACA,PRKACB
Gustation Pathway	0	1	0.21	#NUM!	ADCY3,ADCY4,ADCY6,APEX1,CACNA1D,CACNA1E,CACNA2D2,CACNA2D3,CACNB1,CATSPER1,GDPD1,GDPD3,GNB1,GNG5,ITPR2,ITPR3,LPAR6,NAPEPLD,P2RX1,P2RY10,P2RY11,PDE12,PDE1B,PDE2A,PDE3A,PDE6B,PDE6H,PDE8B,PKD1L3,PRKACA,PRKACB,TAS2R14,TAS2R20,TAS2R30,TAS2R50
Th17 Activation Pathway	0	1	0.21	1.177	CD247,CD3D,CD3E,CD3G,FCER1G,HIF1A,HSP90AA1,HSP90B1,IFNG,IL12RB2,IL1R1,IL21R,IL23A,IL23R,IL6R,IRAK3,IRF4,JAK3,MYD88,NFAT5,NFATC2,NFKB1,PTGER4,RELA,RELB,RORA,RORC,SOCS3,STAT3,STAT4,TRAJ10,TRAJ12,TRAJ13,TRAJ16,TRAJ17,TRAJ18,TRAJ2,TRAJ21,TRAJ23,TRAJ26,TRAJ3,TRAJ35,TRAJ37,TRAJ39,TRAJ4,TRAJ41,TRAJ46,TRAJ5,TRAJ50,TRAJ6,TRAJ7,TRAV1-1,TRAV1-2,TRAV12-2,TRAV12-3,TRAV13-2,TRAV14DV4,TRAV16,TRAV17,TRAV19,TRAV2…
SPINK1 Pancreatic Cancer Pathway	0	1	0.117	-1.89	CPA3,CTRC,CTRL,CTSA,ELANE,F2RL1,TGFB1
Endocannabinoid Neuronal Synapse Pathway	0	1	0.218	0.392	ADCY3,ADCY4,ADCY6,CACNA1D,CACNA1E,CACNA2D2,CACNA2D3,CACNB1,CATSPER1,DNAH10,GNA15,GNAQ,GNB1,GNG5,ITPR2,ITPR3,MAPK1,MAPK11,MAPK12,MAPK13,MAPK14,MAPK3,MAPK8,MGLL,NAPEPLD,PLCD3,PLCG1,PLCG2,PLCH2,PPP3CC,PRKACA,PRKACB
Apelin Pancreas Signalling Pathway	0	1	0.239	0	MAPK12,MAPK8,NFKB1,PIK3CB,PIK3CG,PRKAB1,PRKAB2,PRKACA,PRKACB,RELA,RELB
Apelin Liver Signalling Pathway	0	1	0.192	0.447	COL11A2,GSK3A,MAPK12,MAPK8,PDGFRB
Apelin Muscle Signalling Pathway	0	1	0.229	-0.816	AKT3,GNA15,GNAQ,GNAS,GNAZ,GNB1,GNG5,MRAS,PRKAB1,PRKAB2,TFAM
FAT10 Signalling Pathway	0	1	0.179	#NUM!	IFNG,PSMA3,PSMA4,PSMA8,PSMC1,PSMC2,PSMD10,PSMD9,SQSTM1,UBA1
T Cell Exhaustion Signalling Pathway	0	1	0.241	0.316	ACVR1B,ACVR1C,ACVR2A,ACVR2B,AKT3,BCL6,BTLA,CD247,CD28,CD3D,CD3E,CD3G,CTLA4,EOMES,FCER1G,GZMB,HLA-C,HLA-DMA,HLA-DMB,HLA-DOA,HLA-DPA1,HLA-DPB1,HLA-DQA1,HLA-DRA,HLA-DRB1,HLA-E,HRAS,IFNAR2,IFNG,IL10RA,IL10RB,IL12RB2,IL6R,IRF4,JAK3,JUN,MAPK1,MAPK12,MAPK3,MAPK8,MRAS,NFAT5,NFATC2,PDK1,PIK3CB,PIK3CG,PLCG1,PLCG2,PPP2R2B,PPP2R3B,PPP2R5E,PRKCQ,PTPN6,RALA,RALB,RAP2A,RRAS2,STAT3,STAT4,TBX21,TGFB1,TGFBR3,TRAJ1…
Synaptogenesis Signalling Pathway	0	1	0.231	1.213	ADCY3,ADCY4,ADCY6,AKT3,ARPC1B,BRAF,CACNB1,CAMK2D,CAMK2G,CAMK4,CDH26,CFL1,CHN1,CREB3L4,CREB5,CREBBP,CTNNB1,DAB1,DLG4,DNAJC5,FGR,FYN,GRB2,HRAS,HSPA8,ITSN1,KALRN,LCK,LIMK1,LYN,MAPK1,MAPK14,MAPK3,MAPT,MRAS,NAP1L1,NAP1L4,NAPA,NECTIN3,NLGN3,NRXN2,NSF,PIK3CB,PIK3CG,PLCG1,PLCG2,PRKACA,PRKACB,PRKCD,PRKCE,RAB5C,RAC1,RALA,RALB,RAP2A,RASGRP1,RHOA,RRAS2,SHC1,SHF,SOS2,STXBP2,STXBP4,SYN2,SYT17,THBS1,THBS3,TLN1,…
Systemic Lupus Erythematosus In T Cell Signalling Pathway	0	1	0.225	-0.728	AKT3,BCL6,CAMK4,CASP10,CASP3,CASP6,CASP9,CBL,CD247,CD28,CD3D,CD3E,CD3G,CD40LG,CREB3L4,CREB5,CREBBP,FASLG,FCER1G,GADD45A,GRB2,HLA-C,HLA-DMA,HLA-DMB,HLA-DOA,HLA-DPA1,HLA-DPB1,HLA-DQA1,HLA-DRA,HLA-DRB1,HLA-E,HRAS,ICOS,IL23A,IRF4,JUN,LEP,MAP2K1,MAP2K6,MAPK1,MAPK3,MRAS,NFATC2,PDK1,PIK3CB,PIK3CG,PLCG1,PPP2R2B,PPP2R3B,PPP2R5E,PPP3CC,RAB4A,RAC1,RAC2,RALA,RALB,RAP2A,RHOA,RHOBTB1,RHOC,RHOF,RHOG,RHOH,RORC,R…
Xenobiotic Metabolism CAR Signalling Pathway	0	1	0.228	0.457	ABCB1,ABCC2,ABCC3,ALDH16A1,ALDH1A2,ALDH1B1,ALDH1L2,ALDH3B1,ALDH4A1,CHST12,CHST15,CREBBP,EP300,GRIP1,GSTA4,GSTM2,GSTO2,HS6ST1,HSP90AA1,HSP90B1,MAP2K1,MAP2K6,MAPK1,MAPK3,MGST1,MGST2,NCOA1,NDST1,NDST2,PPP2R2B,PPP2R3B,PPP2R5E,PRKCB,PRKCD,PRKCE,PRKCH,PRKCQ,RACK1,RXRA,SRA1,SULT1A2,SULT1B1,UST
Calcium Signalling	0	1	0.241	1.768	AKAP5,ASPH,ATP2A1,ATP2A3,CACNA1D,CACNA1E,CACNA2D2,CACNA2D3,CACNB1,CAMK2D,CAMK2G,CAMK4,CAMKK1,CAMKK2,CATSPER1,CHRNA2,CREB3L4,CREB5,CREBBP,EP300,HDAC4,HDAC5,HDAC7,ITPR2,ITPR3,MAPK1,MAPK3,MCU,MEF2A,MEF2B,MICU1,MYH11,MYH9,MYL9,MYO10,MYO18A,MYO18B,NFAT5,NFATC2,PPP3CC,PRKACA,PRKACB,RAP2A,RCAN3,SLC8A1,SLC8A3,TNNT3,TPM1,TPM2,TPM3,TPM4,TRPC1
Complement System	0	1	0.189	0	C1R,C3AR1,CD55,CFH,CR1,ITGAM,ITGAX

## Sheet: Pathways Cell corrected
© 2000-2021 QIAGEN. All rights reserved.
Ingenuity Canonical Pathways	-log(B-H p-value)	B-H p-value	Ratio	z-score	Molecules
Airway Pathology in Chronic Obstructive Pulmonary Disease	3.41	0.000389045	0.0508	#NUM!	CTSG,ELANE,LCN2,MMP8,MPO,PRTN3
Airway Inflammation in Asthma	0.629	0.234963	0.0625	#NUM!	ELANE,RNASE3
Neuroprotective Role of THOP1 in Alzheimer's Disease	0.629	0.234963	0.0254	#NUM!	CTSG,HTRA3,PRTN3
Melatonin Degradation III	0.629	0.234963	1	#NUM!	MPO
Inhibition of Matrix Metalloproteases	0.629	0.234963	0.0513	#NUM!	MMP15,MMP8
Ceramide Signalling	0.321	0.477529	0.0222	#NUM!	NGFR,PPP2R5E
HIF1α Signalling	0.321	0.477529	0.0144	#NUM!	MMP15,MMP8,SLC2A5
Production of Nitric Oxide and Reactive Oxygen Species in Macrophages	0.321	0.477529	0.0157	#NUM!	MPO,NGFR,PPP2R5E
Granulocyte Adhesion and Diapedesis	0.321	0.477529	0.0159	#NUM!	MMP15,MMP8,NGFR
Autophagy	0.321	0.477529	0.0141	#NUM!	NGFR,NRBF2,PPP2R5E
BEX2 Signalling Pathway	0.321	0.477529	0.0247	#NUM!	NGFR,PPP2R5E
Tumor Microenvironment Pathway	0.321	0.477529	0.0168	#NUM!	MMP15,MMP8,PLAU
cAMP-mediated Signalling	0.311	0.488652	0.0131	#NUM!	AKAP5,GABBR1,RGS2
Leukocyte Extravasation Signalling	0.286	0.517607	0.0104	#NUM!	MMP15,MMP8
Axonal Guidance Signalling	0.286	0.517607	0.00791	#NUM!	MMP15,MMP8,NGFR,PLCD3
Synaptic Long Term Depression	0.286	0.517607	0.0103	#NUM!	PLCD3,PPP2R5E
LPS/IL-1 Mediated Inhibition of RXR Function	0.286	0.517607	0.00794	#NUM!	MGST1,NGFR
Coagulation System	0.286	0.517607	0.0286	#NUM!	PLAU
Hepatic Fibrosis / Hepatic Stellate Cell Activation	0.286	0.517607	0.0103	#NUM!	COL17A1,NGFR
VDR/RXR Activation	0.286	0.517607	0.0128	#NUM!	CAMP
Tight Junction Signalling	0.286	0.517607	0.0112	#NUM!	NGFR,PPP2R5E
IL-8 Signalling	0.286	0.517607	0.00948	#NUM!	AZU1,MPO
TREM1 Signalling	0.286	0.517607	0.013	#NUM!	MPO
Induction of Apoptosis by HIV1	0.286	0.517607	0.0154	#NUM!	NGFR
Oncostatin M Signalling	0.286	0.517607	0.0233	#NUM!	PLAU
Melatonin Signalling	0.286	0.517607	0.0139	#NUM!	PLCD3
CDK5 Signalling	0.286	0.517607	0.0179	#NUM!	NGFR,PPP2R5E
Cell Cycle Regulation by BTG Family Proteins	0.286	0.517607	0.027	#NUM!	PPP2R5E
Mitotic Roles of Polo-Like Kinase	0.286	0.517607	0.0152	#NUM!	PPP2R5E
Role of CHK Proteins in Cell Cycle Checkpoint Control	0.286	0.517607	0.0175	#NUM!	PPP2R5E
Bladder Cancer Signalling	0.286	0.517607	0.0172	#NUM!	MMP15,MMP8
p70S6K Signalling	0.286	0.517607	0.0152	#NUM!	PLCD3,PPP2R5E
Colorectal Cancer Metastasis Signalling	0.286	0.517607	0.00743	#NUM!	MMP15,MMP8
Myc Mediated Apoptosis Signalling	0.286	0.517607	0.02	#NUM!	NGFR
Role of Osteoblasts, Osteoclasts and Chondrocytes in Rheumatoid Arthritis	0.286	0.517607	0.00893	#NUM!	MMP8,NGFR
Protein Kinase A Signalling	0.286	0.517607	0.00746	#NUM!	AKAP5,NGFR,PLCD3
Role of Macrophages, Fibroblasts and Endothelial Cells in Rheumatoid Arthritis	0.286	0.517607	0.00923	#NUM!	CEBPE,NGFR,PLCD3
Leptin Signalling in Obesity	0.286	0.517607	0.0135	#NUM!	PLCD3
Role of NFAT in Cardiac Hypertrophy	0.286	0.517607	0.00909	#NUM!	AKAP5,PLCD3
Glioma Invasiveness Signalling	0.286	0.517607	0.0137	#NUM!	PLAU
IL-17A Signalling in Fibroblasts	0.286	0.517607	0.0263	#NUM!	LCN2
Differential Regulation of Cytokine Production in Intestinal Epithelial Cells by IL-17A and IL-17F	0.286	0.517607	0.0435	#NUM!	LCN2
Dopamine-DARPP32 Feedback in cAMP Signalling	0.286	0.517607	0.011	#NUM!	PLCD3,PPP2R5E
Ephrin A Signalling	0.286	0.517607	0.0213	#NUM!	NGFR
Glutathione Redox Reactions I	0.286	0.517607	0.04	#NUM!	MGST1
D-myo-inositol-5-phosphate Metabolism	0.286	0.517607	0.0104	#NUM!	PLCD3,PPP2R5E
D-myo-inositol (1,4,5)-Trisphosphate Biosynthesis	0.286	0.517607	0.0385	#NUM!	PLCD3
Phospholipases	0.286	0.517607	0.0152	#NUM!	PLCD3
Glutathione-mediated Detoxification	0.286	0.517607	0.0303	#NUM!	MGST1
Superpathway of Inositol Phosphate Compounds	0.286	0.517607	0.00858	#NUM!	PLCD3,PPP2R5E
Triacylglycerol Biosynthesis	0.286	0.517607	0.0213	#NUM!	PLPPR3
Superpathway of Melatonin Degradation	0.286	0.517607	0.0152	#NUM!	MPO
Antioxidant Action of Vitamin C	0.286	0.517607	0.0179	#NUM!	PLCD3,SLC2A5
Agranulocyte Adhesion and Diapedesis	0.286	0.517607	0.00935	#NUM!	MMP15,MMP8
Wnt/Ca+ pathway	0.286	0.517607	0.0156	#NUM!	PLCD3
Estrogen Receptor Signalling	0.286	0.517607	0.00743	#NUM!	MMP15,MMP8,PLCD3
Cardiac β-adrenergic Signalling	0.286	0.517607	0.0115	#NUM!	AKAP5,PPP2R5E
Neurotrophin/TRK Signalling	0.286	0.517607	0.0132	#NUM!	NGFR
Dopamine Receptor Signalling	0.286	0.517607	0.013	#NUM!	PPP2R5E
Glutamate Receptor Signalling	0.286	0.517607	0.0152	#NUM!	HOMER3
Hypoxia Signalling in the Cardiovascular System	0.286	0.517607	0.0135	#NUM!	UBE2B
G-Protein Coupled Receptor Signalling	0.286	0.517607	0.00725	#NUM!	GABBR1,RGS2
GPCR-Mediated Integration of Enteroendocrine Signalling Exemplified by an L Cell	0.286	0.517607	0.0137	#NUM!	PLCD3
Phagosome Maturation	0.286	0.517607	0.0126	#NUM!	CTSG,MPO
SPINK1 Pancreatic Cancer Pathway	0.286	0.517607	0.0167	#NUM!	ELANE
Endocannabinoid Neuronal Synapse Pathway	0.286	0.517607	0.0136	#NUM!	DNAH10,PLCD3
FAT10 Cancer Signalling Pathway	0.286	0.517607	0.02	#NUM!	NGFR
Inhibition of ARE-Mediated mRNA Degradation Pathway	0.286	0.517607	0.0124	#NUM!	NGFR,PPP2R5E
HOTAIR Regulatory Pathway	0.286	0.517607	0.0123	#NUM!	MMP15,MMP8
Xenobiotic Metabolism CAR Signalling Pathway	0.286	0.517607	0.0106	#NUM!	MGST1,PPP2R5E
Insulin Secretion Signalling Pathway	0.286	0.517607	0.00746	#NUM!	PLCD3,SLC2A5
Kinetochore Metaphase Signalling Pathway	0.286	0.517607	0.019	#NUM!	DNAH10,PPP2R5E
Cyclins and Cell Cycle Regulation	0.275	0.530884	0.0119	#NUM!	PPP2R5E
HIPPO Signalling	0.275	0.530884	0.0118	#NUM!	PPP2R5E
Xenobiotic Metabolism Signalling	0.275	0.530884	0.00692	#NUM!	MGST1,PPP2R5E
Apelin Adipocyte Signalling Pathway	0.275	0.530884	0.0116	#NUM!	MGST1
Xenobiotic Metabolism AHR Signalling Pathway	0.275	0.530884	0.0115	#NUM!	MGST1
Unfolded protein response	0.268	0.539511	0.0111	#NUM!	CEBPE
Glucocorticoid Receptor Signalling	0.256	0.554626	0.00516	#NUM!	DNAH10,MMP8,PLAU
Virus Entry via Endocytic Pathways	0.256	0.554626	0.00962	#NUM!	CLTCL1
Neuropathic Pain Signalling In Dorsal Horn Neurons	0.256	0.554626	0.0099	#NUM!	PLCD3
ATM Signalling	0.256	0.554626	0.0103	#NUM!	PPP2R5E
Telomerase Signalling	0.256	0.554626	0.00935	#NUM!	PPP2R5E
UVA-Induced MAPK Signalling	0.256	0.554626	0.0102	#NUM!	PLCD3
PPAR Signalling	0.256	0.554626	0.00935	#NUM!	NGFR
TGF-β Signalling	0.256	0.554626	0.0104	#NUM!	INHBA
PD-1, PD-L1 cancer immunotherapy pathway	0.256	0.554626	0.00943	#NUM!	NGFR
Apelin Cardiomyocyte Signalling Pathway	0.256	0.554626	0.0101	#NUM!	PLCD3
Synaptic Long Term Potentiation	0.245	0.568853	0.00775	#NUM!	PLCD3
LXR/RXR Activation	0.245	0.568853	0.00813	#NUM!	NGFR
14-3-3-mediated Signalling	0.245	0.568853	0.00787	#NUM!	PLCD3
Reelin Signalling in Neurons	0.245	0.568853	0.00794	#NUM!	DNAH10
CREB Signalling in Neurons	0.245	0.568853	0.00498	#NUM!	GABBR1,NGFR,PLCD3
Sphingosine-1-phosphate Signalling	0.245	0.568853	0.00847	#NUM!	PLCD3
P2Y Purigenic Receptor Signalling Pathway	0.245	0.568853	0.00775	#NUM!	PLCD3
NGF Signalling	0.245	0.568853	0.00847	#NUM!	NGFR
Gαs Signalling	0.245	0.568853	0.00826	#NUM!	RGS2
IL-6 Signalling	0.245	0.568853	0.00781	#NUM!	NGFR
GPCR-Mediated Nutrient Sensing in Enteroendocrine Cells	0.245	0.568853	0.00862	#NUM!	PLCD3
GP6 Signalling Pathway	0.245	0.568853	0.00787	#NUM!	COL17A1
GABA Receptor Signalling	0.244	0.570164	0.00763	#NUM!	GABBR1
Rac Signalling	0.243	0.571479	0.00725	#NUM!	IQGAP3
Gαi Signalling	0.243	0.571479	0.00725	#NUM!	GABBR1
STAT3 Pathway	0.243	0.571479	0.00741	#NUM!	NGFR
White Adipose Tissue Browning Pathway	0.243	0.571479	0.00735	#NUM!	CAMP
PI3K Signalling in B Lymphocytes	0.239	0.576766	0.00699	#NUM!	PLCD3
Xenobiotic Metabolism General Signalling Pathway	0.239	0.576766	0.00699	#NUM!	MGST1
PPARα/RXRα Activation	0.238	0.578096	0.00518	#NUM!	PLCD3
Aryl Hydrocarbon Receptor Signalling	0.238	0.578096	0.00629	#NUM!	MGST1
Acute Phase Response Signalling	0.238	0.578096	0.00541	#NUM!	NGFR
Hepatic Cholestasis	0.238	0.578096	0.00529	#NUM!	NGFR
Clathrin-mediated Endocytosis Signalling	0.238	0.578096	0.00518	#NUM!	CLTCL1
IL-17 Signalling	0.238	0.578096	0.00535	#NUM!	LCN2
CTLA4 Signalling in Cytotoxic T Lymphocytes	0.238	0.578096	0.00439	#NUM!	CLTCL1,PPP2R5E
Cellular Effects of Sildenafil (Viagra)	0.238	0.578096	0.00671	#NUM!	PLCD3
Endothelin-1 Signalling	0.238	0.578096	0.00524	#NUM!	PLCD3
Factors Promoting Cardiogenesis in Vertebrates	0.238	0.578096	0.00662	#NUM!	PLCD3
HMGB1 Signalling	0.238	0.578096	0.00599	#NUM!	NGFR
Human Embryonic Stem Cell Pluripotency	0.238	0.578096	0.00602	#NUM!	INHBA
Aldosterone Signalling in Epithelial Cells	0.238	0.578096	0.0061	#NUM!	PLCD3
Type II Diabetes Mellitus Signalling	0.238	0.578096	0.00658	#NUM!	NGFR
ILK Signalling	0.238	0.578096	0.00505	#NUM!	PPP2R5E
Regulation of eIF4 and p70S6K Signalling	0.238	0.578096	0.00559	#NUM!	PPP2R5E
Glioblastoma Multiforme Signalling	0.238	0.578096	0.00585	#NUM!	PLCD3
Gap Junction Signalling	0.238	0.578096	0.00505	#NUM!	PLCD3
D-myo-inositol (1,4,5,6)-Tetrakisphosphate Biosynthesis	0.238	0.578096	0.00565	#NUM!	PPP2R5E
D-myo-inositol (3,4,5,6)-tetrakisphosphate Biosynthesis	0.238	0.578096	0.00565	#NUM!	PPP2R5E
3-phosphoinositide Degradation	0.238	0.578096	0.00529	#NUM!	PPP2R5E
Gαq Signalling	0.238	0.578096	0.00588	#NUM!	RGS2
PI3K/AKT Signalling	0.238	0.578096	0.00503	#NUM!	PPP2R5E
PTEN Signalling	0.238	0.578096	0.00667	#NUM!	NGFR
Wnt/β-catenin Signalling	0.238	0.578096	0.00578	#NUM!	PPP2R5E
Phagosome Formation	0.238	0.578096	0.00671	#NUM!	PLCD3
Adrenomedullin Signalling pathway	0.238	0.578096	0.00503	#NUM!	PLCD3
Necroptosis Signalling Pathway	0.238	0.578096	0.00637	#NUM!	NGFR
Xenobiotic Metabolism PXR Signalling Pathway	0.238	0.578096	0.00521	#NUM!	MGST1
Regulation Of The Epithelial Mesenchymal Transition By Growth Factors Pathway	0.238	0.578096	0.00521	#NUM!	NGFR
3-phosphoinositide Biosynthesis	0.235	0.582103	0.00493	#NUM!	PPP2R5E
Thrombin Signalling	0.228	0.591562	0.00476	#NUM!	PLCD3
mTOR Signalling	0.228	0.591562	0.00472	#NUM!	PPP2R5E
ERK/MAPK Signalling	0.228	0.591562	0.00467	#NUM!	PPP2R5E
Calcium Signalling	0.228	0.591562	0.00463	#NUM!	AKAP5
Cardiac Hypertrophy Signalling (Enhanced)	0.217	0.606736	0.00372	#NUM!	NGFR,PLCD3
NRF2-mediated Oxidative Stress Response	0.208	0.619441	0.00422	#NUM!	MGST1
Actin Cytoskeleton Signalling	0.206	0.6223	0.00408	#NUM!	IQGAP3
Dendritic Cell Maturation	0.206	0.6223	0.00353	#NUM!	NGFR,PLCD3
AMPK Signalling	0.206	0.6223	0.00413	#NUM!	PPP2R5E
Sperm Motility	0.199	0.632412	0.00394	#NUM!	PLCD3
Cardiac Hypertrophy Signalling	0.198	0.63387	0.00388	#NUM!	PLCD3
Breast Cancer Regulation by Stathmin1	0.197	0.635331	0.00338	#NUM!	GABBR1,PPP2R5E
Protein Ubiquitination Pathway	0.188	0.648634	0.00364	#NUM!	UBE2B
Opioid Signalling Pathway	0.188	0.648634	0.00362	#NUM!	CLTCL1
Huntington's Disease Signalling	0.186	0.651628	0.00356	#NUM!	CLTCL1
Senescence Pathway	0.175	0.668344	0.00337	#NUM!	PPP2R5E
Role of NFAT in Regulation of the Immune Response	0	1	0.00176	#NUM!	AKAP5
T Helper Cell Differentiation	0	1	0.00223	#NUM!	NGFR
Type I Diabetes Mellitus Signalling	0	1	0.00205	#NUM!	NGFR
Cdc42 Signalling	0	1	0.00181	#NUM!	IQGAP3
Phospholipase C Signalling	0	1	0.00153	#NUM!	PLCD3
Altered T Cell and B Cell Signalling in Rheumatoid Arthritis	0	1	0.00213	#NUM!	PRTN3
NF-κB Signalling	0	1	0.00182	#NUM!	NGFR
Neuroinflammation Signalling Pathway	0	1	0.00317	#NUM!	GABBR1
T Cell Exhaustion Signalling Pathway	0	1	0.00184	#NUM!	PPP2R5E
Synaptogenesis Signalling Pathway	0	1	0.00321	#NUM!	THBS4
Systemic Lupus Erythematosus In T Cell Signalling Pathway	0	1	0.00162	#NUM!	PPP2R5E
Hepatic Fibrosis Signalling Pathway	0	1	0.00239	#NUM!	NGFR
