# Supplementary material for: Characterisation of the blood RNA host response underpinning severity in COVID-19 patients
Source: Sci Rep. 2022 Jul 17;12:12216. doi: 10.1038/s41598-022-15547-2 (PMC9288817; doi:10.1038/s41598-022-15547-2)
Supplement: Supplementary file 6 — Supplementary Information 6. [file 41598_2022_15547_MOESM6_ESM.xlsx]

## Sheet: Hospitalised_Non_Hospitalised
	baseMean	log2FoldChange	lfcSE	stat	pvalue	padj	gene
ENSG00000179869	1192.41	3.78068	0.486531	7.77069	7.80622e-15	1.58849e-10	ABCA13
ENSG00000124469	792.817	4.09524	0.557885	7.34065	2.12558e-13	2.16267e-09	CEACAM8
ENSG00000086548	208.436	4.34634	0.599009	7.25589	3.99038e-13	2.70667e-09	CEACAM6
ENSG00000005381	903.423	3.76097	0.523575	7.18324	6.80791e-13	2.8195e-09	MPO
ENSG00000172232	560.419	4.17838	0.581878	7.18085	6.92785e-13	2.8195e-09	AZU1
ENSG00000101425	889.528	3.53525	0.49667	7.1179	1.09586e-12	3.7166e-09	BPI
ENSG00000197561	724.545	4.47789	0.641926	6.97572	3.04319e-12	8.84655e-09	ELANE
ENSG00000148346	1167.24	3.5276	0.508422	6.93832	3.96776e-12	1.00925e-08	LCN2
ENSG00000196415	230.002	4.79361	0.700751	6.84069	7.88149e-12	1.782e-08	PRTN3
ENSG00000183856	39.6206	2.82115	0.415488	6.78995	1.12169e-11	2.24309e-08	IQGAP3
ENSG00000164821	370.126	4.61767	0.681202	6.77871	1.21254e-11	2.24309e-08	DEFA4
ENSG00000012223	5228.96	4.03867	0.598818	6.74441	1.53648e-11	2.60549e-08	LTF
ENSG00000157554	117.599	3.05571	0.455251	6.71215	1.91784e-11	3.002e-08	ERG
ENSG00000118113	1376.74	4.37963	0.659718	6.63864	3.16584e-11	4.60155e-08	MMP8
ENSG00000142583	191.836	2.42567	0.367684	6.59715	4.19143e-11	5.6861e-08	SLC2A5
ENSG00000211964	115.054	3.91638	0.59969	6.53068	6.54703e-11	8.3266e-08	IGHV3-48
ENSG00000283646	223.767	3.70041	0.56898	6.50359	7.84249e-11	9.38746e-08	LINC02009
ENSG00000105879	844.081	-0.344132	0.0534048	-6.44384	1.16487e-10	1.31689e-07	CBLL1
ENSG00000224940	74.2341	2.91153	0.454126	6.41127	1.44308e-10	1.54554e-07	PRRT4
ENSG00000204936	3497.06	5.04855	0.818307	6.16951	6.85026e-10	6.96979e-07	CD177
ENSG00000211669	132.483	3.89336	0.638891	6.09394	1.10168e-09	1.06753e-06	IGLV3-10
ENSG00000211933	87.0323	3.32056	0.547145	6.06889	1.288e-09	1.19134e-06	IGHV6-1
ENSG00000248385	30.1002	3.50008	0.580579	6.02859	1.65396e-09	1.46332e-06	TARM1
ENSG00000065618	72.9806	3.59187	0.601203	5.97447	2.30837e-09	1.95721e-06	COL17A1
ENSG00000122641	61.2847	3.39465	0.57012	5.95427	2.61229e-09	2.05236e-06	INHBA
ENSG00000102837	1360.74	4.41465	0.741503	5.95365	2.62231e-09	2.05236e-06	OLFM4
ENSG00000268833	61.2285	2.99981	0.504423	5.947	2.73105e-09	2.0583e-06
ENSG00000109475	704.62	-2.40408	0.407401	-5.90101	3.61276e-09	2.62557e-06	RPL34
ENSG00000173320	22.0645	3.40287	0.579448	5.8726	4.29005e-09	3.01028e-06	STOX2
ENSG00000253738	145.419	-1.365	0.232964	-5.85927	4.64915e-09	3.15352e-06	OTUD6B-AS1
ENSG00000147604	1589.14	-2.64873	0.453624	-5.83904	5.25038e-09	3.44645e-06	RPL7
ENSG00000112379	17.0266	3.38618	0.58085	5.82969	5.55299e-09	3.53118e-06	ARFGEF3
ENSG00000145425	2466	-2.57081	0.442889	-5.80465	6.45008e-09	3.97736e-06	RPS3A
ENSG00000096006	221.736	2.96653	0.511733	5.79702	6.75039e-09	4.04011e-06	CRISP3
ENSG00000071082	1084.14	-2.1358	0.371264	-5.75278	8.779e-09	4.96233e-06	RPL31
ENSG00000064270	131.565	3.12402	0.542709	5.75636	8.59489e-09	4.96233e-06	ATP2C2
ENSG00000171863	1107.54	-2.21577	0.388163	-5.70836	1.14072e-08	6.27367e-06	RPS7
ENSG00000144668	115.825	2.29765	0.405073	5.67219	1.40984e-08	7.54968e-06	ITGA9
ENSG00000029363	3328.66	-0.437108	0.0775976	-5.63301	1.77093e-08	9.24018e-06	BCLAF1
ENSG00000164047	586.981	2.247	0.400069	5.61652	1.94844e-08	9.91223e-06	CAMP
ENSG00000174173	142.9	-1.00408	0.179213	-5.60268	2.11062e-08	1.03275e-05	TRMT10C
ENSG00000100448	221.245	3.90253	0.696759	5.60097	2.13158e-08	1.03275e-05	CTSG
ENSG00000070371	542.991	1.62209	0.290442	5.58492	2.33813e-08	1.10648e-05	CLTCL1
ENSG00000170801	69.2255	3.38055	0.606128	5.57728	2.44302e-08	1.12984e-05	HTRA3
ENSG00000198918	736.672	-2.33236	0.419832	-5.55546	2.76885e-08	1.22486e-05	RPL39
ENSG00000211966	286.004	2.98553	0.537332	5.55622	2.75684e-08	1.22486e-05	IGHV5-51
ENSG00000211942	41.3269	3.44101	0.621869	5.53333	3.14211e-08	1.3604e-05	IGHV3-13
ENSG00000211673	757.115	3.49098	0.632544	5.51896	3.41015e-08	1.44569e-05	IGLV3-1
ENSG00000136010	30.9315	2.90069	0.530007	5.47292	4.42678e-08	1.83838e-05	ALDH1L2
ENSG00000178988	543.017	-0.625239	0.114346	-5.46794	4.55286e-08	1.85292e-05	MRFAP1L1
ENSG00000078900	43.333	1.85395	0.3394	5.46244	4.69638e-08	1.87386e-05	TP73
ENSG00000227063	71.5923	-2.45173	0.44989	-5.44962	5.04772e-08	1.97531e-05	RPL41P1
ENSG00000211949	503.172	3.0002	0.551467	5.44039	5.31633e-08	2.04117e-05	IGHV3-23
ENSG00000211962	180.749	2.95993	0.544666	5.43439	5.49847e-08	2.07201e-05	IGHV1-46
ENSG00000104918	277.801	2.30633	0.426653	5.40564	6.45758e-08	2.38919e-05	RETN
ENSG00000239839	4966.66	4.84946	0.89772	5.40197	6.5914e-08	2.39515e-05	DEFA3
ENSG00000243238	137.069	2.96322	0.550382	5.38394	7.28723e-08	2.60154e-05	IGKV2-30
ENSG00000163682	1638.76	-1.89666	0.352898	-5.37454	7.67795e-08	2.69377e-05	RPL9
ENSG00000204933	21.1477	7.41656	1.38643	5.34938	8.82572e-08	3.04398e-05	CD177P1
ENSG00000257017	372.305	3.02667	0.567672	5.33173	9.72831e-08	3.29936e-05	HP
ENSG00000173875	769.007	-0.445181	0.0836906	-5.31937	1.04126e-07	3.47354e-05	ZNF791
ENSG00000170439	44.2712	3.84421	0.723215	5.31545	1.06395e-07	3.492e-05	METTL7B
ENSG00000115884	112.562	3.66536	0.69357	5.28478	1.25856e-07	4.06516e-05	SDC1
ENSG00000122026	1543.06	-1.98499	0.375894	-5.28071	1.28685e-07	4.09157e-05	RPL21
ENSG00000170476	1093.46	2.33336	0.44228	5.27575	1.32213e-07	4.13908e-05	MZB1
ENSG00000135974	478.382	-0.389331	0.07388	-5.26978	1.36588e-07	4.15485e-05	C2orf49
ENSG00000255929	18.5865	3.26864	0.620295	5.26949	1.368e-07	4.15485e-05	PIWIL4-AS1
ENSG00000229117	2099.81	-2.05437	0.390572	-5.25992	1.44121e-07	4.31282e-05	RPL41
ENSG00000242550	61.1213	2.93349	0.558825	5.24939	1.52604e-07	4.50048e-05	SERPINB10
ENSG00000138767	3134.49	-0.461051	0.0879311	-5.24332	1.57712e-07	4.58468e-05	CNOT6L
ENSG00000276775	77.1367	3.83048	0.73179	5.23439	1.65528e-07	4.74412e-05	IGHV4-4
ENSG00000123349	867.088	-1.41247	0.270849	-5.21497	1.8385e-07	5.19605e-05	PFDN5
ENSG00000211663	376.507	3.27515	0.62867	5.20965	1.89196e-07	5.2739e-05	IGLV3-19
ENSG00000232112	130.712	-0.814044	0.15652	-5.20088	1.98347e-07	5.42099e-05	TMA7
ENSG00000177683	516.313	-0.74271	0.142842	-5.19952	1.99801e-07	5.42099e-05	THAP5
ENSG00000158163	86.6917	2.19831	0.423612	5.18944	2.10924e-07	5.57414e-05	DZIP1L
ENSG00000228817	298.695	1.03115	0.198699	5.18948	2.10882e-07	5.57414e-05	BACH1-IT2
ENSG00000234797	11.3681	-3.11354	0.600849	-5.18191	2.19629e-07	5.72979e-05	RPS3AP6
ENSG00000224650	115.267	2.41935	0.468725	5.16155	2.44917e-07	6.30863e-05	IGHV3-74
ENSG00000137876	344.318	-1.35194	0.26225	-5.15517	2.53401e-07	6.44558e-05	RSL24D1
ENSG00000125691	585.132	-1.71984	0.33463	-5.13953	2.75427e-07	6.91933e-05	RPL23
ENSG00000134827	251.133	2.26434	0.440855	5.13624	2.80297e-07	6.9558e-05	TCN1
ENSG00000186130	327.681	-0.754391	0.14705	-5.13016	2.89491e-07	7.02091e-05	ZBTB6
ENSG00000000419	311.824	-0.619476	0.120757	-5.12995	2.89821e-07	7.02091e-05	DPM1
ENSG00000169019	105.893	-1.47474	0.287739	-5.12529	2.97088e-07	7.11228e-05	COMMD8
ENSG00000127993	378.084	-0.368758	0.0720939	-5.11497	3.13788e-07	7.3394e-05	RBM48
ENSG00000237361	7.28355	3.95168	0.772403	5.11608	3.11946e-07	7.3394e-05	TUSC8
ENSG00000211677	2607.36	2.56643	0.503681	5.09535	3.48104e-07	8.0495e-05	IGLC2
ENSG00000152760	23.3184	2.85026	0.561405	5.07702	3.83404e-07	8.5167e-05	DYNLT5
ENSG00000137970	5.42577	-3.95627	0.779691	-5.07415	3.89234e-07	8.5167e-05	RPL7P9
ENSG00000197506	37.8632	2.24349	0.441817	5.07786	3.81708e-07	8.5167e-05	SLC28A3
ENSG00000272636	67.292	2.36781	0.466565	5.07499	3.87512e-07	8.5167e-05	DOC2B
ENSG00000211662	572.561	3.27239	0.644414	5.07809	3.81254e-07	8.5167e-05	IGLV3-21
ENSG00000123838	77.0378	-3.96148	0.783654	-5.05514	4.30073e-07	9.31017e-05	C4BPA
ENSG00000111796	188.334	-1.90004	0.377225	-5.03689	4.7316e-07	0.000101351	KLRB1
ENSG00000163710	31.8827	3.71088	0.737277	5.03322	4.82317e-07	0.000102236	PCOLCE2
ENSG00000143603	32.6764	2.42851	0.485336	5.00378	5.62167e-07	0.000117933	KCNN3
ENSG00000133112	8931.25	-1.70298	0.341324	-4.98933	6.05885e-07	0.000125808	TPT1
ENSG00000139572	126.47	2.26445	0.455292	4.97362	6.57139e-07	0.000135072	GPR84
ENSG00000213741	752.073	-1.16936	0.235947	-4.95603	7.1948e-07	0.000146407	RPS29
ENSG00000241294	83.2992	2.60912	0.527076	4.95018	7.41444e-07	0.000148106	IGKV2-24
ENSG00000168876	224.42	-0.875036	0.176777	-4.94993	7.42388e-07	0.000148106	ANKRD49
ENSG00000177954	595.532	-1.73471	0.350674	-4.94678	7.545e-07	0.000149061	RPS27
ENSG00000280433	55.2312	-1.12338	0.22719	-4.94466	7.6277e-07	0.000149246
ENSG00000211637	79.151	3.17975	0.644943	4.93029	8.21078e-07	0.000159125	IGLV4-69
ENSG00000253686	13.0262	3.57382	0.726111	4.92186	8.5724e-07	0.000164566	LINC01484
ENSG00000154642	1003.21	-0.680733	0.138423	-4.91778	8.75329e-07	0.000166468	C21orf91
ENSG00000163362	18.3442	2.16325	0.440338	4.91269	8.98335e-07	0.000168016	INAVA
ENSG00000138326	910.628	-1.41659	0.288408	-4.91174	9.02712e-07	0.000168016	RPS24
ENSG00000211967	79.5832	2.89899	0.590361	4.91054	9.08239e-07	0.000168016	IGHV3-53
ENSG00000211648	318.672	2.55591	0.520842	4.90727	9.23507e-07	0.000169301	IGLV1-47
ENSG00000188243	130.858	-1.4601	0.297679	-4.90493	9.34609e-07	0.000169807	COMMD6
ENSG00000138398	680.529	-0.727098	0.148322	-4.90215	9.47952e-07	0.00017005	PPIG
ENSG00000029993	38.7878	1.52538	0.311228	4.90117	9.52662e-07	0.00017005	HMGB3
ENSG00000275052	3033.1	-0.312604	0.0640393	-4.88144	1.05316e-06	0.00018416	PPP4R3B
ENSG00000168268	198.876	1.5323	0.313971	4.88037	1.05886e-06	0.00018416	NT5DC2
ENSG00000173391	87.6014	3.03596	0.621779	4.88271	1.0464e-06	0.00018416	OLR1
ENSG00000066422	1242.7	-0.349425	0.0716464	-4.87708	1.07668e-06	0.000184668	ZBTB11
ENSG00000211955	573.338	3.18091	0.652296	4.87648	1.07993e-06	0.000184668	IGHV3-33
ENSG00000241351	409.803	2.21372	0.454777	4.86769	1.12908e-06	0.000186343	IGKV3-11
ENSG00000106853	11.9309	2.12811	0.437433	4.86498	1.14467e-06	0.000186343	PTGR1
ENSG00000135476	120.103	1.63151	0.335216	4.86706	1.13273e-06	0.000186343	ESPL1
ENSG00000280411	263.923	3.27616	0.672691	4.87022	1.11471e-06	0.000186343	IGHV1-69D
ENSG00000213799	179.174	-0.8816	0.181157	-4.86651	1.13588e-06	0.000186343	ZNF845
ENSG00000278196	43.5605	2.28801	0.470284	4.86517	1.14356e-06	0.000186343	IGLV2-8
ENSG00000182774	248	-1.00423	0.206647	-4.85963	1.17604e-06	0.00018993	RPS17
ENSG00000070404	155.754	1.4682	0.302301	4.85676	1.19324e-06	0.000191191	FSTL3
ENSG00000254632	12.5459	3.0107	0.620659	4.85081	1.22958e-06	0.000195475
ENSG00000106993	226.341	-0.602438	0.124342	-4.84499	1.26619e-06	0.000199734	CDC37L1
ENSG00000129473	209.571	0.536535	0.110869	4.83936	1.30255e-06	0.000203889	BCL2L2
ENSG00000127184	109.256	-1.21444	0.251352	-4.83161	1.35434e-06	0.000208784	COX7C
ENSG00000179454	868.9	-0.46896	0.0970598	-4.83166	1.35398e-06	0.000208784	KLHL28
ENSG00000106560	1275.94	-0.838692	0.17377	-4.82645	1.38985e-06	0.000212647	GIMAP2
ENSG00000120725	441.684	0.500265	0.103855	4.81694	1.45773e-06	0.000221368	SIL1
ENSG00000101745	2641.56	-0.602912	0.125204	-4.81545	1.46866e-06	0.000221376	ANKRD12
ENSG00000165169	107.453	-1.14563	0.238142	-4.81068	1.50415e-06	0.000225058	DYNLT3
ENSG00000281344	124.388	0.937916	0.195079	4.80789	1.52535e-06	0.000226565	HELLPAR
ENSG00000224373	223.286	2.24561	0.467525	4.80318	1.56165e-06	0.000230276	IGHV4-59
ENSG00000133063	587.083	1.94412	0.405527	4.79407	1.63429e-06	0.000239254	CHIT1
ENSG00000143183	458.63	-0.801153	0.167328	-4.78792	1.68517e-06	0.000244939	TMCO1
ENSG00000086061	844.503	-0.840333	0.175635	-4.78454	1.71376e-06	0.000247328	DNAJA1
ENSG00000274932	12.4598	1.47372	0.3082	4.78171	1.73806e-06	0.000249069	MIR7150
ENSG00000243466	877.735	2.73767	0.574028	4.76923	1.84935e-06	0.000263164	IGKV1-5
ENSG00000156482	3360.66	-1.27546	0.267601	-4.76629	1.87652e-06	0.000265176	RPL30
ENSG00000240382	107.397	2.63115	0.552348	4.76357	1.90195e-06	0.000266916	IGKV1-17
ENSG00000241244	19.9893	2.90896	0.611683	4.75567	1.97792e-06	0.000275676	IGKV1D-16
ENSG00000155961	222.785	-0.501632	0.105523	-4.75376	1.99663e-06	0.000276391	RAB39B
ENSG00000109971	6658.37	-0.746713	0.157201	-4.75005	2.03371e-06	0.000277745	HSPA8
ENSG00000127720	334.671	-0.415802	0.087515	-4.75121	2.02204e-06	0.000277745	METTL25
ENSG00000231500	4815.24	-1.37188	0.289	-4.74701	2.06447e-06	0.000280065	RPS18
ENSG00000184203	1628.42	-0.369623	0.0781881	-4.72736	2.27457e-06	0.000303909	PPP1R2
ENSG00000106052	1860.22	-0.673482	0.142493	-4.72643	2.28503e-06	0.000303909	TAX1BP1
ENSG00000156467	255.551	-0.823352	0.17419	-4.72676	2.28133e-06	0.000303909	UQCRB
ENSG00000164124	263.061	1.16501	0.246918	4.7182	2.37937e-06	0.000312421	TMEM144
ENSG00000279814	35.9215	1.47969	0.313615	4.71817	2.37974e-06	0.000312421
ENSG00000112984	44.7831	1.81047	0.383941	4.71548	2.41145e-06	0.000312552	KIF20A
ENSG00000160180	21.4963	2.58229	0.547535	4.71621	2.40276e-06	0.000312552	TFF3
ENSG00000135241	723.514	-0.70262	0.149113	-4.71199	2.45312e-06	0.00031594	PNPLA8
ENSG00000164615	275.469	-0.406533	0.0863419	-4.70841	2.49653e-06	0.000319509	CAMLG
ENSG00000261366	80.9086	-0.941367	0.200163	-4.70301	2.56355e-06	0.000324101	MANEA-DT
ENSG00000211665	18.1848	2.83855	0.603568	4.70295	2.56427e-06	0.000324101	IGLV3-16
ENSG00000133773	211.379	-0.699183	0.148781	-4.6994	2.60929e-06	0.000327756	CCDC59
ENSG00000151014	102.011	1.10426	0.235706	4.68492	2.80071e-06	0.000347511	NOCT
ENSG00000212802	22.4436	-0.94448	0.201593	-4.68508	2.79848e-06	0.000347511	RPL15P3
ENSG00000115514	248.095	-0.631228	0.134801	-4.68267	2.83167e-06	0.000347683	TXNDC9
ENSG00000114209	622.78	-0.684878	0.146269	-4.68233	2.83627e-06	0.000347683	PDCD10
ENSG00000198783	349.037	-0.443802	0.0948324	-4.67986	2.87073e-06	0.000349799	ZNF830
ENSG00000183718	1115.23	-0.478576	0.102336	-4.6765	2.91811e-06	0.000353457	TRIM52
ENSG00000147669	72.2619	-1.62401	0.347404	-4.67471	2.94369e-06	0.000354444	POLR2K
ENSG00000106460	967.827	-0.595843	0.127546	-4.67159	2.9887e-06	0.000357748	TMEM106B
ENSG00000136942	1598.49	-1.24278	0.266358	-4.66583	3.07373e-06	0.000365774	RPL35
ENSG00000169174	164.397	5.16694	1.10793	4.66361	3.10709e-06	0.000367594	PCSK9
ENSG00000142676	796.095	-1.30249	0.279481	-4.66038	3.15628e-06	0.000369121	RPL11
ENSG00000182899	1422.21	-1.20181	0.257851	-4.66088	3.14861e-06	0.000369121	RPL35A
ENSG00000164031	1726.42	-0.552542	0.118782	-4.65173	3.2917e-06	0.000380584	DNAJB14
ENSG00000148655	174.641	1.31428	0.28247	4.65283	3.27409e-06	0.000380584	LRMDA
ENSG00000175105	680.533	-0.581519	0.125104	-4.64828	3.34721e-06	0.000384815	ZNF654
ENSG00000137040	420.095	-0.845065	0.181925	-4.64513	3.39855e-06	0.000388523	RANBP6
ENSG00000164070	9.70084	2.72678	0.588091	4.63667	3.54068e-06	0.000402509	HSPA4L
ENSG00000198829	53.3405	1.67843	0.362538	4.62965	3.66285e-06	0.000409534	SUCNR1
ENSG00000180535	85.9601	2.56712	0.554369	4.6307	3.64428e-06	0.000409534	BHLHA15
ENSG00000270550	905.54	2.9539	0.637923	4.63049	3.64799e-06	0.000409534	IGHV3-30
ENSG00000133872	6250.91	-0.40333	0.0872671	-4.62179	3.80444e-06	0.000423041	SARAF
ENSG00000163510	484.02	-0.424741	0.0920799	-4.61275	3.97374e-06	0.000439465	CWC22
ENSG00000153130	130.302	-1.15862	0.251252	-4.61141	3.99952e-06	0.000439925	SCOC
ENSG00000214389	8.60575	-3.21796	0.698393	-4.60767	4.07216e-06	0.000445507	RPS3AP26
ENSG00000211650	34.5058	2.4904	0.541079	4.60266	4.17139e-06	0.000453923	IGLV5-45
ENSG00000254006	25.3388	3.53264	0.76787	4.60057	4.21342e-06	0.000456057
ENSG00000239264	119.779	1.62155	0.35266	4.59805	4.26457e-06	0.000459152	TXNDC5
ENSG00000162607	824.244	-0.53304	0.116054	-4.59303	4.36846e-06	0.000465413	USP1
ENSG00000077458	543.63	-0.539769	0.117516	-4.59316	4.36574e-06	0.000465413	FAM76B
ENSG00000131469	1348.28	-1.41094	0.307745	-4.58476	4.54498e-06	0.000481697	RPL27
ENSG00000158985	4524.79	-0.326824	0.0713119	-4.58301	4.58322e-06	0.000483233	CDC42SE2
ENSG00000114942	729.181	-1.55974	0.340702	-4.57801	4.69416e-06	0.000492378	EEF1B2
ENSG00000122545	2018.91	-0.395793	0.0864876	-4.5763	4.73277e-06	0.000493882	SEPTIN7
ENSG00000004700	692.814	-0.688705	0.150657	-4.57134	4.8462e-06	0.00050314	RECQL
ENSG00000243264	53.7289	2.95134	0.646817	4.56287	5.04584e-06	0.000521207	IGKV2D-29
ENSG00000119446	432.307	-0.359647	0.0789306	-4.55649	5.20146e-06	0.000532762	RBM18
ENSG00000182175	19.0959	2.19261	0.481242	4.55615	5.21006e-06	0.000532762	RGMA
ENSG00000211959	313.054	2.36212	0.519264	4.54898	5.39062e-06	0.000548469	IGHV4-39
ENSG00000136522	99.1109	-0.907803	0.199702	-4.54578	5.47309e-06	0.00055359	MRPL47
ENSG00000089009	2029.65	-1.04819	0.230629	-4.54493	5.49537e-06	0.00055359	RPL6
ENSG00000123485	90.185	1.62587	0.359256	4.52567	6.02036e-06	0.000603489	HJURP
ENSG00000265688	9.32313	1.65586	0.366121	4.52271	6.10529e-06	0.000609003	MAFG-DT
ENSG00000120837	177.583	-0.849316	0.188357	-4.50908	6.51106e-06	0.00064631	NFYB
ENSG00000236017	114.926	0.829102	0.184193	4.50126	6.75516e-06	0.000666616	ASMTL-AS1
ENSG00000211897	1646.17	2.68368	0.596313	4.50044	6.78114e-06	0.000666616	IGHG3
ENSG00000176018	564.573	-0.701774	0.156119	-4.49512	6.95298e-06	0.000677589	LYSMD3
ENSG00000228280	21.2116	1.80819	0.402274	4.49493	6.95937e-06	0.000677589
ENSG00000233913	29.3257	-1.67734	0.373368	-4.49247	7.04009e-06	0.000682185	RPL10P9
ENSG00000132002	1508.64	-0.445617	0.0992445	-4.4901	7.11904e-06	0.000686566	DNAJB1
ENSG00000189403	1818.89	-0.745722	0.166169	-4.48772	7.19894e-06	0.000687752	HMGB1
ENSG00000232216	36.1955	2.89822	0.645806	4.48776	7.19765e-06	0.000687752	IGHV3-43
ENSG00000178445	74.2757	2.62262	0.585851	4.47659	7.5844e-06	0.000721191	GLDC
ENSG00000129173	62.2631	1.7896	0.399934	4.47474	7.65027e-06	0.000724071	E2F8
ENSG00000248476	243.806	0.788624	0.176642	4.46452	8.02469e-06	0.000755993	BACH1-IT1
ENSG00000085274	436.496	-0.614796	0.138207	-4.44838	8.65222e-06	0.000809479	MYNN
ENSG00000258227	180.323	1.73298	0.38962	4.44788	8.672e-06	0.000809479	CLEC5A
ENSG00000108590	218.234	-0.39649	0.0892194	-4.44399	8.83047e-06	0.000816778	MED31
ENSG00000187323	5.13267	3.82504	0.860588	4.44469	8.80194e-06	0.000816778	DCC
ENSG00000065485	166.351	0.885163	0.199428	4.43851	9.05835e-06	0.000816861	PDIA5
ENSG00000168564	587.085	-0.435205	0.0980684	-4.43777	9.08973e-06	0.000816861	CDKN2AIP
ENSG00000131931	152.728	-0.550795	0.124003	-4.44178	8.92165e-06	0.000816861	THAP1
ENSG00000079393	101.534	2.04031	0.459915	4.43628	9.1525e-06	0.000816861	DUSP13
ENSG00000258572	26.9013	1.55309	0.350001	4.43739	9.10576e-06	0.000816861
ENSG00000101057	591.353	1.54346	0.347587	4.4405	8.97511e-06	0.000816861	MYBL2
ENSG00000171858	936.612	-1.36286	0.307196	-4.43646	9.14511e-06	0.000816861	RPS21
ENSG00000211640	130.464	2.45128	0.551819	4.44217	8.90563e-06	0.000816861	IGLV6-57
ENSG00000166851	187.723	0.900518	0.203077	4.43437	9.23412e-06	0.000820546	PLK1
ENSG00000142892	288.412	-0.70714	0.159824	-4.42448	9.66735e-06	0.000839137	PIGK
ENSG00000240864	104.8	2.48465	0.56195	4.42148	9.80294e-06	0.000839137	IGKV1-16
ENSG00000163607	216.368	-0.529845	0.119855	-4.42073	9.83679e-06	0.000839137	GTPBP8
ENSG00000034533	349.161	-0.419649	0.0949125	-4.42143	9.80487e-06	0.000839137	ASTE1
ENSG00000156976	2819.9	-0.555779	0.125607	-4.42474	9.65594e-06	0.000839137	EIF4A2
ENSG00000172262	940.715	-0.318561	0.0720201	-4.42322	9.72418e-06	0.000839137	ZNF131
ENSG00000145723	142.536	-0.593939	0.134366	-4.42032	9.85571e-06	0.000839137	GIN1
ENSG00000124795	1239.27	-0.648737	0.146677	-4.42289	9.73894e-06	0.000839137	DEK
ENSG00000083099	295.085	-0.783412	0.176985	-4.42643	9.58058e-06	0.000839137	LYRM2
ENSG00000177613	787.185	-0.401008	0.0905916	-4.42655	9.57542e-06	0.000839137	CSTF2T
ENSG00000096401	1020.31	-0.32646	0.0738861	-4.41842	9.94254e-06	0.000843003	CDC5L
ENSG00000138381	353.766	-0.867999	0.196837	-4.40972	1.03502e-05	0.000860762	ASNSD1
ENSG00000119042	83.5969	1.01354	0.22986	4.40938	1.03668e-05	0.000860762	SATB2
ENSG00000214485	4.05812	-3.28615	0.745285	-4.40926	1.03725e-05	0.000860762	RPL7P1
ENSG00000196683	286.931	-1.22234	0.277133	-4.41065	1.03059e-05	0.000860762	TOMM7
ENSG00000080824	2370.11	-1.02068	0.231455	-4.40984	1.03447e-05	0.000860762	HSP90AA1
ENSG00000141446	779.648	-0.524945	0.119074	-4.40856	1.04058e-05	0.000860762	ESCO1
ENSG00000163053	44.4775	1.48085	0.33635	4.40271	1.06909e-05	0.000880768	SLC16A14
ENSG00000211895	11021.9	2.42672	0.551761	4.39814	1.09182e-05	0.000895867	IGHA1
ENSG00000268659	25.0623	1.58754	0.361229	4.39482	1.10866e-05	0.000906026
ENSG00000235174	7.33765	-2.78362	0.634001	-4.39055	1.13063e-05	0.000920289	RPL39P3
ENSG00000118412	839.757	-0.594484	0.135654	-4.38234	1.1741e-05	0.00094434	CASP8AP2
ENSG00000105974	35.3772	2.12886	0.485723	4.38288	1.17122e-05	0.00094434	CAV1
ENSG00000176438	5552.75	0.398397	0.0908936	4.38311	1.16997e-05	0.00094434	SYNE3
ENSG00000214796	6.38346	2.87367	0.656653	4.37623	1.20748e-05	0.000959804	TUBA5P
ENSG00000253755	260.056	3.62465	0.82812	4.37697	1.20342e-05	0.000959804	IGHGP
ENSG00000108828	845.588	0.702748	0.160521	4.37792	1.19819e-05	0.000959804	VAT1
ENSG00000168522	1243.45	-0.325024	0.0742975	-4.37462	1.21642e-05	0.000963146	FNTA
ENSG00000081154	1056.24	-0.454729	0.103989	-4.37287	1.22624e-05	0.00096716	PCNP
ENSG00000169442	1947.46	-1.24162	0.284133	-4.36986	1.24324e-05	0.000976785	CD52
ENSG00000071243	390.593	-0.412107	0.0943559	-4.36758	1.25629e-05	0.000983244	ING3
ENSG00000198791	1072.35	-0.417423	0.0956407	-4.36449	1.2742e-05	0.000993058	CNOT7
ENSG00000197653	74.6328	1.36274	0.312288	4.36374	1.27859e-05	0.000993058	DNAH10
ENSG00000052723	571.624	-0.556694	0.127722	-4.35865	1.30866e-05	0.00100811	SIKE1
ENSG00000220842	11.0313	-2.33809	0.536511	-4.35795	1.31284e-05	0.00100811	RPL21P16
ENSG00000211965	102.574	2.82071	0.647091	4.35907	1.30617e-05	0.00100811	IGHV3-49
ENSG00000211956	394.596	2.50656	0.575355	4.35654	1.32132e-05	0.00101081	IGHV4-34
ENSG00000189266	1450.19	-0.543526	0.124889	-4.35208	1.34853e-05	0.00102777	PNRC2
ENSG00000128965	7.46526	2.16488	0.497839	4.34855	1.3704e-05	0.00104053	CHAC1
ENSG00000167981	189.99	-0.495376	0.113951	-4.34727	1.3784e-05	0.00104272	ZNF597
ENSG00000214194	49.0712	-1.12778	0.259726	-4.34218	1.41077e-05	0.00106325	SMIM30
ENSG00000062194	2056.43	-0.485071	0.111771	-4.33988	1.42562e-05	0.00106821	GPBP1
ENSG00000129951	11.6665	2.81764	0.649297	4.33953	1.42785e-05	0.00106821	PLPPR3
ENSG00000166200	507.609	-0.849133	0.195772	-4.33735	1.44213e-05	0.00107494	COPS2
ENSG00000211652	40.2295	2.26328	0.522294	4.33335	1.46856e-05	0.00109065	IGLV7-43
ENSG00000144407	34.3415	1.19142	0.275073	4.33127	1.48249e-05	0.00109699	PTH2R
ENSG00000140534	73.8153	1.51833	0.350707	4.32934	1.49557e-05	0.00110266	TICRR
ENSG00000164346	213.825	-0.774849	0.179112	-4.32607	1.51794e-05	0.00111511	NSA2
ENSG00000272398	1001.13	1.62076	0.375453	4.3168	1.58308e-05	0.00115878	CD24
ENSG00000114416	1177.64	-0.418492	0.0970027	-4.31423	1.60161e-05	0.00116397	FXR1
ENSG00000170540	861.277	-0.622354	0.144244	-4.31458	1.59903e-05	0.00116397	ARL6IP1
ENSG00000065548	344.625	-0.633479	0.147039	-4.30823	1.64564e-05	0.00117913	ZC3H15
ENSG00000131174	176.134	-0.795756	0.184678	-4.3089	1.64072e-05	0.00117913	COX7B
ENSG00000008988	1857.17	-1.04743	0.243087	-4.30886	1.64101e-05	0.00117913	RPS20
ENSG00000151239	404.848	-0.64982	0.150829	-4.30833	1.6449e-05	0.00117913	TWF1
ENSG00000164631	872.475	-0.456097	0.105926	-4.3058	1.66384e-05	0.00118548	ZNF12
ENSG00000232486	15.2665	-1.59725	0.371044	-4.30474	1.67183e-05	0.00118548	DEPDC1P2
ENSG00000154727	810.722	-0.452358	0.105084	-4.30472	1.67199e-05	0.00118548	GABPA
ENSG00000137563	65.1224	1.46832	0.341342	4.30161	1.69562e-05	0.00119806	GGH
ENSG00000183010	71.8847	1.96188	0.456304	4.29951	1.71176e-05	0.00120528	PYCR1
ENSG00000164548	2358.65	-0.277619	0.0645995	-4.29754	1.72702e-05	0.00121183	TRA2A
ENSG00000179862	289.615	1.22445	0.285065	4.29534	1.74427e-05	0.00121326	CITED4
ENSG00000083896	2045.78	-0.328987	0.076594	-4.29521	1.7453e-05	0.00121326	YTHDC1
ENSG00000165487	667.377	-0.322366	0.0750562	-4.295	1.74694e-05	0.00121326	MICU2
ENSG00000169567	377.92	-1.00365	0.233846	-4.29192	1.77132e-05	0.00122601	HINT1
ENSG00000274209	6.85401	2.95129	0.688513	4.28647	1.81535e-05	0.00125222	ANTXRL
ENSG00000145782	1145.25	-0.407088	0.0950257	-4.28397	1.83585e-05	0.00126208	ATG12
ENSG00000146054	126.597	0.923192	0.21578	4.27839	1.88249e-05	0.00128444	TRIM7
ENSG00000120885	2122.2	1.58084	0.3696	4.27717	1.89282e-05	0.00128444	CLU
ENSG00000149231	588.695	-0.6216	0.145282	-4.27858	1.88089e-05	0.00128444	CCDC82
ENSG00000169397	83.247	2.62615	0.614005	4.27708	1.89361e-05	0.00128444	RNASE3
ENSG00000137492	972.958	-0.562937	0.131711	-4.27403	1.91971e-05	0.00129781	THAP12
ENSG00000164117	309.688	-0.502063	0.117601	-4.26922	1.96157e-05	0.00131975	FBXO8
ENSG00000227536	60.5451	0.610251	0.142977	4.26816	1.97093e-05	0.00131975	SOCS5P4
ENSG00000148943	622.065	-0.705704	0.165345	-4.26808	1.97162e-05	0.00131975	LIN7C
ENSG00000162385	140.627	-0.500637	0.117332	-4.26685	1.98249e-05	0.00132268	MAGOH
ENSG00000168528	132.314	1.61201	0.378699	4.2567	2.07462e-05	0.00137962	SERINC2
ENSG00000153147	1925.4	-0.34445	0.0809768	-4.25368	2.10284e-05	0.00139383	SMARCA5
ENSG00000211899	16244.3	1.62819	0.383543	4.24512	2.18475e-05	0.00144343	IGHM
ENSG00000085999	44.6083	1.37028	0.323581	4.23474	2.28821e-05	0.00150688	RAD54L
ENSG00000168216	1081.96	-0.645339	0.152532	-4.23085	2.32807e-05	0.00152327	LMBRD1
ENSG00000150316	278.124	-0.460031	0.108716	-4.23148	2.3216e-05	0.00152327	CWC15
ENSG00000188761	83.2749	1.48341	0.35091	4.22732	2.36489e-05	0.00153856	BCL2L15
ENSG00000084093	1852.61	-0.297006	0.0702613	-4.22716	2.36655e-05	0.00153856	REST
ENSG00000114742	1075.1	-0.240569	0.0569419	-4.22481	2.39144e-05	0.00154979	WDR48
ENSG00000244437	490.959	2.07731	0.491875	4.22324	2.40812e-05	0.00155564	IGKV3-15
ENSG00000179021	530.355	-0.530999	0.125787	-4.22141	2.42774e-05	0.00155988	C3orf38
ENSG00000105708	241.918	-0.735925	0.17434	-4.2212	2.43e-05	0.00155988	ZNF14
ENSG00000013441	2805.87	-0.477389	0.113117	-4.2203	2.43977e-05	0.00156122	CLK1
ENSG00000114391	1611.17	-1.01155	0.240143	-4.21229	2.52794e-05	0.00161257	RPL24
ENSG00000259943	47.5921	-1.05364	0.250256	-4.21024	2.55097e-05	0.00162218	ZMPSTE24-DT
ENSG00000174720	307.907	-0.627784	0.149183	-4.20815	2.57474e-05	0.00163219	LARP7
ENSG00000156017	281.95	-0.608349	0.14471	-4.20392	2.62333e-05	0.00165783	CARNMT1
ENSG00000172466	2249.76	-0.448495	0.106728	-4.20223	2.64301e-05	0.0016651	ZNF24
ENSG00000092421	20.2842	1.99159	0.474776	4.1948	2.73114e-05	0.00171385	SEMA6A
ENSG00000072954	139.378	0.946777	0.22573	4.19429	2.73724e-05	0.00171385	TMEM38A
ENSG00000170881	591.045	-0.48265	0.115133	-4.19211	2.76377e-05	0.00172515	RNF139
ENSG00000071539	40.652	1.47331	0.35161	4.19018	2.78739e-05	0.00173457	TRIP13
ENSG00000088340	75.1237	2.56546	0.612643	4.18752	2.82015e-05	0.00174961	FER1L4
ENSG00000112081	3524.66	-0.295121	0.0704911	-4.18664	2.83108e-05	0.00175106	SRSF3
ENSG00000031691	34.4999	-1.24484	0.297407	-4.18563	2.8438e-05	0.00175359	CENPQ
ENSG00000239975	13.5887	3.01693	0.722335	4.17664	2.95847e-05	0.00181879	IGKV1D-33
ENSG00000077943	8.04651	3.12215	0.748234	4.1727	3.01014e-05	0.00184498	ITGA8
ENSG00000211592	13180.7	2.06562	0.495773	4.16646	3.0937e-05	0.0018905	IGKC
ENSG00000110172	944.716	-0.505389	0.12137	-4.16403	3.12684e-05	0.00190503	CHORDC1
ENSG00000162630	18.4622	-1.5585	0.374522	-4.1613	3.16435e-05	0.00191693	B3GALT2
ENSG00000211937	147.573	2.39297	0.575061	4.16124	3.16521e-05	0.00191693	IGHV2-5
ENSG00000197063	1198.95	0.90435	0.217419	4.15949	3.18966e-05	0.001926	MAFG
ENSG00000136897	143.367	-0.965475	0.232363	-4.15503	3.25245e-05	0.00195233	MRPL50
ENSG00000179841	42.8377	-1.22415	0.294607	-4.15521	3.24989e-05	0.00195233	AKAP5
ENSG00000184277	905.977	-0.270196	0.0650477	-4.15381	3.26978e-05	0.00195696	TM2D3
ENSG00000276073	49.8259	0.612365	0.147516	4.15118	3.30765e-05	0.00197382	NA
ENSG00000177485	529.171	-0.737927	0.177867	-4.14876	3.34282e-05	0.00198898	ZBTB33
ENSG00000166170	811.839	-0.308211	0.0743784	-4.14382	3.41572e-05	0.00202643	BAG5
ENSG00000112695	357.303	-0.831564	0.200771	-4.14185	3.44512e-05	0.00203793	COX7A2
ENSG00000113387	1097.93	-0.56825	0.137277	-4.13944	3.48148e-05	0.00205347	SUB1
ENSG00000167842	307.039	-0.554557	0.134034	-4.13744	3.51208e-05	0.00206553	MIS12
ENSG00000140319	435.677	-0.713134	0.172411	-4.13625	3.5303e-05	0.00206717	SRP14
ENSG00000142528	251.752	-0.420559	0.101684	-4.13593	3.53518e-05	0.00206717	ZNF473
ENSG00000220749	19.3722	-3.02354	0.73188	-4.13119	3.60885e-05	0.00209819	RPL21P28
ENSG00000185155	11.4121	2.40338	0.581762	4.1312	3.60869e-05	0.00209819	MIXL1
ENSG00000248429	339.559	1.05589	0.255679	4.12977	3.63124e-05	0.00210519	GASK1B-AS1
ENSG00000018869	63.052	-0.720529	0.174565	-4.12758	3.66602e-05	0.00211931	ZNF582
ENSG00000237550	222.932	-2.94464	0.713526	-4.12689	3.6771e-05	0.0021197
ENSG00000278941	23.1328	0.699066	0.169508	4.12408	3.72222e-05	0.00213965	SMG6-IT1
ENSG00000085840	83.2018	1.22203	0.296493	4.12161	3.76235e-05	0.00215057	ORC1
ENSG00000135968	1485.93	-0.45216	0.109692	-4.12209	3.75453e-05	0.00215057	GCC2
ENSG00000174946	231.37	-0.95988	0.233642	-4.10833	3.98531e-05	0.0022715	GPR171
ENSG00000091844	8.33179	-2.10229	0.511828	-4.10741	4.00114e-05	0.0022715	RGS17
ENSG00000069535	27.8208	2.71226	0.660494	4.10642	4.01843e-05	0.0022715	MAOB
ENSG00000126804	1323.54	-0.482225	0.117432	-4.10641	4.01858e-05	0.0022715	ZBTB1
ENSG00000076382	109.836	1.01911	0.24825	4.10517	4.04013e-05	0.00227736	SPAG5
ENSG00000118181	1409.2	-1.03259	0.251581	-4.10438	4.05396e-05	0.00227884	RPS25
ENSG00000143977	217.118	-0.586311	0.142927	-4.10217	4.09302e-05	0.00228675	SNRPG
ENSG00000115540	245.222	-0.431056	0.105093	-4.10167	4.10174e-05	0.00228675	MOB4
ENSG00000158352	73.3439	1.75769	0.428446	4.10249	4.08723e-05	0.00228675	SHROOM4
ENSG00000104529	6350.16	-0.337618	0.0823404	-4.10027	4.1267e-05	0.00229438	EEF1D
ENSG00000155959	251.883	-0.796009	0.194288	-4.09706	4.18422e-05	0.00232002	VBP1
ENSG00000085224	2442.16	-0.343204	0.0838027	-4.09539	4.21466e-05	0.00233055	ATRX
ENSG00000211947	242.971	2.28388	0.558197	4.09154	4.28522e-05	0.00236314	IGHV3-21
ENSG00000274505	14.7624	0.928663	0.227166	4.08804	4.35033e-05	0.00239257	Metazoa_SRP
ENSG00000143947	1951.64	-1.04038	0.254868	-4.08203	4.46439e-05	0.00243555	RPS27A
ENSG00000132465	3173.74	2.03648	0.498817	4.08262	4.45311e-05	0.00243555	JCHAIN
ENSG00000211890	839.668	2.1681	0.531032	4.08281	4.44946e-05	0.00243555	IGHA2
ENSG00000170903	311.146	-0.538723	0.132078	-4.07881	4.52665e-05	0.00246291	MSANTD4
ENSG00000178691	1018.32	-0.347472	0.0852187	-4.07741	4.55404e-05	0.00247121	SUZ12
ENSG00000211943	148.097	2.07205	0.508508	4.07476	4.60617e-05	0.00249284	IGHV3-15
ENSG00000161888	87.0943	1.38284	0.33967	4.07113	4.6786e-05	0.00251865	SPC24
ENSG00000211653	343.749	2.08844	0.512976	4.07122	4.67685e-05	0.00251865	IGLV1-40
ENSG00000137154	4515.1	-1.07182	0.263569	-4.06658	4.77081e-05	0.00253476	RPS6
ENSG00000108064	651.856	-0.434085	0.106704	-4.06813	4.73911e-05	0.00253476	TFAM
ENSG00000165813	1008.01	-0.555212	0.136466	-4.0685	4.73175e-05	0.00253476	CCDC186
ENSG00000245719	10.253	2.97996	0.732739	4.06687	4.7648e-05	0.00253476
ENSG00000234293	53.9635	1.22001	0.299942	4.06748	4.75233e-05	0.00253476	BACH1-IT3
ENSG00000089289	579.995	-0.488734	0.120291	-4.06295	4.84565e-05	0.00256782	IGBP1
ENSG00000185220	239.303	-0.302361	0.0744524	-4.06113	4.88352e-05	0.00258116	PGBD2
ENSG00000111011	1297.54	-0.258929	0.0638025	-4.05828	4.94348e-05	0.00260609	RSRC2
ENSG00000116030	568.543	-0.382153	0.0941882	-4.05734	4.96353e-05	0.00260989	SUMO1
ENSG00000005961	2912.98	1.95545	0.482107	4.05604	4.99117e-05	0.00261766	ITGA2B
ENSG00000120686	531.076	-0.744473	0.183662	-4.0535	5.04579e-05	0.00263951	UFM1
ENSG00000100796	3041.32	-0.212126	0.0523549	-4.05169	5.08493e-05	0.00265316	PPP4R3A
ENSG00000139679	373.136	-1.45053	0.358072	-4.05093	5.10143e-05	0.00265496	LPAR6
ENSG00000173276	466.04	-0.30862	0.0762197	-4.04908	5.14191e-05	0.0026692	ZBTB21
ENSG00000157181	325.16	-0.39523	0.097826	-4.04013	5.34211e-05	0.00276607	ODR4
ENSG00000092067	255.034	1.5353	0.380262	4.03749	5.4025e-05	0.00279024	CEBPE
ENSG00000113851	1281.97	-0.426642	0.105694	-4.03656	5.42404e-05	0.00279427	CRBN
ENSG00000204472	879.482	-0.78521	0.194569	-4.03564	5.44546e-05	0.00279822	AIF1
ENSG00000254777	96.6606	0.862178	0.213738	4.0338	5.48823e-05	0.002799
ENSG00000137038	202.021	-0.766043	0.18988	-4.03435	5.47527e-05	0.002799	DMAC1
ENSG00000140030	1040.32	-0.738934	0.183146	-4.03468	5.46768e-05	0.002799	GPR65
ENSG00000223629	9.22701	4.32627	1.07268	4.03314	5.50355e-05	0.0027998	DEFA8P
ENSG00000230989	550.636	-0.504525	0.125193	-4.02997	5.57839e-05	0.00283079	HSBP1
ENSG00000163661	79.0329	1.54699	0.384078	4.02779	5.63032e-05	0.00285003	PTX3
ENSG00000115318	306.3	0.725485	0.180182	4.02639	5.66395e-05	0.00285994	LOXL3
ENSG00000152359	313.498	-0.363839	0.0904211	-4.02383	5.72583e-05	0.00287321	POC5
ENSG00000156508	64937.4	-0.983153	0.244384	-4.02298	5.7467e-05	0.00287321	EEF1A1
ENSG00000075089	194.297	-0.778364	0.193396	-4.02472	5.70443e-05	0.00287321	ACTR6
ENSG00000156970	58.8925	1.21099	0.301011	4.02307	5.74444e-05	0.00287321	BUB1B
ENSG00000162430	656.802	0.360051	0.0895624	4.02011	5.81704e-05	0.00289803	SELENON
ENSG00000170425	37.5015	1.07821	0.268262	4.01925	5.83843e-05	0.00289803	ADORA2B
ENSG00000075218	116.454	1.31272	0.326611	4.01922	5.83907e-05	0.00289803	GTSE1
ENSG00000108854	880.745	-0.30161	0.0750895	-4.01667	5.9026e-05	0.00292243	SMURF2
ENSG00000164985	1509.39	-0.313904	0.0782305	-4.01255	6.00652e-05	0.00296667	PSIP1
ENSG00000177685	114.646	1.05539	0.263386	4.00702	6.14885e-05	0.00302961	CRACR2B
ENSG00000143742	796.787	-0.56634	0.141369	-4.0061	6.17304e-05	0.00303418	SRP9
ENSG00000164587	6678.15	-0.997193	0.249069	-4.00368	6.23647e-05	0.00305062	RPS14
ENSG00000251562	275138	-0.52826	0.13194	-4.0038	6.23332e-05	0.00305062	MALAT1
ENSG00000274641	449.98	1.32957	0.332279	4.00137	6.29781e-05	0.00307324	H2BC17
ENSG00000102539	12.2318	2.64908	0.66328	3.9939	6.4994e-05	0.00316403	MLNR
ENSG00000124209	1145.73	-0.273908	0.0686364	-3.9907	6.58778e-05	0.0031994	RAB22A
ENSG00000211456	1547.22	-0.26194	0.0656934	-3.98732	6.68241e-05	0.00323684	SACM1L
ENSG00000135424	251.87	2.33179	0.584958	3.98625	6.7126e-05	0.00323684	ITGA7
ENSG00000258289	1261.95	-0.452927	0.113608	-3.98675	6.69857e-05	0.00323684	CHURC1
ENSG00000139826	672.038	-0.692134	0.17378	-3.98281	6.8106e-05	0.00327633	ABHD13
ENSG00000117133	223.672	-0.63661	0.159863	-3.98223	6.82725e-05	0.0032766	RPF1
ENSG00000263120	70.3475	0.705655	0.177229	3.98159	6.84553e-05	0.00327764
ENSG00000187098	112.079	0.761682	0.191485	3.97777	6.95642e-05	0.00332291	MITF
ENSG00000271795	77.9285	0.906141	0.227979	3.97467	7.04765e-05	0.00335861
ENSG00000074416	669.575	1.11108	0.279586	3.974	7.06745e-05	0.00336018	MGLL
ENSG00000115902	346.082	0.901822	0.226993	3.9729	7.10016e-05	0.00336786	SLC1A4
ENSG00000143971	160.056	-0.891292	0.224387	-3.97212	7.12347e-05	0.00337106	ETAA1
ENSG00000225963	13.562	1.13903	0.286938	3.96959	7.19969e-05	0.00339922
ENSG00000137571	22.6434	1.43239	0.360958	3.96831	7.23847e-05	0.00340759	SLCO5A1
ENSG00000198482	655.348	-0.364295	0.0918105	-3.9679	7.25091e-05	0.00340759	ZNF808
ENSG00000226084	3.13012	-3.14351	0.79286	-3.96478	7.34646e-05	0.00342112
ENSG00000128708	277.742	-0.594245	0.14992	-3.96375	7.37815e-05	0.00342112	HAT1
ENSG00000122068	853.912	-0.392237	0.0989394	-3.96441	7.35773e-05	0.00342112	FYTTD1
ENSG00000104043	1198.24	1.00854	0.254447	3.96367	7.38056e-05	0.00342112	ATP8B4
ENSG00000067225	11202.8	0.649209	0.163764	3.9643	7.36127e-05	0.00342112	PKM
ENSG00000257267	392.34	-0.433999	0.109467	-3.96464	7.35061e-05	0.00342112	ZNF271P
ENSG00000250280	28.7458	1.57063	0.396403	3.9622	7.42632e-05	0.0034345
ENSG00000082258	2011.12	-0.352846	0.0891351	-3.95855	7.54058e-05	0.00345374	CCNT2
ENSG00000080822	684.231	-0.48307	0.122018	-3.95899	7.52677e-05	0.00345374	CLDND1
ENSG00000122966	141.562	1.02696	0.259453	3.95817	7.55277e-05	0.00345374	CIT
ENSG00000088305	35.6627	0.788286	0.199154	3.95818	7.55235e-05	0.00345374	DNMT3B
ENSG00000196267	223.45	-0.525966	0.132847	-3.95917	7.52092e-05	0.00345374	ZNF836
ENSG00000165914	320.374	0.976715	0.246884	3.95616	7.61627e-05	0.00347497	TTC7B
ENSG00000274267	1149.83	1.52029	0.384513	3.95379	7.69218e-05	0.00350175	NA
ENSG00000120727	1160.67	-0.456802	0.11556	-3.95295	7.71947e-05	0.00350633	PAIP2
ENSG00000273149	84.4606	-1.69839	0.429931	-3.95038	7.80285e-05	0.00353631
ENSG00000173915	231.697	-0.519532	0.131656	-3.94613	7.94245e-05	0.00359158	ATP5MK
ENSG00000142875	1541.3	-0.893722	0.226587	-3.94428	8.00402e-05	0.0036034	PRKACB
ENSG00000169508	433.044	-1.05806	0.26823	-3.94459	7.99358e-05	0.0036034	GPR183
ENSG00000211685	38.7566	2.58947	0.657138	3.94053	8.13009e-05	0.00365208	IGLC7
ENSG00000128609	230.893	-0.721418	0.18318	-3.93831	8.20592e-05	0.00366994	NDUFA5
ENSG00000165943	477.105	-0.317014	0.0804937	-3.93837	8.20364e-05	0.00366994	MOAP1
ENSG00000197403	8.81859	2.48595	0.631361	3.93745	8.23515e-05	0.00367494	OR6N1
ENSG00000211970	32.2732	2.56819	0.652625	3.93516	8.31401e-05	0.00370201	IGHV4-61
ENSG00000122417	904.295	-0.548178	0.139338	-3.93416	8.34876e-05	0.00370395	ODF2L
ENSG00000164902	326.069	-0.495384	0.125935	-3.93364	8.36684e-05	0.00370395	PHAX
ENSG00000168300	2073	-0.548551	0.139467	-3.93321	8.38188e-05	0.00370395	PCMTD1
ENSG00000149516	200.526	2.30125	0.585164	3.93265	8.40136e-05	0.00370395	MS4A3
ENSG00000136146	548.796	-0.261351	0.0664605	-3.93242	8.40937e-05	0.00370395	MED4
ENSG00000164850	97.4084	1.78565	0.454256	3.93093	8.46184e-05	0.00371901	GPER1
ENSG00000051341	128.731	1.14242	0.290882	3.92745	8.585e-05	0.00375216	POLQ
ENSG00000151292	586.809	-0.570684	0.145314	-3.92724	8.5926e-05	0.00375216	CSNK1G3
ENSG00000120616	2423.28	-0.21893	0.0557329	-3.9282	8.55828e-05	0.00375216	EPC1
ENSG00000229056	12.7141	-1.47024	0.374504	-3.92582	8.64337e-05	0.0037549	HECW2-AS1
ENSG00000163807	626.826	-0.487655	0.124276	-3.92399	8.70957e-05	0.0037549	KIAA1143
ENSG00000278272	879.207	1.48464	0.378335	3.92414	8.70403e-05	0.0037549	NA
ENSG00000149806	949.12	-0.707766	0.180337	-3.92468	8.68442e-05	0.0037549	FAU
ENSG00000174444	5799.4	-0.879236	0.223994	-3.92526	8.66354e-05	0.0037549	RPL4
ENSG00000159256	1957.41	-0.409487	0.10434	-3.92453	8.69e-05	0.0037549	MORC3
ENSG00000274576	76.8417	2.99842	0.764732	3.92088	8.82275e-05	0.00379565	IGHV2-70
ENSG00000145675	2595.36	-0.348593	0.0889308	-3.91982	8.86139e-05	0.00379629	PIK3R1
ENSG00000234134	15.1175	-0.852165	0.217399	-3.91982	8.86155e-05	0.00379629
ENSG00000099958	269.111	1.34455	0.34325	3.91711	8.96186e-05	0.0038312	DERL3
ENSG00000275898	22.7334	1.66082	0.424089	3.91622	8.99488e-05	0.00383725
ENSG00000180008	650.163	-0.541414	0.138314	-3.91438	9.0637e-05	0.00385852	SOCS4
ENSG00000166441	2793.32	-0.792383	0.202487	-3.91325	9.1063e-05	0.00386856	RPL27A
ENSG00000172428	169.78	-0.510717	0.130529	-3.91266	9.12861e-05	0.00386996	COPS9
ENSG00000100024	287.159	1.37884	0.352633	3.91014	9.22439e-05	0.00390243	UPB1
ENSG00000131013	473.543	-0.305847	0.0783153	-3.90533	9.40982e-05	0.00397262	PPIL4
ENSG00000067334	450.194	-0.534908	0.137018	-3.90393	9.46443e-05	0.00397828	DNTTIP2
ENSG00000138798	162.865	1.42179	0.364282	3.90298	9.50142e-05	0.00397828	EGF
ENSG00000182359	95.3941	-0.711379	0.182202	-3.90434	9.44818e-05	0.00397828	KBTBD3
ENSG00000213976	22.8909	-1.07521	0.275461	-3.90333	9.48794e-05	0.00397828
ENSG00000169247	119.754	1.55683	0.399048	3.90136	9.56539e-05	0.00399684	SH3TC2
ENSG00000249855	19.9828	-0.930223	0.238625	-3.89826	9.68875e-05	0.00403687	EEF1A1P19
ENSG00000137770	1029.27	-0.474261	0.121685	-3.89746	9.7207e-05	0.00403687	CTDSPL2
ENSG00000184983	201.397	-0.73943	0.189708	-3.89773	9.70999e-05	0.00403687	NDUFA6
ENSG00000136888	372.298	-0.63787	0.163755	-3.89527	9.80901e-05	0.00406524	ATP6V1G1
ENSG00000277152	45.3902	1.38257	0.355087	3.8936	9.87681e-05	0.00408503
ENSG00000264895	136.706	-0.514424	0.132219	-3.89069	9.99593e-05	0.00412591
ENSG00000134186	1532.53	-0.38381	0.0987143	-3.88809	0.000101036	0.0041619	PRPF38B
ENSG00000184357	2182.08	1.40124	0.360683	3.88495	0.00010235	0.00420751	H1-5
ENSG00000226738	9.83947	2.46202	0.633957	3.88357	0.000102933	0.00422296	NA
ENSG00000267027	8.89154	2.30388	0.593574	3.88137	0.00010387	0.00425281
ENSG00000011426	94.8429	1.27913	0.329669	3.88003	0.000104444	0.00426773	ANLN
ENSG00000101888	104.142	-0.814704	0.210233	-3.87524	0.000106521	0.00434387	NXT2
ENSG00000197774	940.638	0.376276	0.0971288	3.87399	0.000107067	0.0043574	EME2
ENSG00000205707	196.021	-0.519421	0.134097	-3.87346	0.0001073	0.00435816	ETFRF1
ENSG00000128917	10.3003	1.96965	0.508708	3.87187	0.000108002	0.00437796	DLL4
ENSG00000163959	107.77	2.85805	0.73835	3.87087	0.000108449	0.00438616	SLC51A
ENSG00000264247	353.925	-0.499848	0.129145	-3.87045	0.000108635	0.00438616	ZNF407-AS1
ENSG00000171806	44.5645	-1.05138	0.271763	-3.86875	0.000109395	0.00440806	METTL18
ENSG00000077147	1502.52	-0.397877	0.102876	-3.86756	0.00010993	0.00442086	TM9SF3
ENSG00000181523	1747.69	0.624852	0.161724	3.86369	0.000111687	0.00447387	SGSH
ENSG00000221598	34.1729	0.783849	0.202853	3.86413	0.000111488	0.00447387	MIR1249
ENSG00000207991	36.1849	0.634511	0.164298	3.86196	0.000112482	0.00449684	MIR601
ENSG00000100632	221.565	-0.803347	0.208097	-3.86044	0.000113184	0.00451605	ERH
ENSG00000275560	229.113	-0.608836	0.157784	-3.85867	0.000114007	0.00453997	NA
ENSG00000233476	61.0698	-1.10218	0.285725	-3.85749	0.000114555	0.00454729	EEF1A1P6
ENSG00000048649	1799.05	-0.271897	0.0704972	-3.85684	0.000114861	0.00454729	RSF1
ENSG00000095574	727.876	-0.279028	0.0723427	-3.85703	0.000114774	0.00454729	IKZF5
ENSG00000211639	21.6834	2.5381	0.658253	3.85582	0.000115344	0.00455754	IGLV4-60
ENSG00000123411	164.935	0.453946	0.117815	3.85303	0.000116664	0.00460077	IKZF4
ENSG00000207973	29.0457	0.603814	0.156841	3.84985	0.000118191	0.00465197	MIR589
ENSG00000273348	20.6303	-1.41042	0.366779	-3.84542	0.000120347	0.0047277
ENSG00000144824	212.217	-0.868906	0.226067	-3.84358	0.000121251	0.0047428	PHLDB2
ENSG00000251022	240.904	-0.564963	0.147039	-3.84228	0.000121897	0.0047428	THAP9-AS1
ENSG00000112276	5.23548	3.03546	0.789739	3.84362	0.00012123	0.0047428	BVES
ENSG00000164758	213.488	-0.452995	0.117869	-3.84321	0.000121435	0.0047428	MED30
ENSG00000111206	138.734	1.45588	0.378886	3.84252	0.000121777	0.0047428	FOXM1
ENSG00000115128	103.292	-0.841316	0.219073	-3.84034	0.000122864	0.00476221	SF3B6
ENSG00000111790	1269.49	-0.459714	0.119694	-3.84075	0.000122659	0.00476221	FGFR1OP2
ENSG00000141429	798.241	-0.56799	0.147953	-3.83898	0.000123544	0.00477946	GALNT1
ENSG00000136011	9.30322	2.91068	0.758557	3.83713	0.00012448	0.00480652	STAB2
ENSG00000144713	3991.03	-0.72353	0.188634	-3.83562	0.000125248	0.00482704	RPL32
ENSG00000139163	2222.97	-0.385419	0.100538	-3.83357	0.000126295	0.00484944	ETNK1
ENSG00000127564	116.067	1.3267	0.346075	3.83355	0.000126306	0.00484944	PKMYT1
ENSG00000277363	7.84318	1.84884	0.482397	3.83261	0.000126791	0.00485887	SRCIN1
ENSG00000135862	210.282	1.27156	0.331886	3.83133	0.000127453	0.00486471	LAMC1
ENSG00000132170	43.97	2.06074	0.53805	3.83001	0.000128138	0.00486471	PPARG
ENSG00000244021	4.96265	-2.64018	0.689331	-3.83006	0.00012811	0.00486471
ENSG00000145649	311.259	-1.46754	0.383129	-3.8304	0.000127936	0.00486471	GZMA
ENSG00000133195	703.302	0.549611	0.143439	3.83167	0.000127277	0.00486471	SLC39A11
ENSG00000140006	172.357	-0.892739	0.233217	-3.82794	0.000129221	0.0048967	WDR89
ENSG00000062650	2193.16	-0.298627	0.0780338	-3.8269	0.000129767	0.00490319	WAPL
ENSG00000134884	3113.92	-0.427279	0.111657	-3.8267	0.000129875	0.00490319	ARGLU1
ENSG00000152904	418.741	-0.345073	0.0902446	-3.82375	0.000131435	0.0049529	GGPS1
ENSG00000144747	1760.04	-0.376797	0.0985648	-3.82283	0.000131927	0.00496228	TMF1
ENSG00000241755	167.44	2.07865	0.543906	3.82171	0.000132527	0.00496648	IGKV1-9
ENSG00000101412	213.708	1.33948	0.350477	3.82188	0.000132441	0.00496648	E2F1
ENSG00000243290	125.755	1.9943	0.522211	3.81896	0.000134013	0.00497168	IGKV1-12
ENSG00000179144	944.154	-0.902291	0.236248	-3.81926	0.000133853	0.00497168	GIMAP7
ENSG00000250644	259.97	1.23291	0.322711	3.82047	0.000133198	0.00497168
ENSG00000166012	849.061	-0.373296	0.0977428	-3.81916	0.000133905	0.00497168	TAF1D
ENSG00000110848	138.122	-1.30699	0.342212	-3.81922	0.000133872	0.00497168	CD69
ENSG00000101752	1678.02	-0.295951	0.0774995	-3.81875	0.000134132	0.00497168	MIB1
ENSG00000115524	8645.33	-0.403994	0.105864	-3.81615	0.000135551	0.00499695	SF3B1
ENSG00000272662	5.91968	-1.58225	0.414575	-3.81656	0.000135327	0.00499695	TIMMDC1-DT
ENSG00000224430	26.1974	1.09112	0.285879	3.81672	0.000135239	0.00499695	MKRN5P
ENSG00000123545	90.7976	-0.727666	0.190896	-3.81185	0.000137933	0.00507558	NDUFAF4
ENSG00000263266	4.13682	-2.72398	0.714807	-3.8108	0.00013852	0.005088	RPS7P1
ENSG00000177853	1235.63	-0.488967	0.128416	-3.80766	0.000140286	0.00514356	ZNF518A
ENSG00000134668	81.2242	1.70761	0.44859	3.80663	0.000140876	0.00515591	SPOCD1
ENSG00000135916	1177.41	1.24619	0.327557	3.8045	0.000142093	0.00516109	ITM2C
ENSG00000169251	329.484	-0.683356	0.179634	-3.80416	0.000142286	0.00516109	NMD3
ENSG00000269893	78.4034	-1.09345	0.287327	-3.80558	0.00014147	0.00516109	SNHG8
ENSG00000040531	354.389	0.353173	0.0928385	3.80416	0.000142284	0.00516109	CTNS
ENSG00000197705	248.843	1.14922	0.302065	3.80456	0.000142057	0.00516109	KLHL14
ENSG00000227200	247.628	0.727143	0.191185	3.80335	0.000142754	0.00516886
ENSG00000172086	371.412	-0.541931	0.142505	-3.80289	0.000143017	0.00516919	KRCC1
ENSG00000168566	419.668	-0.359088	0.094499	-3.79991	0.000144749	0.00520408	SNRNP48
ENSG00000196205	285.07	-0.995057	0.261839	-3.80027	0.00014454	0.00520408	EEF1A1P5
ENSG00000259682	53.1157	0.553481	0.145653	3.79999	0.000144704	0.00520408
ENSG00000150593	1958.81	-0.449146	0.118229	-3.79893	0.00014532	0.00521068	PDCD4
ENSG00000211941	156.522	2.54113	0.668943	3.79872	0.000145445	0.00521068	IGHV3-11
ENSG00000086619	404.079	-0.364197	0.0959846	-3.79433	0.000148045	0.00527593	ERO1B
ENSG00000145916	812.487	0.324773	0.0855778	3.79506	0.000147606	0.00527593	RMND5B
ENSG00000166710	42046.6	-0.870171	0.229312	-3.7947	0.000147821	0.00527593	B2M
ENSG00000267632	110.292	0.647228	0.170603	3.79376	0.000148382	0.00527872
ENSG00000096717	699.605	-0.310909	0.0819906	-3.792	0.000149437	0.00530696	SIRT1
ENSG00000221909	151.285	-0.460005	0.121367	-3.79019	0.000150532	0.00533656	FAM200A
ENSG00000185798	155.797	-0.325524	0.0859146	-3.78892	0.000151303	0.00535454	WDR53
ENSG00000187522	139.292	-0.553999	0.146246	-3.78813	0.000151786	0.00536233	HSPA14
ENSG00000090266	294.062	-0.612792	0.161867	-3.78577	0.000153234	0.0054041	NDUFB2
ENSG00000248571	8.77138	1.5928	0.421153	3.78201	0.000155565	0.00547682
ENSG00000126860	245.656	-1.26769	0.335275	-3.78105	0.00015617	0.0054886	EVI2A
ENSG00000100410	174.06	-0.547022	0.144704	-3.78029	0.000156648	0.00549592	PHF5A
ENSG00000197619	203.044	-0.513929	0.135994	-3.77906	0.000157424	0.00551364	ZNF615
ENSG00000165997	540.301	-0.467925	0.123845	-3.77831	0.000157896	0.00551599	ARL5B
ENSG00000142541	11825.4	-0.810444	0.214511	-3.77809	0.000158033	0.00551599	RPL13A
ENSG00000057663	395.514	-0.508907	0.134743	-3.77687	0.000158811	0.00553365	ATG5
ENSG00000196139	73.0184	-0.983758	0.260569	-3.77543	0.000159735	0.00555631	AKR1C3
ENSG00000188706	75.1981	0.526063	0.139359	3.77487	0.000160088	0.00555911	ZDHHC9
ENSG00000229638	20.6406	-0.977835	0.259156	-3.77316	0.000161196	0.00557853	RPL4P4
ENSG00000182150	1104.37	-0.329891	0.0874298	-3.77321	0.000161161	0.00557853	ERCC6L2
ENSG00000105819	708.266	-0.297576	0.0789117	-3.771	0.000162595	0.00561741	PMPCB
ENSG00000169679	193.232	1.31184	0.348353	3.76584	0.00016599	0.0056997	BUB1
ENSG00000227502	9.11326	2.35116	0.624274	3.76624	0.000165727	0.0056997	MROCKI
ENSG00000279315	55.3111	0.638113	0.169455	3.76568	0.000166098	0.0056997
ENSG00000174405	277.5	-0.517665	0.13744	-3.76648	0.000165565	0.0056997	LIG4
ENSG00000197579	922.893	-0.676745	0.18002	-3.75928	0.000170406	0.00583531	TOPORS
ENSG00000139168	125.729	-0.50802	0.135149	-3.75896	0.000170623	0.00583531	ZCRB1
ENSG00000047315	1903.32	-0.272232	0.0724403	-3.75801	0.000171268	0.00583773	POLR2B
ENSG00000166479	874.717	-0.563457	0.149934	-3.75802	0.00017126	0.00583773	TMX3
ENSG00000262580	667.049	0.724514	0.192942	3.75508	0.000173284	0.00589657
ENSG00000211679	1134.63	2.08506	0.555602	3.75279	0.000174878	0.0059409	IGLC3
ENSG00000227232	238.377	0.53192	0.141808	3.75097	0.000176148	0.00596413	WASH7P
ENSG00000117751	518.575	-0.263007	0.0701152	-3.75106	0.000176085	0.00596413	PPP1R8
ENSG00000153093	53.922	1.39967	0.373228	3.75017	0.000176717	0.00596761	ACOXL
ENSG00000091009	330.401	-0.400879	0.106901	-3.75	0.000176838	0.00596761	RBM27
ENSG00000184661	59.5416	1.33723	0.356672	3.74919	0.000177405	0.00597683	CDCA2
ENSG00000115966	1375.94	-0.247282	0.0659896	-3.74728	0.00017876	0.00601253	ATF2
ENSG00000238269	8.78083	-2.4543	0.655215	-3.74579	0.000179829	0.00603851	PAGE2B
ENSG00000155868	218.802	-0.51213	0.136803	-3.74354	0.000181443	0.00604285	MED7
ENSG00000276368	760.473	1.41886	0.378984	3.74386	0.000181214	0.00604285	H2AC14
ENSG00000254838	4281.24	-0.622514	0.166258	-3.74426	0.000180927	0.00604285	GVINP1
ENSG00000166343	189.642	0.380988	0.10177	3.74363	0.000181377	0.00604285	MSS51
ENSG00000151835	933.385	-0.78996	0.21094	-3.74495	0.00018043	0.00604285	SACS
ENSG00000244462	2111.22	-0.239334	0.0639421	-3.74298	0.000181851	0.00604655	RBM12
ENSG00000134049	61.072	-0.693941	0.185493	-3.74106	0.000183245	0.00608296	IER3IP1
ENSG00000138663	213.146	-0.63752	0.170446	-3.7403	0.000183799	0.00608351	COPS4
ENSG00000185130	409.5	1.30272	0.348337	3.73981	0.000184158	0.00608351	H2BC13
ENSG00000165891	53.5386	1.34866	0.360621	3.73981	0.000184158	0.00608351	E2F7
ENSG00000082153	1719.68	-0.339383	0.0908143	-3.73711	0.000186146	0.00612571	BZW1
ENSG00000273802	289.163	0.971415	0.260011	3.73606	0.000186929	0.00612571	H2BC8
ENSG00000106976	112.2	0.883482	0.236486	3.73587	0.000187064	0.00612571	DNM1
ENSG00000258900	47.3054	-0.579519	0.155083	-3.73684	0.000186349	0.00612571	HNRNPCP1
ENSG00000261574	148.525	0.539714	0.144408	3.73742	0.000185919	0.00612571	NA
ENSG00000124172	653.162	-0.64568	0.172844	-3.73563	0.000187242	0.00612571	ATP5F1E
ENSG00000123989	277.373	1.06749	0.285973	3.73283	0.000189338	0.00618152	CHPF
ENSG00000165512	186.097	-1.04118	0.278947	-3.73254	0.000189556	0.00618152	ZNF22
ENSG00000163577	102.005	-0.788481	0.211383	-3.73011	0.000191393	0.00623145	EIF5A2
ENSG00000167283	518.713	-0.561763	0.150645	-3.72905	0.000192201	0.00624776	ATP5MG
ENSG00000104408	1475.13	-0.798135	0.21414	-3.72716	0.000193648	0.0062846	EIF3E
ENSG00000119616	455.096	-0.459242	0.123228	-3.72677	0.000193952	0.0062846	FCF1
ENSG00000155329	138.771	-0.789057	0.211757	-3.72625	0.000194351	0.00628753	ZCCHC10
ENSG00000228638	77.3467	-0.40409	0.108473	-3.72525	0.000195124	0.00628923	FCF1P2
ENSG00000166340	3509.37	0.548999	0.147383	3.72498	0.000195331	0.00628923	TPP1
ENSG00000122034	1085.6	-0.447569	0.120137	-3.72548	0.000194945	0.00628923	GTF3A
ENSG00000075651	548.055	0.848309	0.227868	3.7228	0.000197022	0.00633366	PLD1
ENSG00000116750	507.21	-0.459638	0.123495	-3.72191	0.000197719	0.0063438	UCHL5
ENSG00000277775	995.316	1.27344	0.342235	3.72096	0.000198466	0.0063438	H3C7
ENSG00000236279	39.1846	2.14137	0.575414	3.72144	0.000198092	0.0063438	CLEC2L
ENSG00000197958	3667.99	-0.64654	0.173763	-3.72081	0.000198585	0.0063438	RPL12
ENSG00000174748	6443.69	-0.663704	0.17843	-3.71968	0.000199474	0.0063558	RPL15
ENSG00000128513	254.145	-0.649727	0.174679	-3.71954	0.000199585	0.0063558	POT1
ENSG00000164187	633.973	-0.375853	0.101063	-3.71902	0.000200001	0.00635908	LMBRD2
ENSG00000154277	14.3373	2.59311	0.697416	3.71817	0.000200671	0.00636072	UCHL1
ENSG00000111678	571.692	-0.880957	0.236933	-3.71816	0.000200677	0.00636072	C12orf57
ENSG00000252010	614.677	-1.46175	0.393238	-3.7172	0.00020144	0.00637495	SCARNA5
ENSG00000017427	18.956	2.69384	0.724807	3.71663	0.000201897	0.0063795	IGF1
ENSG00000090104	18.2636	-1.91521	0.515741	-3.71351	0.000204401	0.00641277	RGS1
ENSG00000138686	129.486	-0.492747	0.132735	-3.71227	0.000205407	0.00641277	BBS7
ENSG00000105849	137.672	-0.722774	0.194703	-3.71219	0.000205471	0.00641277	POLR1F
ENSG00000008394	210.546	0.96753	0.260526	3.71376	0.000204204	0.00641277	MGST1
ENSG00000188827	584.31	0.34619	0.0932422	3.71281	0.000204973	0.00641277	SLX4
ENSG00000224631	16.4244	-1.22626	0.330167	-3.71408	0.000203947	0.00641277	RPS27AP16
ENSG00000167861	79.5814	0.952656	0.256578	3.71293	0.000204875	0.00641277	HID1
ENSG00000123144	1225.56	-0.356496	0.0960004	-3.71349	0.000204424	0.00641277	TRIR
ENSG00000228923	20.0703	1.29466	0.348856	3.71117	0.000206304	0.00642892
ENSG00000127081	385.938	-0.629594	0.169679	-3.71049	0.000206856	0.00643627	ZNF484
ENSG00000181315	272.548	-0.59747	0.161115	-3.70835	0.000208617	0.00648113	ZNF322
ENSG00000273703	397.904	1.42463	0.384243	3.70763	0.000209206	0.00648954	H2BC14
ENSG00000102230	116.514	1.58717	0.428319	3.70557	0.000210915	0.00651982	PCYT1B
ENSG00000245910	96.3416	-0.634088	0.17113	-3.7053	0.000211143	0.00651982	SNHG6
ENSG00000198911	2370.17	0.429288	0.115837	3.70598	0.000210573	0.00651982	SREBF2
ENSG00000221944	178.544	-0.733911	0.198256	-3.70184	0.000214039	0.00655946	TIGD1
ENSG00000243508	73.6345	0.656188	0.177221	3.70265	0.000213362	0.00655946	DNAJB6P7
ENSG00000169288	109.446	-0.831191	0.22452	-3.70208	0.000213839	0.00655946	MRPL1
ENSG00000211945	274.293	1.85489	0.50097	3.70259	0.000213407	0.00655946	IGHV1-18
ENSG00000171241	100.692	1.25085	0.337867	3.70221	0.000213732	0.00655946	SHCBP1
ENSG00000111291	25.6285	2.14111	0.578563	3.70073	0.000214978	0.00657831	GPRC5D
ENSG00000122406	3019.23	-0.857817	0.231869	-3.69959	0.000215952	0.0065982	RPL5
ENSG00000162368	1108.42	-0.527823	0.142704	-3.69873	0.00021668	0.00661053	CMPK1
ENSG00000237649	127.195	1.31843	0.356584	3.69738	0.000217834	0.00663577	KIFC1
ENSG00000101335	1370.09	1.77387	0.479857	3.69666	0.000218458	0.00664484	MYL9
ENSG00000166226	526.379	-0.648865	0.175553	-3.69611	0.000218928	0.0066492	CCT2
ENSG00000163406	406.876	0.594873	0.161071	3.69322	0.000221429	0.00670514	SLC15A2
ENSG00000145388	446.028	-0.401212	0.108631	-3.69336	0.000221314	0.00670514	METTL14
ENSG00000166275	110.512	-0.706459	0.191362	-3.69175	0.000222718	0.00673415	BORCS7
ENSG00000225698	18.8036	2.08528	0.565038	3.69052	0.000223793	0.00675662	IGHV3-72
ENSG00000144674	1776.74	-0.333662	0.0905262	-3.6858	0.000227983	0.00686927	GOLGA4
ENSG00000178999	96.9404	1.08295	0.293835	3.68556	0.000228199	0.00686927	AURKB
ENSG00000008324	130.629	-0.71004	0.19278	-3.68316	0.000230358	0.00689983	SS18L2
ENSG00000242299	12.6674	-1.46452	0.397651	-3.68293	0.000230571	0.00689983
ENSG00000167524	172.609	0.362311	0.0983481	3.68397	0.000229631	0.00689983	RSKR
ENSG00000182141	571.381	-0.588089	0.15967	-3.68316	0.000230359	0.00689983	ZNF708
ENSG00000107821	12.0642	1.17779	0.319854	3.68228	0.000231158	0.00690725	KAZALD1
ENSG00000145220	281.914	-0.42695	0.115989	-3.68095	0.000232369	0.00693324	LYAR
ENSG00000146587	258.3	-0.748011	0.20336	-3.67826	0.000234832	0.00698625	RBAK
ENSG00000170889	7506.65	-0.569557	0.154843	-3.67828	0.000234811	0.00698625	RPS9
ENSG00000162961	192.572	-0.53716	0.146094	-3.67682	0.000236163	0.00701253	DPY30
ENSG00000070214	1112.45	0.587407	0.159787	3.67618	0.000236749	0.00701253	SLC44A1
ENSG00000161714	75.471	0.765086	0.2081	3.67653	0.000236432	0.00701253	PLCD3
ENSG00000183963	130.185	0.773932	0.210555	3.67568	0.000237216	0.00701614	SMTN
ENSG00000139154	719.909	-0.371423	0.101092	-3.67412	0.000238674	0.00704901	AEBP2
ENSG00000196747	638.038	1.09174	0.297259	3.67267	0.000240026	0.00707868	H2AC13
ENSG00000255559	82.2695	-0.572193	0.155832	-3.67185	0.000240797	0.0070809	ZNF252P-AS1
ENSG00000211904	16.395	1.59497	0.434372	3.67191	0.000240748	0.0070809	IGHJ2
ENSG00000134748	802.546	-0.225377	0.0614024	-3.67049	0.000242087	0.00710856	PRPF38A
ENSG00000122482	1181.74	-0.640537	0.174652	-3.6675	0.000244931	0.00716107	ZNF644
ENSG00000100664	2962.91	-0.280578	0.0765014	-3.66762	0.000244815	0.00716107	EIF5
ENSG00000142534	4609.75	-0.671698	0.183136	-3.66775	0.000244697	0.00716107	RPS11
ENSG00000170222	173.74	-0.528992	0.144253	-3.66712	0.000245298	0.0071615	ADPRM
ENSG00000142937	5005.98	-0.836564	0.228214	-3.6657	0.000246666	0.00717186	RPS8
ENSG00000088179	2238.82	-0.626974	0.17104	-3.66565	0.00024671	0.00717186	PTPN4
ENSG00000125743	516.198	-0.879198	0.23982	-3.66607	0.000246309	0.00717186	SNRPD2
ENSG00000196072	300.23	-0.622395	0.169866	-3.66403	0.000248279	0.00720718	BLOC1S2
ENSG00000112031	266.581	-0.593306	0.161945	-3.66363	0.000248663	0.00720803	MTRF1L
ENSG00000145592	1535.22	-0.489901	0.133747	-3.66289	0.000249385	0.00720842	RPL37
ENSG00000105829	236.919	-0.601973	0.164339	-3.66299	0.00024929	0.00720842	BET1
ENSG00000204923	168.958	-0.350109	0.0956287	-3.66113	0.000251102	0.00724436	FBXO48
ENSG00000152380	175.276	0.97527	0.266402	3.66089	0.00025134	0.00724436	FAM151B
ENSG00000168028	6258.22	-0.82715	0.226043	-3.65926	0.000252946	0.00728034	RPSA
ENSG00000037241	36.2656	-0.944644	0.258211	-3.65843	0.000253768	0.00729368	RPL26L1
ENSG00000134802	301.841	0.496058	0.135744	3.65436	0.000257819	0.00739967	SLC43A3
ENSG00000182903	191.044	-0.751067	0.205628	-3.65256	0.00025964	0.00740238	ZNF721
ENSG00000124635	813.465	0.90483	0.24778	3.65175	0.00026046	0.00740238	H2BC11
ENSG00000166037	639.56	-0.539472	0.147707	-3.65232	0.000259881	0.00740238	CEP57
ENSG00000198018	248.016	0.6373	0.174479	3.65259	0.000259605	0.00740238	ENTPD7
ENSG00000273015	603.396	-0.587213	0.160733	-3.65334	0.000258852	0.00740238
ENSG00000100519	550.587	-0.520215	0.14245	-3.6519	0.000260304	0.00740238	PSMC6
ENSG00000275302	243.362	-0.870311	0.238235	-3.65316	0.00025903	0.00740238	CCL4
ENSG00000212864	53.6507	1.23862	0.339355	3.64993	0.000262309	0.00744452	RNF208
ENSG00000162341	2155.8	0.582111	0.159538	3.64873	0.000263544	0.00746917	TPCN2
ENSG00000233895	42.7165	1.10213	0.302239	3.64657	0.000265762	0.00752155	NA
ENSG00000118513	236.924	0.856768	0.235066	3.6448	0.000267599	0.00755767	MYB
ENSG00000134627	175.693	1.00524	0.275815	3.64463	0.000267781	0.00755767	PIWIL4
ENSG00000254876	70.2288	-0.698518	0.191693	-3.64395	0.000268487	0.0075671	SUGT1P4-STRA6LP
ENSG00000279502	28.8583	0.803685	0.220613	3.64296	0.000269525	0.00758584
ENSG00000262482	7.84526	2.98871	0.820583	3.64218	0.000270339	0.00759824
ENSG00000211651	334.047	2.05693	0.564945	3.64094	0.000271642	0.00762434	IGLV1-44
ENSG00000153767	386.78	-0.338173	0.0928908	-3.64055	0.000272059	0.00762553	GTF2E1
ENSG00000169740	149.512	-0.893756	0.245746	-3.63691	0.000275928	0.00771272	ZNF32
ENSG00000124104	170.094	0.611427	0.16811	3.63707	0.000275762	0.00771272	SNX21
ENSG00000198901	113.238	0.784561	0.215783	3.63589	0.000277025	0.00773275	PRC1
ENSG00000128989	2070.6	-0.316465	0.0870528	-3.63533	0.00027763	0.00773904	ARPP19
ENSG00000152061	3199.5	-0.417813	0.115155	-3.62828	0.000285313	0.00794233	RABGAP1L
ENSG00000115816	414.132	-0.650941	0.179488	-3.62665	0.000287124	0.00796097	CEBPZ
ENSG00000233757	54.8836	-0.671872	0.185237	-3.62709	0.000286633	0.00796097
ENSG00000150779	103.627	-0.84658	0.233435	-3.62662	0.000287157	0.00796097	TIMM8B
ENSG00000279400	21.4099	2.23121	0.615892	3.62273	0.000291506	0.00805958	NA
ENSG00000104885	1393.7	0.407526	0.112483	3.623	0.000291204	0.00805958	DOT1L
ENSG00000104412	304.508	-0.474074	0.130958	-3.62004	0.000294561	0.00812198	EMC2
ENSG00000153066	1390.45	0.642816	0.177566	3.62016	0.00029442	0.00812198	TXNDC11
ENSG00000072422	178.218	1.29441	0.35783	3.6174	0.000297583	0.00818999	RHOBTB1
ENSG00000272888	1247.84	-0.515808	0.142599	-3.61718	0.000297832	0.00818999	CHASERR
ENSG00000211644	296.467	1.80824	0.500112	3.61568	0.000299565	0.00822651	IGLV1-51
ENSG00000168152	53.2314	-0.807559	0.223371	-3.61533	0.000299971	0.00822656	THAP9
ENSG00000118985	870.406	0.893052	0.247119	3.61386	0.000301671	0.00826205	ELL2
ENSG00000258337	159.416	0.802291	0.222087	3.61251	0.000303249	0.00829411
ENSG00000183918	307.642	-1.17387	0.325184	-3.60985	0.000306371	0.00836825	SH2D1A
ENSG00000053770	1090.38	-0.3809	0.105545	-3.6089	0.000307503	0.00838791	AP5M1
ENSG00000075702	100.289	0.798751	0.221355	3.60847	0.000308014	0.00839059	WDR62
ENSG00000172578	2251.27	0.331087	0.0917735	3.60765	0.000308981	0.00840568	KLHL6
ENSG00000151923	1641.53	-0.21073	0.0584217	-3.60705	0.000309699	0.00841155	TIAL1
ENSG00000100979	44.7212	0.749275	0.207741	3.60678	0.000310023	0.00841155	PLTP
ENSG00000166822	792.817	-0.285599	0.0792355	-3.60443	0.000312842	0.00847674	TMEM170A
ENSG00000171204	208.476	-0.588694	0.163402	-3.60275	0.000314873	0.0085204	TMEM126B
ENSG00000139726	494.32	-0.241997	0.0671815	-3.60214	0.000315611	0.00852904	DENR
ENSG00000169379	100.5	-0.480646	0.133489	-3.60063	0.000317447	0.00855716	ARL13B
ENSG00000182552	176.144	-0.334125	0.0928023	-3.6004	0.000317729	0.00855716	RWDD4
ENSG00000051128	137.108	0.84292	0.234128	3.60025	0.000317913	0.00855716	HOMER3
ENSG00000186468	2776.13	-0.872424	0.242495	-3.5977	0.000321049	0.00863015	RPS23
ENSG00000189227	108.647	-0.456625	0.12696	-3.5966	0.000322399	0.00865502	C15orf61
ENSG00000140993	217.92	-0.611118	0.169932	-3.59624	0.000322844	0.00865554	TIGD7
ENSG00000249042	20.2173	1.30863	0.363996	3.59517	0.000324177	0.00867984	FAM151B-DT
ENSG00000087495	10.7163	2.01187	0.560051	3.5923	0.000327778	0.00876472	PHACTR3
ENSG00000132485	1463.4	-0.574448	0.159943	-3.59159	0.000328669	0.00877701	ZRANB2
ENSG00000254420	52.5493	3.12609	0.870513	3.59109	0.000329301	0.00878236
ENSG00000167105	22.2212	1.98254	0.55218	3.59039	0.000330179	0.00878432	TMEM92
ENSG00000105711	230.666	1.21374	0.338057	3.59035	0.000330238	0.00878432	SCN1B
ENSG00000143545	58.7711	1.01786	0.283697	3.58784	0.000333425	0.00885752	RAB13
ENSG00000094804	101.531	1.18546	0.33062	3.58556	0.00033636	0.00892386	CDC6
ENSG00000164236	696.151	0.787847	0.219791	3.58453	0.000337684	0.00894731	ANKRD33B
ENSG00000137265	1231.9	0.867837	0.242142	3.584	0.000338369	0.0089538	IRF4
ENSG00000123685	34.2816	-1.00087	0.279353	-3.58281	0.000339916	0.00898305	BATF3
ENSG00000087116	726.582	3.31081	0.925297	3.5781	0.000346101	0.00913465	ADAMTS2
ENSG00000225339	50.7413	0.576334	0.161127	3.5769	0.000347693	0.00915292
ENSG00000104812	1029.83	0.390838	0.109262	3.57709	0.000347443	0.00915292	GYS1
ENSG00000122861	47.5881	1.39972	0.391694	3.57351	0.000352223	0.00926018	PLAU
ENSG00000115419	3174.41	-0.430147	0.120485	-3.57014	0.000356795	0.00935818	GLS
ENSG00000165629	548.667	-0.606055	0.169759	-3.57008	0.00035687	0.00935818	ATP5F1C
ENSG00000105438	762.084	0.339323	0.0950609	3.56953	0.000357617	0.0093657	KDELR1
ENSG00000234741	453.88	-0.825597	0.231314	-3.56916	0.000358125	0.00936694	GAS5
ENSG00000121481	402.679	-0.345373	0.0968204	-3.56715	0.000360883	0.00942009	RNF2
ENSG00000164172	155.936	-0.617023	0.172981	-3.56701	0.000361083	0.00942009	MOCS2
ENSG00000273521	25.7755	0.686137	0.192408	3.56605	0.000362404	0.00944247
ENSG00000184702	881.768	1.1012	0.308845	3.56555	0.000363096	0.0094484	SEPTIN5
ENSG00000145337	137.456	-0.635985	0.178473	-3.56347	0.000365984	0.00949925	PYURF
ENSG00000058729	222.739	-0.617571	0.173293	-3.56374	0.000365612	0.00949925	RIOK2
ENSG00000109180	1014.25	-0.203113	0.0570622	-3.55949	0.000371569	0.00963192	OCIAD1
ENSG00000104497	231.221	-0.583656	0.163991	-3.55908	0.000372161	0.009635	SNX16
ENSG00000116161	475.778	-0.452262	0.127122	-3.55771	0.000374098	0.00967034	CACYBP
ENSG00000109270	416.533	-0.602451	0.169349	-3.55745	0.000374477	0.00967034	LAMTOR3
ENSG00000197153	678.094	1.38421	0.389215	3.55643	0.000375934	0.00968341	H3C12
ENSG00000136237	55.1603	1.27041	0.357207	3.55652	0.000375802	0.00968341	RAPGEF5
ENSG00000110852	648.81	-0.775486	0.218155	-3.55475	0.000378339	0.00972073	CLEC2B
ENSG00000041357	624.3	-0.594344	0.167185	-3.555	0.000377976	0.00972073	PSMA4
ENSG00000126698	664.896	-0.377295	0.106178	-3.55343	0.000380243	0.00972962	DNAJC8
ENSG00000162407	69.6992	1.48836	0.418791	3.55394	0.000379509	0.00972962	PLPP3
ENSG00000082781	486.969	1.21356	0.34156	3.55301	0.000380855	0.00972962	ITGB5
ENSG00000236095	14.1849	1.07039	0.301259	3.55304	0.000380802	0.00972962
ENSG00000139324	241.794	-0.637978	0.179579	-3.55263	0.000381403	0.00972962	TMTC3
ENSG00000268743	57.5905	0.49489	0.13931	3.55244	0.000381675	0.00972962
ENSG00000268001	450.731	-0.675377	0.190129	-3.55219	0.000382032	0.00972962	CARD8-AS1
ENSG00000188549	203.48	0.613169	0.172693	3.55064	0.000384298	0.00977511	CCDC9B
ENSG00000077097	2222.87	-0.337978	0.0952012	-3.55015	0.000385018	0.00978119	TOP2B
ENSG00000121931	436.275	-0.46354	0.130593	-3.5495	0.000385968	0.0097851	LRIF1
ENSG00000047932	437.966	-0.401672	0.113167	-3.54938	0.000386134	0.0097851	GOPC
ENSG00000111832	208.752	-0.570446	0.160797	-3.54763	0.000388715	0.00983825	RWDD1
ENSG00000189269	47.7912	0.779923	0.220046	3.54436	0.000393561	0.00994854	DRICH1
ENSG00000115163	25.811	1.36519	0.385419	3.5421	0.000396954	0.0100219	CENPA
ENSG00000277224	1082.11	0.833293	0.235387	3.54009	0.000399987	0.0100734	H2BC7
ENSG00000150760	40.9385	1.17443	0.331747	3.54013	0.000399935	0.0100734	DOCK1
ENSG00000186185	88.8253	1.23682	0.349541	3.53841	0.000402543	0.0101253	KIF18B
ENSG00000111181	173.561	0.957755	0.27076	3.53728	0.00040427	0.0101562	SLC6A12
ENSG00000235257	31.4406	1.02994	0.291477	3.53353	0.000410057	0.0102888	ITGA9-AS1
ENSG00000272533	23.4988	-0.920786	0.2608	-3.53063	0.000414578	0.0103895	SNORA28
ENSG00000153162	319.463	1.05711	0.299453	3.53015	0.000415319	0.0103952	BMP6
ENSG00000149289	114.326	0.79624	0.225583	3.5297	0.000416033	0.0104003	ZC3H12C
ENSG00000183087	251.406	1.11132	0.314882	3.52931	0.000416644	0.0104028	GAS6
ENSG00000269929	227.583	-0.330797	0.0937749	-3.52757	0.0004194	0.010446	MIRLET7A1HG
ENSG00000279476	478.182	0.696354	0.197396	3.5277	0.00041919	0.010446
ENSG00000121152	93.7106	0.997477	0.282955	3.52521	0.000423139	0.0105262	NCAPH
ENSG00000121274	661.504	-0.246587	0.069996	-3.52287	0.000426898	0.0106068	TENT4B
ENSG00000273749	1038.63	0.624556	0.177347	3.52165	0.000428864	0.0106426	CYFIP1
ENSG00000196504	1917.59	-0.325196	0.0923566	-3.5211	0.000429768	0.0106521	PRPF40A
ENSG00000223509	465.713	-0.583755	0.165894	-3.51884	0.000433444	0.0107301	WHAMMP1
ENSG00000203667	352.228	-0.510887	0.145244	-3.51745	0.000435721	0.0107734	COX20
ENSG00000167900	189.861	1.41595	0.402786	3.51539	0.00043911	0.010844	TK1
ENSG00000127838	887.575	0.61201	0.174139	3.5145	0.000440583	0.0108672	PNKD
ENSG00000261542	61.4887	-0.577231	0.164308	-3.51309	0.000442923	0.0108991
ENSG00000164751	647.395	-0.375766	0.106962	-3.51308	0.000442947	0.0108991	PEX2
ENSG00000214367	316.047	-0.493472	0.140501	-3.51222	0.000444381	0.010908	HAUS3
ENSG00000134970	612.049	-0.443087	0.126146	-3.51249	0.000443935	0.010908	TMED7
ENSG00000138182	207.493	-0.764581	0.217746	-3.51135	0.000445836	0.0109305	KIF20B
ENSG00000233822	626.053	0.730992	0.208199	3.51102	0.000446383	0.0109307	H2BC15
ENSG00000124615	29.9433	-1.46125	0.416345	-3.5097	0.000448606	0.0109691	MOCS1
ENSG00000131051	7128.12	-0.306482	0.0873304	-3.50945	0.000449026	0.0109691	RBM39
ENSG00000066654	854.861	-0.400522	0.1142	-3.50719	0.000452863	0.0110495	THUMPD1
ENSG00000138468	1286.11	-0.396189	0.112986	-3.50654	0.000453967	0.0110632	SENP7
ENSG00000168283	206.157	-0.662162	0.188879	-3.50574	0.000455338	0.0110833	BMI1
ENSG00000179397	48.6151	0.745896	0.212841	3.50447	0.000457511	0.0111229	CATSPERE
ENSG00000146757	141.037	-0.935686	0.267052	-3.50376	0.000458745	0.0111396	ZNF92
ENSG00000124302	45.6647	1.83732	0.524749	3.50134	0.000462928	0.0112278	CHST8
ENSG00000166797	296.996	-0.474905	0.135684	-3.50007	0.000465135	0.0112679	CIAO2A
ENSG00000165685	7.81222	2.80237	0.801168	3.49785	0.000469018	0.0113485	TMEM52B
ENSG00000165409	23.4237	1.47066	0.420546	3.49703	0.000470469	0.0113566	TSHR
ENSG00000100744	311.885	-0.587637	0.168033	-3.49716	0.000470244	0.0113566	GSKIP
ENSG00000101132	62.1507	-0.807778	0.231072	-3.49579	0.00047266	0.0113955	PFDN4
ENSG00000004777	152.812	0.533305	0.15257	3.49548	0.000473203	0.0113955	ARHGAP33
ENSG00000083535	426.871	-0.453089	0.129649	-3.49472	0.000474554	0.0114145	PIBF1
ENSG00000120694	664.002	-0.668599	0.191478	-3.49178	0.000479814	0.0115274	HSPH1
ENSG00000242371	35.2414	2.16869	0.621293	3.49061	0.000481924	0.0115509	IGKV1-39
ENSG00000198753	54.9243	1.9321	0.553508	3.49065	0.000481846	0.0115509	PLXNB3
ENSG00000171566	408.572	-0.487543	0.139686	-3.49027	0.000482532	0.0115518	PLRG1
ENSG00000275142	7.87566	1.33809	0.383466	3.48946	0.00048399	0.0115731	NA
ENSG00000229512	210.468	0.815134	0.233635	3.48892	0.000484971	0.011583
ENSG00000223916	27.1927	1.2018	0.344652	3.48701	0.000488454	0.011632
ENSG00000244720	205.531	-0.942603	0.270359	-3.48648	0.000489416	0.011632	NT5C3AP2
ENSG00000109265	29.1782	1.44136	0.413406	3.48653	0.000489323	0.011632	CRACD
ENSG00000136940	270.282	-0.272323	0.078105	-3.48663	0.000489143	0.011632	PDCL
ENSG00000277255	44.1274	0.768659	0.220484	3.48623	0.000489884	0.011632	MIR7854
ENSG00000117000	1030.76	-0.397017	0.113913	-3.48526	0.000491662	0.0116606	RLF
ENSG00000139537	58.0257	-0.972131	0.279029	-3.48398	0.00049402	0.0117029	CCDC65
ENSG00000116791	165.353	-0.845383	0.242894	-3.48046	0.000500548	0.0118438	CRYZ
ENSG00000122126	202.222	0.523722	0.150519	3.47944	0.000502454	0.0118751	OCRL
ENSG00000273983	638.503	1.45923	0.419682	3.47698	0.000507089	0.0119707	H3C8
ENSG00000177721	304.765	-0.568765	0.163609	-3.47636	0.000508264	0.0119845	ANXA2R
ENSG00000111186	66.1736	1.16009	0.333787	3.47554	0.000509819	0.0119958	WNT5B
ENSG00000276070	42.3934	-1.3971	0.401987	-3.47549	0.000509919	0.0119958	CCL4L2
ENSG00000170955	33.3915	1.53484	0.441714	3.47473	0.000511371	0.012016	CAVIN3
ENSG00000152193	237.422	-0.662488	0.190697	-3.47405	0.000512675	0.0120328	OBI1
ENSG00000197903	3158.38	0.657817	0.189371	3.47369	0.000513358	0.0120349	H2BC12
ENSG00000110429	1256.31	-0.221713	0.0638378	-3.47307	0.000514549	0.012049	FBXO3
ENSG00000113811	466.642	-0.852487	0.245715	-3.46941	0.000521604	0.0122001	SELENOK
ENSG00000271304	35.5334	1.57231	0.453299	3.46859	0.000523205	0.0122235	DPRXP2
ENSG00000253234	11.4452	1.91047	0.551134	3.46643	0.000527417	0.0123078	IGLV2-5
ENSG00000203668	395.828	-0.764536	0.220655	-3.46484	0.000530542	0.0123665	CHML
ENSG00000163281	153.557	-0.757102	0.218667	-3.46235	0.000535481	0.0124674	GNPDA2
ENSG00000141013	97.6457	0.569186	0.164409	3.46201	0.000536151	0.0124687	GAS8
ENSG00000165156	358.993	-0.516656	0.149272	-3.46118	0.000537813	0.0124789	ZHX1
ENSG00000108950	158.886	2.38885	0.690175	3.46122	0.000537723	0.0124789	FAM20A
ENSG00000117748	751.84	-0.368805	0.106582	-3.46031	0.000539562	0.0124967	RPA2
ENSG00000064601	3561.5	0.775912	0.22424	3.46018	0.000539809	0.0124967	CTSA
ENSG00000224464	57.6788	0.412054	0.119106	3.45957	0.000541039	0.0125109	PGAM1P6
ENSG00000260193	36.1488	-0.647604	0.187281	-3.45792	0.000544354	0.0125656	LINC02846
ENSG00000276182	150.144	-0.535264	0.1548	-3.45778	0.000544641	0.0125656	NA
ENSG00000186704	83.6336	0.548326	0.158614	3.45697	0.000546277	0.0125891	DTX2P1
ENSG00000181061	62.8382	-0.862375	0.249654	-3.45429	0.000551753	0.0127009	HIGD1A
ENSG00000116918	399.472	-0.506258	0.146603	-3.45325	0.000553884	0.0127356	TSNAX
ENSG00000189241	1889.02	-0.308309	0.0892979	-3.45259	0.00055523	0.0127521	TSPYL1
ENSG00000127220	350.346	0.325264	0.0942694	3.45037	0.000559815	0.0128429	ABHD8
ENSG00000109536	189.84	-0.424746	0.123164	-3.44863	0.000563442	0.0128659	FRG1
ENSG00000060762	289.937	-0.27532	0.0798388	-3.44844	0.000563825	0.0128659	MPC1
ENSG00000279982	46.3089	0.761463	0.220806	3.44856	0.000563576	0.0128659
ENSG00000278949	301.817	0.413413	0.119887	3.44837	0.000563979	0.0128659
ENSG00000100749	332.081	-0.810995	0.235176	-3.44846	0.000563786	0.0128659	VRK1
ENSG00000231948	24.0298	0.757928	0.219826	3.44785	0.000565066	0.0128757	HS1BP3-IT1
ENSG00000196787	1794.02	0.90763	0.263267	3.44756	0.000565675	0.0128757	H2AC11
ENSG00000218426	13.4023	-1.07612	0.312313	-3.44566	0.000569665	0.012942
ENSG00000106591	126.296	-0.742517	0.215499	-3.44557	0.000569857	0.012942	MRPL32
ENSG00000124782	3752.43	0.238366	0.0692074	3.44422	0.0005727	0.0129632	RREB1
ENSG00000164414	49.5421	-0.964569	0.280037	-3.44443	0.000572269	0.0129632	SLC35A1
ENSG00000236871	124.077	0.554442	0.160953	3.44475	0.000571578	0.0129632	LINC00106
ENSG00000275832	58.2194	1.08791	0.315985	3.44291	0.000575487	0.0130118	ARHGAP23
ENSG00000178913	1486.55	-0.62286	0.180966	-3.44187	0.000577715	0.0130476	TAF7
ENSG00000270964	26.7498	-0.81612	0.237164	-3.44117	0.000579207	0.0130668	MAP2K5-DT
ENSG00000168116	185.7	-0.790943	0.2299	-3.44038	0.000580892	0.0130903	KIAA1586
ENSG00000166225	602.233	-0.246842	0.0717633	-3.43967	0.000582434	0.0131106	FRS2
ENSG00000248208	18.5864	1.72737	0.502717	3.43608	0.000590206	0.0132562	WDR45P1
ENSG00000237547	9.07807	1.61515	0.470046	3.43614	0.000590056	0.0132562	IGHJ2P
ENSG00000251546	55.6898	2.49885	0.727389	3.43536	0.000591762	0.0132765	IGKV1D-39
ENSG00000239571	7.20911	2.31064	0.672769	3.43452	0.000593606	0.0133032	IGKV2D-30
ENSG00000259207	1545.02	1.58432	0.461499	3.433	0.000596944	0.0133633	ITGB3
ENSG00000008018	780.747	-0.34325	0.100015	-3.43197	0.000599204	0.0133991	PSMB1
ENSG00000124491	4738.83	1.12539	0.327975	3.43133	0.000600628	0.0134162	F13A1
ENSG00000174705	135.03	1.58753	0.462762	3.43055	0.000602354	0.0134253	SH3PXD2B
ENSG00000101166	463.369	-0.315265	0.0918934	-3.43076	0.000601884	0.0134253	PRELID3B
ENSG00000164114	78.016	-0.822259	0.239787	-3.42912	0.000605535	0.0134814	MAP9
ENSG00000147679	366.18	-0.443041	0.129238	-3.42809	0.000607844	0.0135098	UTP23
ENSG00000255182	66.7211	0.781216	0.227897	3.42794	0.000608185	0.0135098
ENSG00000282651	116.172	4.55524	1.32896	3.42766	0.000608799	0.0135098	IGHV5-10-1
ENSG00000108846	596.759	1.05484	0.307777	3.42727	0.000609675	0.0135145	ABCC3
ENSG00000279176	148.514	0.724193	0.211443	3.425	0.000614799	0.0136132
ENSG00000115947	694.934	-0.355275	0.103788	-3.42308	0.000619169	0.0136654	ORC4
ENSG00000139531	263.842	0.434589	0.126941	3.42356	0.000618077	0.0136654	SUOX
ENSG00000273284	185.943	-0.473395	0.138286	-3.42332	0.00061862	0.0136654
ENSG00000157388	120.851	0.957134	0.279693	3.42208	0.000621437	0.0137006	CACNA1D
ENSG00000183808	1950.16	-0.419041	0.122532	-3.41984	0.000626578	0.013799	RBM12B
ENSG00000110696	1443.83	-0.418768	0.122476	-3.41919	0.000628079	0.013806	C11orf58
ENSG00000109089	15.2881	1.35429	0.396093	3.41911	0.000628256	0.013806	CDR2L
ENSG00000182287	1126.82	-0.686021	0.200692	-3.41828	0.000630194	0.0138337	AP1S2
ENSG00000226928	73.3438	1.02664	0.300405	3.41753	0.000631921	0.0138566	RPS14P4
ENSG00000265241	1392.37	-0.334293	0.0978869	-3.41509	0.000637604	0.0139662	RBM8A
ENSG00000163728	1386.04	-0.401768	0.11767	-3.41437	0.000639291	0.0139881	TTC14
ENSG00000144895	707.07	-0.566983	0.166221	-3.41101	0.000647219	0.0141464	EIF2A
ENSG00000226287	70.9772	-0.517644	0.151784	-3.4104	0.000648667	0.0141628	TMEM191A
ENSG00000005189	40.0897	0.701239	0.205657	3.40975	0.000650229	0.0141817	REXO5
ENSG00000130222	38.869	0.979247	0.287302	3.40843	0.000653389	0.0142353	GADD45G
ENSG00000110013	205.876	0.57741	0.169436	3.40783	0.000654805	0.0142509	SIAE
ENSG00000236287	1295.05	-0.436593	0.128146	-3.40701	0.000656785	0.0142788	ZBED5
ENSG00000177888	387.923	-0.76567	0.224849	-3.40526	0.000661013	0.0143095	ZBTB41
ENSG00000213186	226.606	-0.556567	0.163436	-3.40542	0.00066063	0.0143095	TRIM59
ENSG00000124490	10.857	2.21282	0.649768	3.40555	0.000660314	0.0143095	CRISP2
ENSG00000064115	764.007	0.239334	0.0702818	3.40535	0.000660804	0.0143095	TM7SF3
ENSG00000211658	46.536	2.40856	0.707692	3.4034	0.000665537	0.0143921	IGLV3-27
ENSG00000125844	1685.4	0.409543	0.120372	3.40231	0.000668192	0.0144342	RRBP1
ENSG00000179387	481.675	-0.484957	0.142822	-3.39554	0.000684923	0.01478	ELMOD2
ENSG00000256087	190.958	-0.634975	0.187035	-3.39495	0.000686405	0.0147962	ZNF432
ENSG00000152219	375.274	-0.748208	0.220548	-3.39249	0.000692601	0.014914	ARL14EP
ENSG00000253998	9.5058	1.96402	0.579096	3.39153	0.000695026	0.0149504	IGKV2-29
ENSG00000198898	2121.55	-0.677891	0.199951	-3.39028	0.000698217	0.0149997	CAPZA2
ENSG00000280166	24.5313	0.816948	0.240984	3.39005	0.000698792	0.0149997
ENSG00000280167	16.6228	0.984683	0.290606	3.38837	0.000703081	0.01506
ENSG00000149313	460.964	-0.328369	0.0969025	-3.38865	0.000702365	0.01506	AASDHPPT
ENSG00000093144	646.73	-0.442323	0.130562	-3.38783	0.000704467	0.0150738	ECHDC1
ENSG00000138138	610.399	-0.386942	0.114238	-3.38715	0.00070623	0.0150957	ATAD1
ENSG00000178585	415.33	0.31246	0.0922728	3.38626	0.000708513	0.0151286	CTNNBIP1
ENSG00000005175	516.707	-0.387946	0.11472	-3.38168	0.000720451	0.0153674	RPAP3
ENSG00000234232	16.6189	2.08661	0.617159	3.381	0.000722222	0.0153876	PDE4DIPP7
ENSG00000276043	233.253	1.17517	0.347607	3.38074	0.000722913	0.0153876	UHRF1
ENSG00000110700	2688.31	-0.626608	0.185392	-3.3799	0.00072511	0.0154182	RPS13
ENSG00000213860	5.96248	-3.01664	0.892808	-3.37882	0.000727983	0.0154632	RPL21P75
ENSG00000183513	487.839	-0.281815	0.0834758	-3.37601	0.000735443	0.0156052	COA5
ENSG00000185697	705.069	-1.06793	0.316355	-3.37573	0.000736201	0.0156052	MYBL1
ENSG00000117906	285.809	-0.50064	0.148392	-3.37378	0.000741446	0.0157	RCN2
ENSG00000148773	864.577	1.15304	0.341852	3.37293	0.000743719	0.0157317	MKI67
ENSG00000279276	49.6291	0.973069	0.288531	3.37249	0.000744923	0.0157409
ENSG00000251429	28.3629	1.16786	0.346488	3.37055	0.000750172	0.0158037	AIDAP2
ENSG00000122376	354.082	-0.568809	0.168759	-3.37053	0.000750226	0.0158037	SHLD2
ENSG00000211972	13.2149	2.16132	0.641202	3.37073	0.000749682	0.0158037	IGHV3-66
ENSG00000087302	515.77	-0.344464	0.102214	-3.37001	0.000751649	0.0158173	RTRAF
ENSG00000107625	451.627	-0.465696	0.138311	-3.36703	0.000759828	0.0159729	DDX50
ENSG00000149273	11358.8	-0.638229	0.189584	-3.36647	0.000761373	0.0159888	RPS3
ENSG00000189043	300.236	-0.936301	0.278199	-3.36558	0.000763835	0.0160075	NDUFA4
ENSG00000171490	1048.27	-0.438988	0.130427	-3.36577	0.000763292	0.0160075	RSL1D1
ENSG00000169919	962.656	0.237224	0.0705052	3.36463	0.000766456	0.0160216	GUSB
ENSG00000266019	14.6656	-1.36752	0.406458	-3.36448	0.000766872	0.0160216	MIR3609
ENSG00000111665	50.5477	1.07008	0.318006	3.36496	0.000765552	0.0160216	CDCA3
ENSG00000089169	626.868	2.12437	0.631476	3.36413	0.000767849	0.0160256	RPH3A
ENSG00000142192	1508.85	0.675031	0.200787	3.36192	0.000774021	0.0161379	APP
ENSG00000100418	1004.31	0.320037	0.095224	3.36089	0.000776915	0.0161816	DESI1
ENSG00000127989	253.127	-0.575436	0.171308	-3.35907	0.000782054	0.016272	MTERF1
ENSG00000172379	7.09621	3.24727	0.966838	3.35865	0.000783236	0.01628	ARNT2
ENSG00000240265	13.8748	0.942976	0.280872	3.35731	0.000787042	0.0163257
ENSG00000111875	364.442	-0.522982	0.155766	-3.35747	0.000786584	0.0163257	ASF1A
ENSG00000272449	233.065	-0.533239	0.158871	-3.35642	0.000789592	0.0163619
ENSG00000174371	43.0891	1.22891	0.366291	3.355	0.000793646	0.0163958	EXO1
ENSG00000235453	69.8068	-0.632128	0.1884	-3.35525	0.000792935	0.0163958	SMIM27
ENSG00000199805	95.6315	0.681524	0.203121	3.35527	0.000792875	0.0163958	RNU1-134P
ENSG00000165527	3162.77	-0.221045	0.0658991	-3.3543	0.00079567	0.016421	ARF6
ENSG00000143756	806.646	-0.205301	0.0612387	-3.35247	0.00080094	0.0165048	FBXO28
ENSG00000257322	39.4859	1.17076	0.349239	3.35233	0.000801352	0.0165048
ENSG00000252835	95.7909	-1.16191	0.346757	-3.3508	0.00080578	0.0165792	SCARNA21
ENSG00000056097	1675.05	-0.206894	0.0617521	-3.35039	0.000806984	0.0165872	ZFR
ENSG00000163584	59.859	-0.967466	0.289118	-3.34627	0.000819056	0.0167845	RPL22L1
ENSG00000049656	2007.9	0.388686	0.116138	3.34676	0.000817631	0.0167845	CLPTM1L
ENSG00000228695	5.49762	3.02086	0.902712	3.34643	0.000818595	0.0167845	CES1P1
ENSG00000163320	2200.79	-0.324446	0.0969781	-3.34556	0.000821155	0.0168106	CGGBP1
ENSG00000104660	1604.69	-0.304413	0.0910541	-3.34321	0.000828157	0.0169211	LEPROTL1
ENSG00000157456	77.3481	1.24492	0.372376	3.34319	0.000828221	0.0169211	CCNB2
ENSG00000225733	2317.53	-0.289815	0.0867062	-3.3425	0.000830277	0.0169396	FGD5-AS1
ENSG00000158104	20.1812	2.03433	0.608658	3.34233	0.000830789	0.0169396	HPD
ENSG00000143933	2946.84	-0.469968	0.140642	-3.34158	0.000833021	0.0169511	CALM2
ENSG00000274422	23.0417	-1.51552	0.453517	-3.34171	0.000832648	0.0169511
ENSG00000123200	1219.09	-0.228293	0.0683287	-3.3411	0.000834486	0.016964	ZC3H13
ENSG00000196776	5546.16	-0.249057	0.0745623	-3.34025	0.000837024	0.0169986	CD47
ENSG00000005469	178.319	-0.524317	0.157021	-3.33914	0.000840368	0.0170495	CROT
ENSG00000172172	99.319	-0.783455	0.234705	-3.33804	0.000843725	0.0171006	MRPL13
ENSG00000105220	1459.73	0.482637	0.144681	3.33586	0.00085035	0.0172177	GPI
ENSG00000119953	779.634	-0.355067	0.106449	-3.33556	0.000851268	0.0172191	SMNDC1
ENSG00000197301	57.3829	1.15093	0.345121	3.33484	0.000853473	0.0172354	HMGA2-AS1
ENSG00000133641	162.886	-0.640781	0.192153	-3.33475	0.000853766	0.0172354	C12orf29
ENSG00000274997	605.196	1.2343	0.370234	3.33385	0.000856529	0.017274	H2AC12
ENSG00000273265	32.8957	-0.653973	0.196259	-3.33219	0.00086166	0.0173603	CNNM3-DT
ENSG00000162244	6176.71	-0.49983	0.150021	-3.33174	0.000863057	0.0173713	RPL29
ENSG00000174175	506.678	1.06758	0.320654	3.32939	0.000870351	0.0174835	SELP
ENSG00000266714	4159.86	0.442815	0.133	3.32943	0.000870238	0.0174835	MYO15B
ENSG00000204681	1089.69	0.484376	0.1455	3.32905	0.00087144	0.0174839	GABBR1
ENSG00000165714	769.387	0.385403	0.115787	3.32856	0.000872965	0.0174839	BORCS5
ENSG00000211968	25.9759	2.14542	0.644602	3.32829	0.00087381	0.0174839	IGHV1-58
ENSG00000141219	328.845	-0.318724	0.095758	-3.32844	0.000873352	0.0174839	C17orf80
ENSG00000036054	853.524	-0.348351	0.104675	-3.32793	0.000874953	0.0174896	TBC1D23
ENSG00000142185	984.575	0.926673	0.278515	3.32719	0.000877267	0.0175187	TRPM2
ENSG00000105793	451.629	-0.381038	0.114557	-3.32619	0.00088042	0.0175644	GTPBP10
ENSG00000092529	137.45	0.548856	0.165075	3.32488	0.000884553	0.0176296	CAPN3
ENSG00000225335	28.5329	-0.562435	0.169191	-3.32426	0.000886544	0.0176519
ENSG00000186583	85.3924	1.56279	0.470512	3.32147	0.000895458	0.0177185	SPATC1
ENSG00000135124	729.952	0.355549	0.107051	3.3213	0.000895982	0.0177185	P2RX4
ENSG00000207189	13.173	0.832343	0.250582	3.32165	0.000894881	0.0177185	Y_RNA
ENSG00000125245	119.455	-0.932691	0.280774	-3.32186	0.000894207	0.0177185	GPR18
ENSG00000108405	2173.9	0.734163	0.220978	3.32233	0.000892677	0.0177185	P2RX1
ENSG00000141568	1554.65	0.180666	0.0543956	3.32134	0.000895871	0.0177185	FOXK2
ENSG00000273148	38.1558	-0.763362	0.229804	-3.32179	0.000894416	0.0177185	LINC00653
ENSG00000119335	2404.94	-0.376925	0.113503	-3.32083	0.000897508	0.0177315	SET
ENSG00000100442	211.347	-0.616796	0.185759	-3.32042	0.000898836	0.0177337	FKBP3
ENSG00000088356	262.056	-0.286717	0.0863539	-3.32025	0.000899364	0.0177337	PDRG1
ENSG00000207741	85.6581	0.297118	0.0895333	3.31852	0.000904964	0.0178268	MIR590
ENSG00000176890	230.676	1.35653	0.409107	3.31583	0.000913724	0.017982	TYMS
ENSG00000145725	1996.29	-0.377265	0.113812	-3.31481	0.000917051	0.0180233	PPIP5K2
ENSG00000122042	1424.5	-0.393808	0.118808	-3.31464	0.000917597	0.0180233	UBL3
ENSG00000106399	95.8517	-0.558039	0.168402	-3.31373	0.00092061	0.0180651	RPA3
ENSG00000164331	398.55	-0.342164	0.103294	-3.31251	0.00092462	0.0181263	ANKRA2
ENSG00000123352	210.019	0.63387	0.191389	3.31194	0.00092651	0.0181459	SPATS2
ENSG00000114744	385.665	-0.315502	0.0952746	-3.3115	0.000927959	0.018151	COMMD2
ENSG00000198113	2181.29	0.498528	0.150552	3.31132	0.000928558	0.018151	TOR4A
ENSG00000014824	765.451	-0.319794	0.0966025	-3.31041	0.000931602	0.0181756	SLC30A9
ENSG00000161016	7076.63	-0.54459	0.164508	-3.31042	0.000931547	0.0181756	RPL8
ENSG00000170364	112.068	-0.498126	0.150565	-3.30838	0.000938387	0.0182523	SETMAR
ENSG00000264187	13.0647	0.942997	0.284997	3.30879	0.000936995	0.0182523
ENSG00000154839	41.5928	1.20202	0.36335	3.30816	0.00093912	0.0182523	SKA1
ENSG00000100316	12286.4	-0.750062	0.226694	-3.30869	0.000937327	0.0182523	RPL3
ENSG00000091428	12.948	1.17444	0.355177	3.30664	0.000944233	0.0183167	RAPGEF4
ENSG00000111199	23.8221	1.22466	0.370348	3.30679	0.000943723	0.0183167	TRPV4
ENSG00000236552	84.6775	-0.791593	0.239505	-3.30511	0.000949375	0.0183989	RPL13AP5
ENSG00000198440	88.389	-0.720619	0.218091	-3.30421	0.000952429	0.0184405	ZNF583
ENSG00000148444	63.0449	-0.566603	0.171531	-3.30322	0.000955808	0.0184883	COMMD3
ENSG00000166436	856.721	0.574619	0.174102	3.30047	0.000965231	0.0186352	TRIM66
ENSG00000111640	17721.8	0.561263	0.170042	3.30073	0.000964353	0.0186352	GAPDH
ENSG00000145216	339.649	-0.260455	0.0789447	-3.29921	0.000969585	0.0187015	FIP1L1
ENSG00000107021	961.375	0.227861	0.0690877	3.29814	0.000973286	0.0187551	TBC1D13
ENSG00000254649	12.7202	3.25082	0.985998	3.29699	0.000977281	0.0188143
ENSG00000134109	4817.68	0.302671	0.0918219	3.29629	0.000979722	0.0188259	EDEM1
ENSG00000188487	67.2995	1.55831	0.472747	3.29628	0.000979733	0.0188259	INSC
ENSG00000198198	3931.83	0.257185	0.0780724	3.29419	0.000987071	0.0189224	SZT2
ENSG00000198929	49.5183	1.4174	0.430268	3.29422	0.000986966	0.0189224	NOS1AP
ENSG00000101972	4177.37	-0.467745	0.141999	-3.29401	0.000987683	0.0189224	STAG2
ENSG00000108839	332.306	1.30216	0.395339	3.29379	0.000988479	0.0189224	ALOX12
ENSG00000227671	1171.19	-0.348358	0.105804	-3.29247	0.000993105	0.0189753	ZNF731P
ENSG00000260392	17.0048	-0.720686	0.21888	-3.29261	0.000992615	0.0189753
ENSG00000110777	1181.98	0.973293	0.295654	3.292	0.000994769	0.0189893	POU2AF1
ENSG00000008438	1363.37	1.40009	0.425553	3.29004	0.00100173	0.0191042	PGLYRP1
ENSG00000225224	53.6328	-0.595223	0.181005	-3.28844	0.00100745	0.0191954	RPS27AP12
ENSG00000171202	57.2657	-0.858144	0.260985	-3.28809	0.00100869	0.019201	TMEM126A
ENSG00000110090	2263.27	0.526521	0.160172	3.28723	0.0010118	0.0192421	CPT1A
ENSG00000149054	19.0077	1.89305	0.575986	3.28663	0.00101393	0.0192647	ZNF215
ENSG00000107897	724.44	-0.283707	0.0863315	-3.28625	0.00101529	0.0192726	ACBD5
ENSG00000117984	4333.38	0.853274	0.259676	3.28592	0.00101652	0.0192778	CTSD
ENSG00000254837	37.188	-0.689185	0.209805	-3.28488	0.00102027	0.0193309
ENSG00000100815	830.157	-0.349765	0.106489	-3.28452	0.00102156	0.0193374	TRIP11
ENSG00000224066	162.787	0.538971	0.164138	3.28364	0.00102476	0.01938
ENSG00000113088	295.837	-1.2717	0.387382	-3.28281	0.00102777	0.0194174	GZMK
ENSG00000255135	34.9377	-0.746647	0.227458	-3.28257	0.00102865	0.0194174	EMSY-DT
ENSG00000255177	12.8027	1.36743	0.416675	3.28176	0.0010316	0.0194551	MUC5B-AS1
ENSG00000279048	20.8065	-0.772256	0.235452	-3.27988	0.0010385	0.019567
ENSG00000175928	314.977	1.52297	0.4644	3.27944	0.00104012	0.0195794	LRRN1
ENSG00000083845	4367.1	-0.65222	0.199011	-3.2773	0.00104804	0.0196986	RPS5
ENSG00000211660	355.174	1.70796	0.521162	3.27721	0.00104839	0.0196986	IGLV2-23
ENSG00000185909	608.66	0.984521	0.300528	3.27597	0.00105299	0.0197549	KLHDC8B
ENSG00000277767	32.378	-0.699979	0.213676	-3.27588	0.00105332	0.0197549
ENSG00000178177	628.258	-0.466984	0.142582	-3.27521	0.00105584	0.0197657	LCORL
ENSG00000211930	16.8076	1.59191	0.486044	3.27523	0.00105575	0.0197657	IGHD3-3
ENSG00000139343	79.315	-0.595834	0.18199	-3.27399	0.00106041	0.019833	SNRPF
ENSG00000243762	20.1448	0.63907	0.195237	3.2733	0.001063	0.0198632
ENSG00000197894	654	-0.456	0.139369	-3.27188	0.00106834	0.0199112	ADH5
ENSG00000091640	269.454	-0.364913	0.111531	-3.27184	0.0010685	0.0199112	SPAG7
ENSG00000197841	158.325	-0.872161	0.266559	-3.27193	0.00106817	0.0199112	ZNF181
ENSG00000259834	612.365	-0.722189	0.220782	-3.27106	0.00107147	0.0199481
ENSG00000197056	267.985	-0.519672	0.158943	-3.26955	0.00107717	0.020036	ZMYM1
ENSG00000169429	113.329	-1.50639	0.460835	-3.26882	0.00107995	0.020051	CXCL8
ENSG00000164125	1407.81	0.774124	0.236808	3.269	0.00107928	0.020051	GASK1B
ENSG00000196295	4868.38	0.271725	0.0831434	3.26814	0.00108255	0.020081	GARS1-DT
ENSG00000186104	262.945	-0.389294	0.11915	-3.26727	0.0010859	0.0201176	CYP2R1
ENSG00000197045	659.384	-0.537639	0.164561	-3.26711	0.00108651	0.0201176	GMFB
ENSG00000271380	50.0805	-0.491384	0.150482	-3.2654	0.0010931	0.0202213
ENSG00000252481	627.895	-1.21304	0.371868	-3.26201	0.00110623	0.0204457	SCARNA13
ENSG00000163322	294.211	-0.445372	0.136708	-3.25784	0.00112264	0.02073	ABRAXAS1
ENSG00000274210	28.1629	-0.724476	0.222566	-3.25511	0.00113348	0.0208924	RNVU1-27
ENSG00000163848	2156.91	-0.367126	0.112778	-3.25531	0.00113269	0.0208924	ZNF148
ENSG00000113966	61.7831	-0.765073	0.235098	-3.25427	0.00113685	0.0209356	ARL6
ENSG00000275713	716.77	0.923346	0.283767	3.25389	0.00113835	0.0209442	H2BC9
ENSG00000135046	2064.98	-0.960854	0.295353	-3.25324	0.00114097	0.0209734	ANXA1
ENSG00000104064	1384.01	-0.280761	0.0863113	-3.25289	0.00114238	0.0209805	GABPB1
ENSG00000118482	3873.93	-0.290194	0.0892213	-3.25251	0.00114389	0.0209892	PHF3
ENSG00000138660	208.647	-0.588798	0.181048	-3.25218	0.00114525	0.0209953	AP1AR
ENSG00000144034	114.364	-0.41816	0.128603	-3.25156	0.00114773	0.0210217	TPRKB
ENSG00000213865	330.746	0.276633	0.0850985	3.25074	0.00115104	0.0210634	NA
ENSG00000150776	353.773	-0.456339	0.140402	-3.25023	0.0011531	0.0210819	NKAPD1
ENSG00000180917	505.898	-0.613773	0.188854	-3.24998	0.00115412	0.0210819	CMTR2
ENSG00000115520	561.331	-0.394411	0.121414	-3.24847	0.00116027	0.0211752	COQ10B
ENSG00000122873	104.976	-0.522583	0.160904	-3.24779	0.00116304	0.0212067	CISD1
ENSG00000108055	720.765	-0.372273	0.114647	-3.24712	0.00116581	0.0212381	SMC3
ENSG00000183091	158.738	0.853616	0.262924	3.24663	0.0011678	0.0212472	NEB
ENSG00000271869	21.1428	-0.750968	0.231317	-3.24649	0.00116839	0.0212472	DCTN6-DT
ENSG00000262903	20.6882	0.587982	0.181152	3.2458	0.00117121	0.0212795
ENSG00000214174	113.324	-0.638921	0.196899	-3.24492	0.00117484	0.0213264	AMZ2P1
ENSG00000177000	2303.45	0.330532	0.101946	3.24224	0.00118596	0.0214964	MTHFR
ENSG00000150459	585.327	-0.258333	0.0796796	-3.24215	0.00118632	0.0214964	SAP18
ENSG00000113638	217.082	-0.569675	0.175723	-3.24189	0.00118739	0.0214966	TTC33
ENSG00000196417	298.191	-0.50156	0.154725	-3.24162	0.00118852	0.021498	ZNF765
ENSG00000104979	322.085	-0.344027	0.10614	-3.24126	0.00119001	0.0215058	C19orf53
ENSG00000117500	1565.87	-0.326323	0.1007	-3.24053	0.00119306	0.0215226	TMED5
ENSG00000173480	658.272	-0.295627	0.0912264	-3.24058	0.00119286	0.0215226	ZNF417
ENSG00000198258	689.04	-0.552961	0.17067	-3.23993	0.00119558	0.0215491	UBL5
ENSG00000198853	308.752	0.655762	0.202452	3.2391	0.00119909	0.0215931	RUSC2
ENSG00000132326	530.261	0.422585	0.130536	3.23731	0.00120663	0.0216295	PER2
ENSG00000270195	123.896	-0.336552	0.103967	-3.23712	0.00120744	0.0216295	NA
ENSG00000164305	560.699	-0.524928	0.16216	-3.23711	0.00120748	0.0216295	CASP3
ENSG00000106299	431.753	-0.228421	0.0705543	-3.23752	0.00120574	0.0216295	WASL
ENSG00000165195	220.003	-0.304631	0.0940729	-3.23824	0.0012027	0.0216295	PIGA
ENSG00000244723	82.9201	0.486412	0.150223	3.23792	0.00120404	0.0216295	ASLP1
ENSG00000115129	217.897	0.892836	0.275897	3.23613	0.00121164	0.0216658	TP53I3
ENSG00000203778	7.75463	-1.07754	0.332965	-3.23619	0.00121137	0.0216658	FAM229B
ENSG00000100031	481.289	0.704539	0.217737	3.23574	0.00121329	0.0216763	GGT1
ENSG00000270135	12.7039	-0.752598	0.232686	-3.23439	0.00121901	0.0217023
ENSG00000170456	312.828	0.888675	0.274729	3.23474	0.00121754	0.0217023	DENND5B
ENSG00000279377	12.4699	-1.4779	0.456912	-3.23454	0.00121837	0.0217023
ENSG00000185658	2992.41	-0.29333	0.0906835	-3.23466	0.0012179	0.0217023	BRWD1
ENSG00000244242	63.62	1.04414	0.322986	3.23277	0.00122596	0.0218068	IFITM10
ENSG00000236567	532.795	0.66534	0.205919	3.23107	0.00123326	0.0219176	TCF3P1
ENSG00000167005	886.476	-0.414879	0.128426	-3.23048	0.00123582	0.0219436	NUDT21
ENSG00000196704	765.779	-0.227374	0.0703893	-3.23024	0.00123688	0.0219436	AMZ2
ENSG00000105193	4183.81	-0.546181	0.169105	-3.22983	0.00123865	0.0219558	RPS16
ENSG00000243314	19.3463	0.775501	0.240265	3.22769	0.00124794	0.0221012
ENSG00000152332	4154.96	-0.286975	0.0889291	-3.22701	0.00125093	0.0221349	UHMK1
ENSG00000092853	100.997	0.950225	0.294533	3.2262	0.00125445	0.0221779	CLSPN
ENSG00000150045	269.053	-1.12634	0.349206	-3.22542	0.00125788	0.0222192	KLRF1
ENSG00000088451	188.459	-0.394401	0.122289	-3.22517	0.00125898	0.0222195	TGDS
ENSG00000137491	7.02837	2.1306	0.661114	3.22274	0.00126971	0.0223692	SLCO2B1
ENSG00000278546	9.5847	1.24189	0.385359	3.22268	0.00126996	0.0223692
ENSG00000154723	168.613	-0.508309	0.157737	-3.2225	0.00127077	0.0223692	ATP5PF
ENSG00000164609	892.893	-0.440877	0.136868	-3.22118	0.00127662	0.0224361	SLU7
ENSG00000129317	716.637	-0.450748	0.139934	-3.22115	0.00127677	0.0224361	PUS7L
ENSG00000198252	837.433	-0.376953	0.117056	-3.22028	0.00128067	0.0224852	STYX
ENSG00000010295	1682.25	0.228307	0.0709248	3.219	0.0012864	0.0225663	IFFO1
ENSG00000143185	52.1131	-1.50476	0.467584	-3.21816	0.00129015	0.0226126	XCL2
ENSG00000148153	462.005	-0.204302	0.0634895	-3.21789	0.00129136	0.0226144	INIP
ENSG00000113595	618.271	-0.39426	0.122555	-3.21702	0.00129531	0.0226446	TRIM23
ENSG00000156384	68.2913	-0.647294	0.201209	-3.21702	0.00129531	0.0226446	SFR1
ENSG00000145103	25.0426	1.11664	0.347181	3.21631	0.00129848	0.0226806	ILDR1
ENSG00000241127	74.277	-0.692339	0.215375	-3.21457	0.00130639	0.0227991	YAE1
ENSG00000179476	76.2102	-0.481171	0.149796	-3.21217	0.00131737	0.022971	C14orf28
ENSG00000164405	212.664	-0.59011	0.18379	-3.21078	0.00132377	0.0230629	UQCRQ
ENSG00000184924	118.635	-0.605893	0.188728	-3.2104	0.0013255	0.0230733	PTRHD1
ENSG00000116747	1750.46	-0.3098	0.0965175	-3.20978	0.00132838	0.0231036	RO60
ENSG00000260188	18.8588	1.24355	0.387473	3.2094	0.00133015	0.0231145
ENSG00000170860	129.6	-0.520429	0.16219	-3.20876	0.0013331	0.0231461	LSM3
ENSG00000094975	978.389	-0.359913	0.112183	-3.20826	0.00133542	0.0231499	SUCO
ENSG00000242170	20.7076	0.831853	0.259288	3.20822	0.00133559	0.0231499	RN7SL329P
ENSG00000185112	560.783	-0.455341	0.142017	-3.20624	0.0013448	0.0232896	FAM43A
ENSG00000108733	100.421	-0.320962	0.100131	-3.20542	0.00134865	0.0233364	PEX12
ENSG00000152253	12.5906	1.46104	0.456127	3.20315	0.00135933	0.023495	SPC25
ENSG00000079215	116.737	1.5315	0.478147	3.20298	0.00136012	0.023495	SLC1A3
ENSG00000152133	227.756	-0.700886	0.218853	-3.20255	0.00136218	0.0234952	GPATCH11
ENSG00000206573	1447.38	-0.311201	0.0971747	-3.20249	0.00136244	0.0234952	THUMPD3-AS1
ENSG00000198464	241.554	-0.708619	0.221395	-3.20069	0.00137097	0.0236222	ZNF480
ENSG00000230773	18.9765	1.05434	0.329437	3.20042	0.00137227	0.0236247
ENSG00000161911	722.788	1.3443	0.420168	3.19944	0.00137694	0.0236851	TREML1
ENSG00000164252	850.319	-0.259201	0.0810535	-3.19789	0.00138435	0.0237924	AGGF1
ENSG00000158691	205.438	-0.664952	0.208044	-3.1962	0.00139249	0.0238918	ZSCAN12
ENSG00000253943	36.2171	-0.46258	0.144727	-3.19622	0.00139242	0.0238918	KRT18P37
ENSG00000198756	73.8221	-1.20207	0.37633	-3.19419	0.00140224	0.0240186	COLGALT2
ENSG00000127870	666.957	-0.281924	0.0882581	-3.19431	0.00140164	0.0240186	RNF6
ENSG00000091831	69.0467	0.75499	0.236416	3.19348	0.00140571	0.0240377	ESR1
ENSG00000211638	106.848	2.42847	0.760418	3.1936	0.00140509	0.0240377	IGLV8-61
ENSG00000256433	84.9623	1.1106	0.347804	3.19318	0.00140714	0.0240419
ENSG00000243144	12.405	3.35716	1.05145	3.19287	0.00140867	0.0240479
ENSG00000196911	442.514	-0.742617	0.2328	-3.18994	0.00142303	0.0242725	KPNA5
ENSG00000162639	256.173	-0.410188	0.128648	-3.18845	0.0014304	0.0243434	HENMT1
ENSG00000164543	2125.65	-0.321804	0.10093	-3.18837	0.00143077	0.0243434	STK17A
ENSG00000211668	169.975	1.77922	0.55797	3.18874	0.00142895	0.0243434	IGLV2-11
ENSG00000169607	37.0714	1.24347	0.390063	3.18786	0.00143328	0.0243453	CKAP2L
ENSG00000112701	2684.23	-0.34655	0.108704	-3.18801	0.00143254	0.0243453	SENP6
ENSG00000143476	115.403	1.10623	0.347186	3.18627	0.00144118	0.0244357	DTL
ENSG00000120526	156.114	-0.809111	0.253953	-3.18607	0.0014422	0.0244357	NUDCD1
ENSG00000275413	13.7078	-0.963946	0.302548	-3.1861	0.00144207	0.0244357
ENSG00000102032	739.657	0.545325	0.171189	3.18551	0.001445	0.0244569	RENBP
ENSG00000164961	1169.16	0.19856	0.0623402	3.1851	0.00144705	0.0244569	WASHC5
ENSG00000101213	55.6663	0.790102	0.248044	3.18533	0.00144589	0.0244569	PTK6
ENSG00000197599	76.2774	0.652372	0.204851	3.18461	0.00144949	0.0244778	CCDC154
ENSG00000179071	21.4199	-0.739626	0.232314	-3.18374	0.00145387	0.0245313	CCDC89
ENSG00000048405	1831.5	-0.306534	0.0963053	-3.18293	0.0014579	0.0245687	ZNF800
ENSG00000240505	112.199	0.914214	0.287234	3.18282	0.0014585	0.0245687	TNFRSF13B
ENSG00000207952	12.5847	0.705372	0.221686	3.18185	0.00146338	0.0246305	MIR624
ENSG00000088325	177.135	1.10726	0.348087	3.18099	0.00146773	0.0246834	TPX2
ENSG00000132967	15.9542	-0.904943	0.284817	-3.17728	0.00148665	0.0249809	HMGB1P5
ENSG00000154001	1275.74	-0.122226	0.0384856	-3.17589	0.00149378	0.02508	PPP2R5E
ENSG00000198839	274.548	-0.38179	0.120357	-3.17213	0.00151324	0.0253482	ZNF277
ENSG00000137135	26.3412	0.873968	0.275539	3.17185	0.00151474	0.0253482	ARHGEF39
ENSG00000095303	2075.21	1.03229	0.325403	3.17234	0.00151217	0.0253482	PTGS1
ENSG00000179922	179.34	0.390472	0.123101	3.17197	0.00151409	0.0253482	ZNF784
ENSG00000188763	10.3576	1.64073	0.517342	3.17146	0.00151674	0.0253608	FZD9
ENSG00000171848	415.647	1.37709	0.434267	3.17107	0.00151878	0.0253741	RRM2
ENSG00000140950	439.102	0.396713	0.125119	3.17068	0.00152082	0.0253873	MEAK7
ENSG00000116668	341.752	-0.590515	0.186356	-3.16875	0.00153096	0.0255147	SWT1
ENSG00000153006	363.804	-0.470138	0.148367	-3.16875	0.00153095	0.0255147	SREK1IP1
ENSG00000185168	139.647	1.10925	0.350087	3.16849	0.00153233	0.0255167	LINC00482
ENSG00000153922	2511.36	-0.322109	0.101698	-3.16732	0.00153848	0.0255356	CHD1
ENSG00000111897	2935.41	-0.573249	0.180951	-3.16798	0.00153504	0.0255356	SERINC1
ENSG00000197046	60.0509	0.828725	0.261631	3.16753	0.00153738	0.0255356	SIGLEC15
ENSG00000260256	10.0202	1.51665	0.478773	3.16779	0.00153601	0.0255356
ENSG00000164022	208.133	-0.577443	0.182365	-3.16641	0.00154331	0.0255835	AIMP1
ENSG00000279359	7.0754	4.36911	1.37988	3.16631	0.00154388	0.0255835
ENSG00000182004	116.659	-0.686909	0.216963	-3.16601	0.00154543	0.0255883	SNRPE
ENSG00000204977	492.327	-0.367807	0.116189	-3.16559	0.00154767	0.0256046	TRIM13
ENSG00000204420	1250.26	1.36618	0.431683	3.16478	0.001552	0.0256553	MPIG6B
ENSG00000111276	3696.6	-0.410802	0.129826	-3.16425	0.00155485	0.0256816	CDKN1B
ENSG00000067840	643.225	-0.922417	0.29154	-3.16394	0.00155647	0.0256874	PDZD4
ENSG00000173210	376.878	1.32065	0.417495	3.16327	0.0015601	0.0257265	ABLIM3
ENSG00000144677	312.292	1.12331	0.355222	3.16228	0.00156538	0.0257926	CTDSPL
ENSG00000163009	29.4991	1.20954	0.38258	3.16154	0.00156935	0.0257954	NA
ENSG00000185164	589.102	0.462596	0.146315	3.16164	0.00156884	0.0257954	NOMO2
ENSG00000180257	112.1	-0.595663	0.188393	-3.16182	0.00156788	0.0257954	ZNF816
ENSG00000119231	1897.6	-0.113178	0.0358047	-3.16098	0.0015724	0.0258246	SENP5
ENSG00000242076	13.6391	2.43735	0.77155	3.15903	0.00158295	0.025977	IGKV1-33
ENSG00000152952	23.0432	1.28462	0.406805	3.15784	0.00158945	0.0260627	PLOD2
ENSG00000124659	797.459	-0.341552	0.108211	-3.15634	0.00159764	0.0261548	TBCC
ENSG00000281183	386.273	0.400748	0.126959	3.1565	0.00159673	0.0261548	NPTN-IT1
ENSG00000197858	1089.66	0.297848	0.0944063	3.15496	0.0016052	0.0262574	GPAA1
ENSG00000064726	961.434	-0.195215	0.0619008	-3.15368	0.00161225	0.0263515	BTBD1
ENSG00000230409	19.4417	-0.710597	0.225401	-3.15259	0.0016183	0.0263969	TCEA1P2
ENSG00000112306	1829.85	-0.755567	0.239678	-3.15243	0.00161917	0.0263969	RPS12
ENSG00000218596	102.328	0.481818	0.152849	3.15224	0.00162021	0.0263969
ENSG00000198331	95.7758	-0.41234	0.130793	-3.15262	0.00161812	0.0263969	HYLS1
ENSG00000260198	13.7953	-1.33104	0.422347	-3.15154	0.0016241	0.026439
ENSG00000110958	2240.16	-0.341176	0.10829	-3.15057	0.00162952	0.0265061	PTGES3
ENSG00000177602	46.0465	1.16587	0.370082	3.1503	0.00163103	0.0265094	HASPIN
ENSG00000241782	24.5431	0.697624	0.221537	3.14902	0.00163818	0.0266044
ENSG00000253251	46.9835	-0.617124	0.19599	-3.14876	0.00163966	0.0266072	SHLD3
ENSG00000156256	664.241	-0.375933	0.119412	-3.14821	0.00164276	0.0266363	USP16
ENSG00000143333	33.1931	1.06731	0.339177	3.14677	0.00165087	0.0267465	RGS16
ENSG00000197548	2781.87	0.482772	0.153455	3.14601	0.00165517	0.0267811	ATG7
ENSG00000280163	125.763	0.504148	0.160254	3.14592	0.00165564	0.0267811
ENSG00000136149	16.4263	-0.902704	0.287037	-3.1449	0.00166143	0.0268534	RPL13AP25
ENSG00000100985	10904.2	1.53065	0.486753	3.14462	0.00166305	0.0268583	MMP9
ENSG00000266371	22.0992	0.974523	0.310057	3.14305	0.00167199	0.0269813
ENSG00000187800	261.29	1.35318	0.430603	3.14252	0.00167501	0.0269872	PEAR1
ENSG00000110330	1428.94	-0.507885	0.161612	-3.14262	0.00167443	0.0269872	BIRC2
ENSG00000204387	795.511	-0.503114	0.160124	-3.14203	0.00167778	0.0270105	SNHG32
ENSG00000131143	1530.22	-0.312091	0.0993357	-3.14178	0.00167924	0.0270126	COX4I1
ENSG00000114686	398.323	-0.573652	0.182678	-3.14023	0.00168814	0.0271343	MRPL3
ENSG00000272506	52.4468	0.793877	0.252829	3.13998	0.0016896	0.0271363
ENSG00000122565	1139.27	-0.38715	0.123338	-3.13894	0.00169562	0.0271448	CBX3
ENSG00000279483	4.1178	-2.07345	0.660602	-3.13873	0.0016968	0.0271448
ENSG00000151332	152.235	-0.510811	0.162739	-3.13883	0.00169623	0.0271448	MBIP
ENSG00000081181	32.1095	1.03547	0.3299	3.13875	0.0016967	0.0271448	ARG2
ENSG00000134265	623.358	-0.252351	0.0803798	-3.13948	0.00169248	0.0271448	NAPG
ENSG00000155506	4405.69	0.361767	0.115278	3.13821	0.00169985	0.0271723	LARP1
ENSG00000250182	25.8716	-0.923933	0.2945	-3.13729	0.00170517	0.0272146	EEF1A1P13
ENSG00000254004	190.05	-0.740606	0.236063	-3.13732	0.001705	0.0272146	ZNF260
ENSG00000264230	5.71211	2.684	0.856015	3.13546	0.00171583	0.0273632	ANXA8L1
ENSG00000107771	1574.07	-0.362364	0.115604	-3.13452	0.00172133	0.0274203	CCSER2
ENSG00000166091	277.501	1.23817	0.395055	3.13416	0.00172346	0.0274203	CMTM5
ENSG00000131747	204.714	1.12418	0.358674	3.13426	0.00172289	0.0274203	TOP2A
ENSG00000164045	59.7707	1.38578	0.442262	3.13338	0.00172806	0.0274506	CDC25A
ENSG00000164691	8254.18	-0.559886	0.178678	-3.13349	0.00172738	0.0274506	TAGAP
ENSG00000277157	1191.22	0.732075	0.233678	3.13284	0.00173125	0.0274799	H4C4
ENSG00000198642	1094.67	-0.4108	0.131222	-3.13057	0.00174469	0.0276559	KLHL9
ENSG00000251431	5.50328	2.14977	0.686716	3.13051	0.00174506	0.0276559
ENSG00000128271	149.474	0.507548	0.162147	3.13017	0.00174705	0.0276659	ADORA2A
ENSG00000047365	2790.23	-0.424254	0.135558	-3.12969	0.00174992	0.0276898	ARAP2
ENSG00000183665	227.73	-0.449759	0.143726	-3.12928	0.00175237	0.027707	TRMT12
ENSG00000188612	627.328	-0.229238	0.0732806	-3.12822	0.00175869	0.0277854	SUMO2
ENSG00000213830	47.6707	0.729802	0.233324	3.12785	0.0017609	0.0277987	CFL1P5
ENSG00000173726	870.502	-0.368171	0.117731	-3.12722	0.00176468	0.0278368	TOMM20
ENSG00000200597	24.6959	0.932151	0.298162	3.12633	0.00177006	0.0278607	RNVU1-33
ENSG00000106638	470.071	0.236981	0.0758083	3.12606	0.00177167	0.0278607	TBL2
ENSG00000140451	67.8636	0.798691	0.255442	3.1267	0.00176779	0.0278607	PIF1
ENSG00000228768	14.6336	0.949921	0.303861	3.12617	0.001771	0.0278607
ENSG00000198707	293.777	-0.72696	0.232621	-3.12508	0.00177756	0.0279318	CEP290
ENSG00000235576	66.2174	-0.972763	0.311346	-3.12439	0.00178177	0.0279582	LINC01871
ENSG00000178163	954.98	-0.284634	0.0911018	-3.12435	0.00178199	0.0279582	ZNF518B
ENSG00000238078	43.2042	1.39516	0.446586	3.12405	0.00178379	0.0279649	LINC01352
ENSG00000213190	97.054	-0.400093	0.12811	-3.12304	0.00178992	0.0279981	MLLT11
ENSG00000253719	1652.68	-0.243153	0.0778583	-3.12302	0.00179004	0.0279981	ATXN7L3B
ENSG00000090612	257.5	-0.58338	0.186781	-3.12333	0.00178816	0.0279981	ZNF268
ENSG00000211973	67.9035	2.76668	0.886025	3.12258	0.00179275	0.0280078	IGHV1-69
ENSG00000108654	10301.9	-0.24152	0.0773491	-3.12247	0.00179341	0.0280078	DDX5
ENSG00000269815	17.4229	0.564503	0.180958	3.11952	0.00181148	0.0282682
ENSG00000140848	908.908	0.777757	0.249389	3.11865	0.00181685	0.0283303	CPNE2
ENSG00000153234	94.1699	-0.495672	0.158958	-3.11827	0.00181916	0.0283446	NR4A2
ENSG00000117400	70.2906	1.29312	0.414755	3.11779	0.00182214	0.0283477	MPL
ENSG00000259402	39.2368	0.614999	0.197254	3.11781	0.001822	0.0283477
ENSG00000074842	715.561	0.641791	0.205948	3.11627	0.00183153	0.028472	MYDGF
ENSG00000029153	49.3036	0.875803	0.281141	3.11517	0.00183836	0.0285563	ARNTL2
ENSG00000146670	99.7764	1.15417	0.371123	3.10995	0.00187116	0.0290437	CDCA5
ENSG00000248971	372.303	0.609237	0.195992	3.10847	0.00188059	0.0291456	KRT8P46
ENSG00000128534	714.279	-0.366525	0.117907	-3.10858	0.00187986	0.0291456	LSM8
ENSG00000119013	88.1471	-0.876406	0.281989	-3.10795	0.00188391	0.0291748	NDUFB3
ENSG00000188846	3663.3	-0.471767	0.15184	-3.10701	0.00188993	0.0292163	RPL14
ENSG00000047648	199.786	1.00782	0.324358	3.10711	0.00188928	0.0292163	ARHGAP6
ENSG00000065328	72.87	1.28377	0.413222	3.10672	0.00189174	0.0292163	MCM10
ENSG00000266208	46.2072	0.676095	0.21763	3.10663	0.00189233	0.0292163
ENSG00000064703	319.075	-0.213941	0.0688969	-3.10524	0.00190124	0.0293316	DDX20
ENSG00000272505	88.3338	0.622439	0.20055	3.10366	0.0019114	0.0294214
ENSG00000198887	949.814	-0.354433	0.114184	-3.10404	0.00190895	0.0294214	SMC5
ENSG00000259623	137.801	-0.450173	0.145039	-3.10381	0.00191046	0.0294214
ENSG00000074935	214.712	-0.552083	0.177961	-3.10227	0.00192045	0.029443	TUBE1
ENSG00000127914	1966.99	-0.341135	0.109969	-3.10211	0.00192149	0.029443	AKAP9
ENSG00000119522	2224.09	0.360205	0.116096	3.10264	0.00191802	0.029443	DENND1A
ENSG00000278818	53.7204	0.583201	0.188	3.10213	0.00192135	0.029443	Metazoa_SRP
ENSG00000183723	278.537	0.695142	0.224071	3.10233	0.00192002	0.029443	CMTM4
ENSG00000105556	499.228	0.289514	0.0933275	3.10213	0.00192136	0.029443	MIER2
ENSG00000121749	1071.9	-0.418798	0.135048	-3.10111	0.001928	0.0295206	TBC1D15
ENSG00000278983	44.5473	0.562324	0.181365	3.10051	0.00193187	0.0295576
ENSG00000270638	12.9923	-0.931509	0.300519	-3.09967	0.00193737	0.0296195
ENSG00000232613	13.8337	1.42775	0.46071	3.09902	0.00194161	0.0296514	LINC02576
ENSG00000154813	311.912	-0.562806	0.181633	-3.0986	0.00194441	0.0296514	DPH3
ENSG00000267222	13.6371	0.766351	0.247325	3.09856	0.00194461	0.0296514
ENSG00000131462	169.589	0.560758	0.180979	3.09846	0.00194529	0.0296514	TUBG1
ENSG00000103175	24.4752	2.75598	0.889859	3.0971	0.00195426	0.0297659	WFDC1
ENSG00000078304	5856.23	-0.162572	0.0525032	-3.09642	0.00195873	0.0298117	PPP2R5C
ENSG00000203965	112.548	-0.530818	0.171447	-3.09612	0.00196074	0.02982	EFCAB7
ENSG00000154127	1573.87	0.5036	0.162695	3.09536	0.00196574	0.0298736	UBASH3B
ENSG00000123870	173.663	-0.423923	0.136984	-3.0947	0.00197013	0.0298957	ZNF137P
ENSG00000177096	122.171	0.447684	0.144654	3.09485	0.0019691	0.0298957	PHETA2
ENSG00000259706	26.3261	-0.975849	0.315374	-3.09426	0.00197304	0.0299176	HSP90B2P
ENSG00000204899	82.0626	-0.595752	0.192556	-3.09391	0.00197535	0.0299303	MZT1
ENSG00000134690	82.5756	0.772374	0.249802	3.09194	0.00198852	0.0300626	CDCA8
ENSG00000116459	903.087	-0.427455	0.138229	-3.09237	0.00198566	0.0300626	ATP5PB
ENSG00000147403	14822.9	-0.584391	0.189018	-3.09172	0.00198999	0.0300626	RPL10
ENSG00000211893	1448.98	1.54429	0.499433	3.09209	0.00198753	0.0300626	IGHG2
ENSG00000133731	420.41	-0.323784	0.10479	-3.08985	0.00200261	0.0302307	IMPA1
ENSG00000122484	726.411	-0.457436	0.148198	-3.08665	0.00202428	0.0305352	RPAP2
ENSG00000113328	737.358	-0.365085	0.118288	-3.0864	0.00202593	0.0305375	CCNG1
ENSG00000237372	15.8843	1.31408	0.4259	3.08542	0.00203263	0.0305932
ENSG00000185585	57.8976	1.22077	0.395644	3.08554	0.00203181	0.0305932	OLFML2A
ENSG00000088888	4941.19	0.180462	0.0584945	3.0851	0.0020348	0.0306033	MAVS
ENSG00000117091	3223.17	-0.503518	0.1633	-3.08339	0.0020466	0.0307579	CD48
ENSG00000198162	1561.84	-0.310645	0.100762	-3.08297	0.00204946	0.0307782	MAN1A2
ENSG00000264575	22.7624	-0.810282	0.262956	-3.08144	0.00206002	0.030914	LINC00526
ENSG00000115486	637.401	0.270551	0.0878099	3.0811	0.00206239	0.0309239	GGCX
ENSG00000258479	9.41451	1.32011	0.428499	3.08077	0.00206466	0.0309239	LINC00640
ENSG00000167642	662.906	0.412771	0.133987	3.08069	0.00206524	0.0309239	SPINT2
ENSG00000148362	503.664	-0.405391	0.13163	-3.07979	0.00207149	0.0309946	PAXX
ENSG00000167100	178.616	1.65393	0.537202	3.07878	0.00207849	0.0310765	SAMD14
ENSG00000278588	652.448	0.988726	0.32124	3.07784	0.00208506	0.031152	H2BC10
ENSG00000183077	120.816	0.4623	0.150241	3.07707	0.00209047	0.0312097	AFMID
ENSG00000174255	23.0571	-1.69937	0.552453	-3.07604	0.00209773	0.0312427	ZNF80
ENSG00000178053	6.13577	-1.43608	0.466885	-3.07588	0.00209881	0.0312427	MLF1
ENSG00000165516	740.555	-0.348252	0.113214	-3.07604	0.00209766	0.0312427	KLHDC2
ENSG00000167513	157.392	1.18266	0.384478	3.07601	0.00209792	0.0312427	CDT1
ENSG00000143420	1931.6	-0.175211	0.0569928	-3.07427	0.00211017	0.0313888	ENSA
ENSG00000214145	5.94688	1.81322	0.589986	3.07332	0.00211693	0.0314663	LINC00887
ENSG00000090889	58.5745	1.10138	0.358484	3.07234	0.0021239	0.0315336	KIF4A
ENSG00000095383	1647.65	0.609427	0.198365	3.07224	0.00212455	0.0315336	TBC1D2
ENSG00000076053	259.045	-0.364125	0.118544	-3.07164	0.0021289	0.0315609	RBM7
ENSG00000256294	216.091	-0.470628	0.153232	-3.07133	0.00213105	0.0315609	ZNF225
ENSG00000233922	14.6879	1.1351	0.369561	3.07147	0.00213004	0.0315609	LINC01694
ENSG00000149311	11991.4	-0.33349	0.108612	-3.07046	0.0021373	0.0316305	ATM
ENSG00000174796	426.711	-0.312133	0.101704	-3.06904	0.00214745	0.0317576	THAP6
ENSG00000142459	485.372	0.292049	0.0951754	3.06853	0.00215113	0.0317889	EVI5L
ENSG00000166845	88.6592	-0.451119	0.147047	-3.06785	0.00215605	0.0318385	C18orf54
ENSG00000137500	509.631	-0.327698	0.106875	-3.06617	0.00216819	0.0319945	CCDC90B
ENSG00000073111	407.46	0.749211	0.244402	3.06549	0.00217317	0.0320216	MCM2
ENSG00000279494	24.0176	0.769915	0.251156	3.06549	0.00217315	0.0320216
ENSG00000198574	350.079	-0.992438	0.323836	-3.06463	0.00217939	0.03209	SH2D1B
ENSG00000257218	395.977	-0.267466	0.0872863	-3.06424	0.00218227	0.0321092	GATC
ENSG00000279166	1092.78	0.472907	0.154388	3.0631	0.00219056	0.0321614
ENSG00000180914	18.6998	1.12234	0.366397	3.06317	0.00219006	0.0321614	OXTR
ENSG00000173950	286.568	0.305048	0.0995878	3.0631	0.00219054	0.0321614	XXYLT1
ENSG00000248188	49.2033	0.977908	0.31928	3.06286	0.00219235	0.0321644
ENSG00000178567	1292.93	-0.353686	0.115513	-3.06187	0.00219958	0.0322472	EPM2AIP1
ENSG00000162623	194.06	-0.503359	0.164408	-3.06164	0.00220128	0.0322491	TYW3
ENSG00000130770	298.267	-0.296124	0.0967463	-3.06083	0.00220724	0.032313	ATP5IF1
ENSG00000184319	99.5211	-0.456352	0.149147	-3.05975	0.00221524	0.0324069	RPL23AP82
ENSG00000078596	407.117	-0.817006	0.267046	-3.05942	0.00221766	0.0324189	ITM2A
ENSG00000170265	982.01	0.308586	0.100898	3.0584	0.00222521	0.032506	ZNF282
ENSG00000182400	463.212	-0.361316	0.118189	-3.0571	0.00223491	0.0326242	TRAPPC6B
ENSG00000260300	104.572	0.415455	0.135934	3.0563	0.00224084	0.0326639	NA
ENSG00000172315	524.766	-0.427953	0.140018	-3.05641	0.00224002	0.0326639	TP53RK
ENSG00000123342	19.717	1.30149	0.425872	3.05606	0.00224263	0.0326666	MMP19
ENSG00000256537	300.465	-0.456032	0.149237	-3.05576	0.00224493	0.0326767	SMIM10L1
ENSG00000151093	95.5256	-0.425309	0.139199	-3.0554	0.00224762	0.0326926	OXSM
ENSG00000007264	1021.45	-0.813366	0.26629	-3.05444	0.00225478	0.0327733	MATK
ENSG00000118418	183.643	-0.501024	0.164107	-3.05303	0.00226544	0.0329047	HMGN3
ENSG00000109689	1335.38	-0.361084	0.118282	-3.05274	0.00226764	0.0329131	STIM2
ENSG00000178074	292.678	-0.387516	0.127034	-3.0505	0.00228461	0.0331358	C2orf69
ENSG00000137801	1442.62	1.21228	0.397493	3.0498	0.0022899	0.0331889	THBS1
ENSG00000197566	138.607	-0.478724	0.157016	-3.04888	0.00229693	0.0332671	ZNF624
ENSG00000139350	420.246	-0.410064	0.13456	-3.04743	0.00230804	0.0333804	NEDD1
ENSG00000068489	155.604	0.600312	0.196982	3.04754	0.00230723	0.0333804	PRR11
ENSG00000251143	59.2081	0.487865	0.160108	3.04709	0.00231066	0.0333947
ENSG00000162620	9.92476	-1.4127	0.463678	-3.04672	0.00231354	0.0333978	LRRIQ3
ENSG00000259119	12.9773	1.45898	0.478883	3.04664	0.00231416	0.0333978
ENSG00000137501	892.55	-0.819965	0.269168	-3.0463	0.00231677	0.0334117	SYTL2
ENSG00000126756	400.551	-0.322306	0.105819	-3.04582	0.00232049	0.0334416	UXT
ENSG00000175309	4060.25	0.270489	0.088825	3.04519	0.00232535	0.0334643	PHYKPL
ENSG00000100364	4197.49	0.482616	0.158474	3.0454	0.00232371	0.0334643	KIAA0930
ENSG00000163519	519.297	-0.903645	0.296831	-3.04431	0.00233217	0.0335033	TRAT1
ENSG00000146918	306.126	0.538755	0.176953	3.04461	0.00232978	0.0335033	NCAPG2
ENSG00000129195	12.3463	1.34902	0.443144	3.0442	0.002333	0.0335033	PIMREG
ENSG00000180787	244.768	-0.613673	0.201623	-3.04366	0.00233718	0.0335398	ZFP3
ENSG00000283341	81.9804	-0.505608	0.166144	-3.04319	0.00234082	0.0335683
ENSG00000144893	204.383	1.12276	0.36897	3.04296	0.00234266	0.033571	MED12L
ENSG00000138160	150.222	0.892614	0.293396	3.04235	0.00234737	0.0336148	KIF11
ENSG00000133246	2856.15	0.612284	0.201272	3.04207	0.00234955	0.0336224	PRAM1
ENSG00000198538	329.424	-0.419876	0.13808	-3.04081	0.0023594	0.0337396	ZNF28
ENSG00000134056	163.838	-0.325447	0.107048	-3.04019	0.00236426	0.0337854	MRPS36
ENSG00000171476	314.207	-0.78498	0.258299	-3.03903	0.0023734	0.0338684	HOPX
ENSG00000198346	116.867	-0.673277	0.221531	-3.03921	0.00237201	0.0338684	ZNF813
ENSG00000155545	361.03	-0.450437	0.148238	-3.03862	0.00237665	0.033891	MIER3
ENSG00000249992	237.125	1.57971	0.520007	3.03785	0.0023827	0.0339535	TMEM158
ENSG00000179941	271.332	-0.45293	0.149147	-3.0368	0.00239103	0.0340484	BBS10
ENSG00000221520	14.8888	0.641159	0.211159	3.03638	0.0023944	0.0340725	MIR1285-1
ENSG00000128000	1030.4	-0.524287	0.172693	-3.03595	0.00239781	0.0340972	ZNF780B
ENSG00000254094	58.915	0.593026	0.195361	3.03554	0.00240106	0.0341195
ENSG00000117543	208.986	-0.483809	0.159407	-3.03505	0.00240497	0.0341275	DPH5
ENSG00000278828	1761.34	0.742847	0.244752	3.03511	0.00240449	0.0341275	H3C10
ENSG00000211976	45.0993	1.59677	0.526639	3.032	0.0024294	0.03445	IGHV3-73
ENSG00000116754	2238.44	-0.325128	0.107247	-3.03158	0.00243279	0.0344502	SRSF11
ENSG00000149418	705.459	0.783452	0.258415	3.03176	0.00243134	0.0344502	ST14
ENSG00000142188	560.886	-0.531485	0.175373	-3.03059	0.00244073	0.0345386	TMEM50B
ENSG00000112739	1584.16	-0.282039	0.0930943	-3.0296	0.00244877	0.0346282	PRPF4B
ENSG00000119280	351.022	0.917562	0.302975	3.02851	0.00245761	0.0346359	C1orf198
ENSG00000197557	37.6896	-0.714941	0.236047	-3.02881	0.00245517	0.0346359	TTC30A
ENSG00000175820	5.66373	-1.77937	0.587539	-3.02851	0.00245761	0.0346359	CCDC168
ENSG00000134030	466.989	0.544946	0.17994	3.02849	0.00245783	0.0346359	CTIF
ENSG00000268518	10.475	1.12896	0.37269	3.02922	0.00245187	0.0346359
ENSG00000167232	627.347	-0.661259	0.218478	-3.02666	0.00247275	0.0348221	ZNF91
ENSG00000260940	45.0616	-0.574293	0.189788	-3.02597	0.00247837	0.034853	NA
ENSG00000132424	3401.02	-0.23371	0.0772316	-3.0261	0.0024773	0.034853	PNISR
ENSG00000159374	15.6898	1.09651	0.362437	3.02537	0.00248327	0.0348979	M1AP
ENSG00000228223	77.4138	-0.577451	0.190909	-3.02474	0.00248849	0.034947	HCG11
ENSG00000197892	1658.66	0.303008	0.100223	3.02333	0.00250007	0.0350613	KIF13B
ENSG00000168661	57.1058	-0.667555	0.220795	-3.02342	0.00249937	0.0350613	ZNF30
ENSG00000023287	2337.45	-0.451003	0.149216	-3.02248	0.00250716	0.0351365	RB1CC1
ENSG00000153914	1363.42	-0.273069	0.0903678	-3.02175	0.00251317	0.0351965	SREK1
ENSG00000272219	126.795	0.726931	0.240616	3.02113	0.00251834	0.0352447
ENSG00000273133	170.761	1.08426	0.358966	3.02051	0.00252352	0.0352902
ENSG00000274695	19.2795	1.04536	0.346107	3.02032	0.00252506	0.0352902
ENSG00000167286	627.104	-0.850905	0.281871	-3.01878	0.00253797	0.0353977	CD3D
ENSG00000100528	406.033	-0.428116	0.141818	-3.01878	0.00253797	0.0353977	CNIH1
ENSG00000174917	208.034	-0.388128	0.128554	-3.01917	0.00253465	0.0353977	MICOS13
ENSG00000249930	55.5721	1.23878	0.410427	3.01827	0.0025422	0.0354081
ENSG00000183576	933.163	-0.25999	0.0861354	-3.01839	0.0025412	0.0354081	SETD3
ENSG00000198081	515.868	-0.392962	0.130213	-3.01783	0.00254593	0.0354115	ZBTB14
ENSG00000093009	50.4064	1.24007	0.410894	3.01797	0.00254473	0.0354115	CDC45
ENSG00000138080	55.0645	0.85427	0.283199	3.0165	0.00255712	0.0354944	EMILIN1
ENSG00000169116	75.9049	0.951798	0.315521	3.0166	0.00255631	0.0354944	PARM1
ENSG00000204396	76.4394	0.954415	0.316396	3.01652	0.00255691	0.0354944	VWA7
ENSG00000267262	12.5614	-1.98051	0.657125	-3.0139	0.00257911	0.0357753
ENSG00000121073	506.47	0.231217	0.0767699	3.01182	0.00259685	0.0359722	SLC35B1
ENSG00000241333	26.1814	0.553464	0.183752	3.01201	0.00259521	0.0359722	RN7SL385P
ENSG00000266385	49.9257	0.603678	0.200484	3.0111	0.00260307	0.0360339
ENSG00000111886	129.154	0.987758	0.32814	3.01017	0.00261098	0.0361189	GABRR2
ENSG00000177932	197.991	-0.676097	0.224685	-3.00909	0.00262031	0.0362233	ZNF354C
ENSG00000104131	464.102	-0.33126	0.110133	-3.00783	0.00263117	0.0363487	EIF3J
ENSG00000117399	131.28	1.3307	0.442484	3.00735	0.00263536	0.036382	CDC20
ENSG00000264292	17.71	0.819651	0.272626	3.00651	0.00264266	0.0364579	MIR2467
ENSG00000212257	36.754	0.811056	0.269795	3.00619	0.00264541	0.0364712	RNU6-1176P
ENSG00000157064	9.62639	1.70169	0.566151	3.00571	0.0026496	0.0365042	NMNAT2
ENSG00000118680	1807.67	-0.525782	0.174959	-3.00517	0.00265434	0.0365447	MYL12B
ENSG00000266139	23.4937	1.12326	0.373808	3.00492	0.00265654	0.0365504	MIR4435-2
ENSG00000278857	12.5702	1.91643	0.637952	3.00404	0.00266423	0.0366314	IGKV1D-12
ENSG00000257246	59.1993	0.633521	0.210931	3.00346	0.00266933	0.0366766	PHBP19
ENSG00000103260	112.818	-0.450908	0.150158	-3.00288	0.00267437	0.0367039	METRN
ENSG00000101220	707.05	0.505325	0.168283	3.00282	0.00267492	0.0367039	C20orf27
ENSG00000134247	65.1474	0.85853	0.286052	3.00131	0.00268819	0.036852	PTGFRN
ENSG00000132613	77.6528	0.646842	0.215529	3.00118	0.00268933	0.036852	MTSS2
ENSG00000266173	721.025	0.348884	0.116257	3.00096	0.00269133	0.0368546	STRADA
ENSG00000121064	1685.31	0.504475	0.168156	3.00005	0.00269935	0.0369395	SCPEP1
ENSG00000170846	270.349	-0.511722	0.170673	-2.99826	0.00271523	0.0371318
ENSG00000133393	242.254	-0.413012	0.137764	-2.99797	0.00271786	0.0371429	CEP20
ENSG00000011021	742.154	0.440006	0.146799	2.99734	0.00272344	0.0371467	CLCN6
ENSG00000174606	1084.67	-0.283202	0.0944851	-2.99732	0.00272362	0.0371467	ANGEL2
ENSG00000109606	2089.79	-0.228726	0.0762998	-2.99772	0.00272003	0.0371467	DHX15
ENSG00000236618	22.2306	-0.591264	0.197282	-2.99705	0.00272606	0.0371551	PITPNA-AS1
ENSG00000133574	4637.36	-0.472456	0.157671	-2.99647	0.00273125	0.037201	GIMAP4
ENSG00000034693	154.872	-0.508089	0.169629	-2.9953	0.00274171	0.0372622	PEX3
ENSG00000213557	14.6076	-1.38721	0.463151	-2.99516	0.00274304	0.0372622
ENSG00000213137	45.4643	0.632709	0.211244	2.99515	0.00274307	0.0372622	ARF1P2
ENSG00000251322	12.0226	1.11349	0.371761	2.99518	0.0027428	0.0372622	SHANK3
ENSG00000140022	424.419	0.900953	0.30093	2.9939	0.00275439	0.037391	STON2
ENSG00000142556	193.253	-0.515175	0.172088	-2.99366	0.0027565	0.0373947	ZNF614
ENSG00000127483	3653.51	-0.242138	0.0808935	-2.99329	0.00275991	0.0374159	HP1BP3
ENSG00000147036	78.6314	0.79389	0.265246	2.99303	0.00276226	0.0374229	LANCL3
ENSG00000150637	1820.5	-0.504142	0.168477	-2.99236	0.00276832	0.03748	CD226
ENSG00000104691	39.6486	-0.585147	0.195603	-2.9915	0.00277612	0.0375606	UBXN8
ENSG00000023330	1213.2	0.458032	0.153149	2.99076	0.00278282	0.0376263	ALAS1
ENSG00000188725	300.019	-0.404106	0.135171	-2.98959	0.00279355	0.0376351	SMIM15
ENSG00000131495	292.008	-0.413899	0.138425	-2.99007	0.00278915	0.0376351	NDUFA2
ENSG00000112237	420.773	-0.421709	0.141051	-2.98977	0.00279188	0.0376351	CCNC
ENSG00000197847	39.2189	0.878563	0.293831	2.99003	0.00278949	0.0376351	SLC22A20P
ENSG00000101003	64.8086	0.850999	0.284665	2.98948	0.00279457	0.0376351	GINS1
ENSG00000024422	15.7005	1.22929	0.411172	2.98973	0.00279222	0.0376351	EHD2
ENSG00000031003	1901.44	-0.168347	0.0563793	-2.98597	0.00282678	0.0380437	FAM13B
ENSG00000105048	47.4947	1.71466	0.574409	2.98509	0.00283493	0.0381282	TNNT1
ENSG00000165502	264.062	-0.501023	0.167915	-2.98379	0.00284702	0.0382655	RPL36AL
ENSG00000261208	103.331	-1.10714	0.371083	-2.98354	0.00284932	0.0382712
ENSG00000160957	117.467	0.699499	0.234541	2.98242	0.00285979	0.0383865	RECQL4
ENSG00000139278	3455.33	-0.490725	0.164601	-2.9813	0.00287025	0.0385012	GLIPR1
ENSG00000185624	5238.25	0.398364	0.13363	2.9811	0.00287212	0.0385012	P4HB
ENSG00000117475	425.132	-0.414129	0.138933	-2.98077	0.00287521	0.0385172	BLZF1
ENSG00000035403	5957.03	0.634989	0.213185	2.97858	0.00289588	0.0387685	VCL
ENSG00000112715	676.668	0.652393	0.219066	2.97807	0.00290068	0.0388073	VEGFA
ENSG00000170270	58.3575	-0.715395	0.240283	-2.9773	0.00290799	0.038854	GON7
ENSG00000171451	89.3913	-0.982458	0.329964	-2.97747	0.00290634	0.038854	DSEL
ENSG00000214189	101.122	0.81035	0.272289	2.97606	0.00291975	0.0389855	ZNF788P
ENSG00000147874	552.065	-0.311581	0.104719	-2.9754	0.00292605	0.0390441	HAUS6
ENSG00000213639	3190.04	-0.542959	0.182596	-2.97355	0.00294379	0.0391345	PPP1CB
ENSG00000163319	277.671	-0.327619	0.11018	-2.97349	0.00294437	0.0391345	MRPS18C
ENSG00000183340	157.492	-0.525471	0.176687	-2.97403	0.00293916	0.0391345	JRKL
ENSG00000101188	166.454	1.30469	0.438741	2.97371	0.00294228	0.0391345	NTSR1
ENSG00000125510	1081.16	0.824115	0.277111	2.97396	0.00293988	0.0391345	OPRL1
ENSG00000100290	57.3096	0.666705	0.22415	2.97438	0.00293586	0.0391345	BIK
ENSG00000154165	101.816	-1.31498	0.442381	-2.97252	0.00295368	0.0391745	GPR15
ENSG00000083520	1068.35	-0.233208	0.0784586	-2.97237	0.00295508	0.0391745	DIS3
ENSG00000125740	80.628	-1.42363	0.478868	-2.9729	0.00294996	0.0391745	FOSB
ENSG00000167562	900.082	-0.328224	0.110419	-2.97252	0.00295368	0.0391745	ZNF701
ENSG00000197863	100.792	-0.641067	0.215718	-2.97178	0.00296079	0.0392246	ZNF790
ENSG00000108298	6602.07	-0.434494	0.146218	-2.97155	0.00296301	0.0392286	RPL19
ENSG00000096654	209.758	-0.576198	0.193927	-2.97121	0.0029663	0.0392466	ZNF184
ENSG00000145331	54.7737	-0.533175	0.17951	-2.97018	0.00297628	0.0393531	TRMT10A
ENSG00000148229	569.565	-0.307774	0.103644	-2.96954	0.00298247	0.0393805	POLE3
ENSG00000103066	332.345	0.481313	0.162093	2.96936	0.00298416	0.0393805	PLA2G15
ENSG00000060558	701.091	0.595833	0.200651	2.9695	0.00298289	0.0393805	GNA15
ENSG00000138073	1092.55	0.266251	0.0896721	2.96916	0.00298617	0.0393814	PREB
ENSG00000111615	502.501	-0.540301	0.182063	-2.96766	0.00300077	0.0395484	KRR1
ENSG00000221886	31.5469	-0.659468	0.222242	-2.96734	0.00300385	0.0395633	ZBED8
ENSG00000079257	95.0819	-0.537028	0.180995	-2.96709	0.00300637	0.0395681	LXN
ENSG00000142197	1894.05	0.409014	0.137859	2.96691	0.0030081	0.0395681	DOP1B
ENSG00000120049	111.724	0.55137	0.185865	2.9665	0.0030121	0.0395951	KCNIP2
ENSG00000105372	8362.53	-0.460887	0.155435	-2.96513	0.0030255	0.0397456	RPS19
ENSG00000127423	11.1083	1.21876	0.411129	2.96444	0.00303238	0.0397534	AUNIP
ENSG00000164944	1254.91	-0.187109	0.0631242	-2.96413	0.00303536	0.0397534	VIRMA
ENSG00000213694	465.905	0.613382	0.206938	2.96408	0.00303586	0.0397534	S1PR3
ENSG00000118369	426.778	0.393996	0.132911	2.96437	0.00303304	0.0397534	USP35
ENSG00000175061	1334.95	-0.739078	0.2493	-2.96461	0.0030307	0.0397534	SNHG29
ENSG00000114529	15.7269	0.917655	0.309642	2.9636	0.00304063	0.0397902	C3orf52
ENSG00000115904	1918.66	-0.217231	0.0733074	-2.96328	0.00304375	0.0398055	SOS1
ENSG00000103249	2002.37	0.358184	0.120906	2.9625	0.00305152	0.0398814	CLCN7
ENSG00000242436	21.1854	0.52388	0.176864	2.96206	0.00305593	0.0399134	RN7SL789P
ENSG00000219085	87.7317	-0.599267	0.20238	-2.96109	0.00306547	0.0399748	NPM1P37
ENSG00000080007	21.5739	-1.60967	0.543661	-2.96079	0.00306849	0.0399748	DDX43
ENSG00000211782	23.198	-1.06663	0.360203	-2.9612	0.00306445	0.0399748	TRAV8-1
ENSG00000061656	15.8724	1.47526	0.498264	2.9608	0.00306837	0.0399748	SPAG4
ENSG00000162433	40.6265	0.827494	0.279574	2.95984	0.00307804	0.0400735	AK4
ENSG00000164362	17.1423	1.27485	0.430832	2.95904	0.00308602	0.0401518	TERT
ENSG00000234506	111.555	-0.968821	0.327565	-2.95764	0.00309999	0.0403079	LINC01506
ENSG00000207137	6.21002	-1.6231	0.548876	-2.95714	0.00310509	0.0403483	SNORD116-13
ENSG00000215241	33.3975	1.30112	0.440153	2.95607	0.00311591	0.0404373	LINC02449
ENSG00000235552	15.6562	-0.992641	0.335793	-2.95611	0.00311544	0.0404373	RPL6P27
ENSG00000211694	58.5996	-0.966562	0.327163	-2.95437	0.00313305	0.0406079	TRGV10
ENSG00000126773	1473.41	-0.194951	0.0659867	-2.9544	0.00313282	0.0406079	PCNX4
ENSG00000280128	424.132	-0.567437	0.192109	-2.95373	0.0031396	0.0406669
ENSG00000129518	442.671	-0.314219	0.106501	-2.95038	0.00317386	0.0410846	EAPP
ENSG00000283602	410.658	1.06748	0.36193	2.94942	0.00318373	0.0411861
ENSG00000158089	662.711	1.50778	0.511405	2.9483	0.00319524	0.0412418	GALNT14
ENSG00000275789	18.4028	0.665504	0.225712	2.94847	0.00319353	0.0412418	MIR8064
ENSG00000113140	2690.6	1.17816	0.399553	2.94869	0.00319127	0.0412418	SPARC
ENSG00000255302	458.807	-0.523785	0.177662	-2.94822	0.00319614	0.0412418	EID1
ENSG00000207370	30.8551	-0.626282	0.212589	-2.94597	0.00321943	0.041516	Y_RNA
ENSG00000198862	1454.72	-0.23365	0.0793254	-2.94547	0.00322467	0.0415572	LTN1
ENSG00000116824	1444.25	-0.728587	0.247569	-2.94296	0.00325088	0.0418685	CD2
ENSG00000196981	257.09	-0.45671	0.155287	-2.94107	0.00327079	0.0420982	WDR5B
ENSG00000171786	17.555	0.966779	0.328793	2.94039	0.00327804	0.0421382	NHLH1
ENSG00000171448	256.166	-0.369625	0.125705	-2.94041	0.00327776	0.0421382	ZBTB26
ENSG00000259865	147.135	-0.473669	0.161218	-2.93806	0.00330271	0.0421863
ENSG00000075884	3797.62	-0.37236	0.12673	-2.93822	0.00330106	0.0421863	ARHGAP15
ENSG00000121552	227.163	-0.873726	0.297341	-2.93847	0.00329838	0.0421863	CSTA
ENSG00000270673	10.7326	-0.825848	0.281092	-2.938	0.00330334	0.0421863	YTHDF3-DT
ENSG00000181074	11.0277	0.958411	0.326097	2.93903	0.00329236	0.0421863	OR52N4
ENSG00000198168	266.864	-0.604205	0.20566	-2.93789	0.00330458	0.0421863	SVIP
ENSG00000087301	293.959	-0.406284	0.138208	-2.93965	0.00328582	0.0421863	TXNDC16
ENSG00000126777	1132.03	-0.428572	0.145864	-2.93816	0.00330171	0.0421863	KTN1
ENSG00000255529	208.809	-0.550331	0.18729	-2.93839	0.0032992	0.0421863	POLR2M
ENSG00000132535	299.727	0.479974	0.163339	2.93852	0.00329778	0.0421863	DLG4
ENSG00000054793	480.239	1.1162	0.379769	2.93917	0.00329093	0.0421863	ATP9A
ENSG00000232915	30.0959	0.746728	0.254234	2.93717	0.00331226	0.0422335	RNF14P1
ENSG00000247315	666.149	-0.223216	0.0759974	-2.93715	0.00331243	0.0422335	ZCCHC3
ENSG00000100387	448.547	-0.560528	0.190872	-2.93668	0.00331751	0.0422717	RBX1
ENSG00000014123	608.566	-0.373015	0.127158	-2.93348	0.00335191	0.0426833	UFL1
ENSG00000134758	746.174	-0.275499	0.0939445	-2.93257	0.00336165	0.0427806	RNF138
ENSG00000148426	80.0643	0.796406	0.271592	2.93236	0.00336396	0.0427832	PROSER2
ENSG00000204611	175.075	-0.36079	0.123052	-2.93202	0.0033677	0.0428041	ZNF616
ENSG00000267312	41.0695	-0.834784	0.284865	-2.93045	0.00338466	0.042966
ENSG00000268047	20.3713	0.731242	0.249531	2.93047	0.00338447	0.042966
ENSG00000264322	12.1252	0.757989	0.258747	2.92946	0.00339547	0.0430764	RN7SL448P
ENSG00000230189	20.4444	0.611731	0.208895	2.92842	0.00340692	0.0431487	RABGEF1P2
ENSG00000198680	11.5889	0.818446	0.279489	2.92836	0.00340754	0.0431487	TUSC1
ENSG00000197050	161.906	-0.62157	0.212256	-2.9284	0.00340709	0.0431487	ZNF420
ENSG00000120333	254.716	-0.37193	0.12707	-2.92697	0.00342286	0.0432319	MRPS14
ENSG00000198612	330.913	-0.374158	0.127808	-2.9275	0.00341701	0.0432319	COPS8
ENSG00000133302	510.46	-0.456366	0.15592	-2.92692	0.00342339	0.0432319	SLF1
ENSG00000111711	343.653	-0.422836	0.144473	-2.92674	0.00342533	0.0432319	GOLT1B
ENSG00000260144	39.1645	0.55347	0.189077	2.92723	0.00341998	0.0432319
ENSG00000196535	3371.48	0.275808	0.0942418	2.9266	0.00342686	0.0432319	MYO18A
ENSG00000227615	39.9587	-1.47626	0.504579	-2.92574	0.00343643	0.0433258
ENSG00000251791	226.512	-0.981862	0.335674	-2.92505	0.00344405	0.0433682	SCARNA6
ENSG00000214719	9.8143	1.12741	0.385433	2.92505	0.00344401	0.0433682
ENSG00000101974	771.203	-0.227978	0.0779713	-2.92387	0.00345708	0.0435054	ATP11C
ENSG00000170242	1269.48	-0.332995	0.113924	-2.92295	0.00346736	0.0436078	USP47
ENSG00000162601	1498.04	-0.230436	0.0788423	-2.92275	0.00346956	0.0436084	MYSM1
ENSG00000118655	194.006	0.33364	0.114169	2.92234	0.00347409	0.0436384	DCLRE1B
ENSG00000100591	593.415	-0.238973	0.0817823	-2.92207	0.00347718	0.0436502	AHSA1
ENSG00000273841	197.31	-0.475651	0.162793	-2.92181	0.00348005	0.0436593	TAF9
ENSG00000236977	977.978	0.384913	0.131764	2.92122	0.00348661	0.0436878	ANKRD44-IT1
ENSG00000109929	159.386	-0.528193	0.180812	-2.92123	0.00348652	0.0436878	SC5D
ENSG00000159423	67.1381	0.632733	0.21669	2.91999	0.00350045	0.0438283	ALDH4A1
ENSG00000188493	198.926	0.392132	0.134299	2.91984	0.00350213	0.0438283	C19orf54
ENSG00000132541	31.9059	-0.610141	0.209014	-2.91914	0.00350993	0.043899	RIDA
ENSG00000136521	353.627	-0.310111	0.106267	-2.91823	0.00352026	0.0439838	NDUFB5
ENSG00000175449	60.0307	-0.560404	0.19204	-2.91816	0.00352104	0.0439838	RFESD
ENSG00000104147	24.959	0.925504	0.317199	2.91774	0.00352578	0.044016	OIP5
ENSG00000128829	748.426	0.264801	0.0907857	2.91677	0.00353679	0.0441264	EIF2AK4
ENSG00000165684	553.887	0.302502	0.103753	2.9156	0.00355007	0.0442378	SNAPC4
ENSG00000167526	15944.3	-0.583561	0.200141	-2.91575	0.00354839	0.0442378	RPL13
ENSG00000120370	163.484	-0.509572	0.174825	-2.91476	0.00355962	0.044249	GORAB
ENSG00000164332	634.059	-0.396873	0.136159	-2.91478	0.00355942	0.044249	UBLCP1
ENSG00000276644	312.806	1.10807	0.380089	2.91529	0.00355363	0.044249	DACH1
ENSG00000198618	107.36	-0.559618	0.191995	-2.91476	0.00355967	0.044249	PPIAP22
ENSG00000157778	178.075	-0.372395	0.127815	-2.91355	0.0035735	0.0443939	PSMG3
ENSG00000240891	571.53	-0.570736	0.195978	-2.91225	0.00358839	0.0445245	PLCXD2
ENSG00000274341	52.2156	0.551609	0.189403	2.91236	0.00358713	0.0445245
ENSG00000198483	12.1632	1.16447	0.400054	2.91078	0.00360524	0.0447063	ANKRD35
ENSG00000116251	894.932	-0.541255	0.186027	-2.90955	0.00361945	0.0448006	RPL22
ENSG00000090263	98.7734	-0.667872	0.229543	-2.90957	0.00361923	0.0448006	MRPS33
ENSG00000139514	869.752	0.488542	0.167906	2.90962	0.00361871	0.0448006	SLC7A1
ENSG00000102189	622.784	-0.355202	0.12209	-2.90933	0.00362202	0.0448052	EEA1
ENSG00000181472	461.583	-0.231385	0.0795615	-2.90825	0.00363459	0.0449333	ZBTB2
ENSG00000119707	2225.83	-0.192932	0.066361	-2.90732	0.00364545	0.0450402	RBM25
ENSG00000272754	131.317	0.577787	0.198767	2.90685	0.00365084	0.0450795
ENSG00000179104	411.682	0.430806	0.148284	2.90528	0.00366922	0.045279	TMTC2
ENSG00000198755	3727.48	-0.554809	0.191011	-2.90459	0.00367737	0.045352	RPL10A
ENSG00000273221	142.954	-0.44312	0.152648	-2.90289	0.00369734	0.0455431
ENSG00000145386	124.014	0.883237	0.30426	2.90291	0.00369716	0.0455431	CCNA2
ENSG00000225513	37.6155	0.511652	0.176272	2.90262	0.0037005	0.0455544
ENSG00000224914	207.337	0.485265	0.167215	2.90205	0.00370731	0.0456106	LINC00863
ENSG00000211625	38.7393	1.70817	0.588901	2.9006	0.00372443	0.045766	IGKV3D-20
ENSG00000135951	152.213	-0.652283	0.224867	-2.90075	0.00372267	0.045766	TSGA10
ENSG00000147138	387	-0.795133	0.274286	-2.89893	0.00374444	0.0459841	GPR174
ENSG00000278743	25.7376	-0.784582	0.2707	-2.89835	0.00375137	0.0460414
ENSG00000117013	17.6403	0.740245	0.255531	2.89688	0.0037689	0.0461844	KCNQ4
ENSG00000089685	119.32	1.19063	0.410973	2.8971	0.00376624	0.0461844	BIRC5
ENSG00000167670	418.512	0.323454	0.111659	2.89681	0.00376983	0.0461844	CHAF1A
ENSG00000211654	7.38699	2.40129	0.829039	2.89647	0.00377381	0.0462053	IGLV5-37
ENSG00000279519	150.883	-0.367657	0.126997	-2.895	0.00379158	0.0463604
ENSG00000038427	17856.1	0.840373	0.290277	2.89507	0.00379076	0.0463604	VCAN
ENSG00000257698	24.0598	-0.68766	0.237545	-2.89486	0.00379331	0.0463604	GIHCG
ENSG00000138640	747.393	0.751051	0.259488	2.89436	0.00379933	0.0464061	FAM13A
ENSG00000266498	90.9395	0.514627	0.177898	2.89283	0.00381789	0.0466048
ENSG00000136870	531.852	-0.288416	0.0997108	-2.89253	0.00382157	0.0466218	ZNF189
ENSG00000079385	1490.36	0.97052	0.335592	2.89197	0.00382838	0.0466769	CEACAM1
ENSG00000142798	119.284	0.71729	0.248185	2.89015	0.00385063	0.0469201	HSPG2
ENSG00000106789	600.145	0.674965	0.233601	2.88939	0.00385993	0.0470053	CORO2A
ENSG00000117650	22.5766	1.22758	0.424922	2.88896	0.00386515	0.0470254	NEK2
ENSG00000167904	242.562	-0.306094	0.105956	-2.88888	0.00386621	0.0470254	TMEM68
ENSG00000104231	215.619	-0.584938	0.202557	-2.88777	0.00387984	0.047163	ZFAND1
ENSG00000196935	96.4555	1.37417	0.475985	2.887	0.00388933	0.0472501	SRGAP1
ENSG00000148019	919.002	-0.660619	0.228876	-2.88636	0.00389723	0.0472897	CEP78
ENSG00000185088	333.937	-0.52398	0.18153	-2.88647	0.00389591	0.0472897	RPS27L
ENSG00000157193	398.158	0.328374	0.113813	2.88521	0.00391155	0.0474352	LRP8
ENSG00000264814	36.4063	0.455214	0.157819	2.8844	0.00392158	0.0475162	MIR1273C
ENSG00000205413	2376.73	-0.995122	0.345028	-2.88418	0.00392431	0.0475162	SAMD9
ENSG00000261056	67.3009	0.396507	0.13748	2.88411	0.00392525	0.0475162
ENSG00000205885	1112.31	0.484528	0.168081	2.88271	0.00394272	0.0476994	C1RL-AS1
ENSG00000065802	1123.65	0.214399	0.0744177	2.88102	0.00396391	0.0478657	ASB1
ENSG00000083642	1568.49	-0.250498	0.0869361	-2.88141	0.00395903	0.0478657	PDS5B
ENSG00000132603	287.3	-0.273099	0.0947976	-2.88086	0.00396587	0.0478657	NIP7
ENSG00000153982	49.9681	-0.548649	0.190425	-2.88118	0.00396186	0.0478657	GDPD1
ENSG00000235843	13.6156	0.843787	0.292921	2.8806	0.00396921	0.0478775
ENSG00000187325	78.7918	-0.692677	0.24048	-2.88039	0.00397186	0.0478812	TAF9B
ENSG00000164976	28.6694	-0.690466	0.239819	-2.87911	0.00398798	0.048047	MYORG
ENSG00000150681	2183.54	-0.823664	0.286152	-2.87842	0.00399674	0.0480993	RGS18
ENSG00000100918	561.366	0.575416	0.199909	2.87839	0.00399704	0.0480993	REC8
ENSG00000118260	2450.71	-0.34065	0.118375	-2.87773	0.00400542	0.0481716	CREB1
ENSG00000119787	465.902	-0.342387	0.118989	-2.87748	0.00400871	0.0481826	ATL2
ENSG00000145919	274.115	-0.457179	0.158925	-2.8767	0.00401857	0.0482727	BOD1
ENSG00000126524	245.118	-0.415586	0.144501	-2.87601	0.00402735	0.0483496	SBDS
ENSG00000234608	145.296	-0.402377	0.13993	-2.87555	0.00403319	0.0483912	MAPKAPK5-AS1
ENSG00000048707	5744.39	0.204205	0.0710188	2.87536	0.00403563	0.0483919	VPS13D
ENSG00000105640	8969.89	-0.473292	0.164615	-2.87514	0.00403845	0.0483972	RPL18A
ENSG00000274220	18.0495	-0.805566	0.280223	-2.87473	0.00404373	0.0484121
ENSG00000160209	4109.02	0.444842	0.154745	2.87467	0.00404446	0.0484121	PDXK
ENSG00000274349	87.745	-0.609256	0.212013	-2.87367	0.00405737	0.0485127	ZNF658
ENSG00000134001	592.282	-0.386544	0.134513	-2.87365	0.00405762	0.0485127	EIF2S1
ENSG00000067177	18.4676	0.883928	0.307741	2.87231	0.00407482	0.0486897	PHKA1
ENSG00000067064	563.422	-0.556641	0.193849	-2.87152	0.00408505	0.0487832	IDI1
ENSG00000085741	20.5189	1.05501	0.367446	2.8712	0.00408912	0.0488032	WNT11
ENSG00000270140	25.8936	0.459441	0.160046	2.87069	0.00409583	0.0488547
ENSG00000137947	369.481	-0.350364	0.122057	-2.87049	0.00409841	0.0488568	GTF2B
ENSG00000283103	47.8705	-0.465836	0.162346	-2.8694	0.0041125	0.0489961
ENSG00000273812	156.008	1.1195	0.390177	2.86921	0.004115	0.0489972
ENSG00000188677	594.141	0.541286	0.188706	2.86842	0.0041253	0.0490911	PARVB
ENSG00000198848	537.621	1.31202	0.457491	2.86785	0.00413269	0.0491503	CES1
ENSG00000123505	2587.22	-0.374159	0.1305	-2.86712	0.00414227	0.0492067	AMD1
ENSG00000280274	10.7779	1.02964	0.359118	2.86712	0.00414225	0.0492067
ENSG00000211951	59.7281	2.13946	0.746488	2.86603	0.00415654	0.0493474	IGHV2-26
ENSG00000259719	107.684	0.642302	0.224139	2.86564	0.00416163	0.0493502	LINC02284
ENSG00000260274	45.6065	-0.556692	0.194259	-2.86571	0.00416071	0.0493502
ENSG00000272341	49.2382	-0.522534	0.182399	-2.86478	0.00417301	0.0493701
ENSG00000137776	1573.99	-0.201742	0.0704129	-2.86512	0.00416847	0.0493701	SLTM
ENSG00000172809	2811.89	-0.425229	0.14843	-2.86485	0.00417201	0.0493701	RPL38
ENSG00000100162	76.7839	0.873652	0.304944	2.86496	0.00417067	0.0493701	CENPM
ENSG00000123080	144.921	0.682132	0.238219	2.86346	0.00419038	0.0495077	CDKN2C
ENSG00000265539	22.6544	0.688157	0.240328	2.8634	0.0041912	0.0495077	MIR3164
ENSG00000033627	2002.62	0.449285	0.156909	2.86335	0.00419194	0.0495077	ATP6V0A1
ENSG00000112053	658.873	1.31162	0.458169	2.86274	0.00419994	0.0495734	SLC26A8
ENSG00000283445	19.6878	1.8494	0.64633	2.86139	0.00421788	0.0496547
ENSG00000152382	156.366	-0.396816	0.138693	-2.86112	0.00422147	0.0496547	TADA1
ENSG00000180316	318.017	1.03577	0.361996	2.86126	0.0042196	0.0496547	PNPLA1
ENSG00000219928	26.4919	0.920196	0.321614	2.86118	0.00422064	0.0496547
ENSG00000111644	583.319	0.768717	0.268619	2.86174	0.00421322	0.0496547	ACRBP
ENSG00000188636	644.559	-0.554554	0.193801	-2.86146	0.00421688	0.0496547	RTL6
ENSG00000138386	948.825	-0.396986	0.138762	-2.86092	0.00422415	0.0496576	NAB1
ENSG00000117280	1343.58	-0.315767	0.110445	-2.85905	0.00424916	0.0499009	RAB29
ENSG00000251073	27.6795	0.7884	0.275761	2.859	0.00424975	0.0499009	NUDT19P5
ENSG00000214562	75.8512	0.629869	0.220411	2.8577	0.00426717	0.0500765	NUTM2D
ENSG00000141448	7.58356	-1.79657	0.628739	-2.85742	0.00427106	0.0500933	GATA6
ENSG00000270060	61.6153	0.372064	0.130254	2.85645	0.00428405	0.0501878
ENSG00000140682	93.6812	1.25155	0.438136	2.85653	0.00428298	0.0501878	TGFB1I1
ENSG00000131697	466.417	0.248998	0.0872084	2.8552	0.00430096	0.0503569	NPHP4
ENSG00000187815	110.392	-0.377485	0.132231	-2.85474	0.00430723	0.0504013	ZFP69
ENSG00000147905	818.186	-0.379055	0.132831	-2.85366	0.00432184	0.0505431	ZCCHC7
ENSG00000011105	271.408	1.17888	0.413161	2.85331	0.00432664	0.0505703	TSPAN9
ENSG00000079931	20.7614	0.998573	0.350071	2.85249	0.00433784	0.050672	MOXD1
ENSG00000213963	90.7349	0.520962	0.182673	2.85189	0.00434605	0.0507388
ENSG00000039123	1023.67	-0.370126	0.129821	-2.85106	0.00435743	0.0508425	MTREX
ENSG00000149781	7731.8	0.526689	0.184789	2.85023	0.00436881	0.0509461	FERMT3
ENSG00000145708	15.3806	0.83857	0.294331	2.84907	0.00438471	0.0510557	CRHBP
ENSG00000102738	304.039	-0.302793	0.106267	-2.84935	0.00438085	0.0510557	MRPS31
ENSG00000072778	2274.58	0.274071	0.0961991	2.849	0.00438574	0.0510557	ACADVL
ENSG00000169504	815.619	0.519012	0.182205	2.84851	0.00439251	0.0510624	CLIC4
ENSG00000144827	317.191	-0.495693	0.174043	-2.84811	0.00439793	0.0510624	ABHD10
ENSG00000169255	26.2832	0.814935	0.286138	2.84805	0.00439886	0.0510624	B3GALNT1
ENSG00000164163	560.659	-0.500951	0.175882	-2.84823	0.0043963	0.0510624	ABCE1
ENSG00000278990	7.51566	1.49003	0.523093	2.8485	0.00439255	0.0510624
ENSG00000152443	710.441	-0.360159	0.126468	-2.84782	0.00440199	0.0510696	ZNF776
ENSG00000129515	1160.84	-0.377557	0.132588	-2.8476	0.00440507	0.0510762	SNX6
ENSG00000004809	53.1565	0.960999	0.337502	2.84739	0.00440798	0.0510809	SLC22A16
ENSG00000283498	26.3535	-0.614101	0.215778	-2.84598	0.00442743	0.0512771	MIR1244-2
ENSG00000211687	13.7896	-1.18827	0.417726	-2.84462	0.00444644	0.0514679	TRGJ2
ENSG00000104472	296.853	-0.245723	0.0864392	-2.84273	0.00447289	0.0517152	CHRAC1
ENSG00000110367	7422.44	-0.220657	0.0776203	-2.84277	0.00447227	0.0517152	DDX6
ENSG00000178026	29.3717	1.08465	0.381661	2.84192	0.00448424	0.051817	LRRC75B
ENSG00000124224	1177.52	0.630115	0.221749	2.84157	0.00448921	0.051845	PPP4R1L
ENSG00000196693	666.979	-0.508573	0.179008	-2.84106	0.00449636	0.0518982	ZNF33B
ENSG00000115541	31.3923	-0.554595	0.195259	-2.8403	0.00450706	0.0519921	HSPE1
ENSG00000071242	451.553	0.570416	0.200854	2.83995	0.00451203	0.05202	RPS6KA2
ENSG00000157303	621.13	0.447994	0.157793	2.83913	0.0045237	0.0520367	SUSD3
ENSG00000234788	25.1736	0.680271	0.239605	2.83914	0.00452352	0.0520367	HSPA8P3
ENSG00000119686	295.69	0.710171	0.250128	2.83924	0.00452216	0.0520367	FLVCR2
ENSG00000108784	361.596	0.26587	0.093642	2.83922	0.00452246	0.0520367	NAGLU
ENSG00000023445	1987.18	-0.685422	0.241479	-2.83843	0.00453356	0.0521206	BIRC3
ENSG00000279544	151.052	0.34427	0.1213	2.83816	0.00453748	0.0521362
ENSG00000231621	24.3574	-1.23958	0.436896	-2.83725	0.00455033	0.0522404	ANKRD44-AS1
ENSG00000099365	40.5628	0.726495	0.256064	2.83716	0.00455169	0.0522404	STX1B
ENSG00000161647	14.8108	0.926614	0.326713	2.83617	0.00456583	0.0523732	MPP3
ENSG00000105379	263.911	0.184245	0.0649685	2.83592	0.0045694	0.0523846	ETFB
ENSG00000149554	75.8345	0.840918	0.296675	2.83448	0.0045901	0.0525923	CHEK1
ENSG00000198160	2253.93	-0.419202	0.147905	-2.83426	0.00459318	0.0525962	MIER1
ENSG00000113761	658.877	0.2979	0.105113	2.83409	0.00459561	0.0525962	ZNF346
ENSG00000120903	35.0329	1.43865	0.507701	2.83365	0.00460202	0.05264	CHRNA2
ENSG00000266960	7.21037	1.92287	0.678644	2.83339	0.00460565	0.0526519	NA
ENSG00000120162	287.239	0.528673	0.186623	2.83283	0.00461374	0.0527148	MOB3B
ENSG00000072121	2295.97	0.322585	0.113922	2.83163	0.00463115	0.0528462	ZFYVE26
ENSG00000264546	82.7972	0.443908	0.156775	2.8315	0.00463303	0.0528462
ENSG00000253352	2831.01	-0.252233	0.089078	-2.8316	0.00463162	0.0528462	TUG1
ENSG00000143537	1180.95	0.480465	0.169698	2.8313	0.00463598	0.0528501	ADAM15
ENSG00000188295	144.559	-0.351904	0.124307	-2.83093	0.00464124	0.0528805	ZNF669
ENSG00000161643	107.941	0.982824	0.347358	2.82942	0.00466321	0.0531011	SIGLEC16
ENSG00000257365	139.594	0.380175	0.134385	2.82899	0.00466953	0.0531433	FNTB
ENSG00000100280	2318.89	0.26245	0.0927884	2.82848	0.00467704	0.053199	AP1B1
ENSG00000186446	51.7344	-0.734828	0.259814	-2.82829	0.00467979	0.0532006	ZNF501
ENSG00000148481	646.926	-0.306973	0.108545	-2.82808	0.00468283	0.0532054	MINDY3
ENSG00000121900	5.82246	2.41081	0.852867	2.82671	0.00470291	0.0534038	TMEM54
ENSG00000122550	344.205	-0.26801	0.0948452	-2.82576	0.00471691	0.0534732	KLHL7
ENSG00000127080	425.338	0.227224	0.0804111	2.82577	0.00471665	0.0534732	IPPK
ENSG00000261628	7.21788	-2.08284	0.737046	-2.82592	0.00471445	0.0534732
ENSG00000248932	85.8999	0.512635	0.181462	2.82503	0.00472758	0.0535643	COPB2-DT
ENSG00000133321	693.811	-0.640391	0.22682	-2.82334	0.00475258	0.0538176	PLAAT4
ENSG00000172239	383.538	-0.35811	0.126847	-2.82316	0.00475529	0.0538184	PAIP1
ENSG00000213516	638.705	-0.280331	0.0993551	-2.82151	0.00477979	0.0540656	RBMXL1
ENSG00000038274	2128.76	-0.232332	0.0823603	-2.82093	0.0047885	0.054134	MAT2B
ENSG00000040487	327.536	0.29097	0.103175	2.82016	0.00479994	0.0541861	SLC66A1
ENSG00000136205	1330.07	0.621873	0.220516	2.82008	0.0048011	0.0541861	TNS3
ENSG00000274767	739.868	-1.44604	0.512748	-2.82018	0.00479971	0.0541861
ENSG00000283155	12.9974	1.1777	0.417727	2.8193	0.00481279	0.054288
ENSG00000137094	80.2647	-0.800661	0.284162	-2.81762	0.00483805	0.054541	DNAJB5
ENSG00000140284	44.0124	0.845729	0.300175	2.81746	0.00484058	0.054541	SLC27A2
ENSG00000155660	1835.71	0.664975	0.236058	2.817	0.0048474	0.0545876	PDIA4
ENSG00000003147	109.587	0.746978	0.265254	2.81609	0.0048612	0.0546997	ICA1
ENSG00000233825	14.0616	-0.791337	0.281016	-2.81599	0.00486274	0.0546997
ENSG00000171658	44.603	1.83913	0.653318	2.81506	0.00487684	0.0548281	NMRAL2P
ENSG00000264659	13.9657	1.0809	0.383997	2.81485	0.00487994	0.0548326
ENSG00000196323	2534.4	-0.308663	0.109662	-2.81468	0.00488266	0.0548329	ZBTB44
ENSG00000274290	963.882	0.761856	0.270714	2.81425	0.00488911	0.0548449	H2BC6
ENSG00000216895	74.2187	-0.368415	0.130904	-2.8144	0.00488678	0.0548449
ENSG00000004766	566.926	-0.483531	0.171849	-2.8137	0.00489751	0.0548785	VPS50
ENSG00000121350	460.039	-0.417851	0.148498	-2.81385	0.00489517	0.0548785	PYROXD1
ENSG00000006451	397.598	-0.280274	0.0996527	-2.81251	0.00491568	0.0550519	RALA
ENSG00000260672	21.5775	0.66271	0.235654	2.81222	0.00492016	0.0550717
ENSG00000207445	8.06925	-0.976604	0.347394	-2.81123	0.00493531	0.0552109	SNORD15B
ENSG00000044090	490.019	0.299674	0.106608	2.81098	0.00493907	0.0552226	CUL7
ENSG00000146205	11.5939	1.02991	0.366417	2.81077	0.00494237	0.0552292	ANO7
ENSG00000151012	70.377	0.958508	0.341074	2.81026	0.00495011	0.0552853	SLC7A11
ENSG00000164209	882.695	-0.307299	0.109373	-2.80964	0.00495966	0.0553615	SLC25A46
ENSG00000099999	199.504	0.324773	0.11561	2.80923	0.00496608	0.0554028	RNF215
ENSG00000125863	347.039	-0.332758	0.118477	-2.80864	0.00497509	0.055473	MKKS
ENSG00000134717	599.645	-0.286197	0.101947	-2.80731	0.00499574	0.055551	BTF3L4
ENSG00000143190	1619.85	0.364848	0.129953	2.80753	0.00499228	0.055551	POU2F1
ENSG00000131732	282.137	-0.235188	0.0837677	-2.80762	0.0049909	0.055551	ZCCHC9
ENSG00000215039	193.889	0.398034	0.141784	2.80733	0.00499538	0.055551	CD27-AS1
ENSG00000169018	1568.77	-0.222578	0.0792726	-2.80776	0.00498877	0.055551	FEM1B
ENSG00000188486	786.615	0.611779	0.217989	2.80647	0.00500877	0.0556655	H2AX
ENSG00000113575	1382.49	-0.252793	0.0900924	-2.80593	0.00501722	0.055729	PPP2CA
ENSG00000185787	2933.57	-0.222454	0.0792982	-2.80528	0.00502731	0.0558106	MORF4L1
ENSG00000129128	2887.65	-0.274056	0.097711	-2.80476	0.00503541	0.0558699	SPCS3
ENSG00000124772	922.8	0.840763	0.29988	2.80367	0.00505252	0.0559988	CPNE5
ENSG00000160131	536.037	-0.308003	0.109855	-2.80373	0.00505146	0.0559988	VMA21
ENSG00000196591	745.855	-0.227912	0.0813247	-2.8025	0.00507082	0.056171	HDAC2
ENSG00000116985	105.53	0.787907	0.281177	2.80218	0.0050759	0.0561967	BMP8B
ENSG00000180626	303.917	-0.56939	0.203239	-2.80158	0.00508525	0.0562695	ZNF594
ENSG00000274386	26.0734	0.601641	0.214832	2.80052	0.00510205	0.0564248	TMEM269
ENSG00000181004	57.4741	-0.498608	0.178089	-2.79977	0.00511393	0.0565255	BBS12
ENSG00000142864	2532.01	-0.20744	0.0741028	-2.79936	0.00512046	0.0565669	SERBP1
ENSG00000116560	5855.42	-0.188602	0.0673927	-2.79856	0.00513314	0.0566762	SFPQ
ENSG00000260895	33.018	0.700822	0.250455	2.79819	0.00513893	0.0566786
ENSG00000278029	9.80372	1.14742	0.410044	2.79828	0.00513763	0.0566786	NA
ENSG00000163634	264.062	-0.34555	0.123512	-2.79771	0.00514656	0.056732	THOC7
ENSG00000269743	278.436	-0.331621	0.118589	-2.79638	0.00516779	0.0569353	SLC25A53
ENSG00000162545	18.6009	-0.856754	0.306524	-2.79506	0.00518896	0.0570282	CAMK2N1
ENSG00000205038	141.972	1.02727	0.367514	2.79519	0.00518698	0.0570282	PKHD1L1
ENSG00000185875	84.9081	-0.778985	0.278681	-2.79526	0.00518585	0.0570282	THNSL1
ENSG00000196437	125.351	-0.63069	0.225651	-2.79498	0.00519025	0.0570282	ZNF569
ENSG00000142173	439.025	-0.919951	0.329113	-2.79524	0.00518607	0.0570282	COL6A2
ENSG00000154803	1529.09	0.455299	0.16298	2.79358	0.00521274	0.0572445	FLCN
ENSG00000151693	210.384	0.844814	0.302507	2.79271	0.00522692	0.0573383	ASAP2
ENSG00000280213	171.42	0.819463	0.293417	2.79283	0.00522492	0.0573383	UCKL1-AS1
ENSG00000186298	2031.39	-0.215466	0.0771813	-2.79168	0.0052435	0.0574429	PPP1CC
ENSG00000066427	1078.5	-0.237824	0.0851931	-2.79159	0.00524492	0.0574429	ATXN3
ENSG00000186272	161.741	-0.583537	0.209013	-2.79186	0.00524055	0.0574429	ZNF17
ENSG00000236928	18.6353	0.62428	0.223644	2.7914	0.00524803	0.057446
ENSG00000149308	1490.51	-0.284492	0.101939	-2.79081	0.00525766	0.0575204	NPAT
ENSG00000262074	35.6562	1.37405	0.492578	2.78951	0.00527886	0.0577214	SNORD3B-2
ENSG00000272054	51.7591	-0.614628	0.220367	-2.78911	0.00528537	0.0577306
ENSG00000173674	743.331	-0.474081	0.169971	-2.78918	0.00528416	0.0577306	EIF1AX
ENSG00000116667	393.179	-0.848311	0.304245	-2.78825	0.00529931	0.0577884	C1orf21
ENSG00000113643	551.88	-0.362897	0.130149	-2.78832	0.00529816	0.0577884	RARS1
ENSG00000170049	124.271	0.476607	0.170914	2.78858	0.00529404	0.0577884	KCNAB3
ENSG00000101187	87.1488	1.0301	0.369465	2.78809	0.00530202	0.0577884	SLCO4A1
ENSG00000170855	60.8801	-0.699102	0.250807	-2.78741	0.00531311	0.0578782	TRIAP1
ENSG00000115484	1081.66	-0.35141	0.12624	-2.78367	0.00537481	0.0583318	CCT4
ENSG00000276410	176.232	1.04601	0.375755	2.78377	0.00537317	0.0583318	H2BC3
ENSG00000206875	59.7303	0.693091	0.248973	2.7838	0.00537256	0.0583318	RNU6-761P
ENSG00000180964	75.9339	-0.658852	0.236666	-2.78389	0.0053712	0.0583318	TCEAL8
ENSG00000254639	27.1284	1.13371	0.407147	2.78453	0.00536045	0.0583318
ENSG00000212464	24.8768	-0.754759	0.271056	-2.78451	0.00536084	0.0583318	SNORA12
ENSG00000171928	411.138	-0.279293	0.100311	-2.78427	0.00536489	0.0583318	TVP23B
ENSG00000150967	230.519	0.427994	0.153786	2.78304	0.00538516	0.0584129	ABCB9
ENSG00000214114	142.479	-0.400674	0.143985	-2.78275	0.00539004	0.0584347	MYCBP
ENSG00000185245	249.546	1.06439	0.382587	2.7821	0.0054009	0.0585212	GP1BA
ENSG00000116752	183.973	-0.343465	0.123543	-2.78013	0.00543376	0.0586887	BCAS2
ENSG00000010327	3720.61	0.891833	0.320849	2.7796	0.00544255	0.0586887	STAB1
ENSG00000248693	49.2976	-0.538333	0.193627	-2.78025	0.00543167	0.0586887	LINC02100
ENSG00000134480	1435.15	-0.219076	0.0788016	-2.7801	0.0054342	0.0586887	CCNH
ENSG00000249978	84.3921	-0.643025	0.23134	-2.77957	0.00544315	0.0586887	TRGV7
ENSG00000280543	175.251	0.630264	0.226759	2.77944	0.00544519	0.0586887	ASAP1-IT2
ENSG00000162148	91.9772	0.339884	0.12226	2.78002	0.00543564	0.0586887	PPP1R32
ENSG00000132950	526.817	-0.245463	0.0883075	-2.77964	0.00544191	0.0586887	ZMYM5
ENSG00000259583	55.1977	0.688925	0.247823	2.77991	0.00543738	0.0586887	ALDH1A3-AS1
ENSG00000184988	1110.96	0.297934	0.107145	2.78065	0.00542499	0.0586887	TMEM106A
ENSG00000164151	1552.81	-0.275991	0.0993074	-2.77916	0.00544994	0.0587087	ICE1
ENSG00000205981	275.09	-0.48964	0.176225	-2.77849	0.00546114	0.0587983	DNAJC19
ENSG00000188994	3843.42	-0.340137	0.122432	-2.77818	0.00546646	0.0588245	ZNF292
ENSG00000043093	1251.79	-0.526308	0.189505	-2.77728	0.00548155	0.0588313	DCUN1D1
ENSG00000249140	68.973	0.354927	0.12779	2.77743	0.00547912	0.0588313	PRDX2P3
ENSG00000166435	493.43	0.779012	0.280448	2.77774	0.00547378	0.0588313	XRRA1
ENSG00000258461	46.8299	0.511115	0.183998	2.77783	0.00547236	0.0588313
ENSG00000241983	31.1264	0.505424	0.18198	2.77736	0.00548032	0.0588313	RN7SL566P
ENSG00000122483	245.185	-0.405693	0.146116	-2.77651	0.0054946	0.0588896	CCDC18
ENSG00000121211	7.80671	1.50896	0.543462	2.77656	0.00549373	0.0588896	MND1
ENSG00000083799	5292.17	-0.251837	0.0907047	-2.77645	0.00549567	0.0588896	CYLD
ENSG00000165322	619.318	-0.419782	0.151253	-2.77536	0.00551405	0.0590555	ARHGAP12
ENSG00000126945	730.147	-0.528421	0.19047	-2.7743	0.00553211	0.0592177	HNRNPH2
ENSG00000116260	2388.78	0.560756	0.202205	2.7732	0.00555084	0.0592623	QSOX1
ENSG00000211599	27.8221	1.59718	0.575846	2.77363	0.00554354	0.0592623	IGKV5-2
ENSG00000138495	210.173	-0.321224	0.115814	-2.77362	0.00554361	0.0592623	COX17
ENSG00000172465	28.9501	-0.798456	0.287891	-2.77346	0.00554633	0.0592623	TCEAL1
ENSG00000165983	335.545	-0.370822	0.133715	-2.77323	0.00555031	0.0592623	PTER
ENSG00000171522	2083.44	-0.394445	0.142287	-2.77217	0.00556837	0.0594184	PTGER4
ENSG00000100353	2030.86	-0.212233	0.0765683	-2.77182	0.00557447	0.0594522	EIF3D
ENSG00000156787	528.716	-0.409828	0.147883	-2.77131	0.00558318	0.059514	TBC1D31
ENSG00000211666	492.799	1.60855	0.580491	2.77101	0.00558821	0.0595364	IGLV2-14
ENSG00000116209	2255.02	-0.373528	0.134809	-2.77079	0.00559205	0.0595462	TMEM59
ENSG00000138430	334.155	-0.415312	0.149967	-2.76935	0.00561681	0.0597165	OLA1
ENSG00000144840	290.707	-0.310717	0.112199	-2.76935	0.00561685	0.0597165	RABL3
ENSG00000248483	608.419	0.598176	0.215976	2.76963	0.00561192	0.0597165	POU5F2
ENSG00000189164	142.795	-0.639579	0.23097	-2.7691	0.00562119	0.0597179	ZNF527
ENSG00000279175	122.862	0.498056	0.179868	2.769	0.00562286	0.0597179
ENSG00000264853	565.307	0.449241	0.162257	2.7687	0.00562799	0.0597412
ENSG00000198919	310.679	-0.598192	0.216088	-2.76828	0.00563536	0.0597883	DZIP3
ENSG00000129534	1138.47	-0.334022	0.120674	-2.76798	0.00564052	0.0598119	MIS18BP1
ENSG00000118520	654.495	1.47191	0.531802	2.76778	0.00564399	0.0598175	ARG1
ENSG00000065243	2511.25	-0.421232	0.152232	-2.76704	0.00565678	0.0598907	PKN2
ENSG00000174099	200.141	0.820598	0.296559	2.76707	0.00565625	0.0598907	MSRB3
ENSG00000095739	35.0372	1.24986	0.451759	2.76666	0.00566335	0.059929	BAMBI
ENSG00000187951	210.381	0.431417	0.155995	2.76558	0.00568215	0.0600967
ENSG00000113369	4455.71	-0.621385	0.224746	-2.76483	0.00569517	0.0602031	ARRDC3
ENSG00000136932	693.981	-0.271248	0.0981157	-2.76457	0.00569975	0.0602202	TRMO
ENSG00000101162	5817.14	0.982847	0.355632	2.76366	0.00571567	0.0603572	TUBB1
ENSG00000164626	58.6962	0.916374	0.33162	2.76333	0.00572154	0.0603722	KCNK5
ENSG00000249459	57.4715	-0.548188	0.198386	-2.76324	0.00572303	0.0603722	ZNF286B
ENSG00000144476	107.511	-0.537252	0.194472	-2.76262	0.005734	0.0604253	ACKR3
ENSG00000186300	220.869	-0.445184	0.161141	-2.76269	0.00573266	0.0604253	ZNF555
ENSG00000179241	123.225	0.761202	0.275563	2.76235	0.00573864	0.0604429	LDLRAD3
ENSG00000168615	706.684	0.684087	0.247739	2.76132	0.00575689	0.0606037	ADAM9
ENSG00000266053	142.284	-0.315988	0.114443	-2.76109	0.00576081	0.0606137	NDUFV2-AS1
ENSG00000140479	350.051	1.12681	0.408331	2.75954	0.00578822	0.0608705	PCSK6
ENSG00000198865	57.0627	-0.868252	0.314711	-2.75889	0.00579984	0.0609613	CCDC152
ENSG00000114520	211.932	-0.547616	0.19856	-2.75793	0.00581679	0.0611078	SNX4
ENSG00000158050	379.274	-0.763415	0.276874	-2.75726	0.00582875	0.0611109	DUSP2
ENSG00000008277	114.997	-0.712361	0.258341	-2.75744	0.00582553	0.0611109	ADAM22
ENSG00000171316	3444.9	0.586245	0.21262	2.75724	0.0058291	0.0611109	CHD7
ENSG00000243517	11.4249	-0.944112	0.342386	-2.75745	0.00582548	0.0611109
ENSG00000130544	787.026	-0.215693	0.0782389	-2.75685	0.00583611	0.0611529	ZNF557
ENSG00000143256	97.8974	-0.350956	0.127319	-2.75652	0.00584205	0.0611836	PFDN2
ENSG00000269524	21.2423	1.10584	0.401256	2.75595	0.00585215	0.061258
ENSG00000233623	54.6611	0.42346	0.153672	2.7556	0.00585843	0.0612666	PGAM1P11
ENSG00000099194	188.228	0.77225	0.280276	2.75532	0.00586344	0.0612666	SCD
ENSG00000197302	398.334	-0.31552	0.114511	-2.75537	0.00586262	0.0612666	KRBOX5
ENSG00000264429	45.9061	0.487003	0.176756	2.75523	0.00586503	0.0612666	MIR3183
ENSG00000143155	462.315	-0.266057	0.0966209	-2.75362	0.00589397	0.0614979	TIPRL
ENSG00000171365	222.968	0.394669	0.143334	2.75348	0.00589647	0.0614979	CLCN5
ENSG00000132749	254.707	0.612569	0.222483	2.75333	0.00589925	0.0614979	TESMIN
ENSG00000266074	198.759	0.650111	0.236076	2.75382	0.00589048	0.0614979	BAHCC1
ENSG00000114388	412.053	-0.211997	0.0770198	-2.7525	0.00591425	0.0615903	NPRL2
ENSG00000163291	216.56	-0.314237	0.114158	-2.75264	0.00591168	0.0615903	PAQR3
ENSG00000101843	274.761	-0.431812	0.156889	-2.75233	0.0059172	0.0615903	PSMD10
ENSG00000137441	483.027	-0.922571	0.3354	-2.75066	0.00594752	0.0618742	FGFBP2
ENSG00000167384	298.821	-0.344064	0.125099	-2.75033	0.0059536	0.0619058	ZNF180
ENSG00000155438	205.152	-0.474758	0.172814	-2.74721	0.00601046	0.0624652	NIFK
ENSG00000213373	138.74	1.14346	0.416282	2.74683	0.00601745	0.062506	LINC00671
ENSG00000107018	13.8279	-0.796715	0.2901	-2.74634	0.0060264	0.062567	RLN1
ENSG00000055917	5155.44	-0.207571	0.075589	-2.74605	0.00603171	0.0625776	PUM2
ENSG00000121879	1458.11	-0.315862	0.115028	-2.74595	0.00603358	0.0625776	PIK3CA
ENSG00000264931	34.2173	0.382599	0.139355	2.74549	0.00604207	0.0626174	MIR3138
ENSG00000147677	1532.62	-0.323967	0.118003	-2.74541	0.00604356	0.0626174	EIF3H
ENSG00000067048	488.084	-0.563576	0.205298	-2.74516	0.00604813	0.0626327	DDX3Y
ENSG00000090060	5132.9	-0.281271	0.102492	-2.74432	0.00606364	0.0627615	PAPOLA
ENSG00000070367	933.966	-0.307555	0.11208	-2.74408	0.00606814	0.0627761	EXOC5
ENSG00000124333	497.536	-0.435307	0.158721	-2.7426	0.00609552	0.0630273	VAMP7
ENSG00000125482	416.222	-0.178798	0.0652034	-2.74216	0.00610374	0.0630802	TTF1
ENSG00000275004	51.9663	-0.656555	0.239532	-2.74099	0.00612546	0.0632726	ZNF280B
ENSG00000131115	463.577	-0.334815	0.122162	-2.74075	0.00612993	0.0632866	ZNF227
ENSG00000123360	313.855	0.462563	0.168787	2.74051	0.00613442	0.0633009	PDE1B
ENSG00000171827	156.464	-0.541746	0.197714	-2.74005	0.00614296	0.0633569	ZNF570
ENSG00000241230	43.9538	0.611765	0.223436	2.73799	0.00618169	0.063724	RN7SL801P
ENSG00000270096	28.5399	-0.572664	0.209219	-2.73715	0.00619743	0.063854
ENSG00000152944	417.321	-0.31453	0.114919	-2.73697	0.00620078	0.0638561	MED21
ENSG00000177628	1125.94	0.573421	0.209537	2.73661	0.00620755	0.0638935	GBA
ENSG00000240498	26.6171	0.688373	0.251584	2.73615	0.00621618	0.0639177	CDKN2B-AS1
ENSG00000281649	1467.55	-0.295171	0.107872	-2.73629	0.00621354	0.0639177	EBLN3P
ENSG00000110074	357.589	0.273937	0.100158	2.73506	0.00623696	0.064099	FOXRED1
ENSG00000119777	870.349	0.245068	0.0896081	2.73489	0.00624017	0.0640996	TMEM214
ENSG00000069345	980.538	-0.271886	0.099438	-2.73422	0.00625274	0.0641963	DNAJA2
ENSG00000197057	264.741	-0.980403	0.358641	-2.73366	0.00626351	0.0642414	DTHD1
ENSG00000164284	374.135	-0.363438	0.132957	-2.7335	0.00626648	0.0642414	GRPEL2
ENSG00000149564	307.984	0.935036	0.342066	2.7335	0.00626661	0.0642414	ESAM
ENSG00000282915	39.5743	0.51918	0.189955	2.73318	0.00627264	0.0642708
ENSG00000186687	383.638	-0.439918	0.160969	-2.73294	0.00627724	0.0642857	LYRM7
ENSG00000196290	215.698	-0.376909	0.137981	-2.73159	0.00630288	0.0645157	NIF3L1
ENSG00000184007	3205.23	-0.256835	0.0940414	-2.73108	0.00631265	0.0645508	PTP4A2
ENSG00000272405	7.44702	1.51499	0.554694	2.73121	0.00631017	0.0645508
ENSG00000158373	1268.08	0.541119	0.198177	2.73048	0.00632413	0.0646357	H2BC5
ENSG00000229320	207.444	-0.425114	0.155708	-2.73019	0.00632974	0.0646583	KRT8P12
ENSG00000161800	268.43	0.397206	0.145495	2.73004	0.0063327	0.0646583	RACGAP1
ENSG00000204220	69.3225	-0.383046	0.140325	-2.7297	0.00633911	0.0646647	PFDN6
ENSG00000260865	53.5848	0.419772	0.153781	2.72967	0.00633968	0.0646647
ENSG00000211691	8.57271	-0.918185	0.33641	-2.72936	0.0063457	0.0646937	TRGJP
ENSG00000252614	21.3929	-0.597586	0.218989	-2.72885	0.00635562	0.0647624	RNU6-807P
ENSG00000169139	262.3	-0.29683	0.108783	-2.72864	0.00635964	0.064771	UBE2V2
ENSG00000154429	747.042	-0.359446	0.131827	-2.72664	0.00639819	0.0651309	CCSAP
[truncated: 18,350 more rows]
